# Supplementary material for: Multiple structure alignment with msTALI
Source: BMC Bioinformatics. 2012 May 20;13:105. doi: 10.1186/1471-2105-13-105 (PMC3473313; doi:10.1186/1471-2105-13-105)
Supplement: Additional file 1 — The C++ Source code for msTALI. The README file contains brief compilation and execution instructions. [file 1471-2105-13-105-S1.gz]

Archive with 225 entries (192 files):
- msTALI/atom.C
- msTALI/atom.h
- msTALI/core.cpp
- msTALI/coreParams.config
- msTALI/Dangle.C
- msTALI/Dangle.h
- msTALI/findCore.cpp
- msTALI/findCore.h
- msTALI/Functions
- msTALI/Functions/njtree.cpp
- msTALI/Functions/prettyOrderTree.C
- msTALI/Functions/matches.C
- msTALI/Functions/gapDistanceScore.h
- msTALI/Functions/globalPairwiseAlignmentAffineGap.C
- msTALI/Functions/evalScoreSequence.C
- msTALI/Functions/TrimSpaces.h
- msTALI/Functions/fillMissingSidechains.h
- msTALI/Functions/pro.out
- msTALI/Functions/motif.cpp
- msTALI/Functions/multipleAlign.cpp
- msTALI/Functions/Accessibility
- msTALI/Functions/Accessibility/accessibility.h
- msTALI/Functions/Accessibility/accessibility.C
- msTALI/Functions/reroottree.h
- msTALI/Functions/Hydrophobicity
- msTALI/Functions/Hydrophobicity/hydrophobicity.C
- msTALI/Functions/Hydrophobicity/hydrophobicity.h
- msTALI/Functions/motif.h
- msTALI/Functions/ala.out
- msTALI/Functions/node.h
- msTALI/Functions/likelihoodDifferenceWithPenalty.h
- msTALI/Functions/gapDistanceScore.cpp
- msTALI/Functions/weights.h
- msTALI/Functions/params.cpp
- msTALI/Functions/matches.h
- msTALI/Functions/njtree.h
- msTALI/Functions/getphylovalue.cpp
- msTALI/Functions/evalScoreSequence.h
- msTALI/Functions/multipleAlign.h
- msTALI/Functions/likelihoodDifferenceWithPenalty.C
- msTALI/Functions/weights.cpp
- msTALI/Functions/PhyTree.cpp
- msTALI/Functions/PhyTree.h
- msTALI/Functions/gly.out
- msTALI/Functions/node.cpp
- msTALI/Functions/TrimSpaces.C
- msTALI/Functions/globalPairwiseAlignmentAffineGap.h
- msTALI/Functions/fillMissingSidechains.cpp
- msTALI/Functions/prettyOrderTree.h
- msTALI/Functions/reroottree.cpp
- msTALI/Functions/getphylovalue.h
- msTALI/Functions/params.h
- msTALI/Linux
- msTALI/Main.cpp
- msTALI/Makefile
- msTALI/Matrix.C
- msTALI/Matrix.h
- msTALI/PDB.C
- msTALI/PDB.h
- msTALI/profile.cpp
- msTALI/profile.h
- msTALI/README
- msTALI/README~
- msTALI/residue.C
- msTALI/residue.h
- msTALI/rudeconfig-5.0.5
- msTALI/rudeconfig-5.0.5/AbstractData.lo
- msTALI/rudeconfig-5.0.5/depcomp
- msTALI/rudeconfig-5.0.5/librudeconfig.la
- msTALI/rudeconfig-5.0.5/Section.lo
- msTALI/rudeconfig-5.0.5/.deps
- msTALI/rudeconfig-5.0.5/.deps/Base64Encoder.Plo
- msTALI/rudeconfig-5.0.5/.deps/Section.Plo
- msTALI/rudeconfig-5.0.5/.deps/.svn
- msTALI/rudeconfig-5.0.5/.deps/.svn/all-wcprops
- msTALI/rudeconfig-5.0.5/.deps/.svn/tmp
- msTALI/rudeconfig-5.0.5/.deps/.svn/tmp/prop-base
- msTALI/rudeconfig-5.0.5/.deps/.svn/tmp/props
- msTALI/rudeconfig-5.0.5/.deps/.svn/tmp/text-base
- msTALI/rudeconfig-5.0.5/.deps/.svn/prop-base
- msTALI/rudeconfig-5.0.5/.deps/.svn/props
- msTALI/rudeconfig-5.0.5/.deps/.svn/entries
- msTALI/rudeconfig-5.0.5/.deps/.svn/text-base
- msTALI/rudeconfig-5.0.5/.deps/.svn/text-base/Writer.Plo.svn-base
- msTALI/rudeconfig-5.0.5/.deps/.svn/text-base/Section.Plo.svn-base
- msTALI/rudeconfig-5.0.5/.deps/.svn/text-base/WhiteSpace.Plo.svn-base
- msTALI/rudeconfig-5.0.5/.deps/.svn/text-base/File.Plo.svn-base
- msTALI/rudeconfig-5.0.5/.deps/.svn/text-base/AbstractWriter.Plo.svn-base
- msTALI/rudeconfig-5.0.5/.deps/.svn/text-base/config.Plo.svn-base
- msTALI/rudeconfig-5.0.5/.deps/.svn/text-base/AbstractOrganiser.Plo.svn-base
- msTALI/rudeconfig-5.0.5/.deps/.svn/text-base/DataLine.Plo.svn-base
- msTALI/rudeconfig-5.0.5/.deps/.svn/text-base/KeyValue.Plo.svn-base
- msTALI/rudeconfig-5.0.5/.deps/.svn/text-base/AbstractParser.Plo.svn-base
- msTALI/rudeconfig-5.0.5/.deps/.svn/text-base/ConfigImpl.Plo.svn-base
- msTALI/rudeconfig-5.0.5/.deps/.svn/text-base/AbstractData.Plo.svn-base
- msTALI/rudeconfig-5.0.5/.deps/.svn/text-base/ParserJuly2004.Plo.svn-base
- msTALI/rudeconfig-5.0.5/.deps/.svn/text-base/Comment.Plo.svn-base
- msTALI/rudeconfig-5.0.5/.deps/.svn/text-base/RealOrganiser.Plo.svn-base
- msTALI/rudeconfig-5.0.5/.deps/.svn/text-base/Base64Encoder.Plo.svn-base
- msTALI/rudeconfig-5.0.5/.deps/KeyValue.Plo
- msTALI/rudeconfig-5.0.5/.deps/File.Plo
- msTALI/rudeconfig-5.0.5/.deps/AbstractData.Plo
- msTALI/rudeconfig-5.0.5/.deps/Writer.Plo
- msTALI/rudeconfig-5.0.5/.deps/DataLine.Plo
- msTALI/rudeconfig-5.0.5/.deps/AbstractParser.Plo
- msTALI/rudeconfig-5.0.5/.deps/config.Plo
- msTALI/rudeconfig-5.0.5/.deps/ParserJuly2004.Plo
- msTALI/rudeconfig-5.0.5/.deps/ConfigImpl.Plo
- msTALI/rudeconfig-5.0.5/.deps/WhiteSpace.Plo
- msTALI/rudeconfig-5.0.5/.deps/Comment.Plo
- msTALI/rudeconfig-5.0.5/.deps/AbstractWriter.Plo
- msTALI/rudeconfig-5.0.5/.deps/AbstractOrganiser.Plo
- msTALI/rudeconfig-5.0.5/.deps/RealOrganiser.Plo
- msTALI/rudeconfig-5.0.5/Makefile.in
- msTALI/rudeconfig-5.0.5/WhiteSpace.lo
- msTALI/rudeconfig-5.0.5/KeyValue.lo
- msTALI/rudeconfig-5.0.5/File.lo
- msTALI/rudeconfig-5.0.5/AbstractOrganiser.lo
- msTALI/rudeconfig-5.0.5/Makefile.am
- msTALI/rudeconfig-5.0.5/RealOrganiser.lo
- msTALI/rudeconfig-5.0.5/ltmain.sh
- msTALI/rudeconfig-5.0.5/INSTALL
- msTALI/rudeconfig-5.0.5/COPYING
- msTALI/rudeconfig-5.0.5/Writer.lo
- msTALI/rudeconfig-5.0.5/ConfigImpl.lo
- msTALI/rudeconfig-5.0.5/.libs
- msTALI/rudeconfig-5.0.5/.libs/librudeconfig.la
- msTALI/rudeconfig-5.0.5/.libs/librudeconfig.so.3.2.1
- msTALI/rudeconfig-5.0.5/.libs/librudeconfig.a
- msTALI/rudeconfig-5.0.5/.libs/librudeconfig.so.3
- msTALI/rudeconfig-5.0.5/.libs/.svn
- msTALI/rudeconfig-5.0.5/.libs/.svn/all-wcprops
- msTALI/rudeconfig-5.0.5/.libs/.svn/tmp
- msTALI/rudeconfig-5.0.5/.libs/.svn/tmp/prop-base
- msTALI/rudeconfig-5.0.5/.libs/.svn/tmp/props
- msTALI/rudeconfig-5.0.5/.libs/.svn/tmp/text-base
- msTALI/rudeconfig-5.0.5/.libs/.svn/prop-base
- msTALI/rudeconfig-5.0.5/.libs/.svn/prop-base/librudeconfig.a.svn-base
- msTALI/rudeconfig-5.0.5/.libs/.svn/prop-base/librudeconfig.so.3.2.1.svn-base
- msTALI/rudeconfig-5.0.5/.libs/.svn/prop-base/librudeconfig.so.svn-base
- msTALI/rudeconfig-5.0.5/.libs/.svn/prop-base/librudeconfig.la.svn-base
- msTALI/rudeconfig-5.0.5/.libs/.svn/prop-base/librudeconfig.so.3.svn-base
- msTALI/rudeconfig-5.0.5/.libs/.svn/props
- msTALI/rudeconfig-5.0.5/.libs/.svn/entries
- msTALI/rudeconfig-5.0.5/.libs/.svn/text-base
- msTALI/rudeconfig-5.0.5/.libs/.svn/text-base/librudeconfig.a.svn-base
- msTALI/rudeconfig-5.0.5/.libs/.svn/text-base/librudeconfig.lai.svn-base
- msTALI/rudeconfig-5.0.5/.libs/.svn/text-base/librudeconfig.so.3.2.1.svn-base
- msTALI/rudeconfig-5.0.5/.libs/.svn/text-base/librudeconfig.so.svn-base
- msTALI/rudeconfig-5.0.5/.libs/.svn/text-base/librudeconfig.la.svn-base
- msTALI/rudeconfig-5.0.5/.libs/.svn/text-base/librudeconfig.so.3.svn-base
- msTALI/rudeconfig-5.0.5/.libs/librudeconfig.lai
- msTALI/rudeconfig-5.0.5/.libs/librudeconfig.so
- msTALI/rudeconfig-5.0.5/man3
- msTALI/rudeconfig-5.0.5/man3/.svn
- msTALI/rudeconfig-5.0.5/man3/.svn/all-wcprops
- msTALI/rudeconfig-5.0.5/man3/.svn/tmp
- msTALI/rudeconfig-5.0.5/man3/.svn/tmp/prop-base
- msTALI/rudeconfig-5.0.5/man3/.svn/tmp/props
- msTALI/rudeconfig-5.0.5/man3/.svn/tmp/text-base
- msTALI/rudeconfig-5.0.5/man3/.svn/prop-base
- msTALI/rudeconfig-5.0.5/man3/.svn/props
- msTALI/rudeconfig-5.0.5/man3/.svn/entries
- msTALI/rudeconfig-5.0.5/man3/.svn/text-base
- msTALI/rudeconfig-5.0.5/man3/.svn/text-base/rudeconfig.3.svn-base
- msTALI/rudeconfig-5.0.5/man3/rudeconfig.3
- msTALI/rudeconfig-5.0.5/missing
- msTALI/rudeconfig-5.0.5/configure
- msTALI/rudeconfig-5.0.5/configure.ac
- msTALI/rudeconfig-5.0.5/libtool
- msTALI/rudeconfig-5.0.5/install-sh
- msTALI/rudeconfig-5.0.5/config.status
- msTALI/rudeconfig-5.0.5/Base64Encoder.lo
- msTALI/rudeconfig-5.0.5/Makefile
- msTALI/rudeconfig-5.0.5/config.lo
- msTALI/rudeconfig-5.0.5/README
- msTALI/rudeconfig-5.0.5/THANKS
- msTALI/rudeconfig-5.0.5/ChangeLog
- msTALI/rudeconfig-5.0.5/DataLine.lo
- msTALI/rudeconfig-5.0.5/Comment.lo
- msTALI/rudeconfig-5.0.5/ParserJuly2004.lo
- msTALI/rudeconfig-5.0.5/config.sub
- msTALI/rudeconfig-5.0.5/src
- msTALI/rudeconfig-5.0.5/src/config.h
- msTALI/rudeconfig-5.0.5/src/AbstractParser.cpp
- msTALI/rudeconfig-5.0.5/src/WhiteSpace.cpp
- msTALI/rudeconfig-5.0.5/src/File.h
- msTALI/rudeconfig-5.0.5/src/Base64Encoder.cpp
- msTALI/rudeconfig-5.0.5/src/KeyValue.h
- msTALI/rudeconfig-5.0.5/src/WhiteSpace.h
- msTALI/rudeconfig-5.0.5/src/ConfigImpl.cpp
- msTALI/rudeconfig-5.0.5/src/ConfigImpl.h
- msTALI/rudeconfig-5.0.5/src/DataLine.cpp
- msTALI/rudeconfig-5.0.5/src/Section.h
- msTALI/rudeconfig-5.0.5/src/Writer.h
- msTALI/rudeconfig-5.0.5/src/AbstractOrganiser.cpp
- msTALI/rudeconfig-5.0.5/src/Comment.cpp
- msTALI/rudeconfig-5.0.5/src/ParserJuly2004.cpp
- msTALI/rudeconfig-5.0.5/src/DataLine.h
- msTALI/rudeconfig-5.0.5/src/ParserJuly2004.h
- msTALI/rudeconfig-5.0.5/src/AbstractWriter.cpp
- msTALI/rudeconfig-5.0.5/src/AbstractParser.h
- msTALI/rudeconfig-5.0.5/src/Writer.cpp
- msTALI/rudeconfig-5.0.5/src/RealOrganiser.h
- msTALI/rudeconfig-5.0.5/src/RealOrganiser.cpp
- msTALI/rudeconfig-5.0.5/src/KeyValue.cpp
- msTALI/rudeconfig-5.0.5/src/AbstractOrganiser.h
- msTALI/rudeconfig-5.0.5/src/AbstractData.h
- msTALI/rudeconfig-5.0.5/src/config.cpp
- msTALI/rudeconfig-5.0.5/src/AbstractData.cpp
- msTALI/rudeconfig-5.0.5/src/File.cpp
- msTALI/rudeconfig-5.0.5/src/Section.cpp
- msTALI/rudeconfig-5.0.5/src/Base64Encoder.h
- msTALI/rudeconfig-5.0.5/src/AbstractWriter.h
- msTALI/rudeconfig-5.0.5/src/Comment.h
- msTALI/rudeconfig-5.0.5/aclocal.m4
- msTALI/rudeconfig-5.0.5/config.guess
- msTALI/rudeconfig-5.0.5/AUTHORS
- msTALI/rudeconfig-5.0.5/AbstractParser.lo
- msTALI/rudeconfig-5.0.5/AbstractWriter.lo
- msTALI/rudeconfig-5.0.5/NEWS
- msTALI/structure.C
- msTALI/structure.h
- msTALI/tali.cpp
- msTALI/taliParams.config
