# Supplementary material for: Multiple structure alignment with msTALI
Source: BMC Bioinformatics. 2012 May 20;13:105. doi: 10.1186/1471-2105-13-105 (PMC3473313; doi:10.1186/1471-2105-13-105)
Supplement: Additional file 1 — The C++ Source code for msTALI. The README file contains brief compilation and execution instructions. [file 1471-2105-13-105-S1.gz › msTALI/atom.C]

#include "atom.h"

//Constructor, Default
atom::atom(){
}

atom::atom(string num, string name, string rname, string chID, string rnum, string xcoord, string ycoord, string zcoord){	
atomName = name;
atomNumber = num;
residueName = rname;
residueNumber = rnum;
chainID = chID;
xCoord = xcoord;
yCoord = ycoord;
zCoord = zcoord;

}
//copy constructor
atom::atom(atom const& a){ 
atomName = a.getAtomName();
atomNumber = a.getAtomNumber();
residueName = a.getResidueName();
residueNumber = a.getResidueNumber();
chainID = a.getChainID();
xCoord = a.getXCoord();
yCoord = a.getYCoord();
zCoord = a.getZCoord();
}

//Destructor, Default
atom::~atom(){
}

//Overloaded operators
atom& atom::operator=(const atom& a){ 

  if (this == &a)
    return *this;

atomName = a.getAtomName();
atomNumber = a.getAtomNumber();
residueName = a.getResidueName();
residueNumber = a.getResidueNumber();
chainID = a.getChainID();
xCoord = a.getXCoord();
yCoord = a.getYCoord();
zCoord = a.getZCoord();
return *this;
}

//Accessors
string atom::getAtomName() const {return atomName;}
string atom::getAtomNumber() const {return atomNumber;}
string atom::getResidueName() const {return residueName;}
string atom::getResidueNumber() const {return residueNumber;}
string atom::getChainID() const {return chainID;}
string atom::getXCoord() const {return xCoord;}
string atom::getYCoord() const {return yCoord;}
string atom::getZCoord() const {return zCoord;}
