# Supplementary material for: Multiple structure alignment with msTALI
Source: BMC Bioinformatics. 2012 May 20;13:105. doi: 10.1186/1471-2105-13-105 (PMC3473313; doi:10.1186/1471-2105-13-105)
Supplement: Additional file 1 — The C++ Source code for msTALI. The README file contains brief compilation and execution instructions. [file 1471-2105-13-105-S1.gz › msTALI/atom.h]

#ifndef ATOM_H_
#define ATOM_H_

#include <string>
using namespace std;
class atom
{
public:
  atom ();
  atom (atom const &a);
    atom (std::string, std::string, std::string, std::string, std::string,
	  std::string, std::string, std::string);
   ~atom ();
    atom & operator= (const atom & a);
  string getAtomName () const;
  string getAtomNumber () const;
  string getResidueName () const;
  string getResidueNumber () const;
  string getChainID () const;
  string getXCoord () const;
  string getYCoord () const;
  string getZCoord () const;
private:
    string atomName;
  string atomNumber;
  string residueName;
  string residueNumber;
  string chainID;
  string xCoord;
  string yCoord;
  string zCoord;
};
#endif
