# Supplementary material for: Multiple structure alignment with msTALI
Source: BMC Bioinformatics. 2012 May 20;13:105. doi: 10.1186/1471-2105-13-105 (PMC3473313; doi:10.1186/1471-2105-13-105)
Supplement: Additional file 1 — The C++ Source code for msTALI. The README file contains brief compilation and execution instructions. [file 1471-2105-13-105-S1.gz › msTALI/Dangle.C]

#include "Dangle.h"


int expectedSideChains(string c){
int sc = 0;
	if (c == "ALA"){
		sc = 0;
	}else if(c == "ARG"){
		sc = 4;
	}else if (c == "ASN"){
		sc = 2;
	}else if (c== "ASP"){
		sc = 2;
	}else if (c == "CYS"){
		sc = 1;		
	}else if (c == "GLN"){
		sc = 3;		
	}else if (c == "GLU"){
		sc = 3;
	}else if (c == "GLY"){
		sc = 0;
	}else if (c == "HIS"){
		sc = 3;		
	}else if (c == "ILE"){
		sc = 2;
	}else if (c == "LEU"){
		sc = 2;
	}else if (c == "LYS"){
		sc = 4;
	}else if (c == "MET"){
		sc = 3;
	}else if (c == "PHE"){
		sc = 4;		
	}else if (c == "PRO"){
		sc = 2;
	}else if (c == "SER"){
		sc = 1;
	}else if (c == "THR"){
		sc = 1;
	}else if (c == "TRP"){
		sc = 3;		
	}else if (c == "TYR"){
		sc = 4;
	}else if (c == "VAL"){
		sc = 1;
	}
	return sc;
}


Dangle::Dangle(string dangleoutput){
	ifstream file(dangleoutput.c_str());
	string line;
	string* data = new string[13];
	if (file.is_open())
    {
    	
    	while(!file.eof()){
    		getline (file,line);
    		if (line.c_str()[0] != '#' && line.length() > 5){
    			for (int i = 0; i < 12; i ++){
    				string fragment = line.substr(0,line.find_first_of(':'));
    				line = line.substr(line.find_first_of(':')+1);
    				if (i <4){
    					data[i] =fragment;
    				}
    				if (i >4){
    					data[i-1]=fragment;
    				}
    				if (i == 3 && data[3][0]==' '){
    					data[3] = data[3].substr(data[3].find_first_not_of(' '));
    				}
    			}
    			data[11]=line;
    			
    			// 0label:1model:2chain:3number:ins:4type:5phi:6psi:7omega:8chi1:9chi2:10chi3:11chi4
    			//Parse Residue Number
    			int rnum = -9999;
    			double* doubles = new double[7];
    			//Parse Residue Number
    			if (data[3][0]=='-'){
    				data[3]=data[3].substr(1);
    				rnum = 0 - atoi(data[3].c_str());
    			}else{
    				rnum = atoi(data[3].c_str()); 
    			}
    			//Parse phi, psi, omega, chi. Account for negatives and unknown values. 
    			//Data 5, 6, 7, and 8
    			for (int i = 0; i < 7; i ++){
    				if (data[i+5][0]=='_'){
    					doubles[i]=-9999;
    				}else if(data[i+5][0] == '-'){
    					data[i+5]=data[i+5].substr(1);
    					doubles[i]= 0- atof(data[i+5].c_str());
    				}else{	
    					doubles[i]=atof(data[i+5].c_str());
    				}
    			}
    			
    			//Locate invalid side chain angles, compare to calculated 
    			//side chain angles.
    			int tlength = 4;
    			double chi = doubles[3];
    			if (chi == -9999){tlength --;}
    			
    			double chi2 = doubles[4];
    			if (chi2 == -9999){tlength --;}
    			double chi3 = doubles[5];
    			if (chi3 == -9999){tlength --;}
    			double chi4 = doubles[6];
    			if (chi4 == -9999){tlength --;}
    			
    			int sc = expectedSideChains(data[4]);
    			if (sc != tlength){
					cout << "Invalid number of sidechain angles for residue: " << rnum << endl;
					numberIncorrectSidechainAngles = numberIncorrectSidechainAngles + 1;
					residueNumbersIncorrectSidechains.push_back(rnum);
    			}	
    			
    			delete []doubles;
    			
    		}
    	}
    file.close();	
    }else{
    	ofstream myfile;
  		myfile.open("debug.txt");
    	for (int i = 0; i < 14; i ++){
    		myfile<<"Unable to locate Dangle output";
    	}
    	myfile.close();
    }
    delete [] data;
}
