# Supplementary material for: Multiple structure alignment with msTALI
Source: BMC Bioinformatics. 2012 May 20;13:105. doi: 10.1186/1471-2105-13-105 (PMC3473313; doi:10.1186/1471-2105-13-105)
Supplement: Additional file 1 — The C++ Source code for msTALI. The README file contains brief compilation and execution instructions. [file 1471-2105-13-105-S1.gz › msTALI/Dangle.h]

#ifndef DANGLE_H_
#define DANGLE_H_
#include <vector>
#include <string>
#include <iostream>
#include <fstream>
#include <stdlib.h>
#include <math.h>
#include "./Functions/TrimSpaces.h"
using namespace std;

int expectedSideChains(std::string);

class Dangle{
private:
	int numberIncorrectSidechainAngles;
public:
  	Dangle(std::string);
	vector<int> residueNumbersIncorrectSidechains;	
	int getNumberIncorrectSidechainAngles(){return numberIncorrectSidechainAngles;};
	
};

#endif /*DANGLE_H_*/
