# Supplementary material for: Multiple structure alignment with msTALI
Source: BMC Bioinformatics. 2012 May 20;13:105. doi: 10.1186/1471-2105-13-105 (PMC3473313; doi:10.1186/1471-2105-13-105)
Supplement: Additional file 1 — The C++ Source code for msTALI. The README file contains brief compilation and execution instructions. [file 1471-2105-13-105-S1.gz › msTALI/findCore.cpp]

#include "profile.h"
#include "Functions/params.h"
#include "Functions/motif.h"
#include "Functions/multipleAlign.h"

 profile findCore (vector < profile * >profiles, motif & largestCore, params par1, params par2, vector <int> & coreIndices) 
{ 
  double coreRMSD = 2.0;
  
  params par = par1;

  bool verbose = false;
  
  bool iterate = true;  
  int iterationNumber = 0;  
  int largestCoreLength = -1;  
  double largestCoreRMSD = -1.0;  

  profile alignedProfile;  

  int previousLargestCoreLength = -1;  
  double previousLargestCoreRMSD = -1.0;

  vector <profile*> allProfiles;
  
  for (int i = 0; i < profiles.size (); ++i) {      
      profile * p = new profile ();	
      *p = *profiles[i];      
      allProfiles.push_back (p);    
  } 
  
  while (iterate) {      
    multipleAlign multiAlign (allProfiles, par, verbose);      
    alignedProfile = multiAlign.getAligned ();     
    vector < motif > motifs;      
    vector < motif > cores;      
    
    alignedProfile.extractMotifs (coreRMSD, motifs, cores);      
    previousLargestCoreLength = largestCoreLength;      
    previousLargestCoreRMSD = largestCoreRMSD;
    
    // find the largest core
    motif largestCore = cores[0];      

    largestCoreLength = cores[0].numberResidues ();      
    for (size_t i = 1; i < cores.size (); ++i) {	  
      int len = cores[i].numberResidues ();	  
      if (len > largestCoreLength) {	      
	largestCoreLength = len;	      
	largestCore = cores[i];	    
      }	
    }      
    largestCoreRMSD = largestCore.motifRMSD ();      
    largestCore.rotateStructuresToMean ();      

    // the aligned profile will belong to largestCore here
    //alignedProfile = *(largestCore.getProfile());
    
    for (int i = 0; i < allProfiles.size (); ++i)	
      delete allProfiles[i];      
    allProfiles.clear ();

    par.mergeWith(par2);
      
    for (size_t i = 0; i < alignedProfile.structures.size (); ++i) {	  
      // make a copy here for the new set of profiles
      structure * s = new structure ("", 1);
	  
      *s = *alignedProfile.structures[i];	  
      s->setWeight (1.0);	  
      s->setEffectiveWeight (1.0);	  		
      s->removeGapsFromStructure ();	  
      
      profile * p = new profile ();	  
      p->addStructureToProfile (*s);		  

      delete s;	  

      allProfiles.push_back (p);	
    }
      
    iterate = largestCoreLength > previousLargestCoreLength;
    iterate = iterate || largestCoreRMSD < previousLargestCoreRMSD - 0.02 * iterationNumber;      
    if (!par1.iterate)
      iterate = false;
    
    iterationNumber = iterationNumber + 1;      

    /*
    par.endGapOpen /= 2.0;      
    par.endGapExtension /= 2.0;      
    par.nearEndGapOpen /= 2.0;      
    par.nearEndGapExtension /= 2.0;      
    par.gapOpen /= 2.0;      
    par.gapExtension /= 2.0;    
    */    
  }
  
  for (int i = 0; i < allProfiles.size (); ++i)
    delete allProfiles[i];
    
  profile alignedProfile2 = alignedProfile;
    
  if (par2.realign)
  {
    for (size_t j = 0; j < alignedProfile.structures.size (); ++j) {      
      alignedProfile2.structures[j]->setWeight (1.0);      
      alignedProfile2.structures[j]->setEffectiveWeight (1.0);    
    }
    
    // re-align with only distance info    
    params p = par;
    p.zeroAllValues ();  
    p.SSDistanceWeight = 1.0;  
    p.TurnDistanceWeight = 1.0;
    
    /*
    par.endGapOpen = 0.0;
    par.endGapExtension = 0.0;
    par.nearEndGapOpen = 0.0;
    par.nearEndGapExtension = 0.0;
    par.gapOpen = 0.0;
    par.gapExtension = 0.0;
    */
    //  par.distanceMaxValue = 8.0;
    
    alignedProfile2.realign (p);
  }
  
  // get the final score
  //  par.zeroAllValues ();  
  // par.SSDistanceWeight = 1.0;  
  // par.TurnDistanceWeight = 1.0;  
  vector<double> scores = alignedProfile.scoreProfile(par);
  double score = 0.0;    
  if (scores.size() > 0)
  {
    for (int i = 0;  i < scores.size(); ++i)
      score += scores[i];
    score /= scores.size();
  }
  //set to 1
  for (size_t j = 0; j < alignedProfile.structures.size (); ++j) {
    alignedProfile2.structures[j]->setWeight (1.0);
    alignedProfile2.structures[j]->setEffectiveWeight (1.0);
  }

    
  // find high-scoring residues
  coreIndices = alignedProfile2.identifyCoreResidues (par);  
  motif coreProfile = alignedProfile2.isolateResidues (coreIndices);  
  
  int profileNumberResidues = coreProfile.numberResidues ();  
  double profileRMSD = coreProfile.motifRMSD ();  
  
  cout << "Final core has " << profileNumberResidues <<
    " residues, a score of " << score
    << ", and an RMSD of " << profileRMSD << endl;  
	 
  return alignedProfile2;	
}
