# Supplementary material for: Multiple structure alignment with msTALI
Source: BMC Bioinformatics. 2012 May 20;13:105. doi: 10.1186/1471-2105-13-105 (PMC3473313; doi:10.1186/1471-2105-13-105)
Supplement: Additional file 1 — The C++ Source code for msTALI. The README file contains brief compilation and execution instructions. [file 1471-2105-13-105-S1.gz › msTALI/findCore.h]

#include "profile.h"
#include "Functions/params.h"
#include "Functions/motif.h"
#include "Functions/multipleAlign.h"

profile findCore(vector<profile*> profiles, motif & largestCore, params par1, params par2, vector <int> & coreIndices);
