# Supplementary material for: Multiple structure alignment with msTALI
Source: BMC Bioinformatics. 2012 May 20;13:105. doi: 10.1186/1471-2105-13-105 (PMC3473313; doi:10.1186/1471-2105-13-105)
Supplement: Additional file 1 — The C++ Source code for msTALI. The README file contains brief compilation and execution instructions. [file 1471-2105-13-105-S1.gz › msTALI/Functions/njtree.cpp]

#include <iostream>
#include <cstdlib>
#include <string>
#include <vector>
#include "PhyTree.h"
#include "getphylovalue.h"
#include "reroottree.h"
#include "weights.h"
#include "njtree.h"
using namespace std;


njtree::njtree (double **D, std::string * names, int numSeqs)
{  
  if (numSeqs == 2)
    {
      W.push_back(1);
      W.push_back(1);

      numLeaves = 2;
      
      numBranches = 1;

      hOrder.push_back(1);
      hOrder.push_back(2);

      trptrs = new double*[2];
      trptrs[0] = new double[2];
      trptrs[0][0] = 0;
      trptrs[0][1] = 1;

      trNames = new string[2];
      trNames[0] = "0";
      trNames[1] = "1";

      //      stringstream out;
      //      out << dOriginal[0];
      
      stringstream out;
      out << 1;

      newickTree = "(" + names[0] + ":" + out.str() + ", " + names[1] + ":" + out.str() + ")";

      return;
    }

  // make a copy of D so we can replace it later
  double ** tmp = new double*[numSeqs];
  for (int i = 0; i < numSeqs; ++i)
  {
     tmp[i] = new double[numSeqs];
     for (int j = 0; j < numSeqs; ++j)
       tmp[i][j] = D[i][j];
  }
  D = tmp;
  
  
  bool v = false;
  bool v2 = false;
  if (v)
    {
      printmat (D, numSeqs, numSeqs);
    }

  //CODE STARTS HERE
  //double m = numSeqs;
  int n = numSeqs;

  int N = numSeqs;
  int **Z = new int *[ N - 1];
  for (int i = 0; i < N - 1; i++)
    {
      Z[i] = new int[2];
    }
  for (int i = 0; i < N - 1; i++)
    {
      Z[i][0] = 0;
      Z[i][1] = 0;
    }

  double **bd = new double *[N * 2 - 1];
  for (int i = 0; i < N * 2 - 1; i++)
    {
      bd[i] = new double[1];
    }
  for (int i = 0; i < N * 2 - 1; i++)
    {
      bd[i][0] = 0.0;
    }
  if (v)
    {
      cout << "bd =";
      printmat (bd, N * 2 - 1, 1);
    }

  //POINTERS IN MATRIX
  double *p = new double[N];
  for (int i = 0; i < N; i++)
    {
      p[i] = i;
    }
  if (v)
    {
      cout << "p=" << endl;
      for (int i = 0; i < N; i++)
	{
	  cout << p[i] << "\t";
	} cout << endl;
    }

  //BRANCH COUNTER
  double bc = 1;
  int temphsize = N - 1;

  //START LOOP HERE       
  n = N;
  for (n = N; n > 2; n--)
    {
      //R = sum(D)/(n-2)
      double *R = new double[n];
      for (size_t i = 0; i < n; i++)
	{
	  R[i] = 0;
	}
      for (size_t i = 0; i < n; i++)
	{
	  for (size_t j = 0; j < n; j++)
	    {
	      R[i] = R[i] + D[j][i];
	    }
	}
      for (int i = 0; i < n; i++)
	{
	  R[i] = R[i] / (n - 2.0);
	}
      if (v)
	{
	  cout << "n= " << n << endl;
	}
      if (v)
	{
	  cout << "R=" << endl;
	  for (int i = 0; i < n; i++)
	    {
	      cout << R[i] << "\t";
	    } cout << endl;
	}

	/**
	 * Q = D-rempat(R,n,1) - repmat(R',1,n)+diag(inf(n,1));
	 */
      //repmat(R,n,1)
      double **QP1 = new double *[n];
      for (int i = 0; i < n; i++)
	{
	  QP1[i] = new double[n];
	}
      for (int i = 0; i < n; i++)
	{
	  for (int j = 0; j < n; j++)
	    {
	      QP1[i][j] = R[j];
	}}
      //repmat(R',1,n)
      double **QP2 = new double *[n];
      for (int i = 0; i < n; i++)
	{
	  QP2[i] = new double[n];
	}
      for (int i = 0; i < n; i++)
	{
	  for (int j = 0; j < n; j++)
	    {
	      QP2[j][i] = R[j];
	}}
      //diag(inf(n,1))
      double **QP3 = new double *[n];
      for (int i = 0; i < n; i++)
	{
	  QP3[i] = new double[n];
	}
      for (int i = 0; i < n; i++)
	{
	  for (int j = 0; j < n; j++)
	    {
	      QP3[i][j] = 0;
	      if (i == j)
		{
		  QP3[i][j] = 9999;
		}
	    }
	}
      double **Q = new double *[n];
      for (int i = 0; i < n; i++)
	{
	  Q[i] = new double[n];
	}
      //Q = D - QP1 - QP2 + QP3;
      for (int i = 0; i < n; i++)
	{
	  for (int j = 0; j < n; j++)
	    {
	      Q[i][j] = D[i][j] - QP1[i][j] - QP2[i][j] + QP3[i][j];
	}}
      if (v)
	{
	  cout << "Q=" << endl;
	  printmat (Q, n, n);
	}
      //RETURN I & J AS INDEX OF MIN VALUE OF Q.
      //TODO MAYBE NOT BE min-1?
      double icoord = 0, jcoord = 0, kcoord = 0, min = Q[0][0];
      for (int i = 0; i < n; i++)
	{
	  for (int j = 0; j < n; j++)
	    {
	      if (Q[i][j] < min)
		{
		  min = Q[i][j];
		  icoord = i;
		  jcoord = j;
		}
	    }
	}
      if (icoord > jcoord)
	{
	  kcoord = icoord;
	  icoord = jcoord;
	  jcoord = kcoord;
	}
      if (v)
	{
	  cout << min << ":" << icoord << ":" << jcoord;
	};			//J is always greater than I
      double *pp = new double[2];
      pp[0] = p[(int) icoord];
      pp[1] = p[(int) jcoord];
      if (v)
	{
	  cout << endl;
	  cout << "p = ";
	  for (int i = 0; i < n; i++)
	    {
	      cout << p[i] << "\t";
	    }
	  cout << endl;
	  cout << endl << "n = " << n << endl;
	  cout << endl << "pp " << pp[0] << " : " << pp[1] << endl;
	}
      //bl = (R([i j])*[1 -1;-1 1] + D(j,i))/2;
      //R([i j])
      double *temp1 = new double[2];
      temp1[0] = R[(int) icoord];
      temp1[1] = R[(int) jcoord];
      //[1 -1;-1 1]
      double *temp2 = new double[2];
      temp2[0] = temp1[0] - temp1[1];
      temp2[1] = temp1[1] - temp1[0];
      //D(j,i)
      double temp3 = D[(int) jcoord][(int) icoord];
      double *bl = new double[2];
      bl[0] = (temp2[0] + temp3) / 2.0;
      if (bl[0] < 0)
	{
	  bl[0] = 0;
	}
      bl[1] = (temp2[1] + temp3) / 2.0;
      if (bl[1] < 0)
	{
	  bl[1] = 0;
	}
      if (v)
	{
	  cout << endl << bl[0] << " " << bl[1] << endl;
	}
	/**
	 *     bd(pp) = bl;                      % save branch lengths
     *     Z(bc,:) = pp;                     % save pointers
	 */
      bd[(int) pp[0]][0] = bl[0];
      bd[(int) pp[1]][0] = bl[1];
      if (v)
	{
	  printmat (bd, 2 * n - 1, 1);
	}
      Z[(int) bc - 1][0] = pp[0];
      Z[(int) bc - 1][1] = pp[1];

      //h = [1:i-1 i+1:j-1 j+1:n];        %H IS ARRAY OF COMINED INDEXES 
	/**
	 * The following segment
	 * is based on MATLAB coordinates.
	 * These coordinates are offset by +1;
	 */
      vector < int >h;
      for (int i = 1; i < icoord + 1; i++)
	{
	  h.push_back (i);
	}
      for (int i = icoord + 2; i < jcoord + 1; i++)
	{
	  h.push_back (i);
	}
      for (int i = jcoord + 2; i < n + 1; i++)
	{
	  h.push_back (i);
	}
      if (v)
	{
	  cout << endl;
	  cout << "h=";
	  for (size_t i = 0; i < h.size (); i++)
	    {
	      cout << h[i] << " ";
	    }
	  cout << endl;
	}
      //d = (sum(D(h,[i j]),2)-D(j,i))/2;
      //Take Rows h, column I and J.
      //D(h,[i j])

      if (v)
	{
	  cout << "Q1 " << endl;
	  cout << h.size () << endl;
	}

      double **temp4 = new double *[h.size ()];
      for (size_t i = 0; i < h.size (); i++)
	{
	  temp4[i] = new double[2];
	}
      for (size_t i = 0; i < h.size (); i++)
	{
	  temp4[i][0] = D[h[i] - 1][(int) icoord];
	  temp4[i][1] = D[h[i] - 1][(int) jcoord];
	}
      if (v)
	{
	  printmat (temp4, h.size (), 2);
	}
      //sum()-D(j,i))/2
      double *temp5 = new double[h.size ()];
      for (size_t i = 0; i < h.size (); i++)
	{
	  temp5[i] = temp4[i][0] + temp4[i][1];
	  temp5[i] = temp5[i] - D[(int) jcoord][(int) icoord];
	  temp5[i] = temp5[i] / 2.0;
	  if (temp5[i] < 0)
	    {
	      temp5[i] = 0;
	    }
	}
      //Cleanup temp 4
      for (size_t i = 0; i < h.size (); i++)
	{
	  delete[]temp4[i];
	}
      delete[]temp4;
      if (v)
	{
	  for (size_t i = 0; i < h.size (); i++)
	    {
	      cout << temp5[i] << endl;
	    }
	  cout << endl;
	}
      //D = [[D(h,h) d];[d' 0]];
      //D(h,h) = rows and column H of D.
      // d = vertical column beside H.
      // d' = horizontal row below H.
      // 0 = bottom right corner.
      double **temp6 = new double *[h.size () + 1];
      for (size_t i = 0; i < h.size () + 1; i++)
	{
	  temp6[i] = new double[h.size () + 1];
	}
      for (size_t i = 0; i < h.size (); i++)
	{
	  for (size_t j = 0; j < h.size (); j++)
	    {
	      temp6[i][j] = D[(int) h[i] - 1][(int) h[j] - 1];
	}}
      for (size_t i = 0; i < h.size (); i++)
	{
	  temp6[(int) h.size ()][i] = temp5[i];
	  temp6[i][(int) h.size ()] = temp5[i];
	}
      temp6[(int) h.size ()][(int) h.size ()] = 0;
      //CLEANUP D
      for (int i = 0; i < n; i++)
	{
	  delete[]D[i];
	}
      delete[]D;
      D = temp6;
      if (v)
	{
	  printmat (D, h.size () + 1, h.size () + 1);
	}
      //Updates Distance pointers
      //p  = [p(h),N+bc];                 % update pointers
      //TODO recognize extra size of tmpptr
      double *tmpptr = new double[(int) h.size () + 1];
      for (size_t i = 0; i < h.size () + 1; i++)
	{
	  tmpptr[i] = 0;
	}			//Preventing invalid reads
      for (size_t i = 0; i < h.size (); i++)
	{
	  tmpptr[i] = p[h[i] - 1];
	}
      for (int i = 0; i < n; i++)
	{
	  p[i] = tmpptr[i];
	}
      delete[]tmpptr;
      p[h.size ()] = N + bc - 1;
      //Update branch counters
      bc++;
      temphsize = h.size ();

      delete[]temp1;
      delete[]temp5;
      //delete [] temp2; temp4; temp6
      //Careful with temp6, may want to delete D after.
      //delete q, qp1, qp2, qp3
      delete[]temp2;
      delete[]bl;
      for (int i = 0; i < n; i++)
	{
	  delete[]Q[i];
	  delete[]QP1[i];
	  delete[]QP2[i];
	  delete[]QP3[i];
	}
      delete[]Q;
      delete[]QP1;
      delete[]QP2;
      delete[]QP3;
      //delete r
      delete[]pp;
      delete[]R;
    }
  //END LOOP HERE //}

  if (v)
    {
      cout << "Branch calculation completed" << endl;
      cout << bc << endl;
      cout << p[0] << " " << p[1] << endl;
      cout << temphsize << endl;
      cout << D[1][0] << endl;

      cout << "Q " << endl;
      
    }

  //Pointers of last branch
  Z[(int) bc - 1][0] = p[0];
  Z[(int) bc - 1][1] = p[1];

  //Lengths of last branch
  //bd(p) = D(2)/2;   
  //TODO verify this next part.
  //COUT P HERE AND FIGURE OUT WHATS WRONG.

  for (int i = 0; i < temphsize + 1; i++)
    {
      bd[(int) p[i]][0] = D[1][0] / 2.0;
    }


  //DIAGNOSE PARAMETERS
  if (v2)
    {
      cout << "PHYTREE PARAMS" << endl;
      cout << endl;
      cout << "BD =" << endl;
      for (int i = 0; i < N * 2 - 1; i++)
	{
	  cout << bd[i][0] << endl;
	}
      cout << endl;
    }


  PhyTree t (Z, bc, bd, N * 2 - 1, names, 0);
  if (v)
    {
      cout << "rerooting tree" << endl;
    }
  t.reroottree ();

  //DEBUG
  //Check output
  //FINAL TREE

  //Calculate weights. This part of the code corresponds to weights.m
  //vector<double> W;
  numBranches = bc;
  numLeaves = bc + 1;
  double numLabels = numBranches + numLeaves;

  //Calculate the branch width.

  double *branchWidth = new double[(int) numLabels];
  for (int i = 0; i < numLabels; i++)
    {
      branchWidth[i] = 1.0;
    }
  for (int i = 0; i < numBranches; i++)
    {
      branchWidth[(int) numLeaves + i] =
	branchWidth[(int) t.tree[i][0]] + branchWidth[(int) t.tree[i][1]];
    }

  //Adjust for distances.
  for (int i = 0; i < numLabels; i++)
    {
      t.dist[i][0] = t.dist[i][0] / branchWidth[i];
    }

  // set hOrder
  hOrder.clear ();
  for (int i = 0; i < numLabels; i++)
    {
      if (t.names[i][0] != 'B')
	{
	  hOrder.push_back (atoi (t.names[i].c_str ()));
	}
    }

  /* build the phylogeny tree */
  int numItems = numLeaves + numBranches;

  double maxValue = t.dist[0][0];
  for (int i = 0; i < numItems; ++i)
    if (t.dist[i][0] > maxValue)
      maxValue = t.dist[i][0];

  double * d = new double[numItems];
  for (int i = 0; i < numItems; ++i) {
    d[i] = bd[i][0];
  }

  string * labels = new string[numItems];
  for (int i = 0; i < numLeaves; ++i)
    {
      stringstream out;
      out << d[i];
      labels[i] = names[hOrder[i] - 1] + ":" + out.str();
    }
  bool * hasLabel = new bool[numItems];
  bool * processed = new bool[numBranches];
  for (int i = 0; i < numBranches; ++i)
    processed[i] = false;
  for (int i = 0; i < numLeaves; ++i)
    hasLabel[i] = true;
  for (int i = numLeaves; i < numItems; ++i)
    hasLabel[i] = false;

  int lastIndex = -1;
  bool done = false;
  while (!done)
    {
      done = true;
      for (int i = 0; i < numBranches; ++i)
	{
	  if (hasLabel[t.tree[i][0]] && hasLabel[t.tree[i][1]] && !processed[i])
	    {
	      // cout << "Processing " << i << " " << t.tree[i][0] << " " << t.tree[i][1] << endl;

	      processed[i] = true;
	      stringstream out;
	      out << d[i + numLeaves];
	      labels[i + numLeaves] = "(" + labels[t.tree[i][0]] + "," 
		+ labels[t.tree[i][1]] + "):" + out.str();
	      hasLabel[i + numLeaves] = true;
	      done = false;
	      lastIndex = i;
	    }
	}
    }

  labels[lastIndex + numLeaves] = "'(" + labels[t.tree[lastIndex][0]] + ","
    + labels[t.tree[lastIndex][1]] + ");";
  //add to begining here, replace ; with ); in grep/sed
  newickTree = labels[lastIndex + numLeaves];
  

  delete [] labels;
  delete [] d;
  delete [] hasLabel;

  //Calculate the distance of every leaf to root.
  double **cdist = new double *[(int) numLabels];
  for (int i = 0; i < numLabels; i++)
    {
      cdist[i] = new double[1];
      cdist[i][0] = t.dist[i][0];
    }
  for (int ind = numBranches - 1; ind > -1; ind--)
    {
      cdist[(int) t.tree[ind][0]][0] =
	cdist[(int) t.tree[ind][0]][0] + cdist[(int) ind +
					       (int) numLeaves][0];
      cdist[(int) t.tree[ind][1]][0] =
	cdist[(int) t.tree[ind][1]][0] + cdist[(int) ind +
					       (int) numLeaves][0];
    }

  for (int i = 0; i < numLeaves; i++)
    {
      W.push_back (cdist[i][0]);
    }
  double max = W[0];
  for (size_t i = 0; i < W.size (); i++)
    {
      if (W[i] > max)
	{
	  max = W[i];
	}
    }

  if (v)
    {
      cout << "UNWEIGHTED WEIGHTS" << endl;
      for (size_t i = 0; i < W.size (); i++)
	{
	  cout << W[i] << endl;
	}
    }

  for (size_t i = 0; i < W.size (); i++)
    {
      W[i] = W[i] / max;
    }
  // cout << "NJTREE CONSTRUCTION COMPLETE" << endl;
  //TODO CALCULATE HORDER
  if (v)
    {
      cout << "Tree names" << endl;
      for (int i = 0; i < N * 2 - 1; i++)
	{
	  cout << t.names[i] << endl;
	}
    }

  //Save treeptrs; bc, 2;
  //TODO getphylvalue/seq/otherclasses


  //cout << "Q3 " << bc << endl;

  trptrs = new double *[(int) bc];
  for (int i = 0; i < bc; i++)
    {
      trptrs[i] = new double[2];
      trptrs[i][0] = t.tree[i][0];
      trptrs[i][1] = t.tree[i][1];
    }
  if (v)
    {
      cout << "TRPTRS OUTPUT" << endl;
      for (int i = 0; i < bc; i++)
	{
	  cout << trptrs[i][0] << '\t';
	  cout << trptrs[i][1] << endl;
	}
    }

  //TODO CHECK FOR SEGFAULTS AGAINST VARIABLES PASSED INTO OTHER METHODS.

  delete[]p;
  for (int i = 0; i < bc; i++)
    {
      delete[]Z[i];
    }

  //delete[]Z;
  for (int i = 0; i < N * 2 - 1; i++)
    {
      delete[]bd[i];
    }
  delete[]bd;
  //delete d, bd, z
}

njtree::~njtree ()
{
}
