# Supplementary material for: Multiple structure alignment with msTALI
Source: BMC Bioinformatics. 2012 May 20;13:105. doi: 10.1186/1471-2105-13-105 (PMC3473313; doi:10.1186/1471-2105-13-105)
Supplement: Additional file 1 — The C++ Source code for msTALI. The README file contains brief compilation and execution instructions. [file 1471-2105-13-105-S1.gz › msTALI/Functions/matches.C]

#include "matches.h"


double hydrophobicityMatch(residue& residue1,residue& residue2, params& p){
	double minHydroValue = -4.5;
	double maxHydroValue = 4.5;
	double hydroRange = maxHydroValue - minHydroValue;
	double h1 = (residue1.getHydrophobicity() - minHydroValue) / hydroRange;
	double h2 = (residue2.getHydrophobicity() - minHydroValue) / hydroRange;
	if (h1 > 1 || h1 < 0){cout<<"Error:invalid h1 value"<<endl;}
	if (h2 > 1 || h2 < 0){cout<<"Error:invalid h2 value"<<endl;}
	double f = log( (fabs(h1 - h2) + 1) / (hydrophobicityLikelihood() * hydrophobicityLikelihood()));
	double minHydrophobicityLikelihood = minimumHydrophobicityLikelihood();
	double maxHydrophobicityLikelihood = maximumHydrophobicityLikelihood();
	double minVal = log( (1) / (maxHydrophobicityLikelihood * maxHydrophobicityLikelihood));
	double maxVal = log( (hydroRange / hydroRange + 1) / (minHydrophobicityLikelihood * minHydrophobicityLikelihood));
	//SCALE RESULTS
	
	f = (f - minVal) / (maxVal - minVal) * (p.maxValue - p.minValue) + p.minValue;
	f = p.maxValue - f;
	return f;
}
		
double surfaceAccessibilityMatch(residue& residue1,residue& residue2, params& p){
	double minAcc = minAccValue();
	double maxAcc = maxAccValue();
	double accRange = maxAcc - minAcc + 1;
	double r1 = (residue1.getAccessibility() - minAcc) / accRange;
	double r2 = (residue2.getAccessibility() - minAcc) / accRange;
	if (r1 > 1 || r1 < 0){ cout << "Error: invalid r1 value";}
	if (r2 > 1 || r2 < 0){ cout << "Error: invalid r2 value";}
	
	double f = log( (fabs(r1 - r2) + 1) / (accessibilityLikelihood() * accessibilityLikelihood()));
	double minAccessibilityLikelihood = minimumAccessibilityLikelihood();
	double maxAccessibilityLikelihood = maximumAccessibilityLikelihood();
	double minVal = log( (1) / (maxAccessibilityLikelihood * maxAccessibilityLikelihood));
	double maxVal = log( (1 + 1) / (minAccessibilityLikelihood * minAccessibilityLikelihood));

	f = (f - minVal) / (maxVal - minVal) * (p.maxValue-p.minValue) + p.minValue;
	f = p.maxValue - f;
	return f;
}
		
double distanceMatch(residue& residue1,residue& residue2, params& p){

   double maxValue = p.distanceMaxValue;

  // handle a special case where the end gaps have a distance of zero, leading
  // to a poor match where there should be an acceptable match

  double d = 0.0;
  for (int i = 0; i < 3; ++i) {
    double tmp = residue1.nCoords[0][i] - residue2.nCoords[0][i];
    d += tmp * tmp;
  }
  d = sqrt(d);

  double score = max(min(maxValue - d, maxValue), 0.0) / maxValue;
  score = score * (p.maxValue - p.minValue) + p.minValue;
  return score;
}

double sidechainMatch(residue& residue1,residue& residue2, params& p){
	double maxValue = p.distanceMaxValue;
	double d = 0.0;
	for (int i = 0; i < 3; ++i) {
		double tmp = residue1.nCoords[4][i] - residue2.nCoords[4][i];
		d += tmp * tmp;	
	}
	d = sqrt(d);
	
	double score = max(min(maxValue -d, maxValue), 0.0) / maxValue;
	score = score * (p.maxValue - p.minValue) + p.minValue;
	return score;
}
