# Supplementary material for: Multiple structure alignment with msTALI
Source: BMC Bioinformatics. 2012 May 20;13:105. doi: 10.1186/1471-2105-13-105 (PMC3473313; doi:10.1186/1471-2105-13-105)
Supplement: Additional file 1 — The C++ Source code for msTALI. The README file contains brief compilation and execution instructions. [file 1471-2105-13-105-S1.gz › msTALI/Functions/gapDistanceScore.h]

#ifndef GAPDISTANCESCORE_
#define GAPDISTANCESCORE_
#include "../profile.h"
#include "../structure.h"
#include "params.h"
#include "matches.h"
#include "likelihoodDifferenceWithPenalty.h"
#include <iostream>
#include <math.h>

double gapDistanceScore(profile&, profile&, int, int, int, int);


#endif /*GAPDISTANCESCORE_*/
