# Supplementary material for: Multiple structure alignment with msTALI
Source: BMC Bioinformatics. 2012 May 20;13:105. doi: 10.1186/1471-2105-13-105 (PMC3473313; doi:10.1186/1471-2105-13-105)
Supplement: Additional file 1 — The C++ Source code for msTALI. The README file contains brief compilation and execution instructions. [file 1471-2105-13-105-S1.gz › msTALI/Functions/globalPairwiseAlignmentAffineGap.C]

#include "globalPairwiseAlignmentAffineGap.h"

globalPairwiseAlignmentAffineGap::globalPairwiseAlignmentAffineGap(profile& profile1, profile& profile2, params& p){
	if (profile1.structures.size() < 1 || profile2.structures.size() < 1){
		cout << "Error in globalPairwiseAlignmentAffineGap: Needs at least one structure" << endl;
	}
	
	aligned1 = profile1;
	aligned2 = profile2;
	
	int len1 = aligned1.getResidueCount(); 
	int len2 = aligned2.getResidueCount(); 
	//This code switches the order of the the profiles if one is shorter than the other. The shorter one must always come last. Reason unknown.
	bool swapped = false;
	
	
	if (len2 > len1){
	  swapped = true;
	  profile profile3;
	  profile3 = aligned1;
	  aligned1 = aligned2;
	  aligned2 = profile3;		
	  int len3;
	  len3 = len1;
	  len1 = len2;
	  len2 = len3;
	}
	
	//Initialize A, Ix, and Iy as blank arrays of [len1+2, len2+1]		
	double** A = new double*[len1+1];
	double** vals = new double*[len1+1];
	double** Ix = new double*[len1+1];
	double** Iy = new double*[len1+1];
	for (int i = 0; i < len1+1; i ++){
		A[i] = new double[len2+1];
		Ix[i] = new double[len2+1];	
		Iy[i] = new double[len2+1];
		vals[i]	= new double[len2+1];
	}
	for (int i = 0; i < len1+1; i ++){
		for (int j = 0; j < len2+1; j++){
			A[i][j] = 0;
			Ix[i][j] = 0;
			Iy[i][j] = 0;
			vals[i][j] = 0;		
		}
	}
	//Initialize trace as a 3D array of [3,len1+1,len2+1]
	//Behold the power of the 3-D pointer.
	double*** trace = new double**[3];
	for (int i = 0; i < 3; i ++){
		trace[i] = new double*[len1+1];	
		for (int j = 0; j < len1+1; j++){
			trace[i][j] = new double[len2+1];	
		}
	}
	//ZERO OUT ARRAYS
	for (int i = 1; i < len1+1; i++){
		A[i][0] = -99999;	
		vals[i][0] = -99999;
		Iy[i][0] = -99999;
	}
	for (int i = 0; i < 3; i ++){
		for (int j = 0; j < len1+1; j++){
			for (int k = 0; k < len2+1; k++){
				trace[i][j][k]=0;
			}	
		}
	}
	for (int i = 0; i < 3; i ++){
		for (int j = 1; j < len1+1; j++){	
			trace[i][j][0] = 2;
		}
	}
	Ix[1][0] = aligned1.evalGapProfiles(aligned1, aligned2, 0, 0, -1, 0, true, p);	
	for (int row = 2; row< len1 + 1; row++){	   
		Ix[row][0] = aligned1.evalGapProfiles(aligned1, aligned2, row - 1, row - 1, -1, 0, false, p) + Ix[row - 1][0];	
	}
	
	//fill in the first row -- we have a gap in aligned2
	for (int i = 1; i < len2 + 1; i ++){
		A[0][i] = -9999; //TODO A may later equal gap to residue score
	}
	for (int i = 1; i < len2 + 1; i ++){
		vals[0][i] = -9999; //TODO "	
	}
	for (int i = 1; i < len2 + 1; i ++){
		Ix[0][i] = -9999; // 0?
	}
	for (int i = 0; i < 3; i++){
		for (int j = 1; j < len2 + 1; j++){
			trace[i][0][j] = 3;	
		}	
	}
	Iy[0][1] = aligned1.evalGapProfiles(aligned1, aligned2, -1, 0, 0, 0, true,p);
	for (int col = 2; col < len2+1; col ++){
		Iy[0][col] = aligned1.evalGapProfiles(aligned1, aligned2, -1, 0, col-1, col-1, false, p) + Iy[0][col-1];	
	}
	//FILL IN THE SCORING MATRIX
	double ixGapOpen = -1;
	double iyGapOpen;
	for (int row = 1; row < len1 + 1; row++){
	 	iyGapOpen=-1;
		for (int col = 1; col < len2+1; col++){

			int pRow = row-1;
			int pCol = col-1;
			double matchScore = aligned1.evalScoreForProfiles(aligned1, aligned2, pRow, pCol, p);
			vals[row][col] = matchScore;
			// match the residues at position 'row' and 'col' together		
			A[row][col] = A[row - 1][col - 1] + matchScore;
			trace[0][row][col] = 1;
			
			double tmp = Ix[row-1][col-1]+matchScore;
			if (tmp > A[row][col]){
				trace[0][row][col] = 2;	
				A[row][col] = tmp;
			}
			tmp = Iy[row - 1][col - 1] + matchScore;
			if (tmp > A[row][col]){
				trace[0][row][col] = 3;	
				A[row][col] = tmp;
			}
			
			double x1 = A[row-1][col] + aligned1.evalGapProfiles(aligned1, aligned2, pRow,pRow,pCol,pCol+1,true,p);
			double x2 = Ix[row-1][col]  + aligned1.evalGapProfiles(aligned1,aligned2,pRow,pRow,pCol,pCol+1,false,p);						

			if (x1 > x2){
				Ix[row][col] = x1;
				trace[1][row][col] = 1;
				ixGapOpen = pRow-1;
			}else{
				Ix[row][col] = x2;	
				trace[1][row][col] = 2;
			}
			//Ix(row,col) = max(x1,x2);
			if (x1 > x2){
				Ix[row][col] = x1;
			}else{
				Ix[row][col] = x2;
			}
						
			double y1 = A[row][col-1]  + aligned1.evalGapProfiles(aligned1,aligned2,pRow,pRow+1,pCol,pCol,true,p);
			double y2 = Iy[row][col-1] + aligned1.evalGapProfiles(aligned1,aligned2,pRow,pRow+1,pCol,pCol,false,p);
						
			if (y1 > y2){
				Iy[row][col] = y1;
				trace[2][row][col] = 1;
				iyGapOpen = pCol - 1;
			}else{
				Iy[row][col] = y2;
				trace[2][row][col] = 3;
			}
			
		}
	}
		
	// build the aligned profiles based on the traceback matrix
	double p1Gaps = 0.0;
	scores = vector<double>();

	//find the starting trace
	double tempMax;
	if (Ix[len1][len2] > Iy[len1][len2]){
		tempMax = Ix[len1][len2];	
	}else{
		tempMax = Iy[len1][len2];	
	}
	
	double tempMax2;
	if (A[len1][len2] > Iy[len1][len2]){
		tempMax2 = A[len1][len2]; 	
	}else{
		tempMax2 = Iy[len1][len2];
	}
	
	double tr;
	if (A[len1][len2] >= tempMax){
		tr = 1;
	}else if (Ix[len1][len2] >= tempMax2){
		tr = 2;
	}else{
		tr = 3;
	}
	
	int row = len1;
	int col = len2;
	while (col >= 0 && row >= 0 && (col > 0 || row > 0)){
		//Follow the traceback matrix, insert space if necessary.
		if (tr == 1){
		      // TODO: change this to use vector.insert, not a temp vector
			// nothing to do...
			vector<double> tmp;
			tmp.push_back(vals[row][col]);
			for (size_t i = 0; i < scores.size(); i++){
				tmp.push_back(scores[i]);	
			}
			scores = tmp;
			tr = trace[0][row][col];
			row = row - 1;
			col = col - 1;
		}else if (tr == 2){		    
			//TODO return type for insertspace
			aligned2.insertSpaceInProfile(col);
			//scores = [0 scores];
			// TODO: change this to use vector.insert, not a temp vector
			vector<double> tmp;
			tmp.push_back(0.0);
			for (size_t i = 0; i < scores.size(); i++){
				tmp.push_back(scores[i]);	
			}
			scores = tmp;
			tr = trace[1][row][col];
			row = row - 1;
		}else{ // tr == 3 
			aligned1.insertSpaceInProfile(row);
			//scores = [0 scores];
			// TODO: change this to use vector.insert, not a temp vector
			vector<double> tmp;
			tmp.push_back(0.0);
			for (size_t i = 0; i < scores.size(); i++){
				tmp.push_back(scores[i]);	
			}
			scores = tmp;
			p1Gaps = p1Gaps + 1.0;
			tr = trace[2][row][col];
			col = col - 1;
		}
	}

	if (col > 0 && row > 0){cout << "OOPS ERROR: col or row > 1" << endl;}

	while (col > 0){
		aligned1.insertSpaceInProfile(0);
		//scores = [0 scores]; 
		// TODO: change this to use vector.insert, not a temp vector
		vector<double> tmp;
		tmp.push_back(0.0);
		for (size_t i = 0; i < scores.size(); i++){
			tmp.push_back(scores[i]);	
		}
		scores = tmp;
		p1Gaps = p1Gaps + 1.0;
		col = col - 1;
	}

	while (row > 1){
		aligned2.insertSpaceInProfile(0);
		//scores = [0 scores]; 
		// TODO: change this to use vector.insert, not a temp vector
		vector<double> tmp;
		tmp.push_back(0.0);
		for (size_t i = 0; i < scores.size(); i++){
			tmp.push_back(scores[i]);	
		}
		scores = tmp;
		row = row - 1;
	}
	
	this->score = 1.0 / (len1 + p1Gaps) * (A[len1-1][len2-1]);
	
	if (swapped){
		profile profile3;
		
		profile3 = aligned1;
		aligned1 = aligned2;
		aligned2 = profile3;
	}
	
	for (int i = 0; i < len1+1; i ++){
		delete []A[i];
		delete []vals[i];
		delete []Ix[i];
		delete []Iy[i];
	}
	delete[] A;
	delete[] vals;
	delete[] Ix;
	delete[] Iy;
	for (int i = 0; i < len1+1; i ++){
		for (size_t j = 0; j < 3; j ++){
			delete []trace[j][i];
		}
	}
	for (int i = 0; i < 3; i ++){
		delete [] trace[i];	
	}
	delete[]trace;
}
