# Supplementary material for: Multiple structure alignment with msTALI
Source: BMC Bioinformatics. 2012 May 20;13:105. doi: 10.1186/1471-2105-13-105 (PMC3473313; doi:10.1186/1471-2105-13-105)
Supplement: Additional file 1 — The C++ Source code for msTALI. The README file contains brief compilation and execution instructions. [file 1471-2105-13-105-S1.gz › msTALI/Functions/evalScoreSequence.C]

#include "evalScoreSequence.h"


double evalScoreSequence(structure& s1, structure& s2, int index1, int index2, params& p){
		residue r1 = s1.getResidues()[index1];
		residue r2 = s2.getResidues()[index2];
		if (r1.isGap() || r2.isGap()){
			return p.gapToResidueScore;	
		}else{
		//Setting things up
			double temp1, temp2;
			if (r1.isLoop()){temp1 = 1.0;}else{temp1=0.0;}
			if (r2.isLoop()){temp2 = 1.0;}else{temp2=0.0;}
			double turnMultiplier = (temp1 + temp2) / 2.0;
			double ssMultiplier = 1.0 - turnMultiplier;
		
			string res1name = r1.getResidueName();
			string res2name = r2.getResidueName();
			double f;
						
			double s0 = likelihoodDifferenceWithPenalty(p, r1, r2);//likelyhood difference with penalty
			double angleWeight = (p.SSAngleWeight * ssMultiplier) + (p.TurnAngleWeight * turnMultiplier);
			if (s0 == -9999){return -9999;}
			f = s0 * angleWeight;
		
	 		double s1 = p.sequenceEvalFunction(res1name, res2name, p.minValue, p.maxValue);//BLOSSUM30, must be variable
			double sequenceWeight = (p.SSSequenceWeight * ssMultiplier) + (p.TurnSequenceWeight * turnMultiplier);
			f = f + s1 * sequenceWeight;
			
	 		double s2 = hydrophobicityMatch(r1, r2, p);
			double hydrophobicityWeight = (p.SSHydrophobicityWeight * ssMultiplier) + (p.TurnHydrophobicityWeight * turnMultiplier);
			f = f + s2 * hydrophobicityWeight;
			
	 		double s3 = surfaceAccessibilityMatch(r1, r2, p);
			double surfaceAccessibilityWeight = p.SSSurfaceAccessibilityWeight * ssMultiplier + p.TurnSurfaceAccessibilityWeight * turnMultiplier;
			f = f + s3 * surfaceAccessibilityWeight;
			
		 	double s4 = distanceMatch(r1, r2, p);
			double distanceWeight = p.SSDistanceWeight * ssMultiplier + p.TurnDistanceWeight * turnMultiplier;
			f = f + s4 * distanceWeight;

		 	double s5 = sidechainMatch(r1, r2, p);
			double sidechainAngleWeight = p.SSSidechainAngleWeight * ssMultiplier + p.TurnSidechainAngleWeight * turnMultiplier;
			f = f + s5 * sidechainAngleWeight;
			
			
			double s7 = p.maxValue;
			double s8 = p.maxValue;
			double s9 = p.maxValue;
			double s10 = p.maxValue;

			if (r1.L2ResName.size() > 0 && r2.L2ResName.size() > 0)
			  {
			    s7 = p.distMatch2(r1.L2Dist, r2.L2Dist, p);
			    s8 = p.sequenceEvalFunction(r1.L2ResName, r2.L2ResName, p.minValue, p.maxValue);
			  }
			if (r1.G2ResName.size() > 0 && r2.G2ResName.size() > 0)
                          {
                            s9 = p.distMatch2(r1.G2Dist, r2.G2Dist, p);
                            s10 = p.sequenceEvalFunction(r1.G2ResName, r2.G2ResName, p.minValue, p.maxValue);
                          }

			f = f + s7 * p.L2DistWeight 
			  + s8 * p.L2SeqWeight 
			  + s9 * p.G2DistWeight 
			  + s10 * p.G2SeqWeight;
			

			/*if (f < p.minValue || f > p.maxValue){
				cout<<"oops. (eval Score Sequence error)"<<endl;
			}
			*/
			
			return f;
		}
		return 0.0;
	}
