# Supplementary material for: Multiple structure alignment with msTALI
Source: BMC Bioinformatics. 2012 May 20;13:105. doi: 10.1186/1471-2105-13-105 (PMC3473313; doi:10.1186/1471-2105-13-105)
Supplement: Additional file 1 — The C++ Source code for msTALI. The README file contains brief compilation and execution instructions. [file 1471-2105-13-105-S1.gz › msTALI/Functions/fillMissingSidechains.h]

#ifndef FILLMISSINGSIDECHAINS_H_
#define FILLMISSINGSIDECHAINS_H_
#include "../Dangle.h"
#include "TrimSpaces.h"
#include <iostream>
#include <string>
#include <fstream>
using namespace std;


void fillMissingSidechains(Dangle&,std::string,std::string);


#endif /*FILLMISSINGSIDECHAINS_H_*/
