# Supplementary material for: Multiple structure alignment with msTALI
Source: BMC Bioinformatics. 2012 May 20;13:105. doi: 10.1186/1471-2105-13-105 (PMC3473313; doi:10.1186/1471-2105-13-105)
Supplement: Additional file 1 — The C++ Source code for msTALI. The README file contains brief compilation and execution instructions. [file 1471-2105-13-105-S1.gz › msTALI/Functions/pro.out]

0
0
0
0
0
0
0
0
0
0
0
0
0
0
0
0
0
0
0
0
0
0
0
0
0
0
0
0
0
0
0
0
0
0
0
0
0
0
0
0
0
0
0
0
0
0
0
0
0
0
0
0
0
0
0
0
0
0
0
0
0
0
0
0
0
0
0
0
0
0
0
0
0
0
0
0
0
0
0
0
0
0
0
0
0
0
0
0
0
0
0
0
0
0
0
0
0
0
0
0
0
0
0
0
0
0
0
0
0
0
0
0
0
0
0
0
0
0
0
0
0
0
0
0
0
0
0
0
0
0
0
0
0
0
0
0
0
0
0
0
0
0
0
0
0
0
0
0
0
0
0
0
0
0
0
0
0
0
0
0
0
0
0
0
0
0
0
0
0
0
0
0
0
0
0
0
0
0
0
0
0
0
0
0
0
0
0
0
0
0
0
0
0
0
0
0
0
0
0
0
0
0
0
0
0
0
0
0
0
0
0
0
0
0
0
0
0
0
0
0
0
0
0
0
0
0
0
0
0
0
0
0
0
0
0
0
0
0
0
0
0
0
0
0
0
0
0
0
0
0
0
0
0
0
0
0
0
0
0
0
0
0
0
0
0
0
0
0
0
0
0
0
0
0
0
0
0
0
0
0
0
0
0
0
0
0
0
0
0
0
0
0
0
0
0
0
0
0
0
0
0
0
0
0
0
0
0
0
0
0
0
0
0
0
0
0
0
0
0
0
0
0
0
0
0
0
0
0
0
0
0
0
0
0
0
0
0
0
0
0
0
0
0
0
0
0
0
0
0
0
0
0
0
0
0
0
0
0
0
0
0
0
0
0
0
0
0
0
0
0
0
0
0
0
0
0
0
0
0
0
0
0
0
0
0
0
0
0
0
0
0
0
0
0
0
0
0
0
0
0
0
0
0
0
0
0
0
0
0
0
0
0
0
0
0
0
0
0
0
0
0
0
0
0
0
0
0
0
0
0
0
0
0
0
0
0
0
0
0
0
0
0
0
0
0
0
0
0
0
0
0
0
0
0
0
0
0
0
0
0
0
0
0
0
0
0
0
0
0
0
0
0
0
0
0
0
0
0
0
0
0
0
0
0
0
0
0
0
0
0
0
0
0
0
0
0
0
0
0
0
0
0
0
0
0
0
0
0
0
0
0
0
0
0
0
0
0
0
0
0
0
0
0
0
0
0
0
0
0
0
0
0
0
0
0
0
0
0
0
0
0
0
0
0
0
0
0
0
0
0
0
0
0
0
0
0
0
0
0
0
0
0
0
0
0
0
0
0
0
0
0
0
0
0
0
0
0
0
0
0
0
0
0
0
0
0
0
0
0
0
0
0
0
0
0
0
0
0
0
0
0
0
0
0
0
0
0
0
0
0
0
0
0
0
0
0
0
0
0
0
0
0
0
0
0
0
0
0
0
0
0
0
0
0
0
0
0
0
0
0
0
0
0
0
0
0
0
0
0
0
0
0
0
0
0
0
0
0
0
0
0
0
0
0
0
0
0
0
0
0
0
0
0
0
0
0
0
0
0
0
0
0
0
0
0
0
0
0
0
0
0
0
0
0
0
0
0
0
0
0
0
0
0
0
0
0
0
0
0
0
0
0
0
0
0
0
0
0
0
0
0
0
0
0
0
0
0
0
0
0
0
0
0
0
0
0
0
0
0
0
0
0
0
0
0
0
0
0
0
0
0
0
0
0
0
0
0
0
0
0
0
0
0
0
0
0
0
0
0
0
0
0
0
0
0
0
0
0
0
0
0
0
0
0
0
0
0
0
0
0
0
0
0
0
0
0
0
0
0
0
0
0
0
0
0
0
0
0
0
0
0
0
0
0
0
0
0
0
0
0
0
0
0
0
0
0
0
0
0
0
0
0
0
0
0
0
0
0
0
0
0
0
0
0
0
0
0
0
0
0
0
0
0
0
0
0
0
0
0
0
0
0
0
0
0
0
0
0
0
0
0
0
0
0
0
0
0
0
0
0
0
0
0
0
0
0
0
0
0
0
0
0
0
0
0
0
0
0
0
0
0
0
0
0
0
0
0
0
0
0
0
0
0
0
0
0
0
0
0
0
0
0
0
0
0
0
0
0
0
0
0
0
0
0
0
0
0
0
0
0
0
0
0
0
0
0
0
0
0
0
0
0
0
0
0
0
0
0
0
0
0
0
0
0
0
0
0
0
0
0
0
0
0
0
0
0
0
0
0
0
0
0
0
0
0
0
0
0
0
0
0
0
0
0
0
0
0
0
0
0
0
0
0
0
0
0
0
0
0
0
0
0
0
0
0
0
0
0
0
0
0
0
0
0
0
0
0
0
0
0
0
0
0
0
0
0
0
0
0
0
0
0
0
0
0
0
0
0
0
0
0
0
0
0
0
0
0
0
0
0
0
0
0
0
0
0
0
0
0
0
0
0
0
0
0
0
0
0
0
0
0
0
0
0
0
0
0
0
0
0
0
0
0
0
0
0
0
0
0
0
0
0
0
0
0
0
0
0
0
0
0
0
0
0
0
0
0
0
0
0
0
0
0
0
0
0
0
0
0
0
0
0
0
0
0
0
0
0
0
0
0
0
0
0
0
0
0
0
0
0
0
0
0
0
0
0
0
0
0
0
0
0
0
0
0
0
0
0
0
0
0
0
0
0
0
0
0
0
0
0
0
0
0
0
0
0
0
0
0
0
0
0
0
0
0
0
0
0
0
0
0
0
0
0
0
0
0
0
0
0
0
0
0
0
0
0
0
0
0
0
0
0
0
0
0
0
0
0
0
0
0
0
0
0
0
0
0
0
0
0
0
0
0
0
0
0
0
0
0
0
0
0
0
0
0
0
0
0
0
0
0
0
0
0
0
0
0
0
0
0
0
0
0
0
0
0
0
0
0
0
0
0
0
0
0
0
0
0
0
0
0
0
0
0
0
0
0
0
0
0
0
0
0
0
0
0
0
0
0
0
0
0
0
0
0
0
0
0
0
0
0
0
0
0
0
0
0
0
0
0
0
0
0
0
0
0
0
0
0
0
0
0
0
0
0
0
0
0
0
0
0
0
0
0
0
0
0
0
0
0
0
0
0
0
0
0
0
0
0
0
0
0
0
0
0
0
0
0
0
0
0
0
0
0
0
0
0
0
0
0
0
0
0
0
0
0
0
0
0
0
0
0
0
0
0
0
0
0
0
0
0
0
0
0
0
0
0
0
0
0
0
0
0
0
0
0
0
0
0
0
0
0
0
0
0
0
0
0
0
0
0
0
0
0
0
0
0
0
0
0
0
0
0
0
0
0
0
0
0
0
0
0
0
0
0
0
0
0
0
0
0
0
0
0
0
0
0
0
0
0
0
0
0
0
0
0
0
0
0
0
0
0
0
0
0
0
0
0
0
0
0
0
0
0
0
0
0
0
0
0
0
0
0
0
0
0
0
0
0
0
0
0
0
0
0
0
0
0
0
0
0
0
0
0
0
0
0
0
0
0
0
0
0
0
0
0
0
0
0
0
0
0
0
0
0
0
0
0
0
0
0
0
0
0
0
0
0
0
0
0
0
0
0
0
0
0
0
0
0
0
0
0
0
0
0
0
0
0
0
0
0
0
0
0
0
0
0
0
0
0
0
0
0
0
0
0
0
0
0
0
0
0
0
0
0
0
0
0
0
0
0
0
0
0
0
0
0
0
0
0
0
0
0
0
0
0
0
0
0
0
0
0
0
0
0
0
0
0
0
0
0
0
0
0
0
0
0
0
0
0
0
0
0
0
0
0
0
0
0
0
0
0
0
0
0
0
0
0
0
0
0
0
0
0
0
0
0
0
0
0
0
0
0
0
0
0
0
0
0
0
0
0
0
0
0
0
0
0
0
0
0
0
0
0
0
0
0
0
0
0
0
0
0
0
0
0
0
0
0
0
0
0
0
0
0
0
0
0
0
0
0
0
0
0
0
0
0
0
0
0
0
0
0
0
0
0
0
0
0
0
0
0
0
0
0
0
0
0
0
0
0
0
0
0
0
0
0
0
0
0
0
0
0
0
0
0
0
0
0
0
0
0
0
0
0
0
0
0
0
0
0
0
0
0
0
0
0
0
0
0
0
0
0
0
0
0
0
0
0
0
0
0
0
0
0
0
0
0
0
0
0
0
0
0
0
0
0
0
0
0
0
0
0
0
0
0
0
0
0
0
0
0
0
0
0
0
0
0
0
0
0
0
0
0
0
0
0
0
0
0
0
0
0
0
0
0
0
0
0
0
0
0
0
0
0
0
0
0
0
0
0
0
0
0
0
0
0
0
0
0
0
0
0
0
0
0
0
0
0
0
0
0
0
0
0
0
0
0
0
0
0
0
0
0
0
0
0
0
0
0
0
0
0
0
0
0
0
0
0
0
0
0
0
0
0
0
0
0
0
0
0
0
0
0
0
0
0
0
0
0
0
0
0
0
0
0
0
0
0
0
0
0
0
0
0
0
0
0
0
0
0
0
0
0
0
0
0
0
0
0
0
0
0
0
0
0
0
0
0
0
0
0
0
0
0
0
0
0
0
0
0
0
0
0
0
0
0
0
0
0
0
0
0
0
0
0
0
0
0
0
0
0
0
0
0
0
0
0
0
0
0
0
0
0
0
0
0
0
0
0
0
0
0
0
0
0
0
0
0
0
0
0
0
0
0
0
0
0
0
0
0
0
0
0
0
0
0
0
0
0
0
0
0
0
0
0
0
0
0
0
0
0
0
0
0
0
0
0
0
0
0
0
0
0
0
0
0
0
0
0
0
0
0
0
0
0
0
0
0
0
0
0
0
0
0
0
0
0
0
0
0
0
0
0
0
0
0
0
0
0
0
0
0
0
0
0
0
0
0
0
0
0
0
0
0
0
0
0
0
0
0
0
0
0
0
0
0
0
0
0
0
0
0
0
0
0
0
0
0
0
0
0
0
0
0
0
0
0
0
0
0
0
0
0
0
0
0
0
0
0
0
0
0
0
0
0
0
0
0
0
0
0
0
0
0
0
0
0
0
0
0
0
0
0
0
0
0
0
0
0
0
0
0
0
0
0
0
0
0
0
0
0
0
0
0
0
0
0
0
0
0
0
0
0
0
0
0
0
0
0
0
0
0
0
0
0
0
0
0
0
0
0
0
0
0
0
0
0
0
0
0
0
0
0
0
0
0
0
0
0
0
0
0
0
0
0
0
0
0
0
0
0
0
0
0
0
0
0
0
0
0
0
0
0
0
0
0
0
0
0
0
0
0
0
0
0
0
0
0
0
0
0
0
0
0
0
0
0
0
0
0
0
0
0
0
0
0
0
0
0
0
0
0
0
0
0
0
0
0
0
0
0
0
0
0
0
0
0
0
0
0
0
0
0
0
0
0
0
0
0
0
0
0
0
0
0
0
0
0
0
0
0
0
0
0
0
0
0
0
0
0
0
0
0
0
0
0
0
0
0
0
0
0
0
0
0
0
0
0
0
0
0
0
0
0
0
0
0
0
0
0
0
0
0
0
0
0
0
0
0
0
0
0
0
0
0
0
0
0
0
0
0
0
0
0
0
0
0
0
0
0
0
0
0
0
0
0
0
0
0
0
0
0
0
0
0
0
0
0
0
0
0
0
0
0
0
0
0
0
0
0
0
0
0
0
0
0
0
0
0
0
0
0
0
0
0
0
0
0
0
0
0
0
0
0
0
0
0
0
0
0
0
0
0
0
0
0
0
0
0
0
0
0
0
0
0
0
0
0
0
0
0
0
0
0
0
0
0
0
0
0
0
0
0
0
0
0
0
0
0
0
0
0
0
0
0
0
0
0
0
0
0
0
0
0
0
0
0
0
0
0
0
0
0
0
0
0
0
0
0
0
0
0
0
0
0
0
0
0
0
0
0
0
0
0
0
0
0
0
0
0
0
0
0
0
0
0
0
0
0
0
0
0
0
0
0
0
0
0
0
0
0
0
0
0
0
0
0
0
0
0
0
0
0
0
0
0
0
0
0
0
0
0
0
0
0
0
0
0
0
0
0
0
0
0
0
0
0
0
0
0
0
0
0
0
0
0
0
0
0
0
0
0
0
0
0
0
0
0
0
0
0
0
0
0
0
0
0
0
0
0
0
0
0
0
0
0
0
0
0
0
0
0
0
0
0
0
0
0
0
0
0
0
0
0
0
0
0
0
0
0
0
0
0
0
0
0
0
0
0
0
0
0
0
0
0
0
0
0
0
0
0
0
0
0
0
0
0
0
0
0
0
0
0
0
0
0
0
0
0
0
0
0
0
0
0
0
0
0
0
0
0
0
0
0
0
0
0
0
0
0
0
0
0
0
0
0
0
0
0
0
0
0
0
0
0
0
0
0
0
0
0
0
0
0
0
0
0
0
0
0
0
0
0
0
0
0
0
0
0
0
0
0
0
0
0
0
0
0
0
0
0
0
0
0
0
0
0
0
0
0
0
0
0
0
0
0
0
0
0
0
0
0
0
0
0
0
0
0
0
0
0
0
0
0
0
0
0
0
0
0
0
0
0
0
0
0
0
0
0
0
0
0
0
0
0
0
0
0
0
0
0
0
0
0
0
0
0
0
0
0
0
0
0
0
0
0
0
0
0
0
0
0
0
0
0
0
0
0
0
0
0
0
0
0
0
0
0
0
0
0
0
0
0
0
0
0
0
0
0
0
0
0
0
0
0
0
0
0
0
0
0
0
0
0
0
0
0
0
0
0
0
0
0
0
0
0
0
0
0
0
0
0
0
0
0
0
0
0
0
0
0
0
0
0
0
0
0
0
0
0
0
0
0
0
0
0
0
0
0
0
0
0
0
0
0
0
0
0
0
0
0
0
0
0
0
0
0
0
0
0
0
0
0
0
0
0
0
0
0
0
0
0
0
0
0
0
0
0
0
0
0
0
0
0
0
0
0
0
0
0
0
0
0
0
0
0
0
0
0
0
0
0
0
0
0
0
0
0
0
0
0
0
0
0
0
0
0
0
0
0
0
0
0
0
0
0
0
0
0
0
0
0
0
0
0
0
0
0
0
0
0
0
0
0
0
0
0
0
0
0
0
0
0
0
0
0
0
0
0
0
0
0
0
0
0
0
0
0
0
0
0
0
0
0
0
0
0
0
0
0
0
0
0
0
0
0
0
0
0
0
0
0
0
0
0
0
0
0
0
0
0
0
0
0
0
0
0
0
0
0
0
0
0
0
0
0
0
0
0
0
0
0
0
0
0
0
0
0
0
0
0
0
0
0
0
0
0
0
0
0
0
0
0
0
0
0
0
0
0
0
0
0
0
0
0
0
0
0
0
0
0
0
0
0
0
0
0
0
0
0
0
0
0
0
0
0
0
0
0
0
0
0
0
0
0
0
0
0
0
0
0
0
0
0
0
0
0
0
0
0
0
0
0
0
0
0
0
0
0
0
0
0
0
0
0
0
0
0
0
0
0
0
0
0
0
0
0
0
0
0
0
0
0
0
0
0
0
0
0
0
0
0
0
0
0
0
0
0
0
0
0
0
0
0
0
0
0
0
0
0
0
0
0
0
0
0
0
0
0
0
0
0
0
0
0
0
0
0
0
0
0
0
0
0
0
0
0
0
0
0
0
0
0
0
0
0
0
0
0
0
0
0
0
0
0
0
0
0
0
0
0
0
0
0
0
0
0
0
0
0
0
0
0
0
0
0
0
0
0
0
0
0
0
0
0
0
0
0
0
0
0
0
0
0
0
0
0
0
0
0
0
0
0
0
0
0
0
0
0
0
0
0
0
0
0
0
0
0
0
0
0
0
0
0
0
0
0
0
0
0
0
0
0
0
0
0
0
0
0
0
0
0
0
0
0
0
0
0
0
0
0
0
0
0
0
0
0
0
0
0
0
0
0
0
0
0
0
0
0
0
0
0
0
0
0
0
0
0
0
0
0
0
0
0
0
0
0
0
0
0
0
0
0
0
0
0
0
0
0
0
0
0
0
0
0
0
0
0
0
0
0
0
0
0
0
0
0
0
0
0
0
0
0
0
0
0
0
0
0
0
0
0
0
0
0
0
0
0
0
0
0
0
0
0
0
0
0
0
0
0
0
0
0
0
0
0
0
0
0
0
0
0
0
0
0
0
0
0
0
0
0
0
0
0
0
0
0
0
0
0
0
0
0
0
0
0
0
0
0
0
0
0
0
0
0
0
0
0
0
0
0
0
0
0
0
0
0
0
0
0
0
0
0
0
0
0
0
0
0
0
0
0
0
0
0
0
0
0
0
0
0
0
0
0
0
0
0
0
0
0
0
0
0
0
0
0
0
0
0
0
0
0
0
0
0
0
0
0
0
0
0
0
0
0
0
0
0
0
0
0
0
0
0
0
0
0
0
0
0
0
0
0
0
0
0
0
0
0
0
0
0
0
0
0
0
0
0
0
0
0
0
0
0
0
0
0
0
0
0
0
0
0
0
0
0
0
0
0
0
0
0
0
0
0
0
0
0
0
0
0
0
0
0
0
0
0
0
0
0
0
0
0
0
0
0
0
0
0
0
0
0
0
0
0
0
0
0
0
0
0
0
0
0
0
0
0
0
0
0
0
0
0
0
0
0
0
0
0
0
0
0
0
0
0
0
0
0
0
0
0
0
0
0
0
0
0
0
0
0
0
0
0
0
0
0
0
0
0
0
0
0
0
0
0
0
0
0
0
0
0
0
0
0
0
0
0
0
0
0
0
0
0
0
0
0
0
0
0
0
0
0
0
0
0
0
0
0
0
0
0
0
0
0
0
0
0
0
0
0
0
0
0
0
0
0
0
0
0
0
0
0
0
0
0
0
0
0
0
0
0
0
0
0
0
0
0
0
0
0
0
0
0
0
0
0
0
0
0
0
0
0
0
0
0
0
0
0
0
0
0
0
0
0
0
0
0
0
0
0
0
0
0
0
0
0
0
0
0
0
0
0
0
0
0
0
0
0
0
0
0
0
0
0
0
0
0
0
0
0
0
0
0
0
0
0
0
0
0
0
0
0
0
0
0
0
0
0
0
0
0
0
0
0
0
0
0
0
0
0
0
0
0
0
0
0
0
0
0
0
0
0
0
0
0
0
0
0
0
0
0
0
0
0
0
0
0
0
0
0
0
0
0
0
0
0
0
0
0
0
0
0
0
0
0
0
0
0
0
0
0
0
0
0
0
0
0
0
0
0
0
0
0
0
0
0
0
0
0
0
0
0
0
0
0
0
0
0
0
0
0
0
0
0
0
0
0
0
0
0
0
0
0
0
0
0
0
0
0
0
0
0
0
0
0
0
0
0
0
0
0
0
0
0
0
0
0
0
0
0
0
0
0
0
0
0
0
0
0
0
0
0
0
0
0
0
0
0
0
0
0
0
0
0
0
0
0
0
0
0
0
0
0
0
0
0
0
0
0
0
0
0
0
0
0
0
0
0
0
0
0
0
0
0
0
0
0
0
0
0
0
0
0
0
0
0
0
0
0
0
0
0
0
0
0
0
0
0
0
0
0
0
0
0
0
0
0
0
0
0
0
0
0
0
0
0
0
0
0
0
0
0
0
0
0
0
0
0
0
0
0
0
0
0
0
0
0
0
0
0
0
0
0
0
0
0
0
0
0
0
0
0
0
0
0
0
0
0
0
0
0
0
0
0
0
0
0
0
0
0
0
0
0
0
0
0
0
0
0
0
0
0
0
0
0
0
0
0
0
0
0
0
0
0
0
0
0
0
0
0
0
0
0
0
0
0
0
0
0
0
0
0
0
0
0
0
0
0
0
0
0
0
0
0
0
0
0
0
0
0
0
0
0
0
0
0
0
0
0
0
0
0
0
0
0
0
0
0
0
0
0
0
0
0
0
0
0
0
0
0
0
0
0
0
0
0
0
0
0
0
0
0
0
0
0
0
0
0
0
0
0
0
0
0
0
0
0
0
0
0
0
0
0
0
0
0
0
0
0
0
0
0
0
0
0
0
0
0
0
0
0
0
0
0
0
0
0
0
0
0
0
0
0
0
0
0
0
0
0
0
0
0
0
0
0
0
0
0
0
0
0
0
0
0
0
0
0
0
0
0
0
0
0
0
0
0
0
0
0
0
0
0
0
0
0
0
0
0
0
0
0
0
0
0
0
0
0
0
0
0
0
0
0
0
0
0
0
0
0
0
0
0
0
0
0
0
0
0
0
0
0
0
0
0
0
0
0
0
0
0
0
0
0
0
0
0
0
0
0
0
0
0
0
0
0
0
0
0
0
0
0
0
0
0
0
0
0
0
0
0
0
0
0
0
0
0
0
0
0
0
0
0
0
0
0
0
0
0
0
0
0
0
0
0
0
0
0
0
0
0
0
0
0
0
0
0
0
0
0
0
0
0
0
0
0
0
0
0
0
0
0
0
0
0
0
0
0
0
0
0
0
0
0
0
0
0
0
0
0
0
0
0
0
0
0
0
0
0
0
0
0
0
0
0
0
0
0
0
0
0
0
0
0
0
0
0
0
0
0
0
0
0
0
0
0
0
0
0
0
0
0
0
0
0
0
0
0
0
0
0
0
0
0
0
0
0
0
0
0
0
0
0
0
0
0
0
0
0
0
0
0
0
0
0
0
0
0
0
0
0
0
0
0
0
0
0
0
0
0
0
0
0
0
0
0
0
0
0
0
0
0
0
0
0
0
0
0
0
0
0
0
0
0
0
0
0
0
0
0
0
0
0
0
0
0
0
0
0
0
0
0
0
0
0
0
0
0
0
0
0
0
0
0
0
0
0
0
0
0
0
0
0
0
0
0
0
0
0
0
0
0
0
0
0
0
0
0
0
0
0
0
0
0
0
0
0
0
0
0
0
0
0
0
0
0
0
0
0
0
0
0
0
0
0
0
0
0
0
0
0
0
0
0
0
0
0
0
0
0
0
0
0
0
0
0
0
0
0
0
0
0
0
0
0
0
0
0
0
0
0
0
0
0
0
0
0
0
0
0
0
0
0
0
0
0
0
0
0
0
0
0
0
0
0
0
0
0
0
0
0
0
0
0
0
0
0
0
0
0
0
0
0
0
0
0
0
0
0
0
0
0
0
0
0
0
0
0
0
0
0
0
0
0
0
0
0
0
0
0
0
0
0
0
0
0
0
0
0
0
0
0
0
0
0
0
0
0
0
0
0
0
0
0
0
0
0
0
0
0
0
0
0
0
0
0
0
0
0
0
0
0
0
0
0
0
0
0
0
0
0
0
0
0
0
0
0
0
0
0
0
0
0
0
0
0
0
0
0
0
0
0
0
0
0
0
0
0
0
0
0
0
0
0
0
0
0
0
0
0
0
0
0
0
0
0
0
0
0
0
0
0
0
0
0
0
0
0
0
0
0
0
0
0
0
0
0
0
0
0
0
0
0
0
0
0
0
0
0
0
0
0
0
0
0
0
0
0
0
0
0
0
0
0
0
0
0
0
0
0
0
0
0
0
0
0
0
0
0
0
0
0
0
0
0
0
0
0
0
0
0
0
0
0
0
0
0
0
0
0
0
0
0
0
0
0
0
0
0
0
0
0
0
0
0
0
0
0
0
0
0
0
0
0
0
0
0
0
0
0
0
0
0
0
0
0
0
0
0
0
0
0
0
0
0
0
0
0
0
0
0
0
0
0
0
0
0
0
0
0
0
0
0
0
0
0
0
0
0
0
0
0
0
0
0
0
0
0
0
0
0
0
0
0
0
0
0
0
0
0
0
0
0
0
0
0
0
0
0
0
0
0
0
0
0
0
0
0
0
0
0
0
0
0
0
0
0
0
0
0
0
0
0
0
0
0
0
0
0
0
0
0
0
0
0
0
0
0
0
0
0
0
0
0
0
0
0
0
0
0
0
0
0
0
0
0
0
0
0
0
0
0
0
0
0
0
0
0
0
0
0
0
0
0
0
0
0
0
0
0
0
0
0
0
0
0
0
0
0
0
0
0
0
0
0
0
0
0
0
0
0
0
0
0
0
0
0
0
0
0
0
0
0
0
0
0
0
0
0
0
0
0
0
0
0
0
0
0
0
0
0
0
0
0
0
0
0
0
0
0
0
0
0
0
0
0
0
0
0
0
0
0
0
0
0
0
0
0
0
0
0
0
0
0
0
0
0
0
0
0
0
0
0
0
0
0
0
0
0
0
0
0
0
0
0
0
0
0
0
0
0
0
0
0
0
0
0
0
0
0
0
0
0
0
0
0
0
0
0
0
0
0
0
0
0
0
0
0
0
0
0
0
0
0
0
0
0
0
0
0
0
0
0
0
0
0
0
0
0
0
0
0
0
0
0
0
0
0
0
0
0
0
0
0
0
0
0
0
0
0
0
0
0
0
0
0
0
0
0
0
0
0
0
0
0
0
0
0
0
0
0
0
0
0
0
0
0
0
0
0
0
0
0
0
0
0
0
0
0
0
0
0
0
0
0
0
0
0
0
0
0
0
0
0
0
0
0
0
0
0
0
0
0
0
0
0
0
0
0
0
0
0
0
0
0
0
0
0
0
0
0
0
0
0
0
0
0
0
0
0
0
0
0
0
0
0
0
0
0
0
0
0
0
0
0
0
0
0
0
0
0
0
0
0
0
0
0
0
0
0
0
0
0
0
0
0
0
0
0
0
0
0
0
0
0
0
0
0
0
0
0
0
0
0
0
0
0
0
0
0
0
0
0
0
0
0
0
0
0
0
0
0
0
0
0
0
0
0
0
0
0
0
0
0
0
0
0
0
0
0
0
0
0
0
0
0
0
0
0
0
0
0
0
0
0
0
0
0
0
0
0
0
0
0
0
0
0
0
0
0
0
0
0
0
0
0
0
0
0
0
0
0
0
0
0
0
0
0
0
0
0
0
0
0
0
0
0
0
0
0
0
0
0
0
0
0
0
0
0
0
0
0
0
0
0
0
0
0
0
0
0
0
0
0
0
0
0
0
0
0
0
0
0
0
0
0
0
0
0
0
0
0
0
0
0
0
0
0
0
0
0
0
0
0
0
0
0
0
0
0
0
0
0
0
0
0
0
0
0
0
0
0
0
0
0
0
0
0
0
0
0
0
0
0
0
0
0
0
0
0
0
0
0
0
0
0
0
0
0
0
0
0
0
0
0
0
0
0
0
0
0
0
0
0
0
0
0
0
0
0
0
0
0
0
0
0
0
0
0
0
0
0
0
0
0
0
0
0
0
0
0
0
0
0
0
0
0
0
0
0
0
0
0
0
0
0
0
0
0
0
0
0
0
0
0
0
0
0
0
0
0
0
0
0
0
0
0
0
0
0
0
0
0
0
0
0
0
0
0
0
0
0
0
0
0
0
0
0
0
0
0
0
0
0
0
0
0
0
0
0
0
0
0
0
0
0
0
0
0
0
0
0
0
0
0
0
0
0
0
0
0
0
0
0
0
0
0
0
0
0
0
0
0
0
0
0
0
0
0
0
0
0
0
0
0
0
0
0
0
0
0
0
0
0
0
0
0
0
0
0
0
0
0
0
0
0
0
0
0
0
0
0
0
0
0
0
0
0
0
0
0
0
0
0
0
0
0
0
0
0
0
0
0
0
0
0
0
0
0
0
0
0
0
0
0
0
0
0
0
0
0
0
0
0
0
0
0
0
0
0
0
0
0
0
0
0
0
0
0
0
0
0
0
0
0
0
0
0
0
0
0
0
0
0
0
0
0
0
0
0
0
0
0
0
0
0
0
0
0
0
0
0
0
0
0
0
0
0
0
0
0
0
0
0
0
0
0
0
0
0
0
0
0
0
0
0
0
0
0
0
0
0
0
0
0
0
0
0
0
0
0
0
0
0
0
0
0
0
0
0
0
0
0
0
0
0
0
0
0
0
0
0
0
0
0
0
0
0
0
0
0
0
0
0
0
0
0
0
0
0
0
0
0
0
0
0
0
0
0
0
0
0
0
0
0
0
0
0
0
0
0
0
0
0
0
0
0
0
0
0
0
0
0
0
0
0
0
0
0
0
0
0
0
0
0
0
0
0
0
0
0
0
0
0
0
0
0
0
0
0
0
0
0
0
0
0
0
0
0
0
0
0
0
0
0
0
0
0
0
0
0
0
0
0
0
0
0
0
0
0
0
0
0
0
0
0
0
0
0
0
0
0
0
0
0
0
0
0
0
0
0
0
0
0
0
0
0
0
0
0
0
0
0
0
0
0
0
0
0
0
0
0
0
0
0
0
0
0
0
0
0
0
0
0
0
0
0
0
0
0
0
0
0
0
0
0
0
0
0
0
0
0
0
0
0
0
0
0
0
0
0
0
0
0
0
0
0
0
0
0
0
0
0
0
0
0
0
0
0
0
0
0
0
0
0
0
0
0
0
0
0
0
0
0
0
0
0
0
0
0
0
0
0
0
0
0
0
0
0
0
0
0
0
0
0
0
0
0
0
0
0
0
0
0
0
0
0
0
0
0
0
0
0
0
0
0
0
0
0
0
0
0
0
0
0
0
0
0
0
0
0
0
0
0
0
0
0
0
0
0
0
0
0
0
0
0
0
0
0
0
0
0
0
0
0
0
0
0
0
0
0
0
0
0
0
0
0
0
0
0
0
0
0
0
0
0
0
0
0
0
0
0
0
0
0
0
0
0
0
0
0
0
0
0
0
0
0
0
0
0
0
0
0
0
0
0
0
0
0
0
0
0
0
0
0
0
0
0
0
0
0
0
0
0
0
0
0
0
0
0
0
0
0
0
0
0
0
0
0
0
0
0
0
0
0
0
0
0
0
0
0
0
0
0
0
0
0
0
0
0
0
0
0
0
0
0
0
0
0
0
0
0
0
0
0
0
0
0
0
0
0
0
0
0
0
0
0
0
0
0
0
0
0
0
0
0
0
0
0
0
0
0
0
0
0
0
0
0
0
0
0
0
0
0
0
0
0
0
0
0
0
0
0
0
0
0
0
0
0
0
0
0
0
0
0
0
0
0
0
0
0
0
0
0
0
0
0
0
0
0
0
0
0
0
0
0
0
0
0
0
0
0
0
0
0
0
0
0
0
0
0
0
0
0
0
0
0
0
0
0
0
0
0
0
0
0
0
0
0
0
0
0
0
0
0
0
0
0
0
0
0
0
0
0
0
0
0
0
0
0
0
0
0
0
0
0
0
0
0
0
0
0
0
0
0
0
0
0
0
0
0
0
0
0
0
0
0
0
0
0
0
0
0
0
0
0
0
0
0
0
0
0
0
0
0
0
0
0
0
0
0
0
0
0
0
0
0
0
0
0
0
0
0
0
0
0
0
0
0
0
0
0
0
0
0
0
0
0
0
0
0
0
0
0
0
0
0
0
0
0
0
0
0
0
0
0
0
0
0
0
0
0
0
0
0
0
0
0
0
0
0
0
0
0
0
0
0
0
0
0
0
0
0
0
0
0
0
0
0
0
0
0
0
0
0
0
0
0
0
0
0
0
0
0
0
0
0
0
0
0
0
0
0
0
0
0
0
0
0
0
0
0
0
0
0
0
0
0
0
0
0
0
0
0
0
0
0
0
0
0
0
0
0
0
0
0
0
0
0
0
0
0
0
0
0
0
0
0
0
0
0
0
0
0
0
0
0
0
0
0
0
0
0
0
0
0
0
0
0
0
0
0
0
0
0
0
0
0
0
0
0
0
0
0
0
0
0
0
0
0
0
0
0
0
0
0
0
0
0
0
0
0
0
0
0
0
0
0
0
0
0
0
0
0
0
0
0
0
0
0
0
0
0
0
0
0
0
0
0
0
0
0
0
0
0
0
0
0
0
0
0
0
0
0
0
0
0
0
0
0
0
0
0
0
0
0
0
0
0
0
0
0
0
0
0
0
0
0
0
0
0
0
0
0
0
0
0
0
0
0
0
0
0
0
0
0
0
0
0
0
0
0
0
0
0
0
0
0
0
0
0
0
0
0
0
0
0
0
0
0
0
0
0
0
0
0
0
0
0
0
0
0
0
0
0
0
0
0
0
0
0
0
0
0
0
0
0
0
0
0
0
0
0
0
0
0
0
0
0
0
0
0
0
0
0
0
0
0
0
0
0
0
0
0
0
0
0
0
0
0
0
0
0
0
0
0
0
0
0
0
0
0
0
0
0
0
0
0
0
0
0
0
0
0
0
0
0
0
0
0
0
0
0
0
0
0
0
0
0
0
0
0
0
0
0
0
0
0
0
0
0
0
0
0
0
0
0
0
0
0
0
0
0
0
0
0
0
0
0
0
0
0
0
0
0
0
0
0
0
0
0
0
0
0
0
0
0
0
0
0
0
0
0
0
0
0
0
0
0
0
0
0
0
0
0
0
0
0
0
0
0
0
0
0
0
0
0
0
0
0
0
0
0
0
0
0
0
0
0
0
0
0
0
0
0
0
0
0
0
0
0
0
0
0
0
0
0
0
0
0
0
0
0
0
0
0
0
0
0
0
0
0
0
0
0
0
0
0
0
0
0
0
0
0
0
0
0
0
0
0
0
0
0
0
0
0
0
0
0
0
0
0
0
0
0
0
0
0
0
0
0
0
0
0
0
0
0
0
0
0
0
0
0
0
0
0
0
0
0
0
0
0
0
0
0
0
0
0
0
0
0
0
0
0
0
0
0
0
0
0
0
0
0
0
0
0
0
0
0
0
0
0
0
0
0
0
0
0
0
0
0
0
0
0
0
0
0
0
0
0
0
0
0
0
0
0
0
0
0
0
0
0
0
0
0
0
0
0
0
0
0
0
0
0
0
0
0
0
0
0
0
0
0
0
0
0
0
0
0
0
0
0
0
0
0
0
0
0.000184002612553161
0.000184002612553161
0.00326580523001809
0.00326580523001809
0.00857002539403715
0.00857002539403715
0.0143237499396182
0.0143237499396182
0.0191457405360357
0.0191457405360357
0.0220747919107902
0.0220747919107902
0.0225835206223751
0.0225835206223751
0.0205838514717654
0.0205838514717654
0.0164277899760200
0.0164277899760200
0.0109040885750829
0.0109040885750829
0.00522839174016511
0.00522839174016511
0.00102160454230053
0.00102160454230053
0
0
0
0
0
0
0
0
0
0
0
0
0
0
0
0
0
0
0
0
0
0
0
0
0
0
0
0
0
0
0
0
0
0
0
0
0
0
0
0
0
0
0
0
0
0
0
0
0
0
0
0
0
0
0
0
0
0
0
0
0
0
0
0
0
0
0
0
0
0
0
0
0
0
0
0
0
0
0
0
0
0
0
0
0
0
0
0
0
0
0
0
0
0
0
0
0
0
0
0
0
0
0
0
0
0
0
0
0
0
0
0
0
0
0
0
0
0
0
0
0
0
0
0
0
0
0
0
0
0
0
0
0
0
0
0
0
0
0
0
0
0
0
0
0
0
0
0
0
0
0
0
0
0
0
0
0
0
0
0
0
0
0
0
0
0
0
0
0
0
0
0
0
0
0
0
0
0
0
0
0
0
0
0
0
0
0
0
0
0
0
0
0
0
0
0
0
0
0
0
0
0
0
0
0
0
0
0
0
0
0
0
0
0
0
0
0
0
0
0
0
0
0
0
0
0
0
0
0
0
0
0
0
0
0
0
0
0
0
0
0
0
0
0
0
0
0
0
0
0
0
0
0
0
0
0
0
0
0
0
0
0
0
0
0
0
0
0
0
0
0
0
0
0
0
0
0
0
0
0
0
0
0
0
0
0
0
0
0
0
0
0
0
0
0
0
0
0
0
0
0
0
0
0
0
0
0
0
0
0
0
0
0
0
0
0
0
0
0
0
0
0
0
0
0
0
0
0
0
0
0
0
0
0
0
0
0.000184002612553161
0.000184002612553161
0.00326580523001809
0.00326580523001809
0.00857002539403715
0.00857002539403715
0.0143237499396182
0.0143237499396182
0.0191457405360357
0.0191457405360357
0.0220747919107902
0.0220747919107902
0.0225835206223751
0.0225835206223751
0.0205838514717654
0.0205838514717654
0.0164277899760200
0.0164277899760200
0.0109040885750829
0.0109040885750829
0.00522839174016511
0.00522839174016511
0.00102160454230053
0.00102160454230053
0
0
0
0
0
0
0
0
0
0
0
0
0
0
0
0
0
0
0
0
0
0
0
0
0
0
0
0
0
0
0
0
0
0
0
0
0
0
0
0
0
0
0
0
0
0
0
0
0
0
0
0
0
0
0
0
0
0
0
0
0
0
0
0
0
0
0
0
0
0
0
0
0
0
0
0
0
0
0
0
0
0
0
0
0
0
0
0
0
0
0
0
0
0
0
0
0
0
0
0
0
0
0
0
0
0
0
0
0
0
0
0
0
0
0
0
0
0
0
0
0
0
0
0
0
0
0
0
0
0
0
0
0
0
0
0
0
0
0
0
0
0
0
0
0
0
0
0
0
0
0
0
0
0
0
0
0
0
0
0
0
0
0
0
0
0
0
0
0
0
0
0
0
0
0
0
0
0
0
0
0
0
0
0
0
0
0
0
0
0
0
0
0
0
0
0
0
0
0
0
0
0
0
0
0
0
0
0
0
0
0
0
0
0
0
0
0
0
0
0
0
0
0
0
0
0
0
0
0
0
0
0
0
0
0
0
0
0
0
0
0
0
0
0
0
0
0
0
0
0
0
0
0
0
0
0
0
0
0
0
0
0
0
0
0
0
0
0
0
0
0
0
0
0
0
0
0
0
0
0
0
0
0
0
0
0
0
0
0
0
0
0
0
0
0
0
0
0
0
0
0
0
0
0
0
0
0
0
0
0
0
0
0
0
0
0
0
0
0.000496911499675867
0.000496911499675867
0.00201232317433939
0.00201232317433939
0.00345619274933036
0.00345619274933036
0.00409872206901786
0.00409872206901786
0.00366422943461282
0.00366422943461282
0.00233661920329882
0.00233661920329882
0.00145886628037834
0.00145886628037834
0.00912689133376523
0.00912689133376523
0.0245436109904759
0.0245436109904759
0.0439216540787343
0.0439216540787343
0.0645497225627227
0.0645497225627227
0.0841193173143162
0.0841193173143162
0.100764325305147
0.100764325305147
0.113072377480552
0.113072377480552
0.120081094599105
0.120081094599105
0.121269403533803
0.121269403533803
0.116564932940006
0.116564932940006
0.106943741544762
0.106943741544762
0.0928452130425965
0.0928452130425965
0.0748211270524958
0.0748211270524958
0.0542348698010588
0.0542348698010588
0.0332785551199115
0.0332785551199115
0.0149677439569096
0.0149677439569096
0.00302989267861097
0.00302989267861097
0
0
0
0
0
0
0
0
0
0
0
0
0
0
0
0
0
0
0
0
0
0
0
0
0
0
0
0
0
0
0
0
0
0
0
0
0
0
0
0
0
0
0
0
0
0
0
0
0
0
0
0
0
0
0
0
0
0
0
0
0
0
0
0
0
0
0
0
0
0
0
0
0
0
0
0
0
0
0
0
0
0
0
0
0
0
0
0
0
0
0
0
0
0
0
0
0
0
0
0
0
0
0
0
0
0
0
0
0
0
0
0
0
0
0
0
0
0
0
0
0
0
0
0
0
0
0
0
0
0
0
0
0
0
0
0
0
0
0
0
0
0
0
0
0
0
0
0
0
0
0
0
0
0
0
0
0
0
0
0
0
0
0
0
0
0
0
0
0
0
0
0
0
0
0
0
0
0
0
0
0
0
0
0
0
0
0
0
0
0
0
0
0
0
0
0
0
0
0
0
0
0
0
0
0
0
0
0
0
0
0
0
0
0
0
0
0
0
0
0
0
0
0
0
0
0
0
0
0
0
0
0
0
0
0
0
0
0
0
0
0
0
0
0
0
0
0
0
0
0
0
0
0
0
0
0
0
0
0
0
0
0
0
0
0
0
0
0
0
0
0
0
0
0
0
0
0
0
0
0
0
0
0
0
0
0
0
0
0
0
0
0
0
0
0
0
0
0
0
0
0
0
0
0
0
0
0
0
0
0
0
0
0.000496911499675867
0.000496911499675867
0.00201232317433939
0.00201232317433939
0.00345619274933036
0.00345619274933036
0.00409872206901786
0.00409872206901786
0.00366422943461282
0.00366422943461282
0.00233661920329882
0.00233661920329882
0.00145886628037834
0.00145886628037834
0.00912689133376523
0.00912689133376523
0.0245436109904759
0.0245436109904759
0.0439216540787343
0.0439216540787343
0.0645497225627227
0.0645497225627227
0.0841193173143162
0.0841193173143162
0.100764325305147
0.100764325305147
0.113072377480552
0.113072377480552
0.120081094599105
0.120081094599105
0.121269403533803
0.121269403533803
0.116564932940006
0.116564932940006
0.106943741544762
0.106943741544762
0.0928452130425965
0.0928452130425965
0.0748211270524958
0.0748211270524958
0.0542348698010588
0.0542348698010588
0.0332785551199115
0.0332785551199115
0.0149677439569096
0.0149677439569096
0.00302989267861097
0.00302989267861097
0
0
0
0
0
0
0
0
0
0
0
0
0
0
0
0
0
0
0
0
0
0
0
0
0
0
0
0
0
0
0
0
0
0
0
0
0
0
0
0
0
0
0
0
0
0
0
0
0
0
0
0
0
0
0
0
0
0
0
0
0
0
0
0
0
0
0
0
0
0
0
0
0
0
0
0
0
0
0
0
0
0
0
0
0
0
0
0
0
0
0
0
0
0
0
0
0
0
0
0
0
0
0
0
0
0
0
0
0
0
0
0
0
0
0
0
0
0
0
0
0
0
0
0
0
0
0
0
0
0
0
0
0
0
0
0
0
0
0
0
0
0
0
0
0
0
0
0
0
0
0
0
0
0
0
0
0
0
0
0
0
0
0
0
0
0
0
0
0
0
0
0
0
0
0
0
0
0
0
0
0
0
0
0
0
0
0
0
0
0
0
0
0
0
0
0
0
0
0
0
0
0
0
0
0
0
0
0
0
0
0
0
0
0
0
0
0
0
0
0
0
0
0
0
0
0
0
0
0
0
0
0
0
0
0
0
0
0
0
0
0
0
0
0
0
0
0
0
0
0
0
0
0
0
0
0
0
0
0
0
0
0
0
0
0
0
0
0
0
0
0
0
0
0
0
0
0
0
0
0
0
0
0
0
0
0
0
0
0
0
0
0
0
0
0
0
0
0
0
0
0
0
0
0
0.00225325713782903
0.00225325713782903
0.0110546713043145
0.0110546713043145
0.0238405690691500
0.0238405690691500
0.0380380485278811
0.0380380485278811
0.0514840517737797
0.0514840517737797
0.0624704431043223
0.0624704431043223
0.0697621520966726
0.0697621520966726
0.0726006423557594
0.0726006423557594
0.0730829674498109
0.0730829674498109
0.0821760024184797
0.0821760024184797
0.0987445703125293
0.0987445703125293
0.120315740134031
0.120315740134031
0.145031251035766
0.145031251035766
0.171692073680399
0.171692073680399
0.199760392245640
0.199760392245640
0.229314091549840
0.229314091549840
0.256490683438037
0.256490683438037
0.280783355384202
0.280783355384202
0.300221117390675
0.300221117390675
0.312369275527912
0.312369275527912
0.315540159123707
0.315540159123707
0.308754809259769
0.308754809259769
0.291721196426844
0.291721196426844
0.264839622376641
0.264839622376641
0.229239096965623
0.229239096965623
0.186841674714683
0.186841674714683
0.140443083906372
0.140443083906372
0.0937857813984332
0.0937857813984332
0.0515844388956924
0.0515844388956924
0.0194468016989847
0.0194468016989847
0.00359251821654465
0.00359251821654465
2.07666084449184e-06
2.07666084449184e-06
0
0
0
0
0
0
0
0
0
0
0
0
0
0
0
0
0
0
0
0
0
0
0
0
0
0
0
0
0
0
0
0
0
0
0
0
0
0
0
0
0
0
0
0
0
0
0
0
0
0
0
0
0
0
0
0
0
0
0
0
0
0
0
0
0
0
0
0
0
0
0
0
0
0
0
0
0
0
0
0
0
0
0
0
0
0
0
0
0
0
0
0
0
0
0
0
0
0
0
0
0
0
0
0
0
0
0
0
0
0
0
0
0
0
0
0
0
0
0
0
0
0
0
0
0
0
0
0
0
0
0
0
0
0
0
0
0
0
0
0
0
0
0
0
0
0
0
0
0
0
0
0
0
0
0
0
0
0
0
0
0
0
0
0
0
0
0
0
0
0
0
0
0
0
0
0
0
0
0
0
0
0
0
0
0
0
0
0
0
0
0
0
0
0
0
0
0
0
0
0
0
0
0
0
0
0
0
0
0
0
0
0
0
0
0
0
0
0
0
0
0
0
0
0
0
0
0
0
0
0
0
0
0
0
0
0
0
0
0
0
0
0
0
0
0
0
0
0
0
0
0
0
0
0
0
0
0
0
0
0
0
0
0
0
0
0
0
0
0
0
0
0
0
0
0
0
0
0
0
0
0
0
0
0
0
0
0
0
0
0
0
0
0
0
0
0
0.00225325713782903
0.00225325713782903
0.0110546713043145
0.0110546713043145
0.0238405690691500
0.0238405690691500
0.0380380485278811
0.0380380485278811
0.0514840517737797
0.0514840517737797
0.0624704431043223
0.0624704431043223
0.0697621520966726
0.0697621520966726
0.0726006423557594
0.0726006423557594
0.0730829674498109
0.0730829674498109
0.0821760024184797
0.0821760024184797
0.0987445703125293
0.0987445703125293
0.120315740134031
0.120315740134031
0.145031251035766
0.145031251035766
0.171692073680399
0.171692073680399
0.199760392245640
0.199760392245640
0.229314091549840
0.229314091549840
0.256490683438037
0.256490683438037
0.280783355384202
0.280783355384202
0.300221117390675
0.300221117390675
0.312369275527912
0.312369275527912
0.315540159123707
0.315540159123707
0.308754809259769
0.308754809259769
0.291721196426844
0.291721196426844
0.264839622376641
0.264839622376641
0.229239096965623
0.229239096965623
0.186841674714683
0.186841674714683
0.140443083906372
0.140443083906372
0.0937857813984332
0.0937857813984332
0.0515844388956924
0.0515844388956924
0.0194468016989847
0.0194468016989847
0.00359251821654465
0.00359251821654465
2.07666084449184e-06
2.07666084449184e-06
0
0
0
0
0
0
0
0
0
0
0
0
0
0
0
0
0
0
0
0
0
0
0
0
0
0
0
0
0
0
0
0
0
0
0
0
0
0
0
0
0
0
0
0
0
0
0
0
0
0
0
0
0
0
0
0
0
0
0
0
0
0
0
0
0
0
0
0
0
0
0
0
0
0
0
0
0
0
0
0
0
0
0
0
0
0
0
0
0
0
0
0
0
0
0
0
0
0
0
0
0
0
0
0
0
0
0.0198610119887498
0.0198610119887498
0.0266701121972281
0.0266701121972281
0.0316349082261223
0.0316349082261223
0.0340601366750920
0.0340601366750920
0.0336255572040847
0.0336255572040847
0.0303877124689879
0.0303877124689879
0.0247796570325634
0.0247796570325634
0.0176083173828965
0.0176083173828965
0.0100469158545392
0.0100469158545392
0.00361780173905861
0.00361780173905861
0.000159342551817684
0.000159342551817684
0
0
0
0
0
0
0
0
0
0
0
0
0
0
0
0
0
0
0
0
0
0
0
0
0
0
0
0
0
0
0
0
0
0
0
0
0
0
0
0
0
0
0
0
0
0
0
0
0
0
0
0
0
0
0
0
0
0
0
0
0
0
0
0
0
0
0
0
0
0
0
0
0
0
0
0
0
0
0
0
0
0
0
0
0
0
0
0
0
0
0
0
0
0
0
0
0
0
0
0
0
0
0
0
0
0
0
0
0
0
0
0
0
0
0
0
0
0
0
0
0
0
0
0
0
0
0
0
0
0
0
0
0
0
0
0
0
0
0
0
0
0
0
0
0
0
0
0
0
0
0
0
0
0
0
0
0
0
0
0
0
0
0.000292292297607049
0.000292292297607049
0.0101517631471561
0.0101517631471561
0.0311417486649100
0.0311417486649100
0.0594074318772823
0.0594074318772823
0.0913556552643093
0.0913556552643093
0.123807931096008
0.123807931096008
0.154079466019082
0.154079466019082
0.180004203744568
0.180004203744568
0.199926901310461
0.199926901310461
0.213536456631766
0.213536456631766
0.233764135991637
0.233764135991637
0.262053381876287
0.262053381876287
0.294690313721382
0.294690313721382
0.328602744372290
0.328602744372290
0.361425722664374
0.361425722664374
0.391508972328710
0.391508972328710
0.417893031380330
0.417893031380330
0.445147093349457
0.445147093349457
0.477143372005111
0.477143372005111
0.511905919842441
0.511905919842441
0.548253846882873
0.548253846882873
0.583429578068319
0.583429578068319
0.607357710702733
0.607357710702733
0.617744604285578
0.617744604285578
0.613788353326088
0.613788353326088
0.595207416134885
0.595207416134885
0.562234928935181
0.562234928935181
0.515655478562436
0.515655478562436
0.456885301479766
0.456885301479766
0.388093943219694
0.388093943219694
0.312358731580866
0.312358731580866
0.233830170015012
0.233830170015012
0.157864154172663
0.157864154172663
0.0910465819380881
0.0910465819380881
0.0410069429109315
0.0410069429109315
0.0147517072287613
0.0147517072287613
0.00212254097514632
0.00212254097514632
0
0
0
0
0
0
0
0
0
0
0
0
0
0
0
0
0
0
0
0
0
0
0
0
0
0
0
0
0
0
0
0
0
0
0
0
0
0
0
0
0
0
0
0
0
0
0
0
0
0
0
0
0
0
0
0
0
0
0
0
0
0
0
0
0
0
0
0
0
0
0
0
0
0
0
0
0
0
0
0
0
0
0
0
0
0
0
0
0
0
0
0
0
0
0
0
0.000764378124382517
0.000764378124382517
0.00532389457643336
0.00532389457643336
0.0122721973485490
0.0122721973485490
0.0198610119887498
0.0198610119887498
0.0266701121972281
0.0266701121972281
0.0316349082261223
0.0316349082261223
0.0340601366750920
0.0340601366750920
0.0336255572040847
0.0336255572040847
0.0303877124689879
0.0303877124689879
0.0247796570325634
0.0247796570325634
0.0176083173828965
0.0176083173828965
0.0100469158545392
0.0100469158545392
0.00361780173905861
0.00361780173905861
0.000159342551817684
0.000159342551817684
0
0
0
0
0
0
0
0
0
0
0
0
0
0
0
0
0
0
0
0
0
0
0
0
0
0
0
0
0
0
0
0
0
0
0
0
0
0
0
0
0
0
0
0
0
0
0
0
0
0
0
0
0
0
0
0
0
0
0
0
0
0
0
0
0
0
0
0
0
0
0
0
0
0
0
0
0
0
0
0
0
0
0
0
0
0
0
0
0
0
0
0
0
0
0
0
0
0
0
0
0
0
0
0
0
0
0
0
0
0
0
0
0
0
0
0
0
0
0
0
0
0
0
0
0
0
0
0
0
0
0
0
0
0
0
0
0
0
0
0
0
0
0
0
0
0
0
0
0
0
0
0
0
0
0
0
0
0
0
0
0
0
0.000292292297607049
0.000292292297607049
0.0101517631471561
0.0101517631471561
0.0311417486649100
0.0311417486649100
0.0594074318772823
0.0594074318772823
0.0913556552643093
0.0913556552643093
0.123807931096008
0.123807931096008
0.154079466019082
0.154079466019082
0.180004203744568
0.180004203744568
0.199926901310461
0.199926901310461
0.213536456631766
0.213536456631766
0.233764135991637
0.233764135991637
0.262053381876287
0.262053381876287
0.294690313721382
0.294690313721382
0.328602744372290
0.328602744372290
0.361425722664374
0.361425722664374
0.391508972328710
0.391508972328710
0.417893031380330
0.417893031380330
0.445147093349457
0.445147093349457
0.477143372005111
0.477143372005111
0.511905919842441
0.511905919842441
0.548253846882873
0.548253846882873
0.583429578068319
0.583429578068319
0.607357710702733
0.607357710702733
0.617744604285578
0.617744604285578
0.613788353326088
0.613788353326088
0.595207416134885
0.595207416134885
0.562234928935181
0.562234928935181
0.515655478562436
0.515655478562436
0.456885301479766
0.456885301479766
0.388093943219694
0.388093943219694
0.312358731580866
0.312358731580866
0.233830170015012
0.233830170015012
0.157864154172663
0.157864154172663
0.0910465819380881
0.0910465819380881
0.0410069429109315
0.0410069429109315
0.0147517072287613
0.0147517072287613
0.00212254097514632
0.00212254097514632
0
0
0
0
0
0
0
0
0
0
0
0
0
0
0
0
0
0
0
0
0
0
0
0
0
0
0
0
0
0
0
0
0
0
0
0
0
0
0
0
0
0
0
0
0
0
0
0
0
0
0
0
0
0
0
0
0
0
0
0
0
0
0
0
0
0
0
0
0
0
0
0
0
0
0
0
0
0
0
0
0
0
0
0
0
0
0
0
0
0
0
0
0
0
0
0
0.000764378124382517
0.000764378124382517
0.00532389457643336
0.00532389457643336
0.0122721973485490
0.0122721973485490
0.106994665739974
0.106994665739974
0.122228026238107
0.122228026238107
0.132651034356903
0.132651034356903
0.137580340753857
0.137580340753857
0.136704059008012
0.136704059008012
0.130077126301763
0.130077126301763
0.118122158726691
0.118122158726691
0.101635486088540
0.101635486088540
0.0817959067890691
0.0817959067890691
0.0601713896151889
0.0601713896151889
0.0387164605617467
0.0387164605617467
0.0197506208341310
0.0197506208341310
0.00590653469244448
0.00590653469244448
3.70620825074664e-05
3.70620825074664e-05
0
0
0
0
0
0
0
0
0
0
0
0
0
0
0
0
0
0
0
0
0
0
0
0
0
0
0
0
0
0
0
0
0
0
0
0
0
0
0
0
0
0
0
0
0
0
0
0
0
0
0
0
0
0
0
0
0
0
0
0
0
0
0
0
0
0
0
0
0
0
0
0
0
0
0
0
0
0
0
0
0
0
0
0
0
0
0
0
0
0
0
0
0
0
0
0
0
0
0
0
0
0
0
0
0
0
0
0
0
0
0
0
0
0
0
0
0
0
0
0
0
0
0
0
0
0
0
0
0
0
0
0
0
0
0
0
0
0
0
0
0
0
0
0
0
0
0
0
0
0
0
0
8.67432369218716e-05
8.67432369218716e-05
0.0121896176198405
0.0121896176198405
0.0415672605484116
0.0415672605484116
0.0834932190402242
0.0834932190402242
0.133323847808788
0.133323847808788
0.186787585085390
0.186787585085390
0.240151867982134
0.240151867982134
0.290289738103260
0.290289738103260
0.334677801293439
0.334677801293439
0.371355555929163
0.371355555929163
0.405514175752512
0.405514175752512
0.449893701366168
0.449893701366168
0.500367862040371
0.500367862040371
0.552724130115572
0.552724130115572
0.604690461237943
0.604690461237943
0.657706403941075
0.657706403941075
0.707433121476338
0.707433121476338
0.755554995230618
0.755554995230618
0.805054992540768
0.805054992540768
0.851579954526487
0.851579954526487
0.892185569351842
0.892185569351842
0.925272663664381
0.925272663664381
0.950467211280857
0.950467211280857
0.968524999655790
0.968524999655790
0.981265989055220
0.981265989055220
0.987795702854982
0.987795702854982
0.980295750849495
0.980295750849495
0.959944432689342
0.959944432689342
0.923581005023641
0.923581005023641
0.870308182801452
0.870308182801452
0.801022881552609
0.801022881552609
0.717176186806717
0.717176186806717
0.620942959962847
0.620942959962847
0.515440554358354
0.515440554358354
0.404981769411536
0.404981769411536
0.295320261433892
0.295320261433892
0.193802838012609
0.193802838012609
0.109288656868420
0.109288656868420
0.0516596358208835
0.0516596358208835
0.0201835213201056
0.0201835213201056
0.00251463557824074
0.00251463557824074
0
0
0
0
0
0
0
0
0
0
0
0
0
0
0
0
0
0
0
0
0
0
0
0
0
0
0
0
0
0
0
0
0
0
0
0
0
0
0
0
0
0
0
0
0
0
0
0
0
0
0
0
0
0
0
0
0
0
0
0
0
0
0
0
0
0
0
0
0
0
0
0
0
0
0
0
0
0
0
0
0
0
0
0
0
0
0.000785859943986471
0.000785859943986471
0.00935521430232198
0.00935521430232198
0.0250276449963992
0.0250276449963992
0.0450037845468647
0.0450037845468647
0.0667372175995854
0.0667372175995854
0.0880140957286682
0.0880140957286682
0.106994665739974
0.106994665739974
0.122228026238107
0.122228026238107
0.132651034356903
0.132651034356903
0.137580340753857
0.137580340753857
0.136704059008012
0.136704059008012
0.130077126301763
0.130077126301763
0.118122158726691
0.118122158726691
0.101635486088540
0.101635486088540
0.0817959067890691
0.0817959067890691
0.0601713896151889
0.0601713896151889
0.0387164605617467
0.0387164605617467
0.0197506208341310
0.0197506208341310
0.00590653469244448
0.00590653469244448
3.70620825074664e-05
3.70620825074664e-05
0
0
0
0
0
0
0
0
0
0
0
0
0
0
0
0
0
0
0
0
0
0
0
0
0
0
0
0
0
0
0
0
0
0
0
0
0
0
0
0
0
0
0
0
0
0
0
0
0
0
0
0
0
0
0
0
0
0
0
0
0
0
0
0
0
0
0
0
0
0
0
0
0
0
0
0
0
0
0
0
0
0
0
0
0
0
0
0
0
0
0
0
0
0
0
0
0
0
0
0
0
0
0
0
0
0
0
0
0
0
0
0
0
0
0
0
0
0
0
0
0
0
0
0
0
0
0
0
0
0
0
0
0
0
0
0
0
0
0
0
0
0
0
0
0
0
0
0
0
0
0
0
8.67432369218716e-05
8.67432369218716e-05
0.0121896176198405
0.0121896176198405
0.0415672605484116
0.0415672605484116
0.0834932190402242
0.0834932190402242
0.133323847808788
0.133323847808788
0.186787585085390
0.186787585085390
0.240151867982134
0.240151867982134
0.290289738103260
0.290289738103260
0.334677801293439
0.334677801293439
0.371355555929163
0.371355555929163
0.405514175752512
0.405514175752512
0.449893701366168
0.449893701366168
0.500367862040371
0.500367862040371
0.552724130115572
0.552724130115572
0.604690461237943
0.604690461237943
0.657706403941075
0.657706403941075
0.707433121476338
0.707433121476338
0.755554995230618
0.755554995230618
0.805054992540768
0.805054992540768
0.851579954526487
0.851579954526487
0.892185569351842
0.892185569351842
0.925272663664381
0.925272663664381
0.950467211280857
0.950467211280857
0.968524999655790
0.968524999655790
0.981265989055220
0.981265989055220
0.987795702854982
0.987795702854982
0.980295750849495
0.980295750849495
0.959944432689342
0.959944432689342
0.923581005023641
0.923581005023641
0.870308182801452
0.870308182801452
0.801022881552609
0.801022881552609
0.717176186806717
0.717176186806717
0.620942959962847
0.620942959962847
0.515440554358354
0.515440554358354
0.404981769411536
0.404981769411536
0.295320261433892
0.295320261433892
0.193802838012609
0.193802838012609
0.109288656868420
0.109288656868420
0.0516596358208835
0.0516596358208835
0.0201835213201056
0.0201835213201056
0.00251463557824074
0.00251463557824074
0
0
0
0
0
0
0
0
0
0
0
0
0
0
0
0
0
0
0
0
0
0
0
0
0
0
0
0
0
0
0
0
0
0
0
0
0
0
0
0
0
0
0
0
0
0
0
0
0
0
0
0
0
0
0
0
0
0
0
0
0
0
0
0
0
0
0
0
0
0
0
0
0
0
0
0
0
0
0
0
0
0
0
0
0
0
0.000785859943986471
0.000785859943986471
0.00935521430232198
0.00935521430232198
0.0250276449963992
0.0250276449963992
0.0450037845468647
0.0450037845468647
0.0667372175995854
0.0667372175995854
0.0880140957286682
0.0880140957286682
0.272209184031449
0.272209184031449
0.283792337167681
0.283792337167681
0.293051384106557
0.293051384106557
0.299947162767598
0.299947162767598
0.298678478510935
0.298678478510935
0.289033042080094
0.289033042080094
0.271388456876149
0.271388456876149
0.246463752255311
0.246463752255311
0.215341389598924
0.215341389598924
0.179495003469568
0.179495003469568
0.140816819227881
0.140816819227881
0.101635486088540
0.101635486088540
0.0647114419966725
0.0647114419966725
0.0331938058380701
0.0331938058380701
0.0105219432502691
0.0105219432502691
0.000258771157876534
0.000258771157876534
0
0
0
0
0
0
0
0
0
0
0
0
0
0
0
0
0
0
0
0
0
0
0
0
0
0
0
0
0
0
0
0
0
0
0
0
0
0
0
0
0
0
0
0
0
0
0
0
0
0
0
0
0
0
0
0
0
0
0
0
0
0
0
0
0
0
0
0
0
0
0
0
0
0
0
0
0
0
0
0
0
0
0
0
0
0
0
0
0
0
0
0
0
0
0
0
0
0
0
0
0
0
0
0
0
0
0
0
0
0
0
0
0
0
0
0
0
0
0
0
0
0
0
0
0
0
0
0
0
0
0
0
0
0
0
0
0
0
0
0
0
0
0
0
0
0
0.00581330821345831
0.00581330821345831
0.0349970714048033
0.0349970714048033
0.0840064074081581
0.0840064074081581
0.147224443483344
0.147224443483344
0.219196027342273
0.219196027342273
0.294976829689642
0.294976829689642
0.370314295479132
0.370314295479132
0.441697841761704
0.441697841761704
0.506325162099378
0.506325162099378
0.562033091482310
0.562033091482310
0.620251530751964
0.620251530751964
0.688422919943041
0.688422919943041
0.761424064106102
0.761424064106102
0.842834777816486
0.842834777816486
0.929554559110763
0.929554559110763
1.01655885368659
1.01655885368659
1.09995057649878
1.09995057649878
1.18381185803304
1.18381185803304
1.26281166738571
1.26281166738571
1.33192365923076
1.33192365923076
1.38795494155100
1.38795494155100
1.42923452925300
1.42923452925300
1.45537493841258
1.45537493841258
1.46712943129606
1.46712943129606
1.46634059892757
1.46634059892757
1.45576019090664
1.45576019090664
1.43638864083125
1.43638864083125
1.41070563757173
1.41070563757173
1.37296466348575
1.37296466348575
1.32033792120111
1.32033792120111
1.25596115805489
1.25596115805489
1.18059334752589
1.18059334752589
1.08814134264310
1.08814134264310
0.979518173565929
0.979518173565929
0.856780727113507
0.856780727113507
0.722966356671550
0.722966356671550
0.582423663273543
0.582423663273543
0.441168008341448
0.441168008341448
0.307170514195438
0.307170514195438
0.190407253822321
0.190407253822321
0.102417241120741
0.102417241120741
0.0494588246467109
0.0494588246467109
0.0147517072287613
0.0147517072287613
0.000184297212530866
0.000184297212530866
0
0
0
0
0
0
0
0
0
0
0
0
0
0
0
0
0
0
0
0
0
0
0
0
0
0
0
0
0
0
0
0
0
0
0
0
0
0
0
0
0
0
0
0
0
0
0
0
0
0
0
0
0
0
0
0
0
0
0
0
0
0
0
0
0
0
0
0
0
0
0
0
0
0
0.00149220576991074
0.00149220576991074
0.0105078387998974
0.0105078387998974
0.0257604128980229
0.0257604128980229
0.0539960940214003
0.0539960940214003
0.0909225987038961
0.0909225987038961
0.130993548769719
0.130993548769719
0.169922167124902
0.169922167124902
0.204711879340762
0.204711879340762
0.233596469977022
0.233596469977022
0.255951259244612
0.255951259244612
0.272209184031449
0.272209184031449
0.283792337167681
0.283792337167681
0.293051384106557
0.293051384106557
0.299947162767598
0.299947162767598
0.298678478510935
0.298678478510935
0.289033042080094
0.289033042080094
0.271388456876149
0.271388456876149
0.246463752255311
0.246463752255311
0.215341389598924
0.215341389598924
0.179495003469568
0.179495003469568
0.140816819227881
0.140816819227881
0.101635486088540
0.101635486088540
0.0647114419966725
0.0647114419966725
0.0331938058380701
0.0331938058380701
0.0105219432502691
0.0105219432502691
0.000258771157876534
0.000258771157876534
0
0
0
0
0
0
0
0
0
0
0
0
0
0
0
0
0
0
0
0
0
0
0
0
0
0
0
0
0
0
0
0
0
0
0
0
0
0
0
0
0
0
0
0
0
0
0
0
0
0
0
0
0
0
0
0
0
0
0
0
0
0
0
0
0
0
0
0
0
0
0
0
0
0
0
0
0
0
0
0
0
0
0
0
0
0
0
0
0
0
0
0
0
0
0
0
0
0
0
0
0
0
0
0
0
0
0
0
0
0
0
0
0
0
0
0
0
0
0
0
0
0
0
0
0
0
0
0
0
0
0
0
0
0
0
0
0
0
0
0
0
0
0
0
0
0
0.00581330821345831
0.00581330821345831
0.0349970714048033
0.0349970714048033
0.0840064074081581
0.0840064074081581
0.147224443483344
0.147224443483344
0.219196027342273
0.219196027342273
0.294976829689642
0.294976829689642
0.370314295479132
0.370314295479132
0.441697841761704
0.441697841761704
0.506325162099378
0.506325162099378
0.562033091482310
0.562033091482310
0.620251530751964
0.620251530751964
0.688422919943041
0.688422919943041
0.761424064106102
0.761424064106102
0.842834777816486
0.842834777816486
0.929554559110763
0.929554559110763
1.01655885368659
1.01655885368659
1.09995057649878
1.09995057649878
1.18381185803304
1.18381185803304
1.26281166738571
1.26281166738571
1.33192365923076
1.33192365923076
1.38795494155100
1.38795494155100
1.42923452925300
1.42923452925300
1.45537493841258
1.45537493841258
1.46712943129606
1.46712943129606
1.46634059892757
1.46634059892757
1.45576019090664
1.45576019090664
1.43638864083125
1.43638864083125
1.41070563757173
1.41070563757173
1.37296466348575
1.37296466348575
1.32033792120111
1.32033792120111
1.25596115805489
1.25596115805489
1.18059334752589
1.18059334752589
1.08814134264310
1.08814134264310
0.979518173565929
0.979518173565929
0.856780727113507
0.856780727113507
0.722966356671550
0.722966356671550
0.582423663273543
0.582423663273543
0.441168008341448
0.441168008341448
0.307170514195438
0.307170514195438
0.190407253822321
0.190407253822321
0.102417241120741
0.102417241120741
0.0494588246467109
0.0494588246467109
0.0147517072287613
0.0147517072287613
0.000184297212530866
0.000184297212530866
0
0
0
0
0
0
0
0
0
0
0
0
0
0
0
0
0
0
0
0
0
0
0
0
0
0
0
0
0
0
0
0
0
0
0
0
0
0
0
0
0
0
0
0
0
0
0
0
0
0
0
0
0
0
0
0
0
0
0
0
0
0
0
0
0
0
0
0
0
0
0
0
0
0
0.00149220576991074
0.00149220576991074
0.0105078387998974
0.0105078387998974
0.0257604128980229
0.0257604128980229
0.0539960940214003
0.0539960940214003
0.0909225987038961
0.0909225987038961
0.130993548769719
0.130993548769719
0.169922167124902
0.169922167124902
0.204711879340762
0.204711879340762
0.233596469977022
0.233596469977022
0.255951259244612
0.255951259244612
0.570648984268189
0.570648984268189
0.565737260202931
0.565737260202931
0.551975061468246
0.551975061468246
0.532479347508625
0.532479347508625
0.511244012873137
0.511244012873137
0.492939186622513
0.492939186622513
0.470601235454692
0.470601235454692
0.438647721826606
0.438647721826606
0.397999280898899
0.397999280898899
0.349936359518207
0.349936359518207
0.296148422573389
0.296148422573389
0.238784596395135
0.238784596395135
0.180494932229912
0.180494932229912
0.124446093851187
0.124446093851187
0.0742898866615441
0.0742898866615441
0.0340601366750920
0.0340601366750920
0.00797695632366351
0.00797695632366351
0
0
0
0
0
0
0
0
0
0
0
0
0
0
0
0
0
0
0
0
0
0
0
0
0
0
0
0
0
0
0
0
0
0
0
0
0
0
0
0
0
0
0
0
0
0
0
0
0
0
0
0
0
0
0
0
0
0
0
0
0
0
0
0
0
0
0
0
0
0
0
0
0
0
0
0
0
0
0
0
0
0
0
0
0
0
0
0
0
0
0
0
0
0
0
0
0
0
0
0
0
0
0
0
0
0
0
0
0
0
0
0
0
0
0
0
0
0
0
0
0
0
0
0
0
0
0
0
0
0
0
0
0
0
0
0
0
0
0
0
0
0
0.0159320561462757
0.0159320561462757
0.0607106704270116
0.0607106704270116
0.128205697481934
0.128205697481934
0.211872012453800
0.211872012453800
0.305407636247238
0.305407636247238
0.403176927853185
0.403176927853185
0.500409895922043
0.500409895922043
0.593234872300126
0.593234872300126
0.678610523948943
0.678610523948943
0.754478981224022
0.754478981224022
0.835191583748330
0.835191583748330
0.925340624686724
0.925340624686724
1.03001126149090
1.03001126149090
1.15244592971779
1.15244592971779
1.28256308172557
1.28256308172557
1.41002005546046
1.41002005546046
1.53307671292969
1.53307671292969
1.65276708074261
1.65276708074261
1.76237183788104
1.76237183788104
1.85725865670066
1.85725865670066
1.93447521486464
1.93447521486464
1.99233011075652
1.99233011075652
2.03008882122429
2.03008882122429
2.04778405833173
2.04778405833173
2.04682794892092
2.04682794892092
2.02962459415796
2.02962459415796
1.99759155039371
1.99759155039371
1.95310430781420
1.95310430781420
1.89970354336935
1.89970354336935
1.84204693744205
1.84204693744205
1.77582348517158
1.77582348517158
1.69232863801652
1.69232863801652
1.59415755767694
1.59415755767694
1.48541228567475
1.48541228567475
1.36640016076760
1.36640016076760
1.22994243028743
1.22994243028743
1.07853267192060
1.07853267192060
0.916550042316811
0.916550042316811
0.748423840294144
0.748423840294144
0.578486236317016
0.578486236317016
0.415291007670826
0.415291007670826
0.269909712704010
0.269909712704010
0.155523728927392
0.155523728927392
0.0820111801078656
0.0820111801078656
0.0312548410287408
0.0312548410287408
0.00359251821654465
0.00359251821654465
0
0
0
0
0
0
0
0
0
0
0
0
0
0
0
0
0
0
0
0
0
0
0
0
0
0
0
0
0
0
0
0
0
0
0
0
0
0
0
0
0
0
0
0
0
0
0
0
0
0
8.93190725053585e-05
8.93190725053585e-05
0.00389668315530188
0.00389668315530188
0.0102288162213206
0.0102288162213206
0.0159739830400867
0.0159739830400867
0.0195742068459515
0.0195742068459515
0.0205468492093736
0.0205468492093736
0.0182532919164570
0.0182532919164570
0.0132538084698447
0.0132538084698447
0.00726537860467887
0.00726537860467887
0.0152885629140945
0.0152885629140945
0.0428434875073569
0.0428434875073569
0.0810954543732390
0.0810954543732390
0.134349884110056
0.134349884110056
0.201055855127388
0.201055855127388
0.274030851459028
0.274030851459028
0.346150745156511
0.346150745156511
0.412290991214411
0.412290991214411
0.468918734738821
0.468918734738821
0.513777966280615
0.513777966280615
0.545698090490435
0.545698090490435
0.564448306636787
0.564448306636787
0.570648984268189
0.570648984268189
0.565737260202931
0.565737260202931
0.551975061468246
0.551975061468246
0.532479347508625
0.532479347508625
0.511244012873137
0.511244012873137
0.492939186622513
0.492939186622513
0.470601235454692
0.470601235454692
0.438647721826606
0.438647721826606
0.397999280898899
0.397999280898899
0.349936359518207
0.349936359518207
0.296148422573389
0.296148422573389
0.238784596395135
0.238784596395135
0.180494932229912
0.180494932229912
0.124446093851187
0.124446093851187
0.0742898866615441
0.0742898866615441
0.0340601366750920
0.0340601366750920
0.00797695632366351
0.00797695632366351
0
0
0
0
0
0
0
0
0
0
0
0
0
0
0
0
0
0
0
0
0
0
0
0
0
0
0
0
0
0
0
0
0
0
0
0
0
0
0
0
0
0
0
0
0
0
0
0
0
0
0
0
0
0
0
0
0
0
0
0
0
0
0
0
0
0
0
0
0
0
0
0
0
0
0
0
0
0
0
0
0
0
0
0
0
0
0
0
0
0
0
0
0
0
0
0
0
0
0
0
0
0
0
0
0
0
0
0
0
0
0
0
0
0
0
0
0
0
0
0
0
0
0
0
0
0
0
0
0
0
0
0
0
0
0
0
0
0
0
0
0
0
0.0159320561462757
0.0159320561462757
0.0607106704270116
0.0607106704270116
0.128205697481934
0.128205697481934
0.211872012453800
0.211872012453800
0.305407636247238
0.305407636247238
0.403176927853185
0.403176927853185
0.500409895922043
0.500409895922043
0.593234872300126
0.593234872300126
0.678610523948943
0.678610523948943
0.754478981224022
0.754478981224022
0.835191583748330
0.835191583748330
0.925340624686724
0.925340624686724
1.03001126149090
1.03001126149090
1.15244592971779
1.15244592971779
1.28256308172557
1.28256308172557
1.41002005546046
1.41002005546046
1.53307671292969
1.53307671292969
1.65276708074261
1.65276708074261
1.76237183788104
1.76237183788104
1.85725865670066
1.85725865670066
1.93447521486464
1.93447521486464
1.99233011075652
1.99233011075652
2.03008882122429
2.03008882122429
2.04778405833173
2.04778405833173
2.04682794892092
2.04682794892092
2.02962459415796
2.02962459415796
1.99759155039371
1.99759155039371
1.95310430781420
1.95310430781420
1.89970354336935
1.89970354336935
1.84204693744205
1.84204693744205
1.77582348517158
1.77582348517158
1.69232863801652
1.69232863801652
1.59415755767694
1.59415755767694
1.48541228567475
1.48541228567475
1.36640016076760
1.36640016076760
1.22994243028743
1.22994243028743
1.07853267192060
1.07853267192060
0.916550042316811
0.916550042316811
0.748423840294144
0.748423840294144
0.578486236317016
0.578486236317016
0.415291007670826
0.415291007670826
0.269909712704010
0.269909712704010
0.155523728927392
0.155523728927392
0.0820111801078656
0.0820111801078656
0.0312548410287408
0.0312548410287408
0.00359251821654465
0.00359251821654465
0
0
0
0
0
0
0
0
0
0
0
0
0
0
0
0
0
0
0
0
0
0
0
0
0
0
0
0
0
0
0
0
0
0
0
0
0
0
0
0
0
0
0
0
0
0
0
0
0
0
8.93190725053585e-05
8.93190725053585e-05
0.00389668315530188
0.00389668315530188
0.0102288162213206
0.0102288162213206
0.0159739830400867
0.0159739830400867
0.0195742068459515
0.0195742068459515
0.0205468492093736
0.0205468492093736
0.0182532919164570
0.0182532919164570
0.0132538084698447
0.0132538084698447
0.00726537860467887
0.00726537860467887
0.0152885629140945
0.0152885629140945
0.0428434875073569
0.0428434875073569
0.0810954543732390
0.0810954543732390
0.134349884110056
0.134349884110056
0.201055855127388
0.201055855127388
0.274030851459028
0.274030851459028
0.346150745156511
0.346150745156511
0.412290991214411
0.412290991214411
0.468918734738821
0.468918734738821
0.513777966280615
0.513777966280615
0.545698090490435
0.545698090490435
0.564448306636787
0.564448306636787
0.957903941813214
0.957903941813214
0.940027182008957
0.940027182008957
0.908315089488531
0.908315089488531
0.865358623523321
0.865358623523321
0.814580756812683
0.814580756812683
0.760347294788918
0.760347294788918
0.708028504508156
0.708028504508156
0.663405182778864
0.663405182778864
0.615273783791761
0.615273783791761
0.557457908525932
0.557457908525932
0.491367055504841
0.491367055504841
0.418849063470669
0.418849063470669
0.342264633577290
0.342264633577290
0.264553522650909
0.264553522650909
0.189272575643124
0.189272575643124
0.120577376595278
0.120577376595278
0.0631134381655297
0.0631134381655297
0.0217854482303778
0.0217854482303778
0.00139134598657812
0.00139134598657812
0
0
0
0
0
0
0
0
0
0
0
0
0
0
0
0
0
0
0
0
0
0
0
0
0
0
0
0
0
0
0
0
0
0
0
0
0
0
0
0
0
0
0
0
0
0
0
0
0
0
0
0
0
0
0
0
0
0
0
0
0
0
0
0
0
0
0
0
0
0
0
0
0
0
0
0
0
0
0
0
0
0
0
0
0
0
0
0
0
0
0
0
0
0
0
0
0
0
0
0
0
0
0
0
0
0
0
0
0
0
0
0
0
0
0
0
0
0
0
0
0
0
0
0
0
0
0
0
0
0
0
0
0
0
0.000496911499675867
0.000496911499675867
0.0252218894167834
0.0252218894167834
0.0829816000831978
0.0829816000831978
0.166798991074042
0.166798991074042
0.269169852253885
0.269169852253885
0.382892768070271
0.382892768070271
0.501590721672769
0.501590721672769
0.619940590987356
0.619940590987356
0.733691591997331
0.733691591997331
0.839562349037089
0.839562349037089
0.935322917688324
0.935322917688324
1.03553051288642
1.03553051288642
1.15108919890989
1.15108919890989
1.29752683049736
1.29752683049736
1.46200891103035
1.46200891103035
1.63060140972556
1.63060140972556
1.79307121271115
1.79307121271115
1.95040477589418
1.95040477589418
2.10069048741531
2.10069048741531
2.23768075502605
2.23768075502605
2.35727322256464
2.35727322256464
2.45691172984682
2.45691172984682
2.53511839063475
2.53511839063475
2.59175240789909
2.59175240789909
2.62884759030576
2.62884759030576
2.64599040585158
2.64599040585158
2.64297436746490
2.64297436746490
2.62012336373663
2.62012336373663
2.57831240880999
2.57831240880999
2.51905850175526
2.51905850175526
2.44468124618930
2.44468124618930
2.35852916273039
2.35852916273039
2.26525396573628
2.26525396573628
2.16793219572607
2.16793219572607
2.05564254925675
2.05564254925675
1.92678835528905
1.92678835528905
1.78516993900749
1.78516993900749
1.63580026623393
1.63580026623393
1.47168972656837
1.47168972656837
1.29027109046345
1.29027109046345
1.09566681642010
1.09566681642010
0.894349644629461
0.894349644629461
0.695886799888396
0.695886799888396
0.507141404792567
0.507141404792567
0.337492461716865
0.337492461716865
0.201827039166403
0.201827039166403
0.111387567583029
0.111387567583029
0.0465493540846156
0.0465493540846156
0.00813998349015400
0.00813998349015400
0
0
0
0
0
0
0
0
0
0
0
0
0
0
0
0
0
0
0
0
0
0
9.17245379673193e-05
9.17245379673193e-05
0.000164005227802816
0.000164005227802816
6.34170363928365e-05
6.34170363928365e-05
0
0
0
0
0
0
0
0
0
0
0
0
0.00387432687576231
0.00387432687576231
0.0168430133021007
0.0168430133021007
0.0452472786306217
0.0452472786306217
0.0838227690690567
0.0838227690690567
0.124514480488418
0.124514480488418
0.160995903228327
0.160995903228327
0.188707994468285
0.188707994468285
0.204750737316730
0.204750737316730
0.209843932162295
0.209843932162295
0.212097066578639
0.212097066578639
0.217617786992795
0.217617786992795
0.237727722106429
0.237727722106429
0.275525963622127
0.275525963622127
0.323964430211447
0.323964430211447
0.377273553882411
0.377273553882411
0.441709514466209
0.441709514466209
0.514244935645603
0.514244935645603
0.593291392516974
0.593291392516974
0.671816060723330
0.671816060723330
0.744930048313144
0.744930048313144
0.811232955972967
0.811232955972967
0.866589589327145
0.866589589327145
0.912885396374336
0.912885396374336
0.945287518448040
0.945287518448040
0.960072271636017
0.960072271636017
0.957903941813214
0.957903941813214
0.940027182008957
0.940027182008957
0.908315089488531
0.908315089488531
0.865358623523321
0.865358623523321
0.814580756812683
0.814580756812683
0.760347294788918
0.760347294788918
0.708028504508156
0.708028504508156
0.663405182778864
0.663405182778864
0.615273783791761
0.615273783791761
0.557457908525932
0.557457908525932
0.491367055504841
0.491367055504841
0.418849063470669
0.418849063470669
0.342264633577290
0.342264633577290
0.264553522650909
0.264553522650909
0.189272575643124
0.189272575643124
0.120577376595278
0.120577376595278
0.0631134381655297
0.0631134381655297
0.0217854482303778
0.0217854482303778
0.00139134598657812
0.00139134598657812
0
0
0
0
0
0
0
0
0
0
0
0
0
0
0
0
0
0
0
0
0
0
0
0
0
0
0
0
0
0
0
0
0
0
0
0
0
0
0
0
0
0
0
0
0
0
0
0
0
0
0
0
0
0
0
0
0
0
0
0
0
0
0
0
0
0
0
0
0
0
0
0
0
0
0
0
0
0
0
0
0
0
0
0
0
0
0
0
0
0
0
0
0
0
0
0
0
0
0
0
0
0
0
0
0
0
0
0
0
0
0
0
0
0
0
0
0
0
0
0
0
0
0
0
0
0
0
0
0
0
0
0
0
0
0.000496911499675867
0.000496911499675867
0.0252218894167834
0.0252218894167834
0.0829816000831978
0.0829816000831978
0.166798991074042
0.166798991074042
0.269169852253885
0.269169852253885
0.382892768070271
0.382892768070271
0.501590721672769
0.501590721672769
0.619940590987356
0.619940590987356
0.733691591997331
0.733691591997331
0.839562349037089
0.839562349037089
0.935322917688324
0.935322917688324
1.03553051288642
1.03553051288642
1.15108919890989
1.15108919890989
1.29752683049736
1.29752683049736
1.46200891103035
1.46200891103035
1.63060140972556
1.63060140972556
1.79307121271115
1.79307121271115
1.95040477589418
1.95040477589418
2.10069048741531
2.10069048741531
2.23768075502605
2.23768075502605
2.35727322256464
2.35727322256464
2.45691172984682
2.45691172984682
2.53511839063475
2.53511839063475
2.59175240789909
2.59175240789909
2.62884759030576
2.62884759030576
2.64599040585158
2.64599040585158
2.64297436746490
2.64297436746490
2.62012336373663
2.62012336373663
2.57831240880999
2.57831240880999
2.51905850175526
2.51905850175526
2.44468124618930
2.44468124618930
2.35852916273039
2.35852916273039
2.26525396573628
2.26525396573628
2.16793219572607
2.16793219572607
2.05564254925675
2.05564254925675
1.92678835528905
1.92678835528905
1.78516993900749
1.78516993900749
1.63580026623393
1.63580026623393
1.47168972656837
1.47168972656837
1.29027109046345
1.29027109046345
1.09566681642010
1.09566681642010
0.894349644629461
0.894349644629461
0.695886799888396
0.695886799888396
0.507141404792567
0.507141404792567
0.337492461716865
0.337492461716865
0.201827039166403
0.201827039166403
0.111387567583029
0.111387567583029
0.0465493540846156
0.0465493540846156
0.00813998349015400
0.00813998349015400
0
0
0
0
0
0
0
0
0
0
0
0
0
0
0
0
0
0
0
0
0
0
9.17245379673193e-05
9.17245379673193e-05
0.000164005227802816
0.000164005227802816
6.34170363928365e-05
6.34170363928365e-05
0
0
0
0
0
0
0
0
0
0
0
0
0.00387432687576231
0.00387432687576231
0.0168430133021007
0.0168430133021007
0.0452472786306217
0.0452472786306217
0.0838227690690567
0.0838227690690567
0.124514480488418
0.124514480488418
0.160995903228327
0.160995903228327
0.188707994468285
0.188707994468285
0.204750737316730
0.204750737316730
0.209843932162295
0.209843932162295
0.212097066578639
0.212097066578639
0.217617786992795
0.217617786992795
0.237727722106429
0.237727722106429
0.275525963622127
0.275525963622127
0.323964430211447
0.323964430211447
0.377273553882411
0.377273553882411
0.441709514466209
0.441709514466209
0.514244935645603
0.514244935645603
0.593291392516974
0.593291392516974
0.671816060723330
0.671816060723330
0.744930048313144
0.744930048313144
0.811232955972967
0.811232955972967
0.866589589327145
0.866589589327145
0.912885396374336
0.912885396374336
0.945287518448040
0.945287518448040
0.960072271636017
0.960072271636017
1.39176587127385
1.39176587127385
1.35879686822140
1.35879686822140
1.31250151287588
1.31250151287588
1.25332432559276
1.25332432559276
1.18161189012669
1.18161189012669
1.10084659379525
1.10084659379525
1.01554110613235
1.01554110613235
0.931379068565204
0.931379068565204
0.855239339871678
0.855239339871678
0.788331091939035
0.788331091939035
0.712836632638671
0.712836632638671
0.628477133635153
0.628477133635153
0.537230062420478
0.537230062420478
0.441650600247915
0.441650600247915
0.344963724670433
0.344963724670433
0.251125531894090
0.251125531894090
0.164817523356651
0.164817523356651
0.0913279160977834
0.0913279160977834
0.0362754660167899
0.0362754660167899
0.00515506573499237
0.00515506573499237
0
0
0
0
0
0
0
0
0
0
0
0
0
0
0
0
0
0
0
0
0
0
0
0
0
0
0
0
0
0
0
0
0
0
0
0
0
0
0
0
0
0
0
0
0
0
0
0
0
0
0
0
0
0
0
0
0
0
0
0
0
0
0
0
0
0
0
0
0
0
0
0
0
0
0
0
0
0
0
0
0
0
0
0
0
0
0
0
0
0
0
0
0
0
0
0
0
0
0
0
0
0
0
0
0
0
0
0
0
0
0
0
0
0
0
0
0
0
0
0
0
0
0
0
0
0
0
0
0
0
0.000804206558584359
0.000804206558584359
0.0302134911158804
0.0302134911158804
0.0973452216546374
0.0973452216546374
0.194465104360357
0.194465104360357
0.313095951927202
0.313095951927202
0.445067931140248
0.445067931140248
0.583177987893240
0.583177987893240
0.721472924444694
0.721472924444694
0.855263488293854
0.855263488293854
0.980988462832933
0.980988462832933
1.09602157242320
1.09602157242320
1.21259799712256
1.21259799712256
1.36081655435631
1.36081655435631
1.54379424309901
1.54379424309901
1.74287838561006
1.74287838561006
1.94363131369023
1.94363131369023
2.13599504728577
2.13599504728577
2.32155704512050
2.32155704512050
2.49774243743013
2.49774243743013
2.65876243537425
2.65876243537425
2.80094957309299
2.80094957309299
2.92209966803241
2.92209966803241
3.02186045948867
3.02186045948867
3.10227369730305
3.10227369730305
3.16233422599482
3.16233422599482
3.20126488421908
3.20126488421908
3.21869656260503
3.21869656260503
3.21457814607240
3.21457814607240
3.18914303511923
3.18914303511923
3.14292735039166
3.14292735039166
3.07684010661672
3.07684010661672
2.99229011993438
2.99229011993438
2.89137704836155
2.89137704836155
2.77715235721014
2.77715235721014
2.65394541894324
2.65394541894324
2.52504310474197
2.52504310474197
2.38505591334906
2.38505591334906
2.22902332634236
2.22902332634236
2.05873983793177
2.05873983793177
1.87951038485245
1.87951038485245
1.68958752517759
1.68958752517759
1.48057955189301
1.48057955189301
1.25629314963970
1.25629314963970
1.02321055037689
1.02321055037689
0.791458084454293
0.791458084454293
0.575770566903086
0.575770566903086
0.386658934422115
0.386658934422115
0.235709440454910
0.235709440454910
0.132832893939266
0.132832893939266
0.0567257711338423
0.0567257711338423
0.0108534680554206
0.0108534680554206
0
0
0
0
0
0
0
0
0.000231942430204122
0.000231942430204122
0.00451303104379756
0.00451303104379756
0.0123972442629795
0.0123972442629795
0.0217589331248074
0.0217589331248074
0.0308158840565195
0.0308158840565195
0.0381700896009216
0.0381700896009216
0.0428280079854699
0.0428280079854699
0.0442086688055474
0.0442086688055474
0.0421459828031881
0.0421459828031881
0.0368890719872209
0.0368890719872209
0.0291017193995695
0.0291017193995695
0.0198592907919949
0.0198592907919949
0.0119664369063254
0.0119664369063254
0.0214137449692837
0.0214137449692837
0.0524842794124601
0.0524842794124601
0.115262722548145
0.115262722548145
0.196956284397949
0.196956284397949
0.285680921194381
0.285680921194381
0.371879107010788
0.371879107010788
0.448371144409685
0.448371144409685
0.510946561622650
0.510946561622650
0.569388940868610
0.569388940868610
0.630798182344468
0.630798182344468
0.695195496355511
0.695195496355511
0.757783298366781
0.757783298366781
0.829235658842644
0.829235658842644
0.899964371579687
0.899964371579687
0.962125179760483
0.962125179760483
1.01866176359121
1.01866176359121
1.07749142593221
1.07749142593221
1.13664917041318
1.13664917041318
1.19454136533158
1.19454136533158
1.24413521646327
1.24413521646327
1.28939255981644
1.28939255981644
1.33165737736811
1.33165737736811
1.36753240694776
1.36753240694776
1.39159577537708
1.39159577537708
1.40841816380589
1.40841816380589
1.41369718337411
1.41369718337411
1.40770936221933
1.40770936221933
1.39176587127385
1.39176587127385
1.35879686822140
1.35879686822140
1.31250151287588
1.31250151287588
1.25332432559276
1.25332432559276
1.18161189012669
1.18161189012669
1.10084659379525
1.10084659379525
1.01554110613235
1.01554110613235
0.931379068565204
0.931379068565204
0.855239339871678
0.855239339871678
0.788331091939035
0.788331091939035
0.712836632638671
0.712836632638671
0.628477133635153
0.628477133635153
0.537230062420478
0.537230062420478
0.441650600247915
0.441650600247915
0.344963724670433
0.344963724670433
0.251125531894090
0.251125531894090
0.164817523356651
0.164817523356651
0.0913279160977834
0.0913279160977834
0.0362754660167899
0.0362754660167899
0.00515506573499237
0.00515506573499237
0
0
0
0
0
0
0
0
0
0
0
0
0
0
0
0
0
0
0
0
0
0
0
0
0
0
0
0
0
0
0
0
0
0
0
0
0
0
0
0
0
0
0
0
0
0
0
0
0
0
0
0
0
0
0
0
0
0
0
0
0
0
0
0
0
0
0
0
0
0
0
0
0
0
0
0
0
0
0
0
0
0
0
0
0
0
0
0
0
0
0
0
0
0
0
0
0
0
0
0
0
0
0
0
0
0
0
0
0
0
0
0
0
0
0
0
0
0
0
0
0
0
0
0
0
0
0
0
0
0
0.000804206558584359
0.000804206558584359
0.0302134911158804
0.0302134911158804
0.0973452216546374
0.0973452216546374
0.194465104360357
0.194465104360357
0.313095951927202
0.313095951927202
0.445067931140248
0.445067931140248
0.583177987893240
0.583177987893240
0.721472924444694
0.721472924444694
0.855263488293854
0.855263488293854
0.980988462832933
0.980988462832933
1.09602157242320
1.09602157242320
1.21259799712256
1.21259799712256
1.36081655435631
1.36081655435631
1.54379424309901
1.54379424309901
1.74287838561006
1.74287838561006
1.94363131369023
1.94363131369023
2.13599504728577
2.13599504728577
2.32155704512050
2.32155704512050
2.49774243743013
2.49774243743013
2.65876243537425
2.65876243537425
2.80094957309299
2.80094957309299
2.92209966803241
2.92209966803241
3.02186045948867
3.02186045948867
3.10227369730305
3.10227369730305
3.16233422599482
3.16233422599482
3.20126488421908
3.20126488421908
3.21869656260503
3.21869656260503
3.21457814607240
3.21457814607240
3.18914303511923
3.18914303511923
3.14292735039166
3.14292735039166
3.07684010661672
3.07684010661672
2.99229011993438
2.99229011993438
2.89137704836155
2.89137704836155
2.77715235721014
2.77715235721014
2.65394541894324
2.65394541894324
2.52504310474197
2.52504310474197
2.38505591334906
2.38505591334906
2.22902332634236
2.22902332634236
2.05873983793177
2.05873983793177
1.87951038485245
1.87951038485245
1.68958752517759
1.68958752517759
1.48057955189301
1.48057955189301
1.25629314963970
1.25629314963970
1.02321055037689
1.02321055037689
0.791458084454293
0.791458084454293
0.575770566903086
0.575770566903086
0.386658934422115
0.386658934422115
0.235709440454910
0.235709440454910
0.132832893939266
0.132832893939266
0.0567257711338423
0.0567257711338423
0.0108534680554206
0.0108534680554206
0
0
0
0
0
0
0
0
0.000231942430204122
0.000231942430204122
0.00451303104379756
0.00451303104379756
0.0123972442629795
0.0123972442629795
0.0217589331248074
0.0217589331248074
0.0308158840565195
0.0308158840565195
0.0381700896009216
0.0381700896009216
0.0428280079854699
0.0428280079854699
0.0442086688055474
0.0442086688055474
0.0421459828031881
0.0421459828031881
0.0368890719872209
0.0368890719872209
0.0291017193995695
0.0291017193995695
0.0198592907919949
0.0198592907919949
0.0119664369063254
0.0119664369063254
0.0214137449692837
0.0214137449692837
0.0524842794124601
0.0524842794124601
0.115262722548145
0.115262722548145
0.196956284397949
0.196956284397949
0.285680921194381
0.285680921194381
0.371879107010788
0.371879107010788
0.448371144409685
0.448371144409685
0.510946561622650
0.510946561622650
0.569388940868610
0.569388940868610
0.630798182344468
0.630798182344468
0.695195496355511
0.695195496355511
0.757783298366781
0.757783298366781
0.829235658842644
0.829235658842644
0.899964371579687
0.899964371579687
0.962125179760483
0.962125179760483
1.01866176359121
1.01866176359121
1.07749142593221
1.07749142593221
1.13664917041318
1.13664917041318
1.19454136533158
1.19454136533158
1.24413521646327
1.24413521646327
1.28939255981644
1.28939255981644
1.33165737736811
1.33165737736811
1.36753240694776
1.36753240694776
1.39159577537708
1.39159577537708
1.40841816380589
1.40841816380589
1.41369718337411
1.41369718337411
1.40770936221933
1.40770936221933
1.89989954487193
1.89989954487193
1.83697667634867
1.83697667634867
1.76405092650391
1.76405092650391
1.67542567243137
1.67542567243137
1.57686915854873
1.57686915854873
1.47536891045228
1.47536891045228
1.36738814596806
1.36738814596806
1.25428957546079
1.25428957546079
1.14199831910157
1.14199831910157
1.03786590652781
1.03786590652781
0.948498612047975
0.948498612047975
0.855383694814181
0.855383694814181
0.753024644968547
0.753024644968547
0.643527502641632
0.643527502641632
0.529653079602110
0.529653079602110
0.414935749871240
0.414935749871240
0.303767809322639
0.303767809322639
0.201403042994539
0.201403042994539
0.113818916256204
0.113818916256204
0.0473775241504868
0.0473775241504868
0.00825787765227535
0.00825787765227535
0
0
0
0
0
0
0
0
0
0
0
0
0
0
0
0
0
0
0
0
0
0
0
0
0
0
0
0
0
0
0
0
0
0
0
0
0
0
0
0
0
0
0
0
0
0
0
0
0
0
0
0
0
0
0
0
0
0
0
0
0
0
0
0
0
0
0
0
0
0
0
0
0
0
0
0
0
0
0
0
0
0
0
0
0
0
0
0
0
0
0
0
0
0
0
0
0
0
0
0
0
0
0
0
0
0
0
0
0
0
0
0
0
0
0
0
0
0
0
0
0
0
0
0
0
0
0.000292292297607049
0.000292292297607049
0.0292994560099675
0.0292994560099675
0.101255098813590
0.101255098813590
0.207853875689206
0.207853875689206
0.339671650936513
0.339671650936513
0.487494794962378
0.487494794962378
0.643176762517755
0.643176762517755
0.800014976101827
0.800014976101827
0.952780425486609
0.952780425486609
1.09755488101799
1.09755488101799
1.23149394441134
1.23149394441134
1.36464575565565
1.36464575565565
1.54087204623206
1.54087204623206
1.75273099715572
1.75273099715572
1.98015855028759
1.98015855028759
2.20806296384553
2.20806296384553
2.42614234359558
2.42614234359558
2.63534058513287
2.63534058513287
2.83393459080629
2.83393459080629
3.01637740009301
3.01637740009301
3.17926658549345
3.17926658549345
3.32088241664823
3.32088241664823
3.44341358808551
3.44341358808551
3.54635285485851
3.54635285485851
3.62854368036262
3.62854368036262
3.68932349920482
3.68932349920482
3.72835399009363
3.72835399009363
3.74551346720996
3.74551346720996
3.74083715850734
3.74083715850734
3.71449646437110
3.71449646437110
3.66681334309766
3.66681334309766
3.59831064638440
3.59831064638440
3.50980363743695
3.50980363743695
3.40254198146623
3.40254198146623
3.27841445906040
3.27841445906040
3.14022835799165
3.14022835799165
2.99206718602736
2.99206718602736
2.83638894316385
2.83638894316385
2.66925147644075
2.66925147644075
2.48901274892590
2.48901274892590
2.29359817731139
2.29359817731139
2.08823893054627
2.08823893054627
1.87365283621253
1.87365283621253
1.63902269187886
1.63902269187886
1.38752886795769
1.38752886795769
1.12582474765554
1.12582474765554
0.864734497967290
0.864734497967290
0.620580031489843
0.620580031489843
0.414144500241815
0.414144500241815
0.254817516399341
0.254817516399341
0.143306683366564
0.143306683366564
0.0595296522964273
0.0595296522964273
0.0103459238856752
0.0103459238856752
0
0
0.00555330158321514
0.00555330158321514
0.0205613452630876
0.0205613452630876
0.0418070464380360
0.0418070464380360
0.0662888354080066
0.0662888354080066
0.0913431904265772
0.0913431904265772
0.114711329761660
0.114711329761660
0.134566405337348
0.134566405337348
0.149515618975782
0.149515618975782
0.158589813191600
0.158589813191600
0.161230059436850
0.161230059436850
0.157277613464546
0.157277613464546
0.146970753745284
0.146970753745284
0.131717385949261
0.131717385949261
0.131598627182873
0.131598627182873
0.152192972966609
0.152192972966609
0.209539060635974
0.209539060635974
0.303012396781128
0.303012396781128
0.419169696131579
0.419169696131579
0.546382421654220
0.546382421654220
0.675363411477899
0.675363411477899
0.793678189676986
0.793678189676986
0.910382583069808
0.910382583069808
1.03109563527971
1.03109563527971
1.16000187044013
1.16000187044013
1.28325079738572
1.28325079738572
1.40297514023010
1.40297514023010
1.52205014795357
1.52205014795357
1.62999275674735
1.62999275674735
1.71988914976018
1.71988914976018
1.79509993498090
1.79509993498090
1.85960104317783
1.85960104317783
1.91228868533920
1.91228868533920
1.96004086117554
1.96004086117554
2.00173694523861
2.00173694523861
2.03670318791477
2.03670318791477
2.06328168504885
2.06328168504885
2.07415906097035
2.07415906097035
2.07165854111986
2.07165854111986
2.06014231091834
2.06014231091834
2.03512144803097
2.03512144803097
1.99767333651656
1.99767333651656
1.95421136661577
1.95421136661577
1.89989954487193
1.89989954487193
1.83697667634867
1.83697667634867
1.76405092650391
1.76405092650391
1.67542567243137
1.67542567243137
1.57686915854873
1.57686915854873
1.47536891045228
1.47536891045228
1.36738814596806
1.36738814596806
1.25428957546079
1.25428957546079
1.14199831910157
1.14199831910157
1.03786590652781
1.03786590652781
0.948498612047975
0.948498612047975
0.855383694814181
0.855383694814181
0.753024644968547
0.753024644968547
0.643527502641632
0.643527502641632
0.529653079602110
0.529653079602110
0.414935749871240
0.414935749871240
0.303767809322639
0.303767809322639
0.201403042994539
0.201403042994539
0.113818916256204
0.113818916256204
0.0473775241504868
0.0473775241504868
0.00825787765227535
0.00825787765227535
0
0
0
0
0
0
0
0
0
0
0
0
0
0
0
0
0
0
0
0
0
0
0
0
0
0
0
0
0
0
0
0
0
0
0
0
0
0
0
0
0
0
0
0
0
0
0
0
0
0
0
0
0
0
0
0
0
0
0
0
0
0
0
0
0
0
0
0
0
0
0
0
0
0
0
0
0
0
0
0
0
0
0
0
0
0
0
0
0
0
0
0
0
0
0
0
0
0
0
0
0
0
0
0
0
0
0
0
0
0
0
0
0
0
0
0
0
0
0
0
0
0
0
0
0
0
0.000292292297607049
0.000292292297607049
0.0292994560099675
0.0292994560099675
0.101255098813590
0.101255098813590
0.207853875689206
0.207853875689206
0.339671650936513
0.339671650936513
0.487494794962378
0.487494794962378
0.643176762517755
0.643176762517755
0.800014976101827
0.800014976101827
0.952780425486609
0.952780425486609
1.09755488101799
1.09755488101799
1.23149394441134
1.23149394441134
1.36464575565565
1.36464575565565
1.54087204623206
1.54087204623206
1.75273099715572
1.75273099715572
1.98015855028759
1.98015855028759
2.20806296384553
2.20806296384553
2.42614234359558
2.42614234359558
2.63534058513287
2.63534058513287
2.83393459080629
2.83393459080629
3.01637740009301
3.01637740009301
3.17926658549345
3.17926658549345
3.32088241664823
3.32088241664823
3.44341358808551
3.44341358808551
3.54635285485851
3.54635285485851
3.62854368036262
3.62854368036262
3.68932349920482
3.68932349920482
3.72835399009363
3.72835399009363
3.74551346720996
3.74551346720996
3.74083715850734
3.74083715850734
3.71449646437110
3.71449646437110
3.66681334309766
3.66681334309766
3.59831064638440
3.59831064638440
3.50980363743695
3.50980363743695
3.40254198146623
3.40254198146623
3.27841445906040
3.27841445906040
3.14022835799165
3.14022835799165
2.99206718602736
2.99206718602736
2.83638894316385
2.83638894316385
2.66925147644075
2.66925147644075
2.48901274892590
2.48901274892590
2.29359817731139
2.29359817731139
2.08823893054627
2.08823893054627
1.87365283621253
1.87365283621253
1.63902269187886
1.63902269187886
1.38752886795769
1.38752886795769
1.12582474765554
1.12582474765554
0.864734497967290
0.864734497967290
0.620580031489843
0.620580031489843
0.414144500241815
0.414144500241815
0.254817516399341
0.254817516399341
0.143306683366564
0.143306683366564
0.0595296522964273
0.0595296522964273
0.0103459238856752
0.0103459238856752
0
0
0.00555330158321514
0.00555330158321514
0.0205613452630876
0.0205613452630876
0.0418070464380360
0.0418070464380360
0.0662888354080066
0.0662888354080066
0.0913431904265772
0.0913431904265772
0.114711329761660
0.114711329761660
0.134566405337348
0.134566405337348
0.149515618975782
0.149515618975782
0.158589813191600
0.158589813191600
0.161230059436850
0.161230059436850
0.157277613464546
0.157277613464546
0.146970753745284
0.146970753745284
0.131717385949261
0.131717385949261
0.131598627182873
0.131598627182873
0.152192972966609
0.152192972966609
0.209539060635974
0.209539060635974
0.303012396781128
0.303012396781128
0.419169696131579
0.419169696131579
0.546382421654220
0.546382421654220
0.675363411477899
0.675363411477899
0.793678189676986
0.793678189676986
0.910382583069808
0.910382583069808
1.03109563527971
1.03109563527971
1.16000187044013
1.16000187044013
1.28325079738572
1.28325079738572
1.40297514023010
1.40297514023010
1.52205014795357
1.52205014795357
1.62999275674735
1.62999275674735
1.71988914976018
1.71988914976018
1.79509993498090
1.79509993498090
1.85960104317783
1.85960104317783
1.91228868533920
1.91228868533920
1.96004086117554
1.96004086117554
2.00173694523861
2.00173694523861
2.03670318791477
2.03670318791477
2.06328168504885
2.06328168504885
2.07415906097035
2.07415906097035
2.07165854111986
2.07165854111986
2.06014231091834
2.06014231091834
2.03512144803097
2.03512144803097
1.99767333651656
1.99767333651656
1.95421136661577
1.95421136661577
2.45916896529328
2.45916896529328
2.36267511832205
2.36267511832205
2.25595870207646
2.25595870207646
2.14390831283290
2.14390831283290
2.01743646991936
2.01743646991936
1.87939132900366
1.87939132900366
1.73763275214843
1.73763275214843
1.60125033140175
1.60125033140175
1.46382709000153
1.46382709000153
1.32737512264000
1.32737512264000
1.19973385986940
1.19973385986940
1.08942561226341
1.08942561226341
0.979050136875274
0.979050136875274
0.859231097759163
0.859231097759163
0.732226813331606
0.732226813331606
0.601041729973481
0.601041729973481
0.469572587452991
0.469572587452991
0.342713830938404
0.342713830938404
0.226362840496510
0.226362840496510
0.127246291132230
0.127246291132230
0.0524907869869477
0.0524907869869477
0.00890796030476187
0.00890796030476187
0
0
0
0
0
0
0
0
0
0
0
0
0
0
0
0
0
0
0
0
0
0
0
0
0
0
0
0
0
0
0
0
0
0
0
0
0
0
0
0
0
0
0
0
0
0
0
0
0
0
0
0
0
0
0
0
0
0
0
0
0
0
0
0
0
0
0
0
0
0
0
0
0
0
0
0
0
0
0
0
0
0
0
0
0
0
0
0
0
0
0
0
0
0
0
0
0
0
0
0
0
0
0
0
0
0
0
0
0
0
0
0
0
0
0
0
0
0
0
0
0
0
0
0
0.0227638890358027
0.0227638890358027
0.0940547475299461
0.0940547475299461
0.205460457211304
0.205460457211304
0.346717788670551
0.346717788670551
0.507944499226776
0.507944499226776
0.689391874986173
0.689391874986173
0.879691155524615
0.879691155524615
1.06572403266686
1.06572403266686
1.23913051327773
1.23913051327773
1.39516201944212
1.39516201944212
1.54168547833505
1.54168547833505
1.72747783759658
1.72747783759658
1.94797361073366
1.94797361073366
2.18502959015468
2.18502959015468
2.42547126461955
2.42547126461955
2.66059740642093
2.66059740642093
2.88952624849355
2.88952624849355
3.10806641403858
3.10806641403858
3.31009577969920
3.31009577969920
3.49228836770343
3.49228836770343
3.65421769652218
3.65421769652218
3.79785777772878
3.79785777772878
3.92168804226844
3.92168804226844
4.02469901443344
4.02469901443344
4.10634928832604
4.10634928832604
4.16638664615943
4.16638664615943
4.20473116737397
4.20473116737397
4.22140312747221
4.22140312747221
4.21648409027326
4.21648409027326
4.19010439450726
4.19010439450726
4.14245427984490
4.14245427984490
4.07381951059361
4.07381951059361
3.98464589226252
3.98464589226252
3.87564079065044
3.87564079065044
3.74792362499641
3.74792362499641
3.60324061994977
3.60324061994977
3.44425972359067
3.44425972359067
3.27495457266339
3.27495457266339
3.09596344177315
3.09596344177315
2.90456005499653
2.90456005499653
2.70210227550947
2.70210227550947
2.48430859393572
2.48430859393572
2.25623523667308
2.25623523667308
2.01856562117117
2.01856562117117
1.75973598607188
1.75973598607188
1.48296708606366
1.48296708606366
1.19535337781846
1.19535337781846
0.908802571799007
0.908802571799007
0.641685761856147
0.641685761856147
0.419471068048308
0.419471068048308
0.259633247270633
0.259633247270633
0.141430611918971
0.141430611918971
0.0628738532954536
0.0628738532954536
0.0387508813699212
0.0387508813699212
0.0658627508029940
0.0658627508029940
0.106448701756118
0.106448701756118
0.150155157804863
0.150155157804863
0.193823280640524
0.193823280640524
0.234782651648504
0.234782651648504
0.270858833298470
0.270858833298470
0.300350968965638
0.300350968965638
0.321996209303004
0.321996209303004
0.334932958393263
0.334932958393263
0.338670703798825
0.338670703798825
0.333070984814656
0.333070984814656
0.328265862141997
0.328265862141997
0.345821729884427
0.345821729884427
0.387975669191082
0.387975669191082
0.474447557946044
0.474447557946044
0.593876734714396
0.593876734714396
0.731991720204316
0.731991720204316
0.876909411454637
0.876909411454637
1.01962086786587
1.01962086786587
1.16232011193891
1.16232011193891
1.31803143245635
1.31803143245635
1.49397489668040
1.49397489668040
1.67527266613668
1.67527266613668
1.84517605229400
1.84517605229400
2.00873417121168
2.00873417121168
2.16502157465897
2.16502157465897
2.30502828607857
2.30502828607857
2.42302471940801
2.42302471940801
2.52148787540201
2.52148787540201
2.60487787045189
2.60487787045189
2.67951755791131
2.67951755791131
2.74270645476967
2.74270645476967
2.79130021386917
2.79130021386917
2.82380689902903
2.82380689902903
2.84016751113481
2.84016751113481
2.84164697238395
2.84164697238395
2.83069993958428
2.83069993958428
2.80343367789949
2.80343367789949
2.75899776605960
2.75899776605960
2.70200008447590
2.70200008447590
2.63365525504006
2.63365525504006
2.55053853453587
2.55053853453587
2.45916896529328
2.45916896529328
2.36267511832205
2.36267511832205
2.25595870207646
2.25595870207646
2.14390831283290
2.14390831283290
2.01743646991936
2.01743646991936
1.87939132900366
1.87939132900366
1.73763275214843
1.73763275214843
1.60125033140175
1.60125033140175
1.46382709000153
1.46382709000153
1.32737512264000
1.32737512264000
1.19973385986940
1.19973385986940
1.08942561226341
1.08942561226341
0.979050136875274
0.979050136875274
0.859231097759163
0.859231097759163
0.732226813331606
0.732226813331606
0.601041729973481
0.601041729973481
0.469572587452991
0.469572587452991
0.342713830938404
0.342713830938404
0.226362840496510
0.226362840496510
0.127246291132230
0.127246291132230
0.0524907869869477
0.0524907869869477
0.00890796030476187
0.00890796030476187
0
0
0
0
0
0
0
0
0
0
0
0
0
0
0
0
0
0
0
0
0
0
0
0
0
0
0
0
0
0
0
0
0
0
0
0
0
0
0
0
0
0
0
0
0
0
0
0
0
0
0
0
0
0
0
0
0
0
0
0
0
0
0
0
0
0
0
0
0
0
0
0
0
0
0
0
0
0
0
0
0
0
0
0
0
0
0
0
0
0
0
0
0
0
0
0
0
0
0
0
0
0
0
0
0
0
0
0
0
0
0
0
0
0
0
0
0
0
0
0
0
0
0
0
0.0227638890358027
0.0227638890358027
0.0940547475299461
0.0940547475299461
0.205460457211304
0.205460457211304
0.346717788670551
0.346717788670551
0.507944499226776
0.507944499226776
0.689391874986173
0.689391874986173
0.879691155524615
0.879691155524615
1.06572403266686
1.06572403266686
1.23913051327773
1.23913051327773
1.39516201944212
1.39516201944212
1.54168547833505
1.54168547833505
1.72747783759658
1.72747783759658
1.94797361073366
1.94797361073366
2.18502959015468
2.18502959015468
2.42547126461955
2.42547126461955
2.66059740642093
2.66059740642093
2.88952624849355
2.88952624849355
3.10806641403858
3.10806641403858
3.31009577969920
3.31009577969920
3.49228836770343
3.49228836770343
3.65421769652218
3.65421769652218
3.79785777772878
3.79785777772878
3.92168804226844
3.92168804226844
4.02469901443344
4.02469901443344
4.10634928832604
4.10634928832604
4.16638664615943
4.16638664615943
4.20473116737397
4.20473116737397
4.22140312747221
4.22140312747221
4.21648409027326
4.21648409027326
4.19010439450726
4.19010439450726
4.14245427984490
4.14245427984490
4.07381951059361
4.07381951059361
3.98464589226252
3.98464589226252
3.87564079065044
3.87564079065044
3.74792362499641
3.74792362499641
3.60324061994977
3.60324061994977
3.44425972359067
3.44425972359067
3.27495457266339
3.27495457266339
3.09596344177315
3.09596344177315
2.90456005499653
2.90456005499653
2.70210227550947
2.70210227550947
2.48430859393572
2.48430859393572
2.25623523667308
2.25623523667308
2.01856562117117
2.01856562117117
1.75973598607188
1.75973598607188
1.48296708606366
1.48296708606366
1.19535337781846
1.19535337781846
0.908802571799007
0.908802571799007
0.641685761856147
0.641685761856147
0.419471068048308
0.419471068048308
0.259633247270633
0.259633247270633
0.141430611918971
0.141430611918971
0.0628738532954536
0.0628738532954536
0.0387508813699212
0.0387508813699212
0.0658627508029940
0.0658627508029940
0.106448701756118
0.106448701756118
0.150155157804863
0.150155157804863
0.193823280640524
0.193823280640524
0.234782651648504
0.234782651648504
0.270858833298470
0.270858833298470
0.300350968965638
0.300350968965638
0.321996209303004
0.321996209303004
0.334932958393263
0.334932958393263
0.338670703798825
0.338670703798825
0.333070984814656
0.333070984814656
0.328265862141997
0.328265862141997
0.345821729884427
0.345821729884427
0.387975669191082
0.387975669191082
0.474447557946044
0.474447557946044
0.593876734714396
0.593876734714396
0.731991720204316
0.731991720204316
0.876909411454637
0.876909411454637
1.01962086786587
1.01962086786587
1.16232011193891
1.16232011193891
1.31803143245635
1.31803143245635
1.49397489668040
1.49397489668040
1.67527266613668
1.67527266613668
1.84517605229400
1.84517605229400
2.00873417121168
2.00873417121168
2.16502157465897
2.16502157465897
2.30502828607857
2.30502828607857
2.42302471940801
2.42302471940801
2.52148787540201
2.52148787540201
2.60487787045189
2.60487787045189
2.67951755791131
2.67951755791131
2.74270645476967
2.74270645476967
2.79130021386917
2.79130021386917
2.82380689902903
2.82380689902903
2.84016751113481
2.84016751113481
2.84164697238395
2.84164697238395
2.83069993958428
2.83069993958428
2.80343367789949
2.80343367789949
2.75899776605960
2.75899776605960
2.70200008447590
2.70200008447590
2.63365525504006
2.63365525504006
2.55053853453587
2.55053853453587
3.02834666291638
3.02834666291638
2.89866021349303
2.89866021349303
2.76539535544790
2.76539535544790
2.62268262129963
2.62268262129963
2.47521663324240
2.47521663324240
2.31563940175456
2.31563940175456
2.14353415237891
2.14353415237891
1.96688634570989
1.96688634570989
1.79683124190377
1.79683124190377
1.63782272157628
1.63782272157628
1.48102877494278
1.48102877494278
1.33436644417656
1.33436644417656
1.20696319718880
1.20696319718880
1.07982343813971
1.07982343813971
0.943213913706436
0.943213913706436
0.799591891193075
0.799591891193075
0.652269865287730
0.652269865287730
0.505589191645140
0.505589191645140
0.365041684230629
0.365041684230629
0.237262385633992
0.237262385633992
0.129792665415568
0.129792665415568
0.0505201171266143
0.0505201171266143
0.00677367777021225
0.00677367777021225
0
0
0
0
0
0
0
0
0
0
0
0
0
0
0
0
0
0
0
0
0
0
0
0
0
0
0
0
0
0
0
0
0
0
0
0
0
0
0
0
0
0
0
0
0
0
0
0
0
0
0
0
0
0
0
0
0
0
0
0
0
0
0
0
0
0
0
0
0
0
0
0
0
0
0
0
0
0
0
0
0
0
0
0
0
0
0
0
0
0
0
0
0
0
0
0
0
0
0
0
0
0
0
0
0
0
0
0
0
0
0
0
0
0
0
0
0
0
0
0
0.0127781658840881
0.0127781658840881
0.0769646934868703
0.0769646934868703
0.187548697155403
0.187548697155403
0.341933322704352
0.341933322704352
0.547943647253117
0.547943647253117
0.779470270468888
0.779470270468888
1.01475429892747
1.01475429892747
1.23945811915007
1.23945811915007
1.44507131899072
1.44507131899072
1.62711246402946
1.62711246402946
1.79132536867742
1.79132536867742
1.98051869214533
1.98051869214533
2.20089362998860
2.20089362998860
2.43520130705060
2.43520130705060
2.67103269215240
2.67103269215240
2.90024226462983
2.90024226462983
3.12096939834503
3.12096939834503
3.33753531010903
3.33753531010903
3.54592674093709
3.54592674093709
3.74322792352343
3.74322792352343
3.92467930398040
3.92467930398040
4.08796133467598
4.08796133467598
4.23139819436793
4.23139819436793
4.35406628443071
4.35406628443071
4.45551609783655
4.45551609783655
4.53558178682083
4.53558178682083
4.59425586039449
4.59425586039449
4.63160922196815
4.63160922196815
4.64774288980293
4.64774288980293
4.64276265100308
4.64276265100308
4.61677169296823
4.61677169296823
4.56987929264874
4.56987929264874
4.50222631567329
4.50222631567329
4.41403094839353
4.41403094839353
4.30566106942405
4.30566106942405
4.17774317268299
4.17774317268299
4.03132172229042
4.03132172229042
3.86808651415345
3.86808651415345
3.69068674998632
3.69068674998632
3.50303921643774
3.50303921643774
3.30284976165367
3.30284976165367
3.09019119568424
3.09019119568424
2.86726705293140
2.86726705293140
2.62923222964538
2.62923222964538
2.38127191116581
2.38127191116581
2.12166929721164
2.12166929721164
1.83959457035143
1.83959457035143
1.53906444454173
1.53906444454173
1.22800065862406
1.22800065862406
0.919963425846541
0.919963425846541
0.636099213645351
0.636099213645351
0.409897849284973
0.409897849284973
0.275695036106129
0.275695036106129
0.195012299083575
0.195012299083575
0.165074561623337
0.165074561623337
0.188029269615863
0.188029269615863
0.250067840242652
0.250067840242652
0.313800007765346
0.313800007765346
0.374106506142359
0.374106506142359
0.428537369464225
0.428537369464225
0.475169702754086
0.475169702754086
0.512544501016691
0.512544501016691
0.539604522224134
0.539604522224134
0.555641490947712
0.555641490947712
0.561072918508835
0.561072918508835
0.580044563115636
0.580044563115636
0.622848365735997
0.622848365735997
0.692724649970251
0.692724649970251
0.804311581544846
0.804311581544846
0.943895580061190
0.943895580061190
1.09630866241163
1.09630866241163
1.25062799470731
1.25062799470731
1.40042487718482
1.40042487718482
1.55935421043310
1.55935421043310
1.73410349363454
1.73410349363454
1.93024993219675
1.93024993219675
2.13410961333147
2.13410961333147
2.33234906887444
2.33234906887444
2.52753935932054
2.52753935932054
2.71289274713955
2.71289274713955
2.87963961700752
2.87963961700752
3.02292655349448
3.02292655349448
3.14375871323691
3.14375871323691
3.25240947689676
3.25240947689676
3.35080542635315
3.35080542635315
3.43433609719969
3.43433609719969
3.50001595585660
3.50001595585660
3.54612147858887
3.54612147858887
3.57192848601501
3.57192848601501
3.57755752213199
3.57755752213199
3.56392103115030
3.56392103115030
3.53276275484173
3.53276275484173
3.48677796037840
3.48677796037840
3.42571199187328
3.42571199187328
3.34636811740627
3.34636811740627
3.25281366866535
3.25281366866535
3.14816819309452
3.14816819309452
3.02834666291638
3.02834666291638
2.89866021349303
2.89866021349303
2.76539535544790
2.76539535544790
2.62268262129963
2.62268262129963
2.47521663324240
2.47521663324240
2.31563940175456
2.31563940175456
2.14353415237891
2.14353415237891
1.96688634570989
1.96688634570989
1.79683124190377
1.79683124190377
1.63782272157628
1.63782272157628
1.48102877494278
1.48102877494278
1.33436644417656
1.33436644417656
1.20696319718880
1.20696319718880
1.07982343813971
1.07982343813971
0.943213913706436
0.943213913706436
0.799591891193075
0.799591891193075
0.652269865287730
0.652269865287730
0.505589191645140
0.505589191645140
0.365041684230629
0.365041684230629
0.237262385633992
0.237262385633992
0.129792665415568
0.129792665415568
0.0505201171266143
0.0505201171266143
0.00677367777021225
0.00677367777021225
0
0
0
0
0
0
0
0
0
0
0
0
0
0
0
0
0
0
0
0
0
0
0
0
0
0
0
0
0
0
0
0
0
0
0
0
0
0
0
0
0
0
0
0
0
0
0
0
0
0
0
0
0
0
0
0
0
0
0
0
0
0
0
0
0
0
0
0
0
0
0
0
0
0
0
0
0
0
0
0
0
0
0
0
0
0
0
0
0
0
0
0
0
0
0
0
0
0
0
0
0
0
0
0
0
0
0
0
0
0
0
0
0
0
0
0
0
0
0
0
0.0127781658840881
0.0127781658840881
0.0769646934868703
0.0769646934868703
0.187548697155403
0.187548697155403
0.341933322704352
0.341933322704352
0.547943647253117
0.547943647253117
0.779470270468888
0.779470270468888
1.01475429892747
1.01475429892747
1.23945811915007
1.23945811915007
1.44507131899072
1.44507131899072
1.62711246402946
1.62711246402946
1.79132536867742
1.79132536867742
1.98051869214533
1.98051869214533
2.20089362998860
2.20089362998860
2.43520130705060
2.43520130705060
2.67103269215240
2.67103269215240
2.90024226462983
2.90024226462983
3.12096939834503
3.12096939834503
3.33753531010903
3.33753531010903
3.54592674093709
3.54592674093709
3.74322792352343
3.74322792352343
3.92467930398040
3.92467930398040
4.08796133467598
4.08796133467598
4.23139819436793
4.23139819436793
4.35406628443071
4.35406628443071
4.45551609783655
4.45551609783655
4.53558178682083
4.53558178682083
4.59425586039449
4.59425586039449
4.63160922196815
4.63160922196815
4.64774288980293
4.64774288980293
4.64276265100308
4.64276265100308
4.61677169296823
4.61677169296823
4.56987929264874
4.56987929264874
4.50222631567329
4.50222631567329
4.41403094839353
4.41403094839353
4.30566106942405
4.30566106942405
4.17774317268299
4.17774317268299
4.03132172229042
4.03132172229042
3.86808651415345
3.86808651415345
3.69068674998632
3.69068674998632
3.50303921643774
3.50303921643774
3.30284976165367
3.30284976165367
3.09019119568424
3.09019119568424
2.86726705293140
2.86726705293140
2.62923222964538
2.62923222964538
2.38127191116581
2.38127191116581
2.12166929721164
2.12166929721164
1.83959457035143
1.83959457035143
1.53906444454173
1.53906444454173
1.22800065862406
1.22800065862406
0.919963425846541
0.919963425846541
0.636099213645351
0.636099213645351
0.409897849284973
0.409897849284973
0.275695036106129
0.275695036106129
0.195012299083575
0.195012299083575
0.165074561623337
0.165074561623337
0.188029269615863
0.188029269615863
0.250067840242652
0.250067840242652
0.313800007765346
0.313800007765346
0.374106506142359
0.374106506142359
0.428537369464225
0.428537369464225
0.475169702754086
0.475169702754086
0.512544501016691
0.512544501016691
0.539604522224134
0.539604522224134
0.555641490947712
0.555641490947712
0.561072918508835
0.561072918508835
0.580044563115636
0.580044563115636
0.622848365735997
0.622848365735997
0.692724649970251
0.692724649970251
0.804311581544846
0.804311581544846
0.943895580061190
0.943895580061190
1.09630866241163
1.09630866241163
1.25062799470731
1.25062799470731
1.40042487718482
1.40042487718482
1.55935421043310
1.55935421043310
1.73410349363454
1.73410349363454
1.93024993219675
1.93024993219675
2.13410961333147
2.13410961333147
2.33234906887444
2.33234906887444
2.52753935932054
2.52753935932054
2.71289274713955
2.71289274713955
2.87963961700752
2.87963961700752
3.02292655349448
3.02292655349448
3.14375871323691
3.14375871323691
3.25240947689676
3.25240947689676
3.35080542635315
3.35080542635315
3.43433609719969
3.43433609719969
3.50001595585660
3.50001595585660
3.54612147858887
3.54612147858887
3.57192848601501
3.57192848601501
3.57755752213199
3.57755752213199
3.56392103115030
3.56392103115030
3.53276275484173
3.53276275484173
3.48677796037840
3.48677796037840
3.42571199187328
3.42571199187328
3.34636811740627
3.34636811740627
3.25281366866535
3.25281366866535
3.14816819309452
3.14816819309452
3.57314629938327
3.57314629938327
3.42329418923274
3.42329418923274
3.26298401113825
3.26298401113825
3.09920329998345
3.09920329998345
2.92660472599710
2.92660472599710
2.74919447546929
2.74919447546929
2.56043798105816
2.56043798105816
2.35884362071402
2.35884362071402
2.15273047318020
2.15273047318020
1.95401923244600
1.95401923244600
1.77385075140994
1.77385075140994
1.60036813136655
1.60036813136655
1.43915353545708
1.43915353545708
1.29849629101397
1.29849629101397
1.15514092856060
1.15514092856060
1.00247881394838
1.00247881394838
0.843236162829847
0.843236162829847
0.681125635383992
0.681125635383992
0.521045947167300
0.521045947167300
0.369209755496195
0.369209755496195
0.233099796738015
0.233099796738015
0.121126363761310
0.121126363761310
0.0418809441303618
0.0418809441303618
0.00299413689901423
0.00299413689901423
0
0
0
0
0
0
0
0
0
0
0
0
0
0
0
0
0
0
0
0
0
0
0
0
0
0
0
0
0
0
0
0
0
0
0
0
0
0
0
0
0
0
0
0
0
0
0
0
0
0
0
0
0
0
0
0
0
0
0
0
0
0
0
0
0
0
0
0
0
0
0
0
0
0
0
0
0
0
0
0
0
0
0
0
0
0
0
0
0
0
0
0
0
0
0
0
0
0
0
0
0
0
0
0
0
0
0
0
0
0
0
0
0
0
0
0
0.00335447484237435
0.00335447484237435
0.0531046777952547
0.0531046777952547
0.161666801161602
0.161666801161602
0.357153049793052
0.357153049793052
0.611942343922170
0.611942343922170
0.890991057830452
0.890991057830452
1.16949136295414
1.16949136295414
1.43240389085352
1.43240389085352
1.67069600825915
1.67069600825915
1.88029892794882
1.88029892794882
2.06644039796734
2.06644039796734
2.25770240333487
2.25770240333487
2.47621451239296
2.47621451239296
2.70702348925058
2.70702348925058
2.93833956787859
2.93833956787859
3.16752088527604
3.16752088527604
3.38932562303596
3.38932562303596
3.60374802432940
3.60374802432940
3.80648777907724
3.80648777907724
3.99428471329119
3.99428471329119
4.16941904037657
4.16941904037657
4.33393765612211
4.33393765612211
4.48740691748732
4.48740691748732
4.62384697592895
4.62384697592895
4.74203225362970
4.74203225362970
4.84106220529109
4.84106220529109
4.91915203559082
4.91915203559082
4.97626345477180
4.97626345477180
5.01255533474508
5.01255533474508
5.02817438445523
5.02817438445523
5.02323856786683
5.02323856786683
4.99783295159615
4.99783295159615
4.95201664284085
4.95201664284085
4.88584144500143
4.88584144500143
4.79938485109000
4.79938485109000
4.69280229806876
4.69280229806876
4.56640647670475
4.56640647670475
4.42078510440171
4.42078510440171
4.25697281762199
4.25697281762199
4.07669686157820
4.07669686157820
3.88271739219064
3.88271739219064
3.67796428291801
3.67796428291801
3.45837348465268
3.45837348465268
3.22688072083322
3.22688072083322
2.98518276419417
2.98518276419417
2.72867622539239
2.72867622539239
2.46327162760882
2.46327162760882
2.18172771744667
2.18172771744667
1.87704399801762
1.87704399801762
1.55407728595905
1.55407728595905
1.22215607195593
1.22215607195593
0.907762345960793
0.907762345960793
0.646838707859553
0.646838707859553
0.474179898096756
0.474179898096756
0.393382285218983
0.393382285218983
0.360807435129271
0.360807435129271
0.376160621304439
0.376160621304439
0.437912638867388
0.437912638867388
0.518136430405013
0.518136430405013
0.591794605100827
0.591794605100827
0.656800047063741
0.656800047063741
0.711568354867335
0.711568354867335
0.757568502121659
0.757568502121659
0.805039835445605
0.805039835445605
0.849577837804195
0.849577837804195
0.909936121124432
0.909936121124432
0.999332732764409
0.999332732764409
1.12535687977330
1.12535687977330
1.28928410772907
1.28928410772907
1.46662453803402
1.46662453803402
1.64008629859459
1.64008629859459
1.80003829979985
1.80003829979985
1.94397424593064
1.94397424593064
2.08616302172159
2.08616302172159
2.23513632792563
2.23513632792563
2.40419109494395
2.40419109494395
2.58678754592758
2.58678754592758
2.77670893186472
2.77670893186472
2.97266080592363
2.97266080592363
3.16970113722212
3.16970113722212
3.35560544972582
3.35560544972582
3.52298049842927
3.52298049842927
3.66682342212710
3.66682342212710
3.79936676556738
3.79936676556738
3.91920675144612
3.91920675144612
4.02245696470732
4.02245696470732
4.10580271952446
4.10580271952446
4.16788069018584
4.16788069018584
4.20847834974101
4.20847834974101
4.22821433227740
4.22821433227740
4.22756051513959
4.22756051513959
4.20589992360288
4.20589992360288
4.16432269037286
4.16432269037286
4.10458924153244
4.10458924153244
4.02925568205629
4.02925568205629
3.93913935048143
3.93913935048143
3.83078265504544
3.83078265504544
3.70768991494572
3.70768991494572
3.57314629938327
3.57314629938327
3.42329418923274
3.42329418923274
3.26298401113825
3.26298401113825
3.09920329998345
3.09920329998345
2.92660472599710
2.92660472599710
2.74919447546929
2.74919447546929
2.56043798105816
2.56043798105816
2.35884362071402
2.35884362071402
2.15273047318020
2.15273047318020
1.95401923244600
1.95401923244600
1.77385075140994
1.77385075140994
1.60036813136655
1.60036813136655
1.43915353545708
1.43915353545708
1.29849629101397
1.29849629101397
1.15514092856060
1.15514092856060
1.00247881394838
1.00247881394838
0.843236162829847
0.843236162829847
0.681125635383992
0.681125635383992
0.521045947167300
0.521045947167300
0.369209755496195
0.369209755496195
0.233099796738015
0.233099796738015
0.121126363761310
0.121126363761310
0.0418809441303618
0.0418809441303618
0.00299413689901423
0.00299413689901423
0
0
0
0
0
0
0
0
0
0
0
0
0
0
0
0
0
0
0
0
0
0
0
0
0
0
0
0
0
0
0
0
0
0
0
0
0
0
0
0
0
0
0
0
0
0
0
0
0
0
0
0
0
0
0
0
0
0
0
0
0
0
0
0
0
0
0
0
0
0
0
0
0
0
0
0
0
0
0
0
0
0
0
0
0
0
0
0
0
0
0
0
0
0
0
0
0
0
0
0
0
0
0
0
0
0
0
0
0
0
0
0
0
0
0
0
0.00335447484237435
0.00335447484237435
0.0531046777952547
0.0531046777952547
0.161666801161602
0.161666801161602
0.357153049793052
0.357153049793052
0.611942343922170
0.611942343922170
0.890991057830452
0.890991057830452
1.16949136295414
1.16949136295414
1.43240389085352
1.43240389085352
1.67069600825915
1.67069600825915
1.88029892794882
1.88029892794882
2.06644039796734
2.06644039796734
2.25770240333487
2.25770240333487
2.47621451239296
2.47621451239296
2.70702348925058
2.70702348925058
2.93833956787859
2.93833956787859
3.16752088527604
3.16752088527604
3.38932562303596
3.38932562303596
3.60374802432940
3.60374802432940
3.80648777907724
3.80648777907724
3.99428471329119
3.99428471329119
4.16941904037657
4.16941904037657
4.33393765612211
4.33393765612211
4.48740691748732
4.48740691748732
4.62384697592895
4.62384697592895
4.74203225362970
4.74203225362970
4.84106220529109
4.84106220529109
4.91915203559082
4.91915203559082
4.97626345477180
4.97626345477180
5.01255533474508
5.01255533474508
5.02817438445523
5.02817438445523
5.02323856786683
5.02323856786683
4.99783295159615
4.99783295159615
4.95201664284085
4.95201664284085
4.88584144500143
4.88584144500143
4.79938485109000
4.79938485109000
4.69280229806876
4.69280229806876
4.56640647670475
4.56640647670475
4.42078510440171
4.42078510440171
4.25697281762199
4.25697281762199
4.07669686157820
4.07669686157820
3.88271739219064
3.88271739219064
3.67796428291801
3.67796428291801
3.45837348465268
3.45837348465268
3.22688072083322
3.22688072083322
2.98518276419417
2.98518276419417
2.72867622539239
2.72867622539239
2.46327162760882
2.46327162760882
2.18172771744667
2.18172771744667
1.87704399801762
1.87704399801762
1.55407728595905
1.55407728595905
1.22215607195593
1.22215607195593
0.907762345960793
0.907762345960793
0.646838707859553
0.646838707859553
0.474179898096756
0.474179898096756
0.393382285218983
0.393382285218983
0.360807435129271
0.360807435129271
0.376160621304439
0.376160621304439
0.437912638867388
0.437912638867388
0.518136430405013
0.518136430405013
0.591794605100827
0.591794605100827
0.656800047063741
0.656800047063741
0.711568354867335
0.711568354867335
0.757568502121659
0.757568502121659
0.805039835445605
0.805039835445605
0.849577837804195
0.849577837804195
0.909936121124432
0.909936121124432
0.999332732764409
0.999332732764409
1.12535687977330
1.12535687977330
1.28928410772907
1.28928410772907
1.46662453803402
1.46662453803402
1.64008629859459
1.64008629859459
1.80003829979985
1.80003829979985
1.94397424593064
1.94397424593064
2.08616302172159
2.08616302172159
2.23513632792563
2.23513632792563
2.40419109494395
2.40419109494395
2.58678754592758
2.58678754592758
2.77670893186472
2.77670893186472
2.97266080592363
2.97266080592363
3.16970113722212
3.16970113722212
3.35560544972582
3.35560544972582
3.52298049842927
3.52298049842927
3.66682342212710
3.66682342212710
3.79936676556738
3.79936676556738
3.91920675144612
3.91920675144612
4.02245696470732
4.02245696470732
4.10580271952446
4.10580271952446
4.16788069018584
4.16788069018584
4.20847834974101
4.20847834974101
4.22821433227740
4.22821433227740
4.22756051513959
4.22756051513959
4.20589992360288
4.20589992360288
4.16432269037286
4.16432269037286
4.10458924153244
4.10458924153244
4.02925568205629
4.02925568205629
3.93913935048143
3.93913935048143
3.83078265504544
3.83078265504544
3.70768991494572
3.70768991494572
4.07355618153194
4.07355618153194
3.91415806157634
3.91415806157634
3.74009953550659
3.74009953550659
3.55613611609818
3.55613611609818
3.36852973978362
3.36852973978362
3.17136420519697
3.17136420519697
2.96867930480096
2.96867930480096
2.75267384435168
2.75267384435168
2.52352958514598
2.52352958514598
2.29103721134248
2.29103721134248
2.06945100390947
2.06945100390947
1.87181114448504
1.87181114448504
1.68529614739760
1.68529614739760
1.51415206513089
1.51415206513089
1.36243993600215
1.36243993600215
1.20351262229664
1.20351262229664
1.03581460010981
1.03581460010981
0.862174565446444
0.862174565446444
0.686710803856714
0.686710803856714
0.515176522311418
0.515176522311418
0.354940324689954
0.354940324689954
0.214253529508692
0.214253529508692
0.102392713422970
0.102392713422970
0.0284981688252271
0.0284981688252271
0.000140512619835623
0.000140512619835623
0
0
0
0
0
0
0
0
0
0
0
0
0
0
0
0
0
0
0
0
0
0
0
0
0
0
0
0
0
0
0
0
0
0
0
0
0
0
0
0
0
0
0
0
0
0
0
0
0
0
0
0
0
0
0
0
0
0
0
0
0
0
0
0
0
0
0
0
0
0
0
0
0
0
0
0
0
0
0
0
0
0
0
0
0
0
0
0
0
0
0
0
0
0
0
0
0
0
0
0
0
0
0
0
0
0
0
0
0.00196128593536016
0.00196128593536016
0.0150900288802073
0.0150900288802073
0.0328573639320529
0.0328573639320529
0.0749932133820043
0.0749932133820043
0.196309688995792
0.196309688995792
0.433444524026689
0.433444524026689
0.755372128878818
0.755372128878818
1.10236245016635
1.10236245016635
1.43519280454325
1.43519280454325
1.73670386060218
1.73670386060218
1.99942284787885
1.99942284787885
2.21888332716193
2.21888332716193
2.40293493829838
2.40293493829838
2.57617488003266
2.57617488003266
2.77060163229587
2.77060163229587
2.98878719082208
2.98878719082208
3.23178172881915
3.23178172881915
3.48185306972095
3.48185306972095
3.71846584269716
3.71846584269716
3.93873007426385
3.93873007426385
4.14344318891461
4.14344318891461
4.32836826958512
4.32836826958512
4.49492127396828
4.49492127396828
4.64535889537843
4.64535889537843
4.78054899133175
4.78054899133175
4.90259686597115
4.90259686597115
5.01426011667610
5.01426011667610
5.11251175532648
5.11251175532648
5.19449166964464
5.19449166964464
5.26271275917189
5.26271275917189
5.31640405496341
5.31640405496341
5.35167554837175
5.35167554837175
5.36683505953131
5.36683505953131
5.36200621714949
5.36200621714949
5.33726187063440
5.33726187063440
5.29262977855015
5.29262977855015
5.22810662031186
5.22810662031186
5.14368234857079
5.14368234857079
5.03937866762156
5.03937866762156
4.91530770189510
4.91530770189510
4.77175994266747
4.77175994266747
4.60933447592349
4.60933447592349
4.42912910939340
4.42912910939340
4.23301220491413
4.23301220491413
4.02399844458481
4.02399844458481
3.80217000496046
3.80217000496046
3.56472963070083
3.56472963070083
3.31655808654133
3.31655808654133
3.05727150811938
3.05727150811938
2.78396318596106
2.78396318596106
2.50184270672748
2.50184270672748
2.19821691403144
2.19821691403144
1.87208491782301
1.87208491782301
1.54115230234524
1.54115230234524
1.22546987615907
1.22546987615907
0.949506391086857
0.949506391086857
0.743963664560139
0.743963664560139
0.636400581088264
0.636400581088264
0.602223050363707
0.602223050363707
0.612099091269482
0.612099091269482
0.663270739770756
0.663270739770756
0.748498920348672
0.748498920348672
0.832190182689919
0.832190182689919
0.909770081944882
0.909770081944882
0.996999509073577
0.996999509073577
1.08684616276888
1.08684616276888
1.17432428924192
1.17432428924192
1.29942023313170
1.29942023313170
1.46684697854928
1.46684697854928
1.65819016560471
1.65819016560471
1.87059718758755
1.87059718758755
2.08329779016465
2.08329779016465
2.28847014516423
2.28847014516423
2.47473898979172
2.47473898979172
2.63457906518056
2.63457906518056
2.77884770072822
2.77884770072822
2.91537463677668
2.91537463677668
3.05934036774089
3.05934036774089
3.20869092562997
3.20869092562997
3.35637268198063
3.35637268198063
3.50314831922159
3.50314831922159
3.66191883792358
3.66191883792358
3.82946516284080
3.82946516284080
3.99563746630157
3.99563746630157
4.15046154824317
4.15046154824317
4.29709408869494
4.29709408869494
4.43104181228115
4.43104181228115
4.54821232952753
4.54821232952753
4.64418657851246
4.64418657851246
4.71830985084047
4.71830985084047
4.77088392970684
4.77088392970684
4.80273881118666
4.80273881118666
4.81275256075099
4.81275256075099
4.80128103144413
4.80128103144413
4.76991090524190
4.76991090524190
4.72083964754941
4.72083964754941
4.65429628373175
4.65429628373175
4.56971810450504
4.56971810450504
4.46964812933855
4.46964812933855
4.35467055437030
4.35467055437030
4.22142989630928
4.22142989630928
4.07355618153194
4.07355618153194
3.91415806157634
3.91415806157634
3.74009953550659
3.74009953550659
3.55613611609818
3.55613611609818
3.36852973978362
3.36852973978362
3.17136420519697
3.17136420519697
2.96867930480096
2.96867930480096
2.75267384435168
2.75267384435168
2.52352958514598
2.52352958514598
2.29103721134248
2.29103721134248
2.06945100390947
2.06945100390947
1.87181114448504
1.87181114448504
1.68529614739760
1.68529614739760
1.51415206513089
1.51415206513089
1.36243993600215
1.36243993600215
1.20351262229664
1.20351262229664
1.03581460010981
1.03581460010981
0.862174565446444
0.862174565446444
0.686710803856714
0.686710803856714
0.515176522311418
0.515176522311418
0.354940324689954
0.354940324689954
0.214253529508692
0.214253529508692
0.102392713422970
0.102392713422970
0.0284981688252271
0.0284981688252271
0.000140512619835623
0.000140512619835623
0
0
0
0
0
0
0
0
0
0
0
0
0
0
0
0
0
0
0
0
0
0
0
0
0
0
0
0
0
0
0
0
0
0
0
0
0
0
0
0
0
0
0
0
0
0
0
0
0
0
0
0
0
0
0
0
0
0
0
0
0
0
0
0
0
0
0
0
0
0
0
0
0
0
0
0
0
0
0
0
0
0
0
0
0
0
0
0
0
0
0
0
0
0
0
0
0
0
0
0
0
0
0
0
0
0
0
0
0.00196128593536016
0.00196128593536016
0.0150900288802073
0.0150900288802073
0.0328573639320529
0.0328573639320529
0.0749932133820043
0.0749932133820043
0.196309688995792
0.196309688995792
0.433444524026689
0.433444524026689
0.755372128878818
0.755372128878818
1.10236245016635
1.10236245016635
1.43519280454325
1.43519280454325
1.73670386060218
1.73670386060218
1.99942284787885
1.99942284787885
2.21888332716193
2.21888332716193
2.40293493829838
2.40293493829838
2.57617488003266
2.57617488003266
2.77060163229587
2.77060163229587
2.98878719082208
2.98878719082208
3.23178172881915
3.23178172881915
3.48185306972095
3.48185306972095
3.71846584269716
3.71846584269716
3.93873007426385
3.93873007426385
4.14344318891461
4.14344318891461
4.32836826958512
4.32836826958512
4.49492127396828
4.49492127396828
4.64535889537843
4.64535889537843
4.78054899133175
4.78054899133175
4.90259686597115
4.90259686597115
5.01426011667610
5.01426011667610
5.11251175532648
5.11251175532648
5.19449166964464
5.19449166964464
5.26271275917189
5.26271275917189
5.31640405496341
5.31640405496341
5.35167554837175
5.35167554837175
5.36683505953131
5.36683505953131
5.36200621714949
5.36200621714949
5.33726187063440
5.33726187063440
5.29262977855015
5.29262977855015
5.22810662031186
5.22810662031186
5.14368234857079
5.14368234857079
5.03937866762156
5.03937866762156
4.91530770189510
4.91530770189510
4.77175994266747
4.77175994266747
4.60933447592349
4.60933447592349
4.42912910939340
4.42912910939340
4.23301220491413
4.23301220491413
4.02399844458481
4.02399844458481
3.80217000496046
3.80217000496046
3.56472963070083
3.56472963070083
3.31655808654133
3.31655808654133
3.05727150811938
3.05727150811938
2.78396318596106
2.78396318596106
2.50184270672748
2.50184270672748
2.19821691403144
2.19821691403144
1.87208491782301
1.87208491782301
1.54115230234524
1.54115230234524
1.22546987615907
1.22546987615907
0.949506391086857
0.949506391086857
0.743963664560139
0.743963664560139
0.636400581088264
0.636400581088264
0.602223050363707
0.602223050363707
0.612099091269482
0.612099091269482
0.663270739770756
0.663270739770756
0.748498920348672
0.748498920348672
0.832190182689919
0.832190182689919
0.909770081944882
0.909770081944882
0.996999509073577
0.996999509073577
1.08684616276888
1.08684616276888
1.17432428924192
1.17432428924192
1.29942023313170
1.29942023313170
1.46684697854928
1.46684697854928
1.65819016560471
1.65819016560471
1.87059718758755
1.87059718758755
2.08329779016465
2.08329779016465
2.28847014516423
2.28847014516423
2.47473898979172
2.47473898979172
2.63457906518056
2.63457906518056
2.77884770072822
2.77884770072822
2.91537463677668
2.91537463677668
3.05934036774089
3.05934036774089
3.20869092562997
3.20869092562997
3.35637268198063
3.35637268198063
3.50314831922159
3.50314831922159
3.66191883792358
3.66191883792358
3.82946516284080
3.82946516284080
3.99563746630157
3.99563746630157
4.15046154824317
4.15046154824317
4.29709408869494
4.29709408869494
4.43104181228115
4.43104181228115
4.54821232952753
4.54821232952753
4.64418657851246
4.64418657851246
4.71830985084047
4.71830985084047
4.77088392970684
4.77088392970684
4.80273881118666
4.80273881118666
4.81275256075099
4.81275256075099
4.80128103144413
4.80128103144413
4.76991090524190
4.76991090524190
4.72083964754941
4.72083964754941
4.65429628373175
4.65429628373175
4.56971810450504
4.56971810450504
4.46964812933855
4.46964812933855
4.35467055437030
4.35467055437030
4.22142989630928
4.22142989630928
4.55783512365199
4.55783512365199
4.38949598730744
4.38949598730744
4.20717352734468
4.20717352734468
4.00971530295304
4.00971530295304
3.80539870425989
3.80539870425989
3.59913725924346
3.59913725924346
3.38153985027897
3.38153985027897
3.15670804673443
3.15670804673443
2.91480352723264
2.91480352723264
2.65878921240038
2.65878921240038
2.39947519703875
2.39947519703875
2.15451800991584
2.15451800991584
1.94151605440415
1.94151605440415
1.74920214684271
1.74920214684271
1.57878700857131
1.57878700857131
1.42056681765108
1.42056681765108
1.25100522291636
1.25100522291636
1.07174726860178
1.07174726860178
0.885794808066897
0.885794808066897
0.697617939723911
0.697617939723911
0.513532022385112
0.513532022385112
0.341977179209732
0.341977179209732
0.193493096039893
0.193493096039893
0.0801043776918173
0.0801043776918173
0.0138803883305747
0.0138803883305747
0
0
0
0
0
0
0
0
0
0
0
0
0
0
0
0
0
0
0
0
0
0
0
0
0
0
0
0
0
0
0
0
0
0
0
0
0
0
0
0
0
0
0
0
0
0
0
0
0
0
0
0
0
0
0
0
0
0
0
0
0
0
0
0
0
0
0
0
0
0
0
0
0
0
0
0
0
0
0
0
0
0
0
0
0
0
0
0
0
0
0
0
0
0
0
0
0
0
0
0
0
0
0.00109666788310630
0.00109666788310630
0.0299491129235933
0.0299491129235933
0.0905468138847094
0.0905468138847094
0.171477624129348
0.171477624129348
0.253568756298758
0.253568756298758
0.352274588343655
0.352274588343655
0.569592908429721
0.569592908429721
0.918820190667259
0.918820190667259
1.30848985259807
1.30848985259807
1.68237124705710
1.68237124705710
2.01695891065493
2.01695891065493
2.30714540051301
2.30714540051301
2.56083918675661
2.56083918675661
2.78192145762212
2.78192145762212
2.97058099618245
2.97058099618245
3.13687945685609
3.13687945685609
3.29633244175914
3.29633244175914
3.48432910437765
3.48432910437765
3.68982709900379
3.68982709900379
3.90263666271177
3.90263666271177
4.12004238728409
4.12004238728409
4.33082331718421
4.33082331718421
4.53540181848306
4.53540181848306
4.72191340608211
4.72191340608211
4.88569084037170
4.88569084037170
5.02847167134749
5.02847167134749
5.15203882895971
5.15203882895971
5.25784634298240
5.25784634298240
5.34707712619992
5.34707712619992
5.42296234930131
5.42296234930131
5.48921119575079
5.48921119575079
5.54675324519310
5.54675324519310
5.59312995631666
5.59312995631666
5.62847278427985
5.62847278427985
5.65421024758956
5.65421024758956
5.66765810857099
5.66765810857099
5.66297422843381
5.66297422843381
5.63890472182692
5.63890472182692
5.59545769117526
5.59545769117526
5.53259559161087
5.53259559161087
5.45025365861137
5.45025365861137
5.34836889102951
5.34836889102951
5.22692434010243
5.22692434010243
5.08601592028810
5.08601592028810
4.92595231326318
4.92595231326318
4.74740288436320
4.74740288436320
4.55161351393294
4.55161351393294
4.34071425509198
4.34071425509198
4.11749544891905
4.11749544891905
3.87824799614892
3.87824799614892
3.62441291543342
3.62441291543342
3.36138459185541
3.36138459185541
3.08529772992279
3.08529772992279
2.79705717529778
2.79705717529778
2.49760835859750
2.49760835859750
2.18415917322322
2.18415917322322
1.86675527181279
1.86675527181279
1.55907430281445
1.55907430281445
1.28111695104246
1.28111695104246
1.05879770449108
1.05879770449108
0.920109230948812
0.920109230948812
0.868348688932247
0.868348688932247
0.874239600074176
0.874239600074176
0.916824428210818
0.916824428210818
0.993214823378953
0.993214823378953
1.10688732117459
1.10688732117459
1.23361808461657
1.23361808461657
1.36242359512053
1.36242359512053
1.50971663372111
1.50971663372111
1.70531868832929
1.70531868832929
1.93434664037724
1.93434664037724
2.17307361106871
2.17307361106871
2.42165665399589
2.42165665399589
2.67222428015418
2.67222428015418
2.90882515949940
2.90882515949940
3.12009369469773
3.12009369469773
3.30019135982479
3.30019135982479
3.45531027446018
3.45531027446018
3.59932689127322
3.59932689127322
3.74240119052561
3.74240119052561
3.88180163465019
3.88180163465019
4.01202149963995
4.01202149963995
4.13608231049231
4.13608231049231
4.26395699195806
4.26395699195806
4.39278543696376
4.39278543696376
4.51919762965339
4.51919762965339
4.64194371411612
4.64194371411612
4.77092106620569
4.77092106620569
4.90271451582299
4.90271451582299
5.02581644566575
5.02581644566575
5.13258724344961
5.13258724344961
5.22115250469446
5.22115250469446
5.28899448803202
5.28899448803202
5.33278557928275
5.33278557928275
5.35290355330701
5.35290355330701
5.35055589622546
5.35055589622546
5.32762538456267
5.32762538456267
5.28553786423057
5.28553786423057
5.22623309301857
5.22623309301857
5.15205693747269
5.15205693747269
5.06557763836278
5.06557763836278
4.96328495744401
4.96328495744401
4.84498565927368
4.84498565927368
4.71078357914425
4.71078357914425
4.55783512365199
4.55783512365199
4.38949598730744
4.38949598730744
4.20717352734468
4.20717352734468
4.00971530295304
4.00971530295304
3.80539870425989
3.80539870425989
3.59913725924346
3.59913725924346
3.38153985027897
3.38153985027897
3.15670804673443
3.15670804673443
2.91480352723264
2.91480352723264
2.65878921240038
2.65878921240038
2.39947519703875
2.39947519703875
2.15451800991584
2.15451800991584
1.94151605440415
1.94151605440415
1.74920214684271
1.74920214684271
1.57878700857131
1.57878700857131
1.42056681765108
1.42056681765108
1.25100522291636
1.25100522291636
1.07174726860178
1.07174726860178
0.885794808066897
0.885794808066897
0.697617939723911
0.697617939723911
0.513532022385112
0.513532022385112
0.341977179209732
0.341977179209732
0.193493096039893
0.193493096039893
0.0801043776918173
0.0801043776918173
0.0138803883305747
0.0138803883305747
0
0
0
0
0
0
0
0
0
0
0
0
0
0
0
0
0
0
0
0
0
0
0
0
0
0
0
0
0
0
0
0
0
0
0
0
0
0
0
0
0
0
0
0
0
0
0
0
0
0
0
0
0
0
0
0
0
0
0
0
0
0
0
0
0
0
0
0
0
0
0
0
0
0
0
0
0
0
0
0
0
0
0
0
0
0
0
0
0
0
0
0
0
0
0
0
0
0
0
0
0
0
0.00109666788310630
0.00109666788310630
0.0299491129235933
0.0299491129235933
0.0905468138847094
0.0905468138847094
0.171477624129348
0.171477624129348
0.253568756298758
0.253568756298758
0.352274588343655
0.352274588343655
0.569592908429721
0.569592908429721
0.918820190667259
0.918820190667259
1.30848985259807
1.30848985259807
1.68237124705710
1.68237124705710
2.01695891065493
2.01695891065493
2.30714540051301
2.30714540051301
2.56083918675661
2.56083918675661
2.78192145762212
2.78192145762212
2.97058099618245
2.97058099618245
3.13687945685609
3.13687945685609
3.29633244175914
3.29633244175914
3.48432910437765
3.48432910437765
3.68982709900379
3.68982709900379
3.90263666271177
3.90263666271177
4.12004238728409
4.12004238728409
4.33082331718421
4.33082331718421
4.53540181848306
4.53540181848306
4.72191340608211
4.72191340608211
4.88569084037170
4.88569084037170
5.02847167134749
5.02847167134749
5.15203882895971
5.15203882895971
5.25784634298240
5.25784634298240
5.34707712619992
5.34707712619992
5.42296234930131
5.42296234930131
5.48921119575079
5.48921119575079
5.54675324519310
5.54675324519310
5.59312995631666
5.59312995631666
5.62847278427985
5.62847278427985
5.65421024758956
5.65421024758956
5.66765810857099
5.66765810857099
5.66297422843381
5.66297422843381
5.63890472182692
5.63890472182692
5.59545769117526
5.59545769117526
5.53259559161087
5.53259559161087
5.45025365861137
5.45025365861137
5.34836889102951
5.34836889102951
5.22692434010243
5.22692434010243
5.08601592028810
5.08601592028810
4.92595231326318
4.92595231326318
4.74740288436320
4.74740288436320
4.55161351393294
4.55161351393294
4.34071425509198
4.34071425509198
4.11749544891905
4.11749544891905
3.87824799614892
3.87824799614892
3.62441291543342
3.62441291543342
3.36138459185541
3.36138459185541
3.08529772992279
3.08529772992279
2.79705717529778
2.79705717529778
2.49760835859750
2.49760835859750
2.18415917322322
2.18415917322322
1.86675527181279
1.86675527181279
1.55907430281445
1.55907430281445
1.28111695104246
1.28111695104246
1.05879770449108
1.05879770449108
0.920109230948812
0.920109230948812
0.868348688932247
0.868348688932247
0.874239600074176
0.874239600074176
0.916824428210818
0.916824428210818
0.993214823378953
0.993214823378953
1.10688732117459
1.10688732117459
1.23361808461657
1.23361808461657
1.36242359512053
1.36242359512053
1.50971663372111
1.50971663372111
1.70531868832929
1.70531868832929
1.93434664037724
1.93434664037724
2.17307361106871
2.17307361106871
2.42165665399589
2.42165665399589
2.67222428015418
2.67222428015418
2.90882515949940
2.90882515949940
3.12009369469773
3.12009369469773
3.30019135982479
3.30019135982479
3.45531027446018
3.45531027446018
3.59932689127322
3.59932689127322
3.74240119052561
3.74240119052561
3.88180163465019
3.88180163465019
4.01202149963995
4.01202149963995
4.13608231049231
4.13608231049231
4.26395699195806
4.26395699195806
4.39278543696376
4.39278543696376
4.51919762965339
4.51919762965339
4.64194371411612
4.64194371411612
4.77092106620569
4.77092106620569
4.90271451582299
4.90271451582299
5.02581644566575
5.02581644566575
5.13258724344961
5.13258724344961
5.22115250469446
5.22115250469446
5.28899448803202
5.28899448803202
5.33278557928275
5.33278557928275
5.35290355330701
5.35290355330701
5.35055589622546
5.35055589622546
5.32762538456267
5.32762538456267
5.28553786423057
5.28553786423057
5.22623309301857
5.22623309301857
5.15205693747269
5.15205693747269
5.06557763836278
5.06557763836278
4.96328495744401
4.96328495744401
4.84498565927368
4.84498565927368
4.71078357914425
4.71078357914425
5.04522888938369
5.04522888938369
4.86915278553502
4.86915278553502
4.67802765775595
4.67802765775595
4.47151068614729
4.47151068614729
4.24990160338658
4.24990160338658
4.02051088477350
4.02051088477350
3.78952984869437
3.78952984869437
3.55422880284931
3.55422880284931
3.31067077180383
3.31067077180383
3.04976665150588
3.04976665150588
2.77769569831939
2.77769569831939
2.50598382413771
2.50598382413771
2.25214427532316
2.25214427532316
2.03063050536219
2.03063050536219
1.82943945328732
1.82943945328732
1.66039814053846
1.66039814053846
1.49330079179766
1.49330079179766
1.31391014224140
1.31391014224140
1.12427025074807
1.12427025074807
0.927630452483431
0.927630452483431
0.728855186653847
0.728855186653847
0.534851283003319
0.534851283003319
0.354877031629566
0.354877031629566
0.200482444993739
0.200482444993739
0.0847408900950228
0.0847408900950228
0.0205119656373532
0.0205119656373532
0.00404918499708979
0.00404918499708979
0
0
0
0
0
0
0
0
0
0
0
0
0
0
0
0
0
0
0
0
0
0
0
0
0
0
0
0
0
0
0
0
0
0
0
0
0
0
0
0
0
0
0
0
0
0
0
0
0
0
0
0
0
0
0
0
0
0
0
0
0
0
0
0
0
0
0
0
0
0
0
0
0
0
0
0
0
0
0
0
0
0
0
0
0
0
0
0
0
0
0
0
0
0
0.000358042879640870
0.000358042879640870
0.0478254329828144
0.0478254329828144
0.175625919805625
0.175625919805625
0.346203080186237
0.346203080186237
0.540864467952475
0.540864467952475
0.758136845564789
0.758136845564789
1.00404828552534
1.00404828552534
1.33372562072798
1.33372562072798
1.73875935459618
1.73875935459618
2.14209718798838
2.14209718798838
2.50660624476144
2.50660624476144
2.82123309568538
2.82123309568538
3.10383632291418
3.10383632291418
3.36011394034894
3.36011394034894
3.57924936536324
3.57924936536324
3.75757985826764
3.75757985826764
3.90366246880775
3.90366246880775
4.04769291021535
4.04769291021535
4.21676375196004
4.21676375196004
4.40267818902766
4.40267818902766
4.58859846713364
4.58859846713364
4.76196369201867
4.76196369201867
4.91973595682987
4.91973595682987
5.06651361398822
5.06651361398822
5.20515152636079
5.20515152636079
5.33617893014449
5.33617893014449
5.46621004524770
5.46621004524770
5.58353769229935
5.58353769229935
5.68181002195445
5.68181002195445
5.75797059252737
5.75797059252737
5.81525527493357
5.81525527493357
5.85774810579161
5.85774810579161
5.88709749007690
5.88709749007690
5.90828115821955
5.90828115821955
5.92461034327520
5.92461034327520
5.93424471916559
5.93424471916559
5.93942266329465
5.93942266329465
5.93828120235717
5.93828120235717
5.92961935031803
5.92961935031803
5.90620528132526
5.90620528132526
5.86389112799714
5.86389112799714
5.80261660821611
5.80261660821611
5.72228279940966
5.72228279940966
5.62277290146589
5.62277290146589
5.50398642410185
5.50398642410185
5.36589098719198
5.36589098719198
5.20860032710136
5.20860032710136
5.03249093233751
5.03249093233751
4.83837459255875
4.83837459255875
4.62774936143740
4.62774936143740
4.40315455256131
4.40315455256131
4.16443940133969
4.16443940133969
3.90867910447289
3.90867910447289
3.64007530971937
3.64007530971937
3.36284883607183
3.36284883607183
3.07191592022420
3.07191592022420
2.78056567884644
2.78056567884644
2.48417404252705
2.48417404252705
2.18284894024373
2.18284894024373
1.88788326826181
1.88788326826181
1.61571018963302
1.61571018963302
1.38789238392074
1.38789238392074
1.22877204816112
1.22877204816112
1.15477549356725
1.15477549356725
1.14548915494621
1.14548915494621
1.18707350622454
1.18707350622454
1.29116203127961
1.29116203127961
1.44478546704564
1.44478546704564
1.61227615749555
1.61227615749555
1.82077866375256
1.82077866375256
2.06807009317450
2.06807009317450
2.34213149926443
2.34213149926443
2.61672247055533
2.61672247055533
2.89768722247208
2.89768722247208
3.17929956787930
3.17929956787930
3.44403506639171
3.44403506639171
3.68039068827928
3.68039068827928
3.88283775589913
3.88283775589913
4.05545763780728
4.05545763780728
4.21636527310475
4.21636527310475
4.36835044729928
4.36835044729928
4.51214080183239
4.51214080183239
4.64389365841390
4.64389365841390
4.76729886434565
4.76729886434565
4.88363267538982
4.88363267538982
4.99384826659525
4.99384826659525
5.09529398938795
5.09529398938795
5.18708094711617
5.18708094711617
5.27689396818209
5.27689396818209
5.37376842429170
5.37376842429170
5.48018277567288
5.48018277567288
5.58870482028860
5.58870482028860
5.68830828490224
5.68830828490224
5.76744853535109
5.76744853535109
5.82479113569355
5.82479113569355
5.86135475640284
5.86135475640284
5.87422759597513
5.87422759597513
5.86727791361496
5.86727791361496
5.84175000789414
5.84175000789414
5.79872226089518
5.79872226089518
5.73922539356476
5.73922539356476
5.66077326296604
5.66077326296604
5.56578350233331
5.56578350233331
5.45736234220517
5.45736234220517
5.33843191751081
5.33843191751081
5.20216273041111
5.20216273041111
5.04522888938369
5.04522888938369
4.86915278553502
4.86915278553502
4.67802765775595
4.67802765775595
4.47151068614729
4.47151068614729
4.24990160338658
4.24990160338658
4.02051088477350
4.02051088477350
3.78952984869437
3.78952984869437
3.55422880284931
3.55422880284931
3.31067077180383
3.31067077180383
3.04976665150588
3.04976665150588
2.77769569831939
2.77769569831939
2.50598382413771
2.50598382413771
2.25214427532316
2.25214427532316
2.03063050536219
2.03063050536219
1.82943945328732
1.82943945328732
1.66039814053846
1.66039814053846
1.49330079179766
1.49330079179766
1.31391014224140
1.31391014224140
1.12427025074807
1.12427025074807
0.927630452483431
0.927630452483431
0.728855186653847
0.728855186653847
0.534851283003319
0.534851283003319
0.354877031629566
0.354877031629566
0.200482444993739
0.200482444993739
0.0847408900950228
0.0847408900950228
0.0205119656373532
0.0205119656373532
0.00404918499708979
0.00404918499708979
0
0
0
0
0
0
0
0
0
0
0
0
0
0
0
0
0
0
0
0
0
0
0
0
0
0
0
0
0
0
0
0
0
0
0
0
0
0
0
0
0
0
0
0
0
0
0
0
0
0
0
0
0
0
0
0
0
0
0
0
0
0
0
0
0
0
0
0
0
0
0
0
0
0
0
0
0
0
0
0
0
0
0
0
0
0
0
0
0
0
0
0
0
0
0.000358042879640870
0.000358042879640870
0.0478254329828144
0.0478254329828144
0.175625919805625
0.175625919805625
0.346203080186237
0.346203080186237
0.540864467952475
0.540864467952475
0.758136845564789
0.758136845564789
1.00404828552534
1.00404828552534
1.33372562072798
1.33372562072798
1.73875935459618
1.73875935459618
2.14209718798838
2.14209718798838
2.50660624476144
2.50660624476144
2.82123309568538
2.82123309568538
3.10383632291418
3.10383632291418
3.36011394034894
3.36011394034894
3.57924936536324
3.57924936536324
3.75757985826764
3.75757985826764
3.90366246880775
3.90366246880775
4.04769291021535
4.04769291021535
4.21676375196004
4.21676375196004
4.40267818902766
4.40267818902766
4.58859846713364
4.58859846713364
4.76196369201867
4.76196369201867
4.91973595682987
4.91973595682987
5.06651361398822
5.06651361398822
5.20515152636079
5.20515152636079
5.33617893014449
5.33617893014449
5.46621004524770
5.46621004524770
5.58353769229935
5.58353769229935
5.68181002195445
5.68181002195445
5.75797059252737
5.75797059252737
5.81525527493357
5.81525527493357
5.85774810579161
5.85774810579161
5.88709749007690
5.88709749007690
5.90828115821955
5.90828115821955
5.92461034327520
5.92461034327520
5.93424471916559
5.93424471916559
5.93942266329465
5.93942266329465
5.93828120235717
5.93828120235717
5.92961935031803
5.92961935031803
5.90620528132526
5.90620528132526
5.86389112799714
5.86389112799714
5.80261660821611
5.80261660821611
5.72228279940966
5.72228279940966
5.62277290146589
5.62277290146589
5.50398642410185
5.50398642410185
5.36589098719198
5.36589098719198
5.20860032710136
5.20860032710136
5.03249093233751
5.03249093233751
4.83837459255875
4.83837459255875
4.62774936143740
4.62774936143740
4.40315455256131
4.40315455256131
4.16443940133969
4.16443940133969
3.90867910447289
3.90867910447289
3.64007530971937
3.64007530971937
3.36284883607183
3.36284883607183
3.07191592022420
3.07191592022420
2.78056567884644
2.78056567884644
2.48417404252705
2.48417404252705
2.18284894024373
2.18284894024373
1.88788326826181
1.88788326826181
1.61571018963302
1.61571018963302
1.38789238392074
1.38789238392074
1.22877204816112
1.22877204816112
1.15477549356725
1.15477549356725
1.14548915494621
1.14548915494621
1.18707350622454
1.18707350622454
1.29116203127961
1.29116203127961
1.44478546704564
1.44478546704564
1.61227615749555
1.61227615749555
1.82077866375256
1.82077866375256
2.06807009317450
2.06807009317450
2.34213149926443
2.34213149926443
2.61672247055533
2.61672247055533
2.89768722247208
2.89768722247208
3.17929956787930
3.17929956787930
3.44403506639171
3.44403506639171
3.68039068827928
3.68039068827928
3.88283775589913
3.88283775589913
4.05545763780728
4.05545763780728
4.21636527310475
4.21636527310475
4.36835044729928
4.36835044729928
4.51214080183239
4.51214080183239
4.64389365841390
4.64389365841390
4.76729886434565
4.76729886434565
4.88363267538982
4.88363267538982
4.99384826659525
4.99384826659525
5.09529398938795
5.09529398938795
5.18708094711617
5.18708094711617
5.27689396818209
5.27689396818209
5.37376842429170
5.37376842429170
5.48018277567288
5.48018277567288
5.58870482028860
5.58870482028860
5.68830828490224
5.68830828490224
5.76744853535109
5.76744853535109
5.82479113569355
5.82479113569355
5.86135475640284
5.86135475640284
5.87422759597513
5.87422759597513
5.86727791361496
5.86727791361496
5.84175000789414
5.84175000789414
5.79872226089518
5.79872226089518
5.73922539356476
5.73922539356476
5.66077326296604
5.66077326296604
5.56578350233331
5.56578350233331
5.45736234220517
5.45736234220517
5.33843191751081
5.33843191751081
5.20216273041111
5.20216273041111
5.54952523045295
5.54952523045295
5.36556743519577
5.36556743519577
5.15914377157699
5.15914377157699
4.93673382577962
4.93673382577962
4.69883542797064
4.69883542797064
4.45003173999806
4.45003173999806
4.20114065656354
4.20114065656354
3.94862026124186
3.94862026124186
3.70123034012943
3.70123034012943
3.44726313734655
3.44726313734655
3.17699415879364
3.17699415879364
2.89812346749041
2.89812346749041
2.62317489509198
2.62317489509198
2.37082199898741
2.37082199898741
2.14594914958340
2.14594914958340
1.94058931900157
1.94058931900157
1.75870670395527
1.75870670395527
1.57827169914879
1.57827169914879
1.38710369017495
1.38710369017495
1.18631197883979
1.18631197883979
0.980517312789542
0.980517312789542
0.773570090331984
0.773570090331984
0.572702539731182
0.572702539731182
0.387990523220169
0.387990523220169
0.231889066531095
0.231889066531095
0.118251329255179
0.118251329255179
0.0593762047755945
0.0593762047755945
0.0270490765562976
0.0270490765562976
0.00604142380639920
0.00604142380639920
0
0
0
0
0
0
0
0
0
0
0
0
0
0
0
0
0
0
0
0
0
0
0
0
0
0
0
0
0
0
0
0
0
0
0
0
0
0
0
0
0
0
0
0
0
0
0
0
0
0
0
0
0
0
0
0
0
0
0
0
0
0
0
0
0
0
0
0
0
0
0
0
0
0
0
0
0
0
0
0
0
0
0
0
0
0
0
0
0.0247348140499035
0.0247348140499035
0.185885021065435
0.185885021065435
0.442412510982011
0.442412510982011
0.740366648425168
0.740366648425168
1.07106810124030
1.07106810124030
1.40943547219036
1.40943547219036
1.75671350155403
1.75671350155403
2.13599406602456
2.13599406602456
2.54677858259083
2.54677858259083
2.94122793806542
2.94122793806542
3.29395053198324
3.29395053198324
3.60973907788784
3.60973907788784
3.91043154749836
3.91043154749836
4.18594428107321
4.18594428107321
4.42101439907353
4.42101439907353
4.61004205789385
4.61004205789385
4.76731110976616
4.76731110976616
4.91418420686736
4.91418420686736
5.06070657975480
5.06070657975480
5.21131905052754
5.21131905052754
5.35924291916627
5.35924291916627
5.49994041236121
5.49994041236121
5.62902616762879
5.62902616762879
5.73836118202465
5.73836118202465
5.83856146403612
5.83856146403612
5.93199906188428
5.93199906188428
6.02142950840415
6.02142950840415
6.10488942082714
6.10488942082714
6.18257899685541
6.18257899685541
6.24884815774877
6.24884815774877
6.29805908838767
6.29805908838767
6.32692160149828
6.32692160149828
6.33549572841297
6.33549572841297
6.32825546121318
6.32825546121318
6.31013190025452
6.31013190025452
6.28403622475531
6.28403622475531
6.25357184471452
6.25357184471452
6.22219935140751
6.22219935140751
6.19589550067656
6.19589550067656
6.17141730816498
6.17141730816498
6.14227405700438
6.14227405700438
6.10088005248728
6.10088005248728
6.04108106534781
6.04108106534781
5.96262083790557
5.96262083790557
5.86534852970046
5.86534852970046
5.74910947518287
5.74910947518287
5.61378623641619
5.61378623641619
5.45936075587369
5.45936075587369
5.28600796317985
5.28600796317985
5.09423561359489
5.09423561359489
4.88517481110316
4.88517481110316
4.66142405804022
4.66142405804022
4.42480824245478
4.42480824245478
4.17078348033375
4.17078348033375
3.90063015927498
3.90063015927498
3.61951675524710
3.61951675524710
3.33372478141397
3.33372478141397
3.04693793468032
3.04693793468032
2.76495773774738
2.76495773774738
2.48011655052376
2.48011655052376
2.19969272349691
2.19969272349691
1.93733259354158
1.93733259354158
1.71102277663375
1.71102277663375
1.54154919242467
1.54154919242467
1.44828953908805
1.44828953908805
1.42922629673863
1.42922629673863
1.50210310414430
1.50210310414430
1.63689804682629
1.63689804682629
1.82138564111830
1.82138564111830
2.07660533530729
2.07660533530729
2.36307638787273
2.36307638787273
2.67058043187019
2.67058043187019
2.97840802146031
2.97840802146031
3.29349631395282
3.29349631395282
3.60709102448052
3.60709102448052
3.89961336975620
3.89961336975620
4.16087952683706
4.16087952683706
4.38679788132092
4.38679788132092
4.58619822893319
4.58619822893319
4.76948371381913
4.76948371381913
4.93535562394137
4.93535562394137
5.08754619710677
5.08754619710677
5.22534329247724
5.22534329247724
5.35130372471818
5.35130372471818
5.46342172694254
5.46342172694254
5.56585602404026
5.56585602404026
5.65766783270992
5.65766783270992
5.73797196328860
5.73797196328860
5.80913774238199
5.80913774238199
5.88411602764736
5.88411602764736
5.96298762359193
5.96298762359193
6.04358745709896
6.04358745709896
6.12511786201821
6.12511786201821
6.20658408613538
6.20658408613538
6.28387422239187
6.28387422239187
6.34399116494799
6.34399116494799
6.38651993510939
6.38651993510939
6.41275593422215
6.41275593422215
6.42016057565624
6.42016057565624
6.40436517597049
6.40436517597049
6.36375899458345
6.36375899458345
6.29910815179654
6.29910815179654
6.21379741543223
6.21379741543223
6.10800043609468
6.10800043609468
5.98573334682315
5.98573334682315
5.85200647324775
5.85200647324775
5.70842782011906
5.70842782011906
5.54952523045295
5.54952523045295
5.36556743519577
5.36556743519577
5.15914377157699
5.15914377157699
4.93673382577962
4.93673382577962
4.69883542797064
4.69883542797064
4.45003173999806
4.45003173999806
4.20114065656354
4.20114065656354
3.94862026124186
3.94862026124186
3.70123034012943
3.70123034012943
3.44726313734655
3.44726313734655
3.17699415879364
3.17699415879364
2.89812346749041
2.89812346749041
2.62317489509198
2.62317489509198
2.37082199898741
2.37082199898741
2.14594914958340
2.14594914958340
1.94058931900157
1.94058931900157
1.75870670395527
1.75870670395527
1.57827169914879
1.57827169914879
1.38710369017495
1.38710369017495
1.18631197883979
1.18631197883979
0.980517312789542
0.980517312789542
0.773570090331984
0.773570090331984
0.572702539731182
0.572702539731182
0.387990523220169
0.387990523220169
0.231889066531095
0.231889066531095
0.118251329255179
0.118251329255179
0.0593762047755945
0.0593762047755945
0.0270490765562976
0.0270490765562976
0.00604142380639920
0.00604142380639920
0
0
0
0
0
0
0
0
0
0
0
0
0
0
0
0
0
0
0
0
0
0
0
0
0
0
0
0
0
0
0
0
0
0
0
0
0
0
0
0
0
0
0
0
0
0
0
0
0
0
0
0
0
0
0
0
0
0
0
0
0
0
0
0
0
0
0
0
0
0
0
0
0
0
0
0
0
0
0
0
0
0
0
0
0
0
0
0
0.0247348140499035
0.0247348140499035
0.185885021065435
0.185885021065435
0.442412510982011
0.442412510982011
0.740366648425168
0.740366648425168
1.07106810124030
1.07106810124030
1.40943547219036
1.40943547219036
1.75671350155403
1.75671350155403
2.13599406602456
2.13599406602456
2.54677858259083
2.54677858259083
2.94122793806542
2.94122793806542
3.29395053198324
3.29395053198324
3.60973907788784
3.60973907788784
3.91043154749836
3.91043154749836
4.18594428107321
4.18594428107321
4.42101439907353
4.42101439907353
4.61004205789385
4.61004205789385
4.76731110976616
4.76731110976616
4.91418420686736
4.91418420686736
5.06070657975480
5.06070657975480
5.21131905052754
5.21131905052754
5.35924291916627
5.35924291916627
5.49994041236121
5.49994041236121
5.62902616762879
5.62902616762879
5.73836118202465
5.73836118202465
5.83856146403612
5.83856146403612
5.93199906188428
5.93199906188428
6.02142950840415
6.02142950840415
6.10488942082714
6.10488942082714
6.18257899685541
6.18257899685541
6.24884815774877
6.24884815774877
6.29805908838767
6.29805908838767
6.32692160149828
6.32692160149828
6.33549572841297
6.33549572841297
6.32825546121318
6.32825546121318
6.31013190025452
6.31013190025452
6.28403622475531
6.28403622475531
6.25357184471452
6.25357184471452
6.22219935140751
6.22219935140751
6.19589550067656
6.19589550067656
6.17141730816498
6.17141730816498
6.14227405700438
6.14227405700438
6.10088005248728
6.10088005248728
6.04108106534781
6.04108106534781
5.96262083790557
5.96262083790557
5.86534852970046
5.86534852970046
5.74910947518287
5.74910947518287
5.61378623641619
5.61378623641619
5.45936075587369
5.45936075587369
5.28600796317985
5.28600796317985
5.09423561359489
5.09423561359489
4.88517481110316
4.88517481110316
4.66142405804022
4.66142405804022
4.42480824245478
4.42480824245478
4.17078348033375
4.17078348033375
3.90063015927498
3.90063015927498
3.61951675524710
3.61951675524710
3.33372478141397
3.33372478141397
3.04693793468032
3.04693793468032
2.76495773774738
2.76495773774738
2.48011655052376
2.48011655052376
2.19969272349691
2.19969272349691
1.93733259354158
1.93733259354158
1.71102277663375
1.71102277663375
1.54154919242467
1.54154919242467
1.44828953908805
1.44828953908805
1.42922629673863
1.42922629673863
1.50210310414430
1.50210310414430
1.63689804682629
1.63689804682629
1.82138564111830
1.82138564111830
2.07660533530729
2.07660533530729
2.36307638787273
2.36307638787273
2.67058043187019
2.67058043187019
2.97840802146031
2.97840802146031
3.29349631395282
3.29349631395282
3.60709102448052
3.60709102448052
3.89961336975620
3.89961336975620
4.16087952683706
4.16087952683706
4.38679788132092
4.38679788132092
4.58619822893319
4.58619822893319
4.76948371381913
4.76948371381913
4.93535562394137
4.93535562394137
5.08754619710677
5.08754619710677
5.22534329247724
5.22534329247724
5.35130372471818
5.35130372471818
5.46342172694254
5.46342172694254
5.56585602404026
5.56585602404026
5.65766783270992
5.65766783270992
5.73797196328860
5.73797196328860
5.80913774238199
5.80913774238199
5.88411602764736
5.88411602764736
5.96298762359193
5.96298762359193
6.04358745709896
6.04358745709896
6.12511786201821
6.12511786201821
6.20658408613538
6.20658408613538
6.28387422239187
6.28387422239187
6.34399116494799
6.34399116494799
6.38651993510939
6.38651993510939
6.41275593422215
6.41275593422215
6.42016057565624
6.42016057565624
6.40436517597049
6.40436517597049
6.36375899458345
6.36375899458345
6.29910815179654
6.29910815179654
6.21379741543223
6.21379741543223
6.10800043609468
6.10800043609468
5.98573334682315
5.98573334682315
5.85200647324775
5.85200647324775
5.70842782011906
5.70842782011906
6.06932590771782
6.06932590771782
5.88322576260211
5.88322576260211
5.66934177525222
5.66934177525222
5.43043602096691
5.43043602096691
5.17323086106774
5.17323086106774
4.90466124824727
4.90466124824727
4.63078531623174
4.63078531623174
4.36262552473451
4.36262552473451
4.09655870195211
4.09655870195211
3.84057885773174
3.84057885773174
3.58058237391464
3.58058237391464
3.30697933411279
3.30697933411279
3.02840753178667
3.02840753178667
2.75856995301235
2.75856995301235
2.51559306242838
2.51559306242838
2.29017831264286
2.29017831264286
2.08470893504838
2.08470893504838
1.88357052644876
1.88357052644876
1.68510657300347
1.68510657300347
1.48065331713913
1.48065331713913
1.26531291879012
1.26531291879012
1.04449752740086
1.04449752740086
0.826439612588212
0.826439612588212
0.621366867105982
0.621366867105982
0.435944104741178
0.435944104741178
0.282708463287417
0.282708463287417
0.175945318882832
0.175945318882832
0.113827439050899
0.113827439050899
0.0624044367893946
0.0624044367893946
0.0238055923545463
0.0238055923545463
0.00266029481274834
0.00266029481274834
0
0
0
0
0
0
2.14072625130891e-06
2.14072625130891e-06
0.000152116894642936
0.000152116894642936
0.000238509221289915
0.000238509221289915
0.000116191040170068
0.000116191040170068
0
0
0
0
0
0
0
0
0
0
0
0
0
0
0
0
0
0
0
0
0
0
0
0
0
0
0
0
0
0
0
0
0
0
0
0
0
0
0
0
0
0
0
0
0
0
0
0
0
0
0
0
0
0
0
0
0
0
0
0
0
0
0
0
0
0
0.00579219923864148
0.00579219923864148
0.126914539730388
0.126914539730388
0.422707090990552
0.422707090990552
0.797510728427486
0.797510728427486
1.21063700915161
1.21063700915161
1.63405645187212
1.63405645187212
2.04875328911840
2.04875328911840
2.45277412320170
2.45277412320170
2.85752807078809
2.85752807078809
3.26234775815658
3.26234775815658
3.64554192303228
3.64554192303228
3.98775979705817
3.98775979705817
4.30535620464255
4.30535620464255
4.62088860062111
4.62088860062111
4.91193304758054
4.91193304758054
5.16417169638578
5.16417169638578
5.37943344199424
5.37943344199424
5.56339673800569
5.56339673800569
5.72488892507619
5.72488892507619
5.87357436467588
5.87357436467588
6.01576317621719
6.01576317621719
6.14841526469589
6.14841526469589
6.26612477429235
6.26612477429235
6.36395908510533
6.36395908510533
6.44763615452734
6.44763615452734
6.52688762217020
6.52688762217020
6.59570018696691
6.59570018696691
6.65786945328491
6.65786945328491
6.71335708853640
6.71335708853640
6.76272619001507
6.76272619001507
6.80381263577201
6.80381263577201
6.83490137028649
6.83490137028649
6.85323755212197
6.85323755212197
6.85482261508187
6.85482261508187
6.83601860298605
6.83601860298605
6.79843018198045
6.79843018198045
6.74421383435813
6.74421383435813
6.68016762739983
6.68016762739983
6.61002328373167
6.61002328373167
6.53611397172326
6.53611397172326
6.46405205659104
6.46405205659104
6.40317583098235
6.40317583098235
6.35605408073096
6.35605408073096
6.30904499686383
6.30904499686383
6.25048565107271
6.25048565107271
6.17373839798995
6.17373839798995
6.07852256846737
6.07852256846737
5.96464852502862
5.96464852502862
5.83194234386904
5.83194234386904
5.68055786026968
5.68055786026968
5.51228809405240
5.51228809405240
5.32741962062868
5.32741962062868
5.12621255961212
5.12621255961212
4.90951699558304
4.90951699558304
4.67906287805000
4.67906287805000
4.43190570842476
4.43190570842476
4.16604252760861
4.16604252760861
3.88887529147502
3.88887529147502
3.61103106121022
3.61103106121022
3.32988362138343
3.32988362138343
3.05240871347838
3.05240871347838
2.77260679954717
2.77260679954717
2.49563182920622
2.49563182920622
2.23759246629121
2.23759246629121
2.01637096122083
2.01637096122083
1.84327513652112
1.84327513652112
1.74364511802471
1.74364511802471
1.75191426024670
1.75191426024670
1.84551179778697
1.84551179778697
2.01327215996847
2.01327215996847
2.27378032192596
2.27378032192596
2.58821570926317
2.58821570926317
2.92231398938433
2.92231398938433
3.26633636382743
3.26633636382743
3.61142564731567
3.61142564731567
3.95091420963853
3.95091420963853
4.26790191118746
4.26790191118746
4.55258732737685
4.55258732737685
4.80544931429762
4.80544931429762
5.03276987022664
5.03276987022664
5.23700091155307
5.23700091155307
5.42012102564883
5.42012102564883
5.58547341110001
5.58547341110001
5.73672092888079
5.73672092888079
5.87454549378477
5.87454549378477
5.99476684023515
5.99476684023515
6.09853829002123
6.09853829002123
6.18745654100146
6.18745654100146
6.26070163401204
6.26070163401204
6.32220097718937
6.32220097718937
6.38477522196823
6.38477522196823
6.45202399095725
6.45202399095725
6.51922310863565
6.51922310863565
6.58907705974072
6.58907705974072
6.66511698115621
6.66511698115621
6.74496258928673
6.74496258928673
6.82290525869088
6.82290525869088
6.89420548930926
6.89420548930926
6.95039163926972
6.95039163926972
6.98633274370310
6.98633274370310
6.99930170112657
6.99930170112657
6.98680210394661
6.98680210394661
6.94842260280365
6.94842260280365
6.88604576239980
6.88604576239980
6.79972345204315
6.79972345204315
6.69025536008452
6.69025536008452
6.55825624010586
6.55825624010586
6.40596249496296
6.40596249496296
6.24072292725075
6.24072292725075
6.06932590771782
6.06932590771782
5.88322576260211
5.88322576260211
5.66934177525222
5.66934177525222
5.43043602096691
5.43043602096691
5.17323086106774
5.17323086106774
4.90466124824727
4.90466124824727
4.63078531623174
4.63078531623174
4.36262552473451
4.36262552473451
4.09655870195211
4.09655870195211
3.84057885773174
3.84057885773174
3.58058237391464
3.58058237391464
3.30697933411279
3.30697933411279
3.02840753178667
3.02840753178667
2.75856995301235
2.75856995301235
2.51559306242838
2.51559306242838
2.29017831264286
2.29017831264286
2.08470893504838
2.08470893504838
1.88357052644876
1.88357052644876
1.68510657300347
1.68510657300347
1.48065331713913
1.48065331713913
1.26531291879012
1.26531291879012
1.04449752740086
1.04449752740086
0.826439612588212
0.826439612588212
0.621366867105982
0.621366867105982
0.435944104741178
0.435944104741178
0.282708463287417
0.282708463287417
0.175945318882832
0.175945318882832
0.113827439050899
0.113827439050899
0.0624044367893946
0.0624044367893946
0.0238055923545463
0.0238055923545463
0.00266029481274834
0.00266029481274834
0
0
0
0
0
0
2.14072625130891e-06
2.14072625130891e-06
0.000152116894642936
0.000152116894642936
0.000238509221289915
0.000238509221289915
0.000116191040170068
0.000116191040170068
0
0
0
0
0
0
0
0
0
0
0
0
0
0
0
0
0
0
0
0
0
0
0
0
0
0
0
0
0
0
0
0
0
0
0
0
0
0
0
0
0
0
0
0
0
0
0
0
0
0
0
0
0
0
0
0
0
0
0
0
0
0
0
0
0
0
0.00579219923864148
0.00579219923864148
0.126914539730388
0.126914539730388
0.422707090990552
0.422707090990552
0.797510728427486
0.797510728427486
1.21063700915161
1.21063700915161
1.63405645187212
1.63405645187212
2.04875328911840
2.04875328911840
2.45277412320170
2.45277412320170
2.85752807078809
2.85752807078809
3.26234775815658
3.26234775815658
3.64554192303228
3.64554192303228
3.98775979705817
3.98775979705817
4.30535620464255
4.30535620464255
4.62088860062111
4.62088860062111
4.91193304758054
4.91193304758054
5.16417169638578
5.16417169638578
5.37943344199424
5.37943344199424
5.56339673800569
5.56339673800569
5.72488892507619
5.72488892507619
5.87357436467588
5.87357436467588
6.01576317621719
6.01576317621719
6.14841526469589
6.14841526469589
6.26612477429235
6.26612477429235
6.36395908510533
6.36395908510533
6.44763615452734
6.44763615452734
6.52688762217020
6.52688762217020
6.59570018696691
6.59570018696691
6.65786945328491
6.65786945328491
6.71335708853640
6.71335708853640
6.76272619001507
6.76272619001507
6.80381263577201
6.80381263577201
6.83490137028649
6.83490137028649
6.85323755212197
6.85323755212197
6.85482261508187
6.85482261508187
6.83601860298605
6.83601860298605
6.79843018198045
6.79843018198045
6.74421383435813
6.74421383435813
6.68016762739983
6.68016762739983
6.61002328373167
6.61002328373167
6.53611397172326
6.53611397172326
6.46405205659104
6.46405205659104
6.40317583098235
6.40317583098235
6.35605408073096
6.35605408073096
6.30904499686383
6.30904499686383
6.25048565107271
6.25048565107271
6.17373839798995
6.17373839798995
6.07852256846737
6.07852256846737
5.96464852502862
5.96464852502862
5.83194234386904
5.83194234386904
5.68055786026968
5.68055786026968
5.51228809405240
5.51228809405240
5.32741962062868
5.32741962062868
5.12621255961212
5.12621255961212
4.90951699558304
4.90951699558304
4.67906287805000
4.67906287805000
4.43190570842476
4.43190570842476
4.16604252760861
4.16604252760861
3.88887529147502
3.88887529147502
3.61103106121022
3.61103106121022
3.32988362138343
3.32988362138343
3.05240871347838
3.05240871347838
2.77260679954717
2.77260679954717
2.49563182920622
2.49563182920622
2.23759246629121
2.23759246629121
2.01637096122083
2.01637096122083
1.84327513652112
1.84327513652112
1.74364511802471
1.74364511802471
1.75191426024670
1.75191426024670
1.84551179778697
1.84551179778697
2.01327215996847
2.01327215996847
2.27378032192596
2.27378032192596
2.58821570926317
2.58821570926317
2.92231398938433
2.92231398938433
3.26633636382743
3.26633636382743
3.61142564731567
3.61142564731567
3.95091420963853
3.95091420963853
4.26790191118746
4.26790191118746
4.55258732737685
4.55258732737685
4.80544931429762
4.80544931429762
5.03276987022664
5.03276987022664
5.23700091155307
5.23700091155307
5.42012102564883
5.42012102564883
5.58547341110001
5.58547341110001
5.73672092888079
5.73672092888079
5.87454549378477
5.87454549378477
5.99476684023515
5.99476684023515
6.09853829002123
6.09853829002123
6.18745654100146
6.18745654100146
6.26070163401204
6.26070163401204
6.32220097718937
6.32220097718937
6.38477522196823
6.38477522196823
6.45202399095725
6.45202399095725
6.51922310863565
6.51922310863565
6.58907705974072
6.58907705974072
6.66511698115621
6.66511698115621
6.74496258928673
6.74496258928673
6.82290525869088
6.82290525869088
6.89420548930926
6.89420548930926
6.95039163926972
6.95039163926972
6.98633274370310
6.98633274370310
6.99930170112657
6.99930170112657
6.98680210394661
6.98680210394661
6.94842260280365
6.94842260280365
6.88604576239980
6.88604576239980
6.79972345204315
6.79972345204315
6.69025536008452
6.69025536008452
6.55825624010586
6.55825624010586
6.40596249496296
6.40596249496296
6.24072292725075
6.24072292725075
6.62678808870330
6.62678808870330
6.42095271837593
6.42095271837593
6.20154553382411
6.20154553382411
5.95489131084157
5.95489131084157
5.68518874482743
5.68518874482743
5.39824650432097
5.39824650432097
5.10484051432796
5.10484051432796
4.81641700605171
4.81641700605171
4.53001335871325
4.53001335871325
4.25213635289902
4.25213635289902
3.98154808450781
3.98154808450781
3.71710382706636
3.71710382706636
3.44237760667804
3.44237760667804
3.16661888584238
3.16661888584238
2.90560511933747
2.90560511933747
2.67023825263507
2.67023825263507
2.44856313140632
2.44856313140632
2.23580412763173
2.23580412763173
2.01739478460142
2.01739478460142
1.80243342379115
1.80243342379115
1.58585738565032
1.58585738565032
1.35776907126453
1.35776907126453
1.12393399083430
1.12393399083430
0.893202024825591
0.893202024825591
0.678253233041543
0.678253233041543
0.494434583999000
0.494434583999000
0.348799895811738
0.348799895811738
0.251227552127844
0.251227552127844
0.171827356071687
0.171827356071687
0.102131269660030
0.102131269660030
0.0510684145922239
0.0510684145922239
0.0233661334434848
0.0233661334434848
0.0217631234813683
0.0217631234813683
0.0304573247803112
0.0304573247803112
0.0374859871391608
0.0374859871391608
0.0419274463453693
0.0419274463453693
0.0432426704865549
0.0432426704865549
0.0412775412029061
0.0412775412029061
0.0362632216213870
0.0362632216213870
0.0288155570663383
0.0288155570663383
0.0199320905333311
0.0199320905333311
0.0109829541303716
0.0109829541303716
0.00368976982653895
0.00368976982653895
8.51061917823750e-05
8.51061917823750e-05
0
0
0
0
0
0
0
0
0
0
0
0
0
0
0
0
0
0
0
0
0
0
0
0
0
0
0
0
0
0
0
0
0
0
0
0
0
0
0
0
0
0
0
0
0
0
0
0
0
0
0.00215208053311930
0.00215208053311930
0.0558069592516963
0.0558069592516963
0.272802581600667
0.272802581600667
0.670337160972423
0.670337160972423
1.13266360599778
1.13266360599778
1.62613317287918
1.62613317287918
2.11165374139182
2.11165374139182
2.57256621724605
2.57256621724605
3.01027035320992
3.01027035320992
3.43192904326588
3.43192904326588
3.83795508470266
3.83795508470266
4.21700532967563
4.21700532967563
4.55828421033878
4.55828421033878
4.88592890199099
4.88592890199099
5.21625260003424
5.21625260003424
5.52220749392699
5.52220749392699
5.78916608024178
5.78916608024178
6.02236744347228
6.02236744347228
6.22846902309310
6.22846902309310
6.41519746961044
6.41519746961044
6.58822879791455
6.58822879791455
6.74621097996863
6.74621097996863
6.88610535765685
6.88610535765685
7.00217611249182
7.00217611249182
7.09237874342912
7.09237874342912
7.16636867760191
7.16636867760191
7.22616974416447
7.22616974416447
7.27529558163600
7.27529558163600
7.31857206358321
7.31857206358321
7.35626827704903
7.35626827704903
7.38572184873266
7.38572184873266
7.40669151955460
7.40669151955460
7.41647044766614
7.41647044766614
7.41414537336119
7.41414537336119
7.40204973896538
7.40204973896538
7.37567069860125
7.37567069860125
7.33269286591187
7.33269286591187
7.26957353875182
7.26957353875182
7.18980616199543
7.18980616199543
7.09408977061961
7.09408977061961
6.98918411096742
6.98918411096742
6.87860509529342
6.87860509529342
6.76396367520004
6.76396367520004
6.65562501843971
6.65562501843971
6.56460792026631
6.56460792026631
6.49538926587238
6.49538926587238
6.43293929176321
6.43293929176321
6.35773658016165
6.35773658016165
6.26437906324562
6.26437906324562
6.15303483643404
6.15303483643404
6.02590371954518
6.02590371954518
5.88298009543537
5.88298009543537
5.72386231048628
5.72386231048628
5.54830522194815
5.54830522194815
5.35633515879293
5.35633515879293
5.14842356148695
5.14842356148695
4.92574426261551
4.92574426261551
4.68770098483966
4.68770098483966
4.43152320300550
4.43152320300550
4.16540639604993
4.16540639604993
3.89657441883872
3.89657441883872
3.62653338163755
3.62653338163755
3.35621135457282
3.35621135457282
3.08618872950663
3.08618872950663
2.81292421207564
2.81292421207564
2.54949229807277
2.54949229807277
2.31968526029181
2.31968526029181
2.15111315354512
2.15111315354512
2.09166896540682
2.09166896540682
2.13451217882830
2.13451217882830
2.25338636744179
2.25338636744179
2.48643233693097
2.48643233693097
2.79331340296024
2.79331340296024
3.14186004357099
3.14186004357099
3.50639747152470
3.50639747152470
3.86916383438765
3.86916383438765
4.22160031362076
4.22160031362076
4.55457256174889
4.55457256174889
4.85865815448960
4.85865815448960
5.13642481843418
5.13642481843418
5.38941400714288
5.38941400714288
5.61528118655397
5.61528118655397
5.82033850374147
5.82033850374147
6.00489750240442
6.00489750240442
6.17280458165564
6.17280458165564
6.32578082523822
6.32578082523822
6.45993920377523
6.45993920377523
6.57331853618108
6.57331853618108
6.66873036098724
6.66873036098724
6.74605240521342
6.74605240521342
6.80910830667397
6.80910830667397
6.86983678810390
6.86983678810390
6.92988069452279
6.92988069452279
6.98949662147470
6.98949662147470
7.05818087045262
7.05818087045262
7.13746783864414
7.13746783864414
7.21946223520663
7.21946223520663
7.30215633631859
7.30215633631859
7.38360004498273
7.38360004498273
7.45959846356807
7.45959846356807
7.52251548389792
7.52251548389792
7.56300674239565
7.56300674239565
7.57675126658177
7.57675126658177
7.56688159114882
7.56688159114882
7.53365091199231
7.53365091199231
7.47544480770577
7.47544480770577
7.39443534296855
7.39443534296855
7.28940573971985
7.28940573971985
7.16078824733911
7.16078824733911
7.00527942105227
7.00527942105227
6.82484609480680
6.82484609480680
6.62678808870330
6.62678808870330
6.42095271837593
6.42095271837593
6.20154553382411
6.20154553382411
5.95489131084157
5.95489131084157
5.68518874482743
5.68518874482743
5.39824650432097
5.39824650432097
5.10484051432796
5.10484051432796
4.81641700605171
4.81641700605171
4.53001335871325
4.53001335871325
4.25213635289902
4.25213635289902
3.98154808450781
3.98154808450781
3.71710382706636
3.71710382706636
3.44237760667804
3.44237760667804
3.16661888584238
3.16661888584238
2.90560511933747
2.90560511933747
2.67023825263507
2.67023825263507
2.44856313140632
2.44856313140632
2.23580412763173
2.23580412763173
2.01739478460142
2.01739478460142
1.80243342379115
1.80243342379115
1.58585738565032
1.58585738565032
1.35776907126453
1.35776907126453
1.12393399083430
1.12393399083430
0.893202024825591
0.893202024825591
0.678253233041543
0.678253233041543
0.494434583999000
0.494434583999000
0.348799895811738
0.348799895811738
0.251227552127844
0.251227552127844
0.171827356071687
0.171827356071687
0.102131269660030
0.102131269660030
0.0510684145922239
0.0510684145922239
0.0233661334434848
0.0233661334434848
0.0217631234813683
0.0217631234813683
0.0304573247803112
0.0304573247803112
0.0374859871391608
0.0374859871391608
0.0419274463453693
0.0419274463453693
0.0432426704865549
0.0432426704865549
0.0412775412029061
0.0412775412029061
0.0362632216213870
0.0362632216213870
0.0288155570663383
0.0288155570663383
0.0199320905333311
0.0199320905333311
0.0109829541303716
0.0109829541303716
0.00368976982653895
0.00368976982653895
8.51061917823750e-05
8.51061917823750e-05
0
0
0
0
0
0
0
0
0
0
0
0
0
0
0
0
0
0
0
0
0
0
0
0
0
0
0
0
0
0
0
0
0
0
0
0
0
0
0
0
0
0
0
0
0
0
0
0
0
0
0.00215208053311930
0.00215208053311930
0.0558069592516963
0.0558069592516963
0.272802581600667
0.272802581600667
0.670337160972423
0.670337160972423
1.13266360599778
1.13266360599778
1.62613317287918
1.62613317287918
2.11165374139182
2.11165374139182
2.57256621724605
2.57256621724605
3.01027035320992
3.01027035320992
3.43192904326588
3.43192904326588
3.83795508470266
3.83795508470266
4.21700532967563
4.21700532967563
4.55828421033878
4.55828421033878
4.88592890199099
4.88592890199099
5.21625260003424
5.21625260003424
5.52220749392699
5.52220749392699
5.78916608024178
5.78916608024178
6.02236744347228
6.02236744347228
6.22846902309310
6.22846902309310
6.41519746961044
6.41519746961044
6.58822879791455
6.58822879791455
6.74621097996863
6.74621097996863
6.88610535765685
6.88610535765685
7.00217611249182
7.00217611249182
7.09237874342912
7.09237874342912
7.16636867760191
7.16636867760191
7.22616974416447
7.22616974416447
7.27529558163600
7.27529558163600
7.31857206358321
7.31857206358321
7.35626827704903
7.35626827704903
7.38572184873266
7.38572184873266
7.40669151955460
7.40669151955460
7.41647044766614
7.41647044766614
7.41414537336119
7.41414537336119
7.40204973896538
7.40204973896538
7.37567069860125
7.37567069860125
7.33269286591187
7.33269286591187
7.26957353875182
7.26957353875182
7.18980616199543
7.18980616199543
7.09408977061961
7.09408977061961
6.98918411096742
6.98918411096742
6.87860509529342
6.87860509529342
6.76396367520004
6.76396367520004
6.65562501843971
6.65562501843971
6.56460792026631
6.56460792026631
6.49538926587238
6.49538926587238
6.43293929176321
6.43293929176321
6.35773658016165
6.35773658016165
6.26437906324562
6.26437906324562
6.15303483643404
6.15303483643404
6.02590371954518
6.02590371954518
5.88298009543537
5.88298009543537
5.72386231048628
5.72386231048628
5.54830522194815
5.54830522194815
5.35633515879293
5.35633515879293
5.14842356148695
5.14842356148695
4.92574426261551
4.92574426261551
4.68770098483966
4.68770098483966
4.43152320300550
4.43152320300550
4.16540639604993
4.16540639604993
3.89657441883872
3.89657441883872
3.62653338163755
3.62653338163755
3.35621135457282
3.35621135457282
3.08618872950663
3.08618872950663
2.81292421207564
2.81292421207564
2.54949229807277
2.54949229807277
2.31968526029181
2.31968526029181
2.15111315354512
2.15111315354512
2.09166896540682
2.09166896540682
2.13451217882830
2.13451217882830
2.25338636744179
2.25338636744179
2.48643233693097
2.48643233693097
2.79331340296024
2.79331340296024
3.14186004357099
3.14186004357099
3.50639747152470
3.50639747152470
3.86916383438765
3.86916383438765
4.22160031362076
4.22160031362076
4.55457256174889
4.55457256174889
4.85865815448960
4.85865815448960
5.13642481843418
5.13642481843418
5.38941400714288
5.38941400714288
5.61528118655397
5.61528118655397
5.82033850374147
5.82033850374147
6.00489750240442
6.00489750240442
6.17280458165564
6.17280458165564
6.32578082523822
6.32578082523822
6.45993920377523
6.45993920377523
6.57331853618108
6.57331853618108
6.66873036098724
6.66873036098724
6.74605240521342
6.74605240521342
6.80910830667397
6.80910830667397
6.86983678810390
6.86983678810390
6.92988069452279
6.92988069452279
6.98949662147470
6.98949662147470
7.05818087045262
7.05818087045262
7.13746783864414
7.13746783864414
7.21946223520663
7.21946223520663
7.30215633631859
7.30215633631859
7.38360004498273
7.38360004498273
7.45959846356807
7.45959846356807
7.52251548389792
7.52251548389792
7.56300674239565
7.56300674239565
7.57675126658177
7.57675126658177
7.56688159114882
7.56688159114882
7.53365091199231
7.53365091199231
7.47544480770577
7.47544480770577
7.39443534296855
7.39443534296855
7.28940573971985
7.28940573971985
7.16078824733911
7.16078824733911
7.00527942105227
7.00527942105227
6.82484609480680
6.82484609480680
7.20026968726286
7.20026968726286
6.97743104949888
6.97743104949888
6.74690712226699
6.74690712226699
6.50438958689645
6.50438958689645
6.23410896345457
6.23410896345457
5.93600757146318
5.93600757146318
5.61939410841891
5.61939410841891
5.30234085516285
5.30234085516285
4.99626285655294
4.99626285655294
4.69438664090481
4.69438664090481
4.40676960075078
4.40676960075078
4.12513286427104
4.12513286427104
3.85543561484171
3.85543561484171
3.58408577709010
3.58408577709010
3.31637087355353
3.31637087355353
3.06799147850101
3.06799147850101
2.83200126515413
2.83200126515413
2.60696108684728
2.60696108684728
2.37864026130961
2.37864026130961
2.14649172625318
2.14649172625318
1.91922365026580
1.91922365026580
1.69171514004722
1.69171514004722
1.45273153853165
1.45273153853165
1.20852410780684
1.20852410780684
0.968689938096990
0.968689938096990
0.746949063296700
0.746949063296700
0.561242947751805
0.561242947751805
0.432410871524426
0.432410871524426
0.342127764818033
0.342127764818033
0.263507856444101
0.263507856444101
0.199698396667830
0.199698396667830
0.154134131942907
0.154134131942907
0.130139565807192
0.130139565807192
0.130608742774183
0.130608742774183
0.144623256228285
0.144623256228285
0.153223454681447
0.153223454681447
0.155725045733092
0.155725045733092
0.151980046509726
0.151980046509726
0.142210569587143
0.142210569587143
0.127012823454720
0.127012823454720
0.107366530641633
0.107366530641633
0.0846462354713371
0.0846462354713371
0.0606284630093307
0.0606284630093307
0.0374859871391608
0.0374859871391608
0.0177579995572641
0.0177579995572641
0.00428368347165879
0.00428368347165879
0
0
0
0
0
0
0
0
0
0
0
0
0
0
0
0
0
0
0
0
0
0
0
0
0
0
0
0
0
0
0
0
0
0
0
0
0
0
0
0
0
0
0
0
0.0194983940507309
0.0194983940507309
0.122394801485549
0.122394801485549
0.399258132270744
0.399258132270744
0.865596371189708
0.865596371189708
1.39211036828191
1.39211036828191
1.93911730827877
1.93911730827877
2.47116454224893
2.47116454224893
2.96416560171172
2.96416560171172
3.42709382997242
3.42709382997242
3.86483740470394
3.86483740470394
4.27620832601106
4.27620832601106
4.65848782738941
4.65848782738941
5.00914191851609
5.00914191851609
5.35355140231358
5.35355140231358
5.70138508125663
5.70138508125663
6.02631295563904
6.02631295563904
6.31264798334965
6.31264798334965
6.57144682355162
6.57144682355162
6.80837038981475
6.80837038981475
7.02256959462434
7.02256959462434
7.21928490452147
7.21928490452147
7.39525073996544
7.39525073996544
7.54669624977072
7.54669624977072
7.67118994342378
7.67118994342378
7.77019530880551
7.77019530880551
7.85203234502274
7.85203234502274
7.91602588136000
7.91602588136000
7.96478826872744
7.96478826872744
8.00063548119621
8.00063548119621
8.02677564587757
8.02677564587757
8.04471096457293
8.04471096457293
8.05200314631012
8.05200314631012
8.05036605108229
8.05036605108229
8.03721981084192
8.03721981084192
8.00824630046509
8.00824630046509
7.96307022071845
7.96307022071845
7.90401324461069
7.90401324461069
7.83043415703763
7.83043415703763
7.73854546871137
7.73854546871137
7.62786608059014
7.62786608059014
7.50457969380419
7.50457969380419
7.37001341434800
7.37001341434800
7.22975612540835
7.22975612540835
7.08309153026547
7.08309153026547
6.93388355470494
6.93388355470494
6.79456646610712
6.79456646610712
6.67978221599531
6.67978221599531
6.59339880428985
6.59339880428985
6.51638274159637
6.51638274159637
6.42681207147955
6.42681207147955
6.32288766808332
6.32288766808332
6.20409749072524
6.20409749072524
6.07000531383764
6.07000531383764
5.92054140074618
5.92054140074618
5.75494247990161
5.75494247990161
5.57266740382205
5.57266740382205
5.37386807116943
5.37386807116943
5.15977603520084
5.15977603520084
4.93176116967661
4.93176116967661
4.68946774990847
4.68946774990847
4.43658695494888
4.43658695494888
4.17858873599278
4.17858873599278
3.92101859736584
3.92101859736584
3.66099878914953
3.66099878914953
3.40364185547090
3.40364185547090
3.14888205250813
3.14888205250813
2.90634920390256
2.90634920390256
2.69033894617338
2.69033894617338
2.54589311730582
2.54589311730582
2.50538045819610
2.50538045819610
2.57167040583260
2.57167040583260
2.74932787372703
2.74932787372703
3.02198769308220
3.02198769308220
3.35826879472886
3.35826879472886
3.72065960741826
3.72065960741826
4.09105603322945
4.09105603322945
4.44861063825377
4.44861063825377
4.78883221274776
4.78883221274776
5.10483773883902
5.10483773883902
5.39786009141874
5.39786009141874
5.66668979959969
5.66668979959969
5.91293727703152
5.91293727703152
6.13915162579317
6.13915162579317
6.34489650803581
6.34489650803581
6.52958275841147
6.52958275841147
6.69847799382045
6.69847799382045
6.84839965081549
6.84839965081549
6.97672849068866
6.97672849068866
7.08439202586616
7.08439202586616
7.17390188966625
7.17390188966625
7.24956274093896
7.24956274093896
7.31863652527163
7.31863652527163
7.38258621574245
7.38258621574245
7.44363777783351
7.44363777783351
7.51453895749367
7.51453895749367
7.59433626238627
7.59433626238627
7.67730570430268
7.67730570430268
7.76126934366147
7.76126934366147
7.84373539444692
7.84373539444692
7.92555651006373
7.92555651006373
8.00141364785823
8.00141364785823
8.06247991812928
8.06247991812928
8.10428640525991
8.10428640525991
8.12634289128081
8.12634289128081
8.12522556107785
8.12522556107785
8.10047139458276
8.10047139458276
8.04981161177115
8.04981161177115
7.97197170829275
7.97197170829275
7.86806025122596
7.86806025122596
7.73915203949365
7.73915203949365
7.58533133269297
7.58533133269297
7.40554796898462
7.40554796898462
7.20026968726286
7.20026968726286
6.97743104949888
6.97743104949888
6.74690712226699
6.74690712226699
6.50438958689645
6.50438958689645
6.23410896345457
6.23410896345457
5.93600757146318
5.93600757146318
5.61939410841891
5.61939410841891
5.30234085516285
5.30234085516285
4.99626285655294
4.99626285655294
4.69438664090481
4.69438664090481
4.40676960075078
4.40676960075078
4.12513286427104
4.12513286427104
3.85543561484171
3.85543561484171
3.58408577709010
3.58408577709010
3.31637087355353
3.31637087355353
3.06799147850101
3.06799147850101
2.83200126515413
2.83200126515413
2.60696108684728
2.60696108684728
2.37864026130961
2.37864026130961
2.14649172625318
2.14649172625318
1.91922365026580
1.91922365026580
1.69171514004722
1.69171514004722
1.45273153853165
1.45273153853165
1.20852410780684
1.20852410780684
0.968689938096990
0.968689938096990
0.746949063296700
0.746949063296700
0.561242947751805
0.561242947751805
0.432410871524426
0.432410871524426
0.342127764818033
0.342127764818033
0.263507856444101
0.263507856444101
0.199698396667830
0.199698396667830
0.154134131942907
0.154134131942907
0.130139565807192
0.130139565807192
0.130608742774183
0.130608742774183
0.144623256228285
0.144623256228285
0.153223454681447
0.153223454681447
0.155725045733092
0.155725045733092
0.151980046509726
0.151980046509726
0.142210569587143
0.142210569587143
0.127012823454720
0.127012823454720
0.107366530641633
0.107366530641633
0.0846462354713371
0.0846462354713371
0.0606284630093307
0.0606284630093307
0.0374859871391608
0.0374859871391608
0.0177579995572641
0.0177579995572641
0.00428368347165879
0.00428368347165879
0
0
0
0
0
0
0
0
0
0
0
0
0
0
0
0
0
0
0
0
0
0
0
0
0
0
0
0
0
0
0
0
0
0
0
0
0
0
0
0
0
0
0
0
0.0194983940507309
0.0194983940507309
0.122394801485549
0.122394801485549
0.399258132270744
0.399258132270744
0.865596371189708
0.865596371189708
1.39211036828191
1.39211036828191
1.93911730827877
1.93911730827877
2.47116454224893
2.47116454224893
2.96416560171172
2.96416560171172
3.42709382997242
3.42709382997242
3.86483740470394
3.86483740470394
4.27620832601106
4.27620832601106
4.65848782738941
4.65848782738941
5.00914191851609
5.00914191851609
5.35355140231358
5.35355140231358
5.70138508125663
5.70138508125663
6.02631295563904
6.02631295563904
6.31264798334965
6.31264798334965
6.57144682355162
6.57144682355162
6.80837038981475
6.80837038981475
7.02256959462434
7.02256959462434
7.21928490452147
7.21928490452147
7.39525073996544
7.39525073996544
7.54669624977072
7.54669624977072
7.67118994342378
7.67118994342378
7.77019530880551
7.77019530880551
7.85203234502274
7.85203234502274
7.91602588136000
7.91602588136000
7.96478826872744
7.96478826872744
8.00063548119621
8.00063548119621
8.02677564587757
8.02677564587757
8.04471096457293
8.04471096457293
8.05200314631012
8.05200314631012
8.05036605108229
8.05036605108229
8.03721981084192
8.03721981084192
8.00824630046509
8.00824630046509
7.96307022071845
7.96307022071845
7.90401324461069
7.90401324461069
7.83043415703763
7.83043415703763
7.73854546871137
7.73854546871137
7.62786608059014
7.62786608059014
7.50457969380419
7.50457969380419
7.37001341434800
7.37001341434800
7.22975612540835
7.22975612540835
7.08309153026547
7.08309153026547
6.93388355470494
6.93388355470494
6.79456646610712
6.79456646610712
6.67978221599531
6.67978221599531
6.59339880428985
6.59339880428985
6.51638274159637
6.51638274159637
6.42681207147955
6.42681207147955
6.32288766808332
6.32288766808332
6.20409749072524
6.20409749072524
6.07000531383764
6.07000531383764
5.92054140074618
5.92054140074618
5.75494247990161
5.75494247990161
5.57266740382205
5.57266740382205
5.37386807116943
5.37386807116943
5.15977603520084
5.15977603520084
4.93176116967661
4.93176116967661
4.68946774990847
4.68946774990847
4.43658695494888
4.43658695494888
4.17858873599278
4.17858873599278
3.92101859736584
3.92101859736584
3.66099878914953
3.66099878914953
3.40364185547090
3.40364185547090
3.14888205250813
3.14888205250813
2.90634920390256
2.90634920390256
2.69033894617338
2.69033894617338
2.54589311730582
2.54589311730582
2.50538045819610
2.50538045819610
2.57167040583260
2.57167040583260
2.74932787372703
2.74932787372703
3.02198769308220
3.02198769308220
3.35826879472886
3.35826879472886
3.72065960741826
3.72065960741826
4.09105603322945
4.09105603322945
4.44861063825377
4.44861063825377
4.78883221274776
4.78883221274776
5.10483773883902
5.10483773883902
5.39786009141874
5.39786009141874
5.66668979959969
5.66668979959969
5.91293727703152
5.91293727703152
6.13915162579317
6.13915162579317
6.34489650803581
6.34489650803581
6.52958275841147
6.52958275841147
6.69847799382045
6.69847799382045
6.84839965081549
6.84839965081549
6.97672849068866
6.97672849068866
7.08439202586616
7.08439202586616
7.17390188966625
7.17390188966625
7.24956274093896
7.24956274093896
7.31863652527163
7.31863652527163
7.38258621574245
7.38258621574245
7.44363777783351
7.44363777783351
7.51453895749367
7.51453895749367
7.59433626238627
7.59433626238627
7.67730570430268
7.67730570430268
7.76126934366147
7.76126934366147
7.84373539444692
7.84373539444692
7.92555651006373
7.92555651006373
8.00141364785823
8.00141364785823
8.06247991812928
8.06247991812928
8.10428640525991
8.10428640525991
8.12634289128081
8.12634289128081
8.12522556107785
8.12522556107785
8.10047139458276
8.10047139458276
8.04981161177115
8.04981161177115
7.97197170829275
7.97197170829275
7.86806025122596
7.86806025122596
7.73915203949365
7.73915203949365
7.58533133269297
7.58533133269297
7.40554796898462
7.40554796898462
7.76175484569327
7.76175484569327
7.53385706200031
7.53385706200031
7.29061832805286
7.29061832805286
7.03953219561673
7.03953219561673
6.77654983030893
6.77654983030893
6.48405788005769
6.48405788005769
6.16117339997287
6.16117339997287
5.82094612533292
5.82094612533292
5.48654391437583
5.48654391437583
5.16385542723297
5.16385542723297
4.85222524248500
4.85222524248500
4.54910813332019
4.54910813332019
4.26088769869642
4.26088769869642
3.98820182186705
3.98820182186705
3.72419592594666
3.72419592594666
3.46957119952125
3.46957119952125
3.22947518457545
3.22947518457545
2.99406161070636
2.99406161070636
2.75310784269045
2.75310784269045
2.50570338404123
2.50570338404123
2.26216820260422
2.26216820260422
2.02719375157791
2.02719375157791
1.78994690804427
1.78994690804427
1.54193798159135
1.54193798159135
1.29014215056862
1.29014215056862
1.05113153429472
1.05113153429472
0.844239285388991
0.844239285388991
0.687963662465307
0.687963662465307
0.590194281305906
0.590194281305906
0.508762664806019
0.508762664806019
0.437113493587896
0.437113493587896
0.378309321601933
0.378309321601933
0.335589479916506
0.335589479916506
0.312147290522167
0.312147290522167
0.310847584028341
0.310847584028341
0.322578859030794
0.322578859030794
0.326121744920307
0.326121744920307
0.320813904908236
0.320813904908236
0.306850877487129
0.306850877487129
0.284761261411610
0.284761261411610
0.255425454771474
0.255425454771474
0.220103410344131
0.220103410344131
0.180466884665262
0.180466884665262
0.138628740769430
0.138628740769430
0.0971581618219102
0.0971581618219102
0.0590666436149278
0.0590666436149278
0.0277466632759598
0.0277466632759598
0.00684526415067863
0.00684526415067863
0
0
0
0
0
0
0
0
0
0
0
0
0
0
0
0
0
0
0
0
0
0
0
0
0
0
0
0
0
0
0
0
0
0
0
0
0
0
0.0374232655423877
0.0374232655423877
0.174931488575158
0.174931488575158
0.476953132500148
0.476953132500148
0.981710395844156
0.981710395844156
1.55712434385838
1.55712434385838
2.14080910105216
2.14080910105216
2.71123170899885
2.71123170899885
3.23199211774052
3.23199211774052
3.71906357056631
3.71906357056631
4.17063314224636
4.17063314224636
4.59230577927212
4.59230577927212
4.98770549856823
4.98770549856823
5.35899236302522
5.35899236302522
5.72233982848775
5.72233982848775
6.09426712724208
6.09426712724208
6.44488564555889
6.44488564555889
6.76057487390196
6.76057487390196
7.05279125210108
7.05279125210108
7.32625695816472
7.32625695816472
7.57508205746114
7.57508205746114
7.79669017983623
7.79669017983623
7.98857795456850
7.98857795456850
8.15057773432493
8.15057773432493
8.28644682956531
8.28644682956531
8.39731937959107
8.39731937959107
8.48583026402618
8.48583026402618
8.55327314120968
8.55327314120968
8.60500636420965
8.60500636420965
8.64717030208954
8.64717030208954
8.68084873347526
8.68084873347526
8.70538304247263
8.70538304247263
8.71633244056154
8.71633244056154
8.71262050757630
8.71262050757630
8.69124317029035
8.69124317029035
8.65529448042391
8.65529448042391
8.60573284037114
8.60573284037114
8.53657385552627
8.53657385552627
8.44861512463071
8.44861512463071
8.34499597731650
8.34499597731650
8.22558549346269
8.22558549346269
8.08622007456154
8.08622007456154
7.92643207502222
7.92643207502222
7.75531753917264
7.75531753917264
7.57881891288137
7.57881891288137
7.40267829300443
7.40267829300443
7.22209410534227
7.22209410534227
7.04364436941944
7.04364436941944
6.88097673677607
6.88097673677607
6.75072678351847
6.75072678351847
6.65671258037519
6.65671258037519
6.57399405704088
6.57399405704088
6.48098123523986
6.48098123523986
6.37519616661360
6.37519616661360
6.25524872590369
6.25524872590369
6.11947396435879
6.11947396435879
5.96658852417361
5.96658852417361
5.79561959691530
5.79561959691530
5.60609777690164
5.60609777690164
5.39835351521911
5.39835351521911
5.17586773933925
5.17586773933925
4.94040070687600
4.94040070687600
4.69539350101429
4.69539350101429
4.44867146534300
4.44867146534300
4.20307845107633
4.20307845107633
3.96179673161949
3.96179673161949
3.73289834191843
3.73289834191843
3.51158725963451
3.51158725963451
3.30685467621409
3.30685467621409
3.13899916912602
3.13899916912602
3.03976401386798
3.03976401386798
3.01829315472603
3.01829315472603
3.09926632794619
3.09926632794619
3.30508155010727
3.30508155010727
3.60347210295449
3.60347210295449
3.94230078680279
3.94230078680279
4.29933887716689
4.29933887716689
4.65690070155322
4.65690070155322
4.99617828394050
4.99617828394050
5.31544638987803
5.31544638987803
5.61530185696785
5.61530185696785
5.89253732395524
5.89253732395524
6.15283410114157
6.15283410114157
6.39374310670025
6.39374310670025
6.61359611983018
6.61359611983018
6.81161222719240
6.81161222719240
6.99490766234660
6.99490766234660
7.16126345565676
7.16126345565676
7.30859992177195
7.30859992177195
7.43522374697574
7.43522374697574
7.54182716913130
7.54182716913130
7.63602820616794
7.63602820616794
7.72206333468316
7.72206333468316
7.79871120305552
7.79871120305552
7.86955374549717
7.86955374549717
7.94805805959219
7.94805805959219
8.03256730925159
8.03256730925159
8.11707752122839
8.11707752122839
8.20012720752753
8.20012720752753
8.28002841532015
8.28002841532015
8.35928517696250
8.35928517696250
8.43392477253073
8.43392477253073
8.50064699006913
8.50064699006913
8.55986185788731
8.55986185788731
8.60724696810328
8.60724696810328
8.63497416310514
8.63497416310514
8.64260161155616
8.64260161155616
8.62795139066319
8.62795139066319
8.58782395369718
8.58782395369718
8.51860609761187
8.51860609761187
8.42043269159555
8.42043269159555
8.29481693817452
8.29481693817452
8.14341740326449
8.14341740326449
7.96555575078783
7.96555575078783
7.76175484569327
7.76175484569327
7.53385706200031
7.53385706200031
7.29061832805286
7.29061832805286
7.03953219561673
7.03953219561673
6.77654983030893
6.77654983030893
6.48405788005769
6.48405788005769
6.16117339997287
6.16117339997287
5.82094612533292
5.82094612533292
5.48654391437583
5.48654391437583
5.16385542723297
5.16385542723297
4.85222524248500
4.85222524248500
4.54910813332019
4.54910813332019
4.26088769869642
4.26088769869642
3.98820182186705
3.98820182186705
3.72419592594666
3.72419592594666
3.46957119952125
3.46957119952125
3.22947518457545
3.22947518457545
2.99406161070636
2.99406161070636
2.75310784269045
2.75310784269045
2.50570338404123
2.50570338404123
2.26216820260422
2.26216820260422
2.02719375157791
2.02719375157791
1.78994690804427
1.78994690804427
1.54193798159135
1.54193798159135
1.29014215056862
1.29014215056862
1.05113153429472
1.05113153429472
0.844239285388991
0.844239285388991
0.687963662465307
0.687963662465307
0.590194281305906
0.590194281305906
0.508762664806019
0.508762664806019
0.437113493587896
0.437113493587896
0.378309321601933
0.378309321601933
0.335589479916506
0.335589479916506
0.312147290522167
0.312147290522167
0.310847584028341
0.310847584028341
0.322578859030794
0.322578859030794
0.326121744920307
0.326121744920307
0.320813904908236
0.320813904908236
0.306850877487129
0.306850877487129
0.284761261411610
0.284761261411610
0.255425454771474
0.255425454771474
0.220103410344131
0.220103410344131
0.180466884665262
0.180466884665262
0.138628740769430
0.138628740769430
0.0971581618219102
0.0971581618219102
0.0590666436149278
0.0590666436149278
0.0277466632759598
0.0277466632759598
0.00684526415067863
0.00684526415067863
0
0
0
0
0
0
0
0
0
0
0
0
0
0
0
0
0
0
0
0
0
0
0
0
0
0
0
0
0
0
0
0
0
0
0
0
0
0
0.0374232655423877
0.0374232655423877
0.174931488575158
0.174931488575158
0.476953132500148
0.476953132500148
0.981710395844156
0.981710395844156
1.55712434385838
1.55712434385838
2.14080910105216
2.14080910105216
2.71123170899885
2.71123170899885
3.23199211774052
3.23199211774052
3.71906357056631
3.71906357056631
4.17063314224636
4.17063314224636
4.59230577927212
4.59230577927212
4.98770549856823
4.98770549856823
5.35899236302522
5.35899236302522
5.72233982848775
5.72233982848775
6.09426712724208
6.09426712724208
6.44488564555889
6.44488564555889
6.76057487390196
6.76057487390196
7.05279125210108
7.05279125210108
7.32625695816472
7.32625695816472
7.57508205746114
7.57508205746114
7.79669017983623
7.79669017983623
7.98857795456850
7.98857795456850
8.15057773432493
8.15057773432493
8.28644682956531
8.28644682956531
8.39731937959107
8.39731937959107
8.48583026402618
8.48583026402618
8.55327314120968
8.55327314120968
8.60500636420965
8.60500636420965
8.64717030208954
8.64717030208954
8.68084873347526
8.68084873347526
8.70538304247263
8.70538304247263
8.71633244056154
8.71633244056154
8.71262050757630
8.71262050757630
8.69124317029035
8.69124317029035
8.65529448042391
8.65529448042391
8.60573284037114
8.60573284037114
8.53657385552627
8.53657385552627
8.44861512463071
8.44861512463071
8.34499597731650
8.34499597731650
8.22558549346269
8.22558549346269
8.08622007456154
8.08622007456154
7.92643207502222
7.92643207502222
7.75531753917264
7.75531753917264
7.57881891288137
7.57881891288137
7.40267829300443
7.40267829300443
7.22209410534227
7.22209410534227
7.04364436941944
7.04364436941944
6.88097673677607
6.88097673677607
6.75072678351847
6.75072678351847
6.65671258037519
6.65671258037519
6.57399405704088
6.57399405704088
6.48098123523986
6.48098123523986
6.37519616661360
6.37519616661360
6.25524872590369
6.25524872590369
6.11947396435879
6.11947396435879
5.96658852417361
5.96658852417361
5.79561959691530
5.79561959691530
5.60609777690164
5.60609777690164
5.39835351521911
5.39835351521911
5.17586773933925
5.17586773933925
4.94040070687600
4.94040070687600
4.69539350101429
4.69539350101429
4.44867146534300
4.44867146534300
4.20307845107633
4.20307845107633
3.96179673161949
3.96179673161949
3.73289834191843
3.73289834191843
3.51158725963451
3.51158725963451
3.30685467621409
3.30685467621409
3.13899916912602
3.13899916912602
3.03976401386798
3.03976401386798
3.01829315472603
3.01829315472603
3.09926632794619
3.09926632794619
3.30508155010727
3.30508155010727
3.60347210295449
3.60347210295449
3.94230078680279
3.94230078680279
4.29933887716689
4.29933887716689
4.65690070155322
4.65690070155322
4.99617828394050
4.99617828394050
5.31544638987803
5.31544638987803
5.61530185696785
5.61530185696785
5.89253732395524
5.89253732395524
6.15283410114157
6.15283410114157
6.39374310670025
6.39374310670025
6.61359611983018
6.61359611983018
6.81161222719240
6.81161222719240
6.99490766234660
6.99490766234660
7.16126345565676
7.16126345565676
7.30859992177195
7.30859992177195
7.43522374697574
7.43522374697574
7.54182716913130
7.54182716913130
7.63602820616794
7.63602820616794
7.72206333468316
7.72206333468316
7.79871120305552
7.79871120305552
7.86955374549717
7.86955374549717
7.94805805959219
7.94805805959219
8.03256730925159
8.03256730925159
8.11707752122839
8.11707752122839
8.20012720752753
8.20012720752753
8.28002841532015
8.28002841532015
8.35928517696250
8.35928517696250
8.43392477253073
8.43392477253073
8.50064699006913
8.50064699006913
8.55986185788731
8.55986185788731
8.60724696810328
8.60724696810328
8.63497416310514
8.63497416310514
8.64260161155616
8.64260161155616
8.62795139066319
8.62795139066319
8.58782395369718
8.58782395369718
8.51860609761187
8.51860609761187
8.42043269159555
8.42043269159555
8.29481693817452
8.29481693817452
8.14341740326449
8.14341740326449
7.96555575078783
7.96555575078783
8.34411610242847
8.34411610242847
8.12141561738988
8.12141561738988
7.87091229214968
7.87091229214968
7.60117954423515
7.60117954423515
7.31947620216180
7.31947620216180
7.02415998970232
7.02415998970232
6.70215051847446
6.70215051847446
6.35643512886040
6.35643512886040
6.00041840716555
6.00041840716555
5.65368143991944
5.65368143991944
5.32041878923902
5.32041878923902
4.99835900378503
4.99835900378503
4.68275944006964
4.68275944006964
4.38834226672058
4.38834226672058
4.11457912967866
4.11457912967866
3.85923019576215
3.85923019576215
3.61818869583171
3.61818869583171
3.37992656479147
3.37992656479147
3.13574355563518
3.13574355563518
2.87784858636559
2.87784858636559
2.61479708507807
2.61479708507807
2.35981683838656
2.35981683838656
2.12055385303367
2.12055385303367
1.87763313551024
1.87763313551024
1.63523490026409
1.63523490026409
1.40277652665303
1.40277652665303
1.19260731979033
1.19260731979033
1.01984776200777
1.01984776200777
0.898134629990158
0.898134629990158
0.806899298525493
0.806899298525493
0.731834666724611
0.731834666724611
0.664756065274618
0.664756065274618
0.608523438525108
0.608523438525108
0.566196966853241
0.566196966853241
0.540847848700693
0.540847848700693
0.535313137622078
0.535313137622078
0.539372803347688
0.539372803347688
0.532800802818697
0.532800802818697
0.515431819489498
0.515431819489498
0.487700928625523
0.487700928625523
0.450341912996840
0.450341912996840
0.404424374167534
0.404424374167534
0.351402168553970
0.351402168553970
0.293168626815750
0.293168626815750
0.232110397166625
0.232110397166625
0.171146643072943
0.171146643072943
0.113734188774495
0.113734188774495
0.0638136867284435
0.0638136867284435
0.0256703191793972
0.0256703191793972
0.00368976982653895
0.00368976982653895
0
0
0
0
0
0
0
0
0
0
0
0
0
0
0
0
0
0
0
0
0
0
0
0
0
0
0
0
0
0
0
0
0.0436732011155907
0.0436732011155907
0.216373269104551
0.216373269104551
0.537420014219958
0.537420014219958
1.06081577703228
1.06081577703228
1.67242851324494
1.67242851324494
2.27916770183480
2.27916770183480
2.87494854368641
2.87494854368641
3.41876454180961
3.41876454180961
3.91943885731055
3.91943885731055
4.37987486618397
4.37987486618397
4.81128433265757
4.81128433265757
5.21918974296077
5.21918974296077
5.62063155937796
5.62063155937796
6.01135727980690
6.01135727980690
6.40536494397669
6.40536494397669
6.78123700480381
6.78123700480381
7.13040738875332
7.13040738875332
7.46376866507204
7.46376866507204
7.77938461171649
7.77938461171649
8.06839475623383
8.06839475623383
8.32661568869708
8.32661568869708
8.55187193668982
8.55187193668982
8.74455202078664
8.74455202078664
8.90577857498981
8.90577857498981
9.03226990708130
9.03226990708130
9.12610292829374
9.12610292829374
9.19375489631712
9.19375489631712
9.24104291146002
9.24104291146002
9.27605665592520
9.27605665592520
9.30426855571388
9.30426855571388
9.32758029074748
9.32758029074748
9.34471245569864
9.34471245569864
9.34976373173026
9.34976373173026
9.33663041227970
9.33663041227970
9.30245120453436
9.30245120453436
9.24830096401002
9.24830096401002
9.17806425246621
9.17806425246621
9.09217959084655
9.09217959084655
8.98400033609229
8.98400033609229
8.85569808451273
8.85569808451273
8.71165205364579
8.71165205364579
8.55054573123150
8.55054573123150
8.36650276656519
8.36650276656519
8.16268541606108
8.16268541606108
7.94645471064352
7.94645471064352
7.72828031987849
7.72828031987849
7.51608226226513
7.51608226226513
7.30688293190853
7.30688293190853
7.10735474376989
7.10735474376989
6.93768387591880
6.93768387591880
6.81748189883807
6.81748189883807
6.73447549261061
6.73447549261061
6.65445914729650
6.65445914729650
6.56077333832874
6.56077333832874
6.45198519490808
6.45198519490808
6.32665694675472
6.32665694675472
6.18447578993402
6.18447578993402
6.02555077745188
6.02555077745188
5.84734989510264
5.84734989510264
5.64934408390627
5.64934408390627
5.43623876525287
5.43623876525287
5.20788947524336
5.20788947524336
4.96539298197370
4.96539298197370
4.71922641519329
4.71922641519329
4.48850395979320
4.48850395979320
4.28208610173980
4.28208610173980
4.09751278241604
4.09751278241604
3.92928881187599
3.92928881187599
3.77718961344315
3.77718961344315
3.66525005766639
3.66525005766639
3.60334006083980
3.60334006083980
3.59908433435021
3.59908433435021
3.69877620949639
3.69877620949639
3.90589760982365
3.90589760982365
4.18402648588889
4.18402648588889
4.50424587325866
4.50424587325866
4.85291333395858
4.85291333395858
5.19802729517105
5.19802729517105
5.52250629290688
5.52250629290688
5.82735181434964
5.82735181434964
6.10862019568454
6.10862019568454
6.37427042214305
6.37427042214305
6.62210376842155
6.62210376842155
6.84756875599450
6.84756875599450
7.05272779917051
7.05272779917051
7.23950438377603
7.23950438377603
7.41392861010326
7.41392861010326
7.57624738500490
7.57624738500490
7.72211615300726
7.72211615300726
7.85053975159840
7.85053975159840
7.96534097856414
7.96534097856414
8.06945149747371
8.06945149747371
8.16124174783253
8.16124174783253
8.24361884999819
8.24361884999819
8.33032667758727
8.33032667758727
8.42255098252000
8.42255098252000
8.51377225568056
8.51377225568056
8.60175501100716
8.60175501100716
8.68724209379234
8.68724209379234
8.77184350586731
8.77184350586731
8.85281189691906
8.85281189691906
8.92391951826442
8.92391951826442
8.98537440297928
8.98537440297928
9.03928543429222
9.03928543429222
9.08507474025490
9.08507474025490
9.12007885416858
9.12007885416858
9.13469162626056
9.13469162626056
9.12566542055553
9.12566542055553
9.09204029297026
9.09204029297026
9.03512914617449
9.03512914617449
8.95178830767466
8.95178830767466
8.84088247988942
8.84088247988942
8.70260641155338
8.70260641155338
8.53798525363831
8.53798525363831
8.34411610242847
8.34411610242847
8.12141561738988
8.12141561738988
7.87091229214968
7.87091229214968
7.60117954423515
7.60117954423515
7.31947620216180
7.31947620216180
7.02415998970232
7.02415998970232
6.70215051847446
6.70215051847446
6.35643512886040
6.35643512886040
6.00041840716555
6.00041840716555
5.65368143991944
5.65368143991944
5.32041878923902
5.32041878923902
4.99835900378503
4.99835900378503
4.68275944006964
4.68275944006964
4.38834226672058
4.38834226672058
4.11457912967866
4.11457912967866
3.85923019576215
3.85923019576215
3.61818869583171
3.61818869583171
3.37992656479147
3.37992656479147
3.13574355563518
3.13574355563518
2.87784858636559
2.87784858636559
2.61479708507807
2.61479708507807
2.35981683838656
2.35981683838656
2.12055385303367
2.12055385303367
1.87763313551024
1.87763313551024
1.63523490026409
1.63523490026409
1.40277652665303
1.40277652665303
1.19260731979033
1.19260731979033
1.01984776200777
1.01984776200777
0.898134629990158
0.898134629990158
0.806899298525493
0.806899298525493
0.731834666724611
0.731834666724611
0.664756065274618
0.664756065274618
0.608523438525108
0.608523438525108
0.566196966853241
0.566196966853241
0.540847848700693
0.540847848700693
0.535313137622078
0.535313137622078
0.539372803347688
0.539372803347688
0.532800802818697
0.532800802818697
0.515431819489498
0.515431819489498
0.487700928625523
0.487700928625523
0.450341912996840
0.450341912996840
0.404424374167534
0.404424374167534
0.351402168553970
0.351402168553970
0.293168626815750
0.293168626815750
0.232110397166625
0.232110397166625
0.171146643072943
0.171146643072943
0.113734188774495
0.113734188774495
0.0638136867284435
0.0638136867284435
0.0256703191793972
0.0256703191793972
0.00368976982653895
0.00368976982653895
0
0
0
0
0
0
0
0
0
0
0
0
0
0
0
0
0
0
0
0
0
0
0
0
0
0
0
0
0
0
0
0
0.0436732011155907
0.0436732011155907
0.216373269104551
0.216373269104551
0.537420014219958
0.537420014219958
1.06081577703228
1.06081577703228
1.67242851324494
1.67242851324494
2.27916770183480
2.27916770183480
2.87494854368641
2.87494854368641
3.41876454180961
3.41876454180961
3.91943885731055
3.91943885731055
4.37987486618397
4.37987486618397
4.81128433265757
4.81128433265757
5.21918974296077
5.21918974296077
5.62063155937796
5.62063155937796
6.01135727980690
6.01135727980690
6.40536494397669
6.40536494397669
6.78123700480381
6.78123700480381
7.13040738875332
7.13040738875332
7.46376866507204
7.46376866507204
7.77938461171649
7.77938461171649
8.06839475623383
8.06839475623383
8.32661568869708
8.32661568869708
8.55187193668982
8.55187193668982
8.74455202078664
8.74455202078664
8.90577857498981
8.90577857498981
9.03226990708130
9.03226990708130
9.12610292829374
9.12610292829374
9.19375489631712
9.19375489631712
9.24104291146002
9.24104291146002
9.27605665592520
9.27605665592520
9.30426855571388
9.30426855571388
9.32758029074748
9.32758029074748
9.34471245569864
9.34471245569864
9.34976373173026
9.34976373173026
9.33663041227970
9.33663041227970
9.30245120453436
9.30245120453436
9.24830096401002
9.24830096401002
9.17806425246621
9.17806425246621
9.09217959084655
9.09217959084655
8.98400033609229
8.98400033609229
8.85569808451273
8.85569808451273
8.71165205364579
8.71165205364579
8.55054573123150
8.55054573123150
8.36650276656519
8.36650276656519
8.16268541606108
8.16268541606108
7.94645471064352
7.94645471064352
7.72828031987849
7.72828031987849
7.51608226226513
7.51608226226513
7.30688293190853
7.30688293190853
7.10735474376989
7.10735474376989
6.93768387591880
6.93768387591880
6.81748189883807
6.81748189883807
6.73447549261061
6.73447549261061
6.65445914729650
6.65445914729650
6.56077333832874
6.56077333832874
6.45198519490808
6.45198519490808
6.32665694675472
6.32665694675472
6.18447578993402
6.18447578993402
6.02555077745188
6.02555077745188
5.84734989510264
5.84734989510264
5.64934408390627
5.64934408390627
5.43623876525287
5.43623876525287
5.20788947524336
5.20788947524336
4.96539298197370
4.96539298197370
4.71922641519329
4.71922641519329
4.48850395979320
4.48850395979320
4.28208610173980
4.28208610173980
4.09751278241604
4.09751278241604
3.92928881187599
3.92928881187599
3.77718961344315
3.77718961344315
3.66525005766639
3.66525005766639
3.60334006083980
3.60334006083980
3.59908433435021
3.59908433435021
3.69877620949639
3.69877620949639
3.90589760982365
3.90589760982365
4.18402648588889
4.18402648588889
4.50424587325866
4.50424587325866
4.85291333395858
4.85291333395858
5.19802729517105
5.19802729517105
5.52250629290688
5.52250629290688
5.82735181434964
5.82735181434964
6.10862019568454
6.10862019568454
6.37427042214305
6.37427042214305
6.62210376842155
6.62210376842155
6.84756875599450
6.84756875599450
7.05272779917051
7.05272779917051
7.23950438377603
7.23950438377603
7.41392861010326
7.41392861010326
7.57624738500490
7.57624738500490
7.72211615300726
7.72211615300726
7.85053975159840
7.85053975159840
7.96534097856414
7.96534097856414
8.06945149747371
8.06945149747371
8.16124174783253
8.16124174783253
8.24361884999819
8.24361884999819
8.33032667758727
8.33032667758727
8.42255098252000
8.42255098252000
8.51377225568056
8.51377225568056
8.60175501100716
8.60175501100716
8.68724209379234
8.68724209379234
8.77184350586731
8.77184350586731
8.85281189691906
8.85281189691906
8.92391951826442
8.92391951826442
8.98537440297928
8.98537440297928
9.03928543429222
9.03928543429222
9.08507474025490
9.08507474025490
9.12007885416858
9.12007885416858
9.13469162626056
9.13469162626056
9.12566542055553
9.12566542055553
9.09204029297026
9.09204029297026
9.03512914617449
9.03512914617449
8.95178830767466
8.95178830767466
8.84088247988942
8.84088247988942
8.70260641155338
8.70260641155338
8.53798525363831
8.53798525363831
8.91636007239142
8.91636007239142
8.70571007884650
8.70571007884650
8.46420134650404
8.46420134650404
8.19244203365889
8.19244203365889
7.89752421970178
7.89752421970178
7.58839125094977
7.58839125094977
7.25442218373564
7.25442218373564
6.89398074845809
6.89398074845809
6.51940618792369
6.51940618792369
6.14730417391976
6.14730417391976
5.79481459445331
5.79481459445331
5.45777735435872
5.45777735435872
5.12817103172006
5.12817103172006
4.80612662961865
4.80612662961865
4.50570289695045
4.50570289695045
4.23591266230976
4.23591266230976
3.99212317934106
3.99212317934106
3.75154600272034
3.75154600272034
3.50714611781195
3.50714611781195
3.24742032665100
3.24742032665100
2.97544991122784
2.97544991122784
2.70107932619408
2.70107932619408
2.44482713394372
2.44482713394372
2.21764184586396
2.21764184586396
1.99205998411911
1.99205998411911
1.77216513534545
1.77216513534545
1.56749403333189
1.56749403333189
1.38996987939359
1.38996987939359
1.25284931278159
1.25284931278159
1.14423146280578
1.14423146280578
1.05558881856801
1.05558881856801
0.984201259758163
0.984201259758163
0.919385151210265
0.919385151210265
0.863668187981347
0.863668187981347
0.819956868475626
0.819956868475626
0.791209350964075
0.791209350964075
0.780222778885358
0.780222778885358
0.772697320764004
0.772697320764004
0.752749480266691
0.752749480266691
0.720715456648841
0.720715456648841
0.677169196246734
0.677169196246734
0.622962086550658
0.622962086550658
0.559277816450436
0.559277816450436
0.487700928625523
0.487700928625523
0.410295001929830
0.410295001929830
0.329681889787439
0.329681889787439
0.249106599006477
0.249106599006477
0.172463530108987
0.172463530108987
0.104250867118287
0.104250867118287
0.0494155389919894
0.0494155389919894
0.0130588285833959
0.0130588285833959
0
0
0
0
0
0
0
0
0
0
0
0
0
0
0
0
0
0
0
0
0
0
0
0
0
0
0.00565357374562907
0.00565357374562907
0.0763808907954165
0.0763808907954165
0.295223586812229
0.295223586812229
0.633814741087223
0.633814741087223
1.13676914844813
1.13676914844813
1.75579960054503
1.75579960054503
2.37435857361889
2.37435857361889
2.97996751835231
2.97996751835231
3.54499691289354
3.54499691289354
4.05468768003288
4.05468768003288
4.52643778585765
4.52643778585765
4.96179511736792
4.96179511736792
5.38285380627324
5.38285380627324
5.81173376706465
5.81173376706465
6.23249103812734
6.23249103812734
6.64166846092350
6.64166846092350
7.03835804755555
7.03835804755555
7.42167223360204
7.42167223360204
7.79651726341941
7.79651726341941
8.15014939405397
8.15014939405397
8.48294452758962
8.48294452758962
8.78683826469424
8.78683826469424
9.05768719305855
9.05768719305855
9.29230155694191
9.29230155694191
9.49088042785988
9.49088042785988
9.64894274856389
9.64894274856389
9.76445500657709
9.76445500657709
9.84391904155845
9.84391904155845
9.89555140369988
9.89555140369988
9.93155026842041
9.93155026842041
9.95743982913286
9.95743982913286
9.97243781261507
9.97243781261507
9.97778509740888
9.97778509740888
9.97338618700160
9.97338618700160
9.95736403464984
9.95736403464984
9.92758860966525
9.92758860966525
9.87887037042885
9.87887037042885
9.80655764031301
9.80655764031301
9.71448619663012
9.71448619663012
9.61019681706013
9.61019681706013
9.49038808130354
9.49038808130354
9.34812290373821
9.34812290373821
9.18425489214927
9.18425489214927
9.00448495737131
9.00448495737131
8.80561896143941
8.80561896143941
8.58344807647862
8.58344807647862
8.34480438174072
8.34480438174072
8.09641717458959
8.09641717458959
7.84938085825628
7.84938085825628
7.60995539088559
7.60995539088559
7.38828347525752
7.38828347525752
7.19490772344282
7.19490772344282
7.04434106044460
7.04434106044460
6.94622768010642
6.94622768010642
6.86993860246829
6.86993860246829
6.78267847214175
6.78267847214175
6.67641326778002
6.67641326778002
6.55296048380263
6.55296048380263
6.41433618734318
6.41433618734318
6.26000530686831
6.26000530686831
6.08805586929265
6.08805586929265
5.90089055511344
5.90089055511344
5.69888601929210
5.69888601929210
5.48317945364721
5.48317945364721
5.25672452986541
5.25672452986541
5.03150074709401
5.03150074709401
4.82251250895076
4.82251250895076
4.64745146871343
4.64745146871343
4.50828410384014
4.50828410384014
4.39380442296279
4.39380442296279
4.29561054899887
4.29561054899887
4.22859167887504
4.22859167887504
4.19456709608001
4.19456709608001
4.21358895142126
4.21358895142126
4.32576048454113
4.32576048454113
4.52029809116640
4.52029809116640
4.77753054428312
4.77753054428312
5.08234224951956
5.08234224951956
5.41086081405283
5.41086081405283
5.72930744925656
5.72930744925656
6.03394542655642
6.03394542655642
6.32337114265982
6.32337114265982
6.59551243139153
6.59551243139153
6.85043562525003
6.85043562525003
7.08213492517482
7.08213492517482
7.28944479555261
7.28944479555261
7.47631564484148
7.47631564484148
7.65400655236968
7.65400655236968
7.82366174081718
7.82366174081718
7.97938864269571
7.97938864269571
8.12205724159121
8.12205724159121
8.25109150774940
8.25109150774940
8.36860221892625
8.36860221892625
8.47643089505439
8.47643089505439
8.57133482504206
8.57133482504206
8.66437078661890
8.66437078661890
8.76077163899565
8.76077163899565
8.85929289453372
8.85929289453372
8.96131762101867
8.96131762101867
9.06443569271489
9.06443569271489
9.16533296828639
9.16533296828639
9.25927241986142
9.25927241986142
9.34130537900071
9.34130537900071
9.41192441566020
9.41192441566020
9.47252645153960
9.47252645153960
9.52325982480843
9.52325982480843
9.56596616075031
9.56596616075031
9.59728211030864
9.59728211030864
9.61343194300631
9.61343194300631
9.61076018493585
9.61076018493585
9.58764952789795
9.58764952789795
9.54153647670485
9.54153647670485
9.47081199652625
9.47081199652625
9.37520977840654
9.37520977840654
9.25048031823747
9.25048031823747
9.09729292012150
9.09729292012150
8.91636007239142
8.91636007239142
8.70571007884650
8.70571007884650
8.46420134650404
8.46420134650404
8.19244203365889
8.19244203365889
7.89752421970178
7.89752421970178
7.58839125094977
7.58839125094977
7.25442218373564
7.25442218373564
6.89398074845809
6.89398074845809
6.51940618792369
6.51940618792369
6.14730417391976
6.14730417391976
5.79481459445331
5.79481459445331
5.45777735435872
5.45777735435872
5.12817103172006
5.12817103172006
4.80612662961865
4.80612662961865
4.50570289695045
4.50570289695045
4.23591266230976
4.23591266230976
3.99212317934106
3.99212317934106
3.75154600272034
3.75154600272034
3.50714611781195
3.50714611781195
3.24742032665100
3.24742032665100
2.97544991122784
2.97544991122784
2.70107932619408
2.70107932619408
2.44482713394372
2.44482713394372
2.21764184586396
2.21764184586396
1.99205998411911
1.99205998411911
1.77216513534545
1.77216513534545
1.56749403333189
1.56749403333189
1.38996987939359
1.38996987939359
1.25284931278159
1.25284931278159
1.14423146280578
1.14423146280578
1.05558881856801
1.05558881856801
0.984201259758163
0.984201259758163
0.919385151210265
0.919385151210265
0.863668187981347
0.863668187981347
0.819956868475626
0.819956868475626
0.791209350964075
0.791209350964075
0.780222778885358
0.780222778885358
0.772697320764004
0.772697320764004
0.752749480266691
0.752749480266691
0.720715456648841
0.720715456648841
0.677169196246734
0.677169196246734
0.622962086550658
0.622962086550658
0.559277816450436
0.559277816450436
0.487700928625523
0.487700928625523
0.410295001929830
0.410295001929830
0.329681889787439
0.329681889787439
0.249106599006477
0.249106599006477
0.172463530108987
0.172463530108987
0.104250867118287
0.104250867118287
0.0494155389919894
0.0494155389919894
0.0130588285833959
0.0130588285833959
0
0
0
0
0
0
0
0
0
0
0
0
0
0
0
0
0
0
0
0
0
0
0
0
0
0
0.00565357374562907
0.00565357374562907
0.0763808907954165
0.0763808907954165
0.295223586812229
0.295223586812229
0.633814741087223
0.633814741087223
1.13676914844813
1.13676914844813
1.75579960054503
1.75579960054503
2.37435857361889
2.37435857361889
2.97996751835231
2.97996751835231
3.54499691289354
3.54499691289354
4.05468768003288
4.05468768003288
4.52643778585765
4.52643778585765
4.96179511736792
4.96179511736792
5.38285380627324
5.38285380627324
5.81173376706465
5.81173376706465
6.23249103812734
6.23249103812734
6.64166846092350
6.64166846092350
7.03835804755555
7.03835804755555
7.42167223360204
7.42167223360204
7.79651726341941
7.79651726341941
8.15014939405397
8.15014939405397
8.48294452758962
8.48294452758962
8.78683826469424
8.78683826469424
9.05768719305855
9.05768719305855
9.29230155694191
9.29230155694191
9.49088042785988
9.49088042785988
9.64894274856389
9.64894274856389
9.76445500657709
9.76445500657709
9.84391904155845
9.84391904155845
9.89555140369988
9.89555140369988
9.93155026842041
9.93155026842041
9.95743982913286
9.95743982913286
9.97243781261507
9.97243781261507
9.97778509740888
9.97778509740888
9.97338618700160
9.97338618700160
9.95736403464984
9.95736403464984
9.92758860966525
9.92758860966525
9.87887037042885
9.87887037042885
9.80655764031301
9.80655764031301
9.71448619663012
9.71448619663012
9.61019681706013
9.61019681706013
9.49038808130354
9.49038808130354
9.34812290373821
9.34812290373821
9.18425489214927
9.18425489214927
9.00448495737131
9.00448495737131
8.80561896143941
8.80561896143941
8.58344807647862
8.58344807647862
8.34480438174072
8.34480438174072
8.09641717458959
8.09641717458959
7.84938085825628
7.84938085825628
7.60995539088559
7.60995539088559
7.38828347525752
7.38828347525752
7.19490772344282
7.19490772344282
7.04434106044460
7.04434106044460
6.94622768010642
6.94622768010642
6.86993860246829
6.86993860246829
6.78267847214175
6.78267847214175
6.67641326778002
6.67641326778002
6.55296048380263
6.55296048380263
6.41433618734318
6.41433618734318
6.26000530686831
6.26000530686831
6.08805586929265
6.08805586929265
5.90089055511344
5.90089055511344
5.69888601929210
5.69888601929210
5.48317945364721
5.48317945364721
5.25672452986541
5.25672452986541
5.03150074709401
5.03150074709401
4.82251250895076
4.82251250895076
4.64745146871343
4.64745146871343
4.50828410384014
4.50828410384014
4.39380442296279
4.39380442296279
4.29561054899887
4.29561054899887
4.22859167887504
4.22859167887504
4.19456709608001
4.19456709608001
4.21358895142126
4.21358895142126
4.32576048454113
4.32576048454113
4.52029809116640
4.52029809116640
4.77753054428312
4.77753054428312
5.08234224951956
5.08234224951956
5.41086081405283
5.41086081405283
5.72930744925656
5.72930744925656
6.03394542655642
6.03394542655642
6.32337114265982
6.32337114265982
6.59551243139153
6.59551243139153
6.85043562525003
6.85043562525003
7.08213492517482
7.08213492517482
7.28944479555261
7.28944479555261
7.47631564484148
7.47631564484148
7.65400655236968
7.65400655236968
7.82366174081718
7.82366174081718
7.97938864269571
7.97938864269571
8.12205724159121
8.12205724159121
8.25109150774940
8.25109150774940
8.36860221892625
8.36860221892625
8.47643089505439
8.47643089505439
8.57133482504206
8.57133482504206
8.66437078661890
8.66437078661890
8.76077163899565
8.76077163899565
8.85929289453372
8.85929289453372
8.96131762101867
8.96131762101867
9.06443569271489
9.06443569271489
9.16533296828639
9.16533296828639
9.25927241986142
9.25927241986142
9.34130537900071
9.34130537900071
9.41192441566020
9.41192441566020
9.47252645153960
9.47252645153960
9.52325982480843
9.52325982480843
9.56596616075031
9.56596616075031
9.59728211030864
9.59728211030864
9.61343194300631
9.61343194300631
9.61076018493585
9.61076018493585
9.58764952789795
9.58764952789795
9.54153647670485
9.54153647670485
9.47081199652625
9.47081199652625
9.37520977840654
9.37520977840654
9.25048031823747
9.25048031823747
9.09729292012150
9.09729292012150
9.45266390938302
9.45266390938302
9.25185759722208
9.25185759722208
9.02168031505128
9.02168031505128
8.76059886739201
8.76059886739201
8.46809206601484
8.46809206601484
8.15151609491726
8.15151609491726
7.81483496879374
7.81483496879374
7.44539687686206
7.44539687686206
7.05177006302969
7.05177006302969
6.65125947116769
6.65125947116769
6.26343561571770
6.26343561571770
5.90605817246803
5.90605817246803
5.56706128524416
5.56706128524416
5.23435286757354
5.23435286757354
4.91332639495124
4.91332639495124
4.61029369462861
4.61029369462861
4.35005778946875
4.35005778946875
4.11097083121505
4.11097083121505
3.86451342855086
3.86451342855086
3.60143924884961
3.60143924884961
3.32719919111279
3.32719919111279
3.05148332915434
3.05148332915434
2.78681912526698
2.78681912526698
2.55145108274181
2.55145108274181
2.34224960429741
2.34224960429741
2.13730297869415
2.13730297869415
1.94264785186022
1.94264785186022
1.76760677615138
1.76760677615138
1.62302817869186
1.62302817869186
1.50479252670115
1.50479252670115
1.39986515704866
1.39986515704866
1.31427391066502
1.31427391066502
1.24461835826451
1.24461835826451
1.18025699282282
1.18025699282282
1.12361934543583
1.12361934543583
1.07748263057212
1.07748263057212
1.04469962464967
1.04469962464967
1.02719684262256
1.02719684262256
1.00541352952836
1.00541352952836
0.970293647796218
0.970293647796218
0.922261501768775
0.922261501768775
0.861957960542124
0.861957960542124
0.790294355507164
0.790294355507164
0.708523507061170
0.708523507061170
0.618327443362365
0.618327443362365
0.521918378245403
0.521918378245403
0.422143955712528
0.422143955712528
0.322578859030794
0.322578859030794
0.227572664209474
0.227572664209474
0.142210569587143
0.142210569587143
0.0721356859453141
0.0721356859453141
0.0231899941429075
0.0231899941429075
0.000868046880425455
0.000868046880425455
0
0
0
0
0
0
0
0
0
0
0
0
0
0
0
0
0
0
0.00155132267060335
0.00155132267060335
0.0433693588419114
0.0433693588419114
0.142525007475436
0.142525007475436
0.386332101293152
0.386332101293152
0.737048941642992
0.737048941642992
1.20750513453544
1.20750513453544
1.80179321641361
1.80179321641361
2.42631552978975
2.42631552978975
3.02703173766668
3.02703173766668
3.60652747228507
3.60652747228507
4.13621957137580
4.13621957137580
4.62429559335550
4.62429559335550
5.07230469783161
5.07230469783161
5.51496746834741
5.51496746834741
5.98293312130079
5.98293312130079
6.43830204163230
6.43830204163230
6.86296153310008
6.86296153310008
7.26844844420440
7.26844844420440
7.67684405385433
7.67684405385433
8.07977045955598
8.07977045955598
8.45974338201704
8.45974338201704
8.82364958446590
8.82364958446590
9.16249078022685
9.16249078022685
9.46950674354922
9.46950674354922
9.74174951195138
9.74174951195138
9.98079136752275
9.98079136752275
10.1809463778416
10.1809463778416
10.3348757020213
10.3348757020213
10.4456757167166
10.4456757167166
10.5231817831724
10.5231817831724
10.5783719477434
10.5783719477434
10.6146274575509
10.6146274575509
10.6338341825254
10.6338341825254
10.6362833628186
10.6362833628186
10.6229008426989
10.6229008426989
10.5950227806488
10.5950227806488
10.5550296758699
10.5550296758699
10.4999586634744
10.4999586634744
10.4316585671732
10.4316585671732
10.3428262337713
10.3428262337713
10.2312173348853
10.2312173348853
10.1007748157527
10.1007748157527
9.96020266735367
9.96020266735367
9.80657376773619
9.80657376773619
9.63337055550929
9.63337055550929
9.44020052986697
9.44020052986697
9.23337694006402
9.23337694006402
9.00743259758456
9.00743259758456
8.76178822900348
8.76178822900348
8.50182303355115
8.50182303355115
8.23675086587534
8.23675086587534
7.98273303575379
7.98273303575379
7.75148450528068
7.75148450528068
7.54709611168167
7.54709611168167
7.37655405312271
7.37655405312271
7.25330786546081
7.25330786546081
7.16965760587450
7.16965760587450
7.08611911107145
7.08611911107145
6.98236909245528
6.98236909245528
6.85682635173172
6.85682635173172
6.70935262713926
6.70935262713926
6.54268669103264
6.54268669103264
6.36258669741040
6.36258669741040
6.17329527531989
6.17329527531989
5.97941550976550
5.97941550976550
5.78357922566718
5.78357922566718
5.58752975986833
5.58752975986833
5.40662461166149
5.40662461166149
5.24998682770291
5.24998682770291
5.11860031973638
5.11860031973638
5.01018789086857
5.01018789086857
4.92499290141315
4.92499290141315
4.86467115056707
4.86467115056707
4.82222361009590
4.82222361009590
4.79996753709806
4.79996753709806
4.83720311713704
4.83720311713704
4.96409844503010
4.96409844503010
5.16345061223401
5.16345061223401
5.40211414622260
5.40211414622260
5.67313453208339
5.67313453208339
5.96010000218217
5.96010000218217
6.24820375333359
6.24820375333359
6.53034383790230
6.53034383790230
6.80095263332699
6.80095263332699
7.05986551907320
7.05986551907320
7.29938767597350
7.29938767597350
7.51664410992741
7.51664410992741
7.71728471043203
7.71728471043203
7.90408158856998
7.90408158856998
8.08180045386301
8.08180045386301
8.24760676840938
8.24760676840938
8.40153868606808
8.40153868606808
8.54105999329528
8.54105999329528
8.66656080149969
8.66656080149969
8.78049257652744
8.78049257652744
8.88057361106094
8.88057361106094
8.97570098986030
8.97570098986030
9.07792848165487
9.07792848165487
9.18782613495213
9.18782613495213
9.30163991111245
9.30163991111245
9.41778928534663
9.41778928534663
9.53191828112934
9.53191828112934
9.64325595107041
9.64325595107041
9.74632533349338
9.74632533349338
9.83459439780296
9.83459439780296
9.91018650224952
9.91018650224952
9.97509871358523
9.97509871358523
10.0284172501957
10.0284172501957
10.0692730966297
10.0692730966297
10.0956276246849
10.0956276246849
10.1086671402946
10.1086671402946
10.1061249723763
10.1061249723763
10.0851892435590
10.0851892435590
10.0428192203170
10.0428192203170
9.97646305770417
9.97646305770417
9.88360292250638
9.88360292250638
9.76815377727266
9.76815377727266
9.62491962551100
9.62491962551100
9.45266390938302
9.45266390938302
9.25185759722208
9.25185759722208
9.02168031505128
9.02168031505128
8.76059886739201
8.76059886739201
8.46809206601484
8.46809206601484
8.15151609491726
8.15151609491726
7.81483496879374
7.81483496879374
7.44539687686206
7.44539687686206
7.05177006302969
7.05177006302969
6.65125947116769
6.65125947116769
6.26343561571770
6.26343561571770
5.90605817246803
5.90605817246803
5.56706128524416
5.56706128524416
5.23435286757354
5.23435286757354
4.91332639495124
4.91332639495124
4.61029369462861
4.61029369462861
4.35005778946875
4.35005778946875
4.11097083121505
4.11097083121505
3.86451342855086
3.86451342855086
3.60143924884961
3.60143924884961
3.32719919111279
3.32719919111279
3.05148332915434
3.05148332915434
2.78681912526698
2.78681912526698
2.55145108274181
2.55145108274181
2.34224960429741
2.34224960429741
2.13730297869415
2.13730297869415
1.94264785186022
1.94264785186022
1.76760677615138
1.76760677615138
1.62302817869186
1.62302817869186
1.50479252670115
1.50479252670115
1.39986515704866
1.39986515704866
1.31427391066502
1.31427391066502
1.24461835826451
1.24461835826451
1.18025699282282
1.18025699282282
1.12361934543583
1.12361934543583
1.07748263057212
1.07748263057212
1.04469962464967
1.04469962464967
1.02719684262256
1.02719684262256
1.00541352952836
1.00541352952836
0.970293647796218
0.970293647796218
0.922261501768775
0.922261501768775
0.861957960542124
0.861957960542124
0.790294355507164
0.790294355507164
0.708523507061170
0.708523507061170
0.618327443362365
0.618327443362365
0.521918378245403
0.521918378245403
0.422143955712528
0.422143955712528
0.322578859030794
0.322578859030794
0.227572664209474
0.227572664209474
0.142210569587143
0.142210569587143
0.0721356859453141
0.0721356859453141
0.0231899941429075
0.0231899941429075
0.000868046880425455
0.000868046880425455
0
0
0
0
0
0
0
0
0
0
0
0
0
0
0
0
0
0
0.00155132267060335
0.00155132267060335
0.0433693588419114
0.0433693588419114
0.142525007475436
0.142525007475436
0.386332101293152
0.386332101293152
0.737048941642992
0.737048941642992
1.20750513453544
1.20750513453544
1.80179321641361
1.80179321641361
2.42631552978975
2.42631552978975
3.02703173766668
3.02703173766668
3.60652747228507
3.60652747228507
4.13621957137580
4.13621957137580
4.62429559335550
4.62429559335550
5.07230469783161
5.07230469783161
5.51496746834741
5.51496746834741
5.98293312130079
5.98293312130079
6.43830204163230
6.43830204163230
6.86296153310008
6.86296153310008
7.26844844420440
7.26844844420440
7.67684405385433
7.67684405385433
8.07977045955598
8.07977045955598
8.45974338201704
8.45974338201704
8.82364958446590
8.82364958446590
9.16249078022685
9.16249078022685
9.46950674354922
9.46950674354922
9.74174951195138
9.74174951195138
9.98079136752275
9.98079136752275
10.1809463778416
10.1809463778416
10.3348757020213
10.3348757020213
10.4456757167166
10.4456757167166
10.5231817831724
10.5231817831724
10.5783719477434
10.5783719477434
10.6146274575509
10.6146274575509
10.6338341825254
10.6338341825254
10.6362833628186
10.6362833628186
10.6229008426989
10.6229008426989
10.5950227806488
10.5950227806488
10.5550296758699
10.5550296758699
10.4999586634744
10.4999586634744
10.4316585671732
10.4316585671732
10.3428262337713
10.3428262337713
10.2312173348853
10.2312173348853
10.1007748157527
10.1007748157527
9.96020266735367
9.96020266735367
9.80657376773619
9.80657376773619
9.63337055550929
9.63337055550929
9.44020052986697
9.44020052986697
9.23337694006402
9.23337694006402
9.00743259758456
9.00743259758456
8.76178822900348
8.76178822900348
8.50182303355115
8.50182303355115
8.23675086587534
8.23675086587534
7.98273303575379
7.98273303575379
7.75148450528068
7.75148450528068
7.54709611168167
7.54709611168167
7.37655405312271
7.37655405312271
7.25330786546081
7.25330786546081
7.16965760587450
7.16965760587450
7.08611911107145
7.08611911107145
6.98236909245528
6.98236909245528
6.85682635173172
6.85682635173172
6.70935262713926
6.70935262713926
6.54268669103264
6.54268669103264
6.36258669741040
6.36258669741040
6.17329527531989
6.17329527531989
5.97941550976550
5.97941550976550
5.78357922566718
5.78357922566718
5.58752975986833
5.58752975986833
5.40662461166149
5.40662461166149
5.24998682770291
5.24998682770291
5.11860031973638
5.11860031973638
5.01018789086857
5.01018789086857
4.92499290141315
4.92499290141315
4.86467115056707
4.86467115056707
4.82222361009590
4.82222361009590
4.79996753709806
4.79996753709806
4.83720311713704
4.83720311713704
4.96409844503010
4.96409844503010
5.16345061223401
5.16345061223401
5.40211414622260
5.40211414622260
5.67313453208339
5.67313453208339
5.96010000218217
5.96010000218217
6.24820375333359
6.24820375333359
6.53034383790230
6.53034383790230
6.80095263332699
6.80095263332699
7.05986551907320
7.05986551907320
7.29938767597350
7.29938767597350
7.51664410992741
7.51664410992741
7.71728471043203
7.71728471043203
7.90408158856998
7.90408158856998
8.08180045386301
8.08180045386301
8.24760676840938
8.24760676840938
8.40153868606808
8.40153868606808
8.54105999329528
8.54105999329528
8.66656080149969
8.66656080149969
8.78049257652744
8.78049257652744
8.88057361106094
8.88057361106094
8.97570098986030
8.97570098986030
9.07792848165487
9.07792848165487
9.18782613495213
9.18782613495213
9.30163991111245
9.30163991111245
9.41778928534663
9.41778928534663
9.53191828112934
9.53191828112934
9.64325595107041
9.64325595107041
9.74632533349338
9.74632533349338
9.83459439780296
9.83459439780296
9.91018650224952
9.91018650224952
9.97509871358523
9.97509871358523
10.0284172501957
10.0284172501957
10.0692730966297
10.0692730966297
10.0956276246849
10.0956276246849
10.1086671402946
10.1086671402946
10.1061249723763
10.1061249723763
10.0851892435590
10.0851892435590
10.0428192203170
10.0428192203170
9.97646305770417
9.97646305770417
9.88360292250638
9.88360292250638
9.76815377727266
9.76815377727266
9.62491962551100
9.62491962551100
9.94631248610526
9.94631248610526
9.75060794581543
9.75060794581543
9.52630379215112
9.52630379215112
9.27557155984575
9.27557155984575
8.99398373519951
8.99398373519951
8.68152921127526
8.68152921127526
8.34491231560138
8.34491231560138
7.97951719507641
7.97951719507641
7.58003885002792
7.58003885002792
7.16120891860736
7.16120891860736
6.74123655858325
6.74123655858325
6.34912888646348
6.34912888646348
5.98815364308105
5.98815364308105
5.64774410454027
5.64774410454027
5.31573576676579
5.31573576676579
4.99637609296230
4.99637609296230
4.70041411406197
4.70041411406197
4.45007023814356
4.45007023814356
4.20595910199423
4.20595910199423
3.94343038077636
3.94343038077636
3.66999863113067
3.66999863113067
3.39599033559046
3.39599033559046
3.13164713912063
3.13164713912063
2.88691362319105
2.88691362319105
2.67641942324313
2.67641942324313
2.48550529150709
2.48550529150709
2.30266316979784
2.30266316979784
2.13401076131277
2.13401076131277
1.98821275822932
1.98821275822932
1.86522626911084
1.86522626911084
1.75096789474340
1.75096789474340
1.64994761849595
1.64994761849595
1.56790488617278
1.56790488617278
1.49850493775440
1.49850493775440
1.43337485828451
1.43337485828451
1.37497734013162
1.37497734013162
1.32598186096794
1.32598186096794
1.28914354375222
1.28914354375222
1.26282000790828
1.26282000790828
1.22561487380455
1.22561487380455
1.17451388897496
1.17451388897496
1.10997419361891
1.10997419361891
1.03266247059284
1.03266247059284
0.943521445041741
0.943521445041741
0.843856193686920
0.843856193686920
0.735440893869537
0.735440893869537
0.620643152073401
0.620643152073401
0.502556217327135
0.502556217327135
0.385117927323746
0.385117927323746
0.273178850363130
0.273178850363130
0.172463530108987
0.172463530108987
0.0893567385391671
0.0893567385391671
0.0304573247803073
0.0304573247803073
0.00189381338704876
0.00189381338704876
0
0
0
0
0
0
0
0
0
0
0
0
0
0
0.0145350309466281
0.0145350309466281
0.0943838758206396
0.0943838758206396
0.225905124751914
0.225905124751914
0.469816953685475
0.469816953685475
0.835351527318301
0.835351527318301
1.27667175615493
1.27667175615493
1.81817525559896
1.81817525559896
2.42872020335372
2.42872020335372
3.03564228367077
3.03564228367077
3.63304407751903
3.63304407751903
4.20195421141729
4.20195421141729
4.71538434702189
4.71538434702189
5.18989215664995
5.18989215664995
5.65968706336489
5.65968706336489
6.15702005096881
6.15702005096881
6.63794460218782
6.63794460218782
7.08019849413371
7.08019849413371
7.49694232363461
7.49694232363461
7.92178860490668
7.92178860490668
8.34125753556673
8.34125753556673
8.73621405907007
8.73621405907007
9.11202241397644
9.11202241397644
9.47224412907561
9.47224412907561
9.80789572438670
9.80789572438670
10.1111597910738
10.1111597910738
10.3841002272689
10.3841002272689
10.6222656480367
10.6222656480367
10.8190815022680
10.8190815022680
10.9727112248537
10.9727112248537
11.0912135337060
11.0912135337060
11.1808908622422
11.1808908622422
11.2438911116908
11.2438911116908
11.2795031895605
11.2795031895605
11.2880650106716
11.2880650106716
11.2731594791582
11.2731594791582
11.2376301957144
11.2376301957144
11.1844395137691
11.1844395137691
11.1195599442467
11.1195599442467
11.0434381330411
11.0434381330411
10.9527231981505
10.9527231981505
10.8485117107975
10.8485117107975
10.7213504868438
10.7213504868438
10.5729959987748
10.5729959987748
10.4090444160351
10.4090444160351
10.2349018340620
10.2349018340620
10.0512334695068
10.0512334695068
9.85435777347006
9.85435777347006
9.64306623708091
9.64306623708091
9.41719147691748
9.41719147691748
9.17682333174228
9.17682333174228
8.92421130829678
8.92421130829678
8.66764854617969
8.66764854617969
8.41995447337229
8.41995447337229
8.19071167156286
8.19071167156286
7.98981568803502
7.98981568803502
7.81673340175229
7.81673340175229
7.67633783619885
7.67633783619885
7.57253702553208
7.57253702553208
7.49258394237791
7.49258394237791
7.40409022137363
7.40409022137363
7.28929190642901
7.28929190642901
7.14631494018451
7.14631494018451
6.97312939584598
6.97312939584598
6.77736181611632
6.77736181611632
6.57600714657520
6.57600714657520
6.37900573022744
6.37900573022744
6.19633090820524
6.19633090820524
6.02813735022214
6.02813735022214
5.87309320847531
5.87309320847531
5.74174343971408
5.74174343971408
5.63855877522512
5.63855877522512
5.55701202015945
5.55701202015945
5.49525263633767
5.49525263633767
5.45852201540446
5.45852201540446
5.44212450574399
5.44212450574399
5.45046377267775
5.45046377267775
5.52584852618936
5.52584852618936
5.66247883051689
5.66247883051689
5.83986431900770
5.83986431900770
6.04493746110714
6.04493746110714
6.27987890594608
6.27987890594608
6.52905769681845
6.52905769681845
6.78372200177630
6.78372200177630
7.03200994845252
7.03200994845252
7.27166424996845
7.27166424996845
7.50401090265345
7.50401090265345
7.73169360453666
7.73169360453666
7.94945164485554
7.94945164485554
8.15436434593387
8.15436434593387
8.35131796229061
8.35131796229061
8.53683401079623
8.53683401079623
8.70932585178850
8.70932585178850
8.86352134484413
8.86352134484413
8.99939669410372
8.99939669410372
9.11732362880514
9.11732362880514
9.21945447189020
9.21945447189020
9.31083409204451
9.31083409204451
9.40422348410860
9.40422348410860
9.50995464758132
9.50995464758132
9.62718650049401
9.62718650049401
9.75427380031104
9.75427380031104
9.88285065385808
9.88285065385808
10.0079765443201
10.0079765443201
10.1250786132067
10.1250786132067
10.2281881494527
10.2281881494527
10.3248869913906
10.3248869913906
10.4125450048360
10.4125450048360
10.4882079061704
10.4882079061704
10.5478448447085
10.5478448447085
10.5903355781611
10.5903355781611
10.6172330933093
10.6172330933093
10.6286678500015
10.6286678500015
10.6221157279818
10.6221157279818
10.5952196000223
10.5952196000223
10.5469923602781
10.5469923602781
10.4756978459227
10.4756978459227
10.3803176466441
10.3803176466441
10.2592174456907
10.2592174456907
10.1150394724248
10.1150394724248
9.94631248610526
9.94631248610526
9.75060794581543
9.75060794581543
9.52630379215112
9.52630379215112
9.27557155984575
9.27557155984575
8.99398373519951
8.99398373519951
8.68152921127526
8.68152921127526
8.34491231560138
8.34491231560138
7.97951719507641
7.97951719507641
7.58003885002792
7.58003885002792
7.16120891860736
7.16120891860736
6.74123655858325
6.74123655858325
6.34912888646348
6.34912888646348
5.98815364308105
5.98815364308105
5.64774410454027
5.64774410454027
5.31573576676579
5.31573576676579
4.99637609296230
4.99637609296230
4.70041411406197
4.70041411406197
4.45007023814356
4.45007023814356
4.20595910199423
4.20595910199423
3.94343038077636
3.94343038077636
3.66999863113067
3.66999863113067
3.39599033559046
3.39599033559046
3.13164713912063
3.13164713912063
2.88691362319105
2.88691362319105
2.67641942324313
2.67641942324313
2.48550529150709
2.48550529150709
2.30266316979784
2.30266316979784
2.13401076131277
2.13401076131277
1.98821275822932
1.98821275822932
1.86522626911084
1.86522626911084
1.75096789474340
1.75096789474340
1.64994761849595
1.64994761849595
1.56790488617278
1.56790488617278
1.49850493775440
1.49850493775440
1.43337485828451
1.43337485828451
1.37497734013162
1.37497734013162
1.32598186096794
1.32598186096794
1.28914354375222
1.28914354375222
1.26282000790828
1.26282000790828
1.22561487380455
1.22561487380455
1.17451388897496
1.17451388897496
1.10997419361891
1.10997419361891
1.03266247059284
1.03266247059284
0.943521445041741
0.943521445041741
0.843856193686920
0.843856193686920
0.735440893869537
0.735440893869537
0.620643152073401
0.620643152073401
0.502556217327135
0.502556217327135
0.385117927323746
0.385117927323746
0.273178850363130
0.273178850363130
0.172463530108987
0.172463530108987
0.0893567385391671
0.0893567385391671
0.0304573247803073
0.0304573247803073
0.00189381338704876
0.00189381338704876
0
0
0
0
0
0
0
0
0
0
0
0
0
0
0.0145350309466281
0.0145350309466281
0.0943838758206396
0.0943838758206396
0.225905124751914
0.225905124751914
0.469816953685475
0.469816953685475
0.835351527318301
0.835351527318301
1.27667175615493
1.27667175615493
1.81817525559896
1.81817525559896
2.42872020335372
2.42872020335372
3.03564228367077
3.03564228367077
3.63304407751903
3.63304407751903
4.20195421141729
4.20195421141729
4.71538434702189
4.71538434702189
5.18989215664995
5.18989215664995
5.65968706336489
5.65968706336489
6.15702005096881
6.15702005096881
6.63794460218782
6.63794460218782
7.08019849413371
7.08019849413371
7.49694232363461
7.49694232363461
7.92178860490668
7.92178860490668
8.34125753556673
8.34125753556673
8.73621405907007
8.73621405907007
9.11202241397644
9.11202241397644
9.47224412907561
9.47224412907561
9.80789572438670
9.80789572438670
10.1111597910738
10.1111597910738
10.3841002272689
10.3841002272689
10.6222656480367
10.6222656480367
10.8190815022680
10.8190815022680
10.9727112248537
10.9727112248537
11.0912135337060
11.0912135337060
11.1808908622422
11.1808908622422
11.2438911116908
11.2438911116908
11.2795031895605
11.2795031895605
11.2880650106716
11.2880650106716
11.2731594791582
11.2731594791582
11.2376301957144
11.2376301957144
11.1844395137691
11.1844395137691
11.1195599442467
11.1195599442467
11.0434381330411
11.0434381330411
10.9527231981505
10.9527231981505
10.8485117107975
10.8485117107975
10.7213504868438
10.7213504868438
10.5729959987748
10.5729959987748
10.4090444160351
10.4090444160351
10.2349018340620
10.2349018340620
10.0512334695068
10.0512334695068
9.85435777347006
9.85435777347006
9.64306623708091
9.64306623708091
9.41719147691748
9.41719147691748
9.17682333174228
9.17682333174228
8.92421130829678
8.92421130829678
8.66764854617969
8.66764854617969
8.41995447337229
8.41995447337229
8.19071167156286
8.19071167156286
7.98981568803502
7.98981568803502
7.81673340175229
7.81673340175229
7.67633783619885
7.67633783619885
7.57253702553208
7.57253702553208
7.49258394237791
7.49258394237791
7.40409022137363
7.40409022137363
7.28929190642901
7.28929190642901
7.14631494018451
7.14631494018451
6.97312939584598
6.97312939584598
6.77736181611632
6.77736181611632
6.57600714657520
6.57600714657520
6.37900573022744
6.37900573022744
6.19633090820524
6.19633090820524
6.02813735022214
6.02813735022214
5.87309320847531
5.87309320847531
5.74174343971408
5.74174343971408
5.63855877522512
5.63855877522512
5.55701202015945
5.55701202015945
5.49525263633767
5.49525263633767
5.45852201540446
5.45852201540446
5.44212450574399
5.44212450574399
5.45046377267775
5.45046377267775
5.52584852618936
5.52584852618936
5.66247883051689
5.66247883051689
5.83986431900770
5.83986431900770
6.04493746110714
6.04493746110714
6.27987890594608
6.27987890594608
6.52905769681845
6.52905769681845
6.78372200177630
6.78372200177630
7.03200994845252
7.03200994845252
7.27166424996845
7.27166424996845
7.50401090265345
7.50401090265345
7.73169360453666
7.73169360453666
7.94945164485554
7.94945164485554
8.15436434593387
8.15436434593387
8.35131796229061
8.35131796229061
8.53683401079623
8.53683401079623
8.70932585178850
8.70932585178850
8.86352134484413
8.86352134484413
8.99939669410372
8.99939669410372
9.11732362880514
9.11732362880514
9.21945447189020
9.21945447189020
9.31083409204451
9.31083409204451
9.40422348410860
9.40422348410860
9.50995464758132
9.50995464758132
9.62718650049401
9.62718650049401
9.75427380031104
9.75427380031104
9.88285065385808
9.88285065385808
10.0079765443201
10.0079765443201
10.1250786132067
10.1250786132067
10.2281881494527
10.2281881494527
10.3248869913906
10.3248869913906
10.4125450048360
10.4125450048360
10.4882079061704
10.4882079061704
10.5478448447085
10.5478448447085
10.5903355781611
10.5903355781611
10.6172330933093
10.6172330933093
10.6286678500015
10.6286678500015
10.6221157279818
10.6221157279818
10.5952196000223
10.5952196000223
10.5469923602781
10.5469923602781
10.4756978459227
10.4756978459227
10.3803176466441
10.3803176466441
10.2592174456907
10.2592174456907
10.1150394724248
10.1150394724248
10.4121235306894
10.4121235306894
10.2101192679444
10.2101192679444
9.98362986244268
9.98362986244268
9.73412531499003
9.73412531499003
9.46206984781950
9.46206984781950
9.16066864049291
9.16066864049291
8.83028823051654
8.83028823051654
8.47050412130871
8.47050412130871
8.07691879170359
8.07691879170359
7.65347870746351
7.65347870746351
7.21520899579117
7.21520899579117
6.78998407804206
6.78998407804206
6.39934214084901
6.39934214084901
6.04190892742025
6.04190892742025
5.69982513692826
5.69982513692826
5.37049163277707
5.37049163277707
5.05626539191751
5.05626539191751
4.77533653725757
4.77533653725757
4.52498703097819
4.52498703097819
4.27049522155975
4.27049522155975
4.00322655516048
4.00322655516048
3.73049287456544
3.73049287456544
3.46385139552169
3.46385139552169
3.21702347546369
3.21702347546369
2.99952660833735
2.99952660833735
2.81068991892834
2.81068991892834
2.63952861175956
2.63952861175956
2.47906730733687
2.47906730733687
2.33584975428503
2.33584975428503
2.21149635184549
2.21149635184549
2.09264490273834
2.09264490273834
1.98231856003631
1.98231856003631
1.88552584243676
1.88552584243676
1.80712126881158
1.80712126881158
1.73680743340916
1.73680743340916
1.67019919675865
1.67019919675865
1.60968153042127
1.60968153042127
1.55783500852228
1.55783500852228
1.51732518755692
1.51732518755692
1.47866856958320
1.47866856958320
1.42559817133149
1.42559817133149
1.35828563995119
1.35828563995119
1.27719290765596
1.27719290765596
1.18299596115943
1.18299596115943
1.07666350361066
1.07666350361066
0.959558888853101
0.959558888853101
0.833566973067097
0.833566973067097
0.701243372339548
0.701243372339548
0.565975103267448
0.565975103267448
0.432126819137137
0.432126819137137
0.305125173173899
0.305125173173899
0.191408880581401
0.191408880581401
0.0981561983255943
0.0981561983255943
0.0327181203446068
0.0327181203446068
0.00176018182497458
0.00176018182497458
0
0
0
0
0
0
0
0
0
0
0.0281586223922577
0.0281586223922577
0.138025882164649
0.138025882164649
0.307718785302723
0.307718785302723
0.539288968163025
0.539288968163025
0.901253020911989
0.901253020911989
1.32896099778904
1.32896099778904
1.82446596755350
1.82446596755350
2.40362053730783
2.40362053730783
3.03413574396131
3.03413574396131
3.65184658450048
3.65184658450048
4.25228410479007
4.25228410479007
4.79601863258291
4.79601863258291
5.29526080092030
5.29526080092030
5.78830394690815
5.78830394690815
6.29377346144059
6.29377346144059
6.79603812155963
6.79603812155963
7.27083855477788
7.27083855477788
7.72214128231837
7.72214128231837
8.16365603395748
8.16365603395748
8.59946435544461
8.59946435544461
9.00973986135124
9.00973986135124
9.39397522706332
9.39397522706332
9.76370242826958
9.76370242826958
10.1110323503022
10.1110323503022
10.4312353429458
10.4312353429458
10.7271105187229
10.7271105187229
10.9971824084116
10.9971824084116
11.2301905502353
11.2301905502353
11.4209076142438
11.4209076142438
11.5766619142491
11.5766619142491
11.7042703029706
11.7042703029706
11.8029833512505
11.8029833512505
11.8679420914067
11.8679420914067
11.8980775657451
11.8980775657451
11.8951228140550
11.8951228140550
11.8631721209589
11.8631721209589
11.8068300282328
11.8068300282328
11.7313054067974
11.7313054067974
11.6398287430352
11.6398287430352
11.5402203240557
11.5402203240557
11.4318242331913
11.4318242331913
11.3102153729944
11.3102153729944
11.1728638850769
11.1728638850769
11.0139006671732
11.0139006671732
10.8351536304502
10.8351536304502
10.6429250707014
10.6429250707014
10.4424798439938
10.4424798439938
10.2375789984202
10.2375789984202
10.0285124432256
10.0285124432256
9.81158838509310
9.81158838509310
9.58428422072433
9.58428422072433
9.35325341475531
9.35325341475531
9.12051540203555
9.12051540203555
8.89171962345489
8.89171962345489
8.67785425294570
8.67785425294570
8.48431236105176
8.48431236105176
8.31471625457701
8.31471625457701
8.17463035750918
8.17463035750918
8.07179675376557
8.07179675376557
7.99164113173250
7.99164113173250
7.91304717770876
7.91304717770876
7.81248838435406
7.81248838435406
7.68063509904060
7.68063509904060
7.52130426359936
7.52130426359936
7.34024864142283
7.34024864142283
7.14753840043820
7.14753840043820
6.95616270379862
6.95616270379862
6.77999646657794
6.77999646657794
6.62303857500882
6.62303857500882
6.47987121503086
6.47987121503086
6.34430214980827
6.34430214980827
6.22937715019741
6.22937715019741
6.14494957950664
6.14494957950664
6.10102232561884
6.10102232561884
6.08855972781428
6.08855972781428
6.10340289927489
6.10340289927489
6.16035355400259
6.16035355400259
6.26079057999284
6.26079057999284
6.39100637377817
6.39100637377817
6.54138625763604
6.54138625763604
6.71503802380657
6.71503802380657
6.91111716222277
6.91111716222277
7.11874911639554
7.11874911639554
7.33291486475431
7.33291486475431
7.54538518573973
7.54538518573973
7.75932964815153
7.75932964815153
7.98057072946666
7.98057072946666
8.20340330326121
8.20340330326121
8.42136013015717
8.42136013015717
8.63488066764433
8.63488066764433
8.83407784562933
8.83407784562933
9.02055015276751
9.02055015276751
9.18906431480692
9.18906431480692
9.33907831294957
9.33907831294957
9.46936591823766
9.46936591823766
9.57868655195011
9.57868655195011
9.67286741089369
9.67286741089369
9.75973089240404
9.75973089240404
9.85461497895064
9.85461497895064
9.96213874514806
9.96213874514806
10.0834680343065
10.0834680343065
10.2142608347567
10.2142608347567
10.3489680948347
10.3489680948347
10.4788269352356
10.4788269352356
10.5992306482202
10.5992306482202
10.7106528943278
10.7106528943278
10.8144792121829
10.8144792121829
10.9099997154455
10.9099997154455
10.9948024768994
10.9948024768994
11.0645143401401
11.0645143401401
11.1133270611580
11.1133270611580
11.1428912738329
11.1428912738329
11.1553519468523
11.1553519468523
11.1498049237965
11.1498049237965
11.1219721358077
11.1219721358077
11.0692687420194
11.0692687420194
10.9889811647537
10.9889811647537
10.8818496808355
10.8818496808355
10.7491796026432
10.7491796026432
10.5922515921965
10.5922515921965
10.4121235306894
10.4121235306894
10.2101192679444
10.2101192679444
9.98362986244268
9.98362986244268
9.73412531499003
9.73412531499003
9.46206984781950
9.46206984781950
9.16066864049291
9.16066864049291
8.83028823051654
8.83028823051654
8.47050412130871
8.47050412130871
8.07691879170359
8.07691879170359
7.65347870746351
7.65347870746351
7.21520899579117
7.21520899579117
6.78998407804206
6.78998407804206
6.39934214084901
6.39934214084901
6.04190892742025
6.04190892742025
5.69982513692826
5.69982513692826
5.37049163277707
5.37049163277707
5.05626539191751
5.05626539191751
4.77533653725757
4.77533653725757
4.52498703097819
4.52498703097819
4.27049522155975
4.27049522155975
4.00322655516048
4.00322655516048
3.73049287456544
3.73049287456544
3.46385139552169
3.46385139552169
3.21702347546369
3.21702347546369
2.99952660833735
2.99952660833735
2.81068991892834
2.81068991892834
2.63952861175956
2.63952861175956
2.47906730733687
2.47906730733687
2.33584975428503
2.33584975428503
2.21149635184549
2.21149635184549
2.09264490273834
2.09264490273834
1.98231856003631
1.98231856003631
1.88552584243676
1.88552584243676
1.80712126881158
1.80712126881158
1.73680743340916
1.73680743340916
1.67019919675865
1.67019919675865
1.60968153042127
1.60968153042127
1.55783500852228
1.55783500852228
1.51732518755692
1.51732518755692
1.47866856958320
1.47866856958320
1.42559817133149
1.42559817133149
1.35828563995119
1.35828563995119
1.27719290765596
1.27719290765596
1.18299596115943
1.18299596115943
1.07666350361066
1.07666350361066
0.959558888853101
0.959558888853101
0.833566973067097
0.833566973067097
0.701243372339548
0.701243372339548
0.565975103267448
0.565975103267448
0.432126819137137
0.432126819137137
0.305125173173899
0.305125173173899
0.191408880581401
0.191408880581401
0.0981561983255943
0.0981561983255943
0.0327181203446068
0.0327181203446068
0.00176018182497458
0.00176018182497458
0
0
0
0
0
0
0
0
0
0
0.0281586223922577
0.0281586223922577
0.138025882164649
0.138025882164649
0.307718785302723
0.307718785302723
0.539288968163025
0.539288968163025
0.901253020911989
0.901253020911989
1.32896099778904
1.32896099778904
1.82446596755350
1.82446596755350
2.40362053730783
2.40362053730783
3.03413574396131
3.03413574396131
3.65184658450048
3.65184658450048
4.25228410479007
4.25228410479007
4.79601863258291
4.79601863258291
5.29526080092030
5.29526080092030
5.78830394690815
5.78830394690815
6.29377346144059
6.29377346144059
6.79603812155963
6.79603812155963
7.27083855477788
7.27083855477788
7.72214128231837
7.72214128231837
8.16365603395748
8.16365603395748
8.59946435544461
8.59946435544461
9.00973986135124
9.00973986135124
9.39397522706332
9.39397522706332
9.76370242826958
9.76370242826958
10.1110323503022
10.1110323503022
10.4312353429458
10.4312353429458
10.7271105187229
10.7271105187229
10.9971824084116
10.9971824084116
11.2301905502353
11.2301905502353
11.4209076142438
11.4209076142438
11.5766619142491
11.5766619142491
11.7042703029706
11.7042703029706
11.8029833512505
11.8029833512505
11.8679420914067
11.8679420914067
11.8980775657451
11.8980775657451
11.8951228140550
11.8951228140550
11.8631721209589
11.8631721209589
11.8068300282328
11.8068300282328
11.7313054067974
11.7313054067974
11.6398287430352
11.6398287430352
11.5402203240557
11.5402203240557
11.4318242331913
11.4318242331913
11.3102153729944
11.3102153729944
11.1728638850769
11.1728638850769
11.0139006671732
11.0139006671732
10.8351536304502
10.8351536304502
10.6429250707014
10.6429250707014
10.4424798439938
10.4424798439938
10.2375789984202
10.2375789984202
10.0285124432256
10.0285124432256
9.81158838509310
9.81158838509310
9.58428422072433
9.58428422072433
9.35325341475531
9.35325341475531
9.12051540203555
9.12051540203555
8.89171962345489
8.89171962345489
8.67785425294570
8.67785425294570
8.48431236105176
8.48431236105176
8.31471625457701
8.31471625457701
8.17463035750918
8.17463035750918
8.07179675376557
8.07179675376557
7.99164113173250
7.99164113173250
7.91304717770876
7.91304717770876
7.81248838435406
7.81248838435406
7.68063509904060
7.68063509904060
7.52130426359936
7.52130426359936
7.34024864142283
7.34024864142283
7.14753840043820
7.14753840043820
6.95616270379862
6.95616270379862
6.77999646657794
6.77999646657794
6.62303857500882
6.62303857500882
6.47987121503086
6.47987121503086
6.34430214980827
6.34430214980827
6.22937715019741
6.22937715019741
6.14494957950664
6.14494957950664
6.10102232561884
6.10102232561884
6.08855972781428
6.08855972781428
6.10340289927489
6.10340289927489
6.16035355400259
6.16035355400259
6.26079057999284
6.26079057999284
6.39100637377817
6.39100637377817
6.54138625763604
6.54138625763604
6.71503802380657
6.71503802380657
6.91111716222277
6.91111716222277
7.11874911639554
7.11874911639554
7.33291486475431
7.33291486475431
7.54538518573973
7.54538518573973
7.75932964815153
7.75932964815153
7.98057072946666
7.98057072946666
8.20340330326121
8.20340330326121
8.42136013015717
8.42136013015717
8.63488066764433
8.63488066764433
8.83407784562933
8.83407784562933
9.02055015276751
9.02055015276751
9.18906431480692
9.18906431480692
9.33907831294957
9.33907831294957
9.46936591823766
9.46936591823766
9.57868655195011
9.57868655195011
9.67286741089369
9.67286741089369
9.75973089240404
9.75973089240404
9.85461497895064
9.85461497895064
9.96213874514806
9.96213874514806
10.0834680343065
10.0834680343065
10.2142608347567
10.2142608347567
10.3489680948347
10.3489680948347
10.4788269352356
10.4788269352356
10.5992306482202
10.5992306482202
10.7106528943278
10.7106528943278
10.8144792121829
10.8144792121829
10.9099997154455
10.9099997154455
10.9948024768994
10.9948024768994
11.0645143401401
11.0645143401401
11.1133270611580
11.1133270611580
11.1428912738329
11.1428912738329
11.1553519468523
11.1553519468523
11.1498049237965
11.1498049237965
11.1219721358077
11.1219721358077
11.0692687420194
11.0692687420194
10.9889811647537
10.9889811647537
10.8818496808355
10.8818496808355
10.7491796026432
10.7491796026432
10.5922515921965
10.5922515921965
10.8679943426382
10.8679943426382
10.6532817088185
10.6532817088185
10.4153408120497
10.4153408120497
10.1557146353772
10.1557146353772
9.87735409550782
9.87735409550782
9.58289823249907
9.58289823249907
9.26225509215347
9.26225509215347
8.91186872255277
8.91186872255277
8.52794527625149
8.52794527625149
8.10974030431354
8.10974030431354
7.66759455221639
7.66759455221639
7.22032424051282
7.22032424051282
6.79925576166984
6.79925576166984
6.41767029910390
6.41767029910390
6.06531934065914
6.06531934065914
5.72548873813654
5.72548873813654
5.39758778545791
5.39758778545791
5.09682497303831
5.09682497303831
4.82961201801203
4.82961201801203
4.57590144913966
4.57590144913966
4.31700962068183
4.31700962068183
4.04966349934761
4.04966349934761
3.78307010182210
3.78307010182210
3.53072353914200
3.53072353914200
3.30818264447157
3.30818264447157
3.11814658029938
3.11814658029938
2.94970804930931
2.94970804930931
2.79804047036304
2.79804047036304
2.65947448755002
2.65947448755002
2.53604072610429
2.53604072610429
2.41563326779591
2.41563326779591
2.30021264919785
2.30021264919785
2.19406908063764
2.19406908063764
2.10198384710614
2.10198384710614
2.02625044943673
2.02625044943673
1.95443799762753
1.95443799762753
1.88604776537050
1.88604776537050
1.82340714243187
1.82340714243187
1.76902384330567
1.76902384330567
1.72387168225523
1.72387168225523
1.66964340149185
1.66964340149185
1.60065028392003
1.60065028392003
1.51719037188779
1.51719037188779
1.41972185438268
1.41972185438268
1.30893153081654
1.30893153081654
1.18582647056831
1.18582647056831
1.05185323102001
1.05185323102001
0.909047177258188
0.909047177258188
0.760209297154445
0.760209297154445
0.609097028559099
0.609097028559099
0.460596357402388
0.460596357402388
0.320813904908236
0.320813904908236
0.196995307404059
0.196995307404059
0.0971581618219102
0.0971581618219102
0.0293576883254388
0.0293576883254388
0.000614322579272521
0.000614322579272521
0
0
0
0
0
0
0.0326557672657515
0.0326557672657515
0.161120140050091
0.161120140050091
0.360209999095893
0.360209999095893
0.599763201922932
0.599763201922932
0.934435953886375
0.934435953886375
1.36650817895748
1.36650817895748
1.85233518236438
1.85233518236438
2.41810163411641
2.41810163411641
3.05564479085664
3.05564479085664
3.70345333064012
3.70345333064012
4.31591519022526
4.31591519022526
4.87932191824971
4.87932191824971
5.39632178783876
5.39632178783876
5.90297714552751
5.90297714552751
6.39919092398695
6.39919092398695
6.91073013478288
6.91073013478288
7.42725998958586
7.42725998958586
7.92597152335295
7.92597152335295
8.40247427882290
8.40247427882290
8.86844614790348
8.86844614790348
9.30687405470812
9.30687405470812
9.71013586036603
9.71013586036603
10.0855789517202
10.0855789517202
10.4367227811280
10.4367227811280
10.7639420564776
10.7639420564776
11.0697280188310
11.0697280188310
11.3516387691116
11.3516387691116
11.6027371686451
11.6027371686451
11.8187326555223
11.8187326555223
12.0007779817304
12.0007779817304
12.1543819714892
12.1543819714892
12.2779956677455
12.2779956677455
12.3702847585420
12.3702847585420
12.4294596208422
12.4294596208422
12.4520903833787
12.4520903833787
12.4385684427620
12.4385684427620
12.3929892580483
12.3929892580483
12.3205810868300
12.3205810868300
12.2263650595310
12.2263650595310
12.1151037074367
12.1151037074367
11.9907537777118
11.9907537777118
11.8607966957168
11.8607966957168
11.7247676778358
11.7247676778358
11.5779757038226
11.5779757038226
11.4108891727686
11.4108891727686
11.2248051108120
11.2248051108120
11.0237264774666
11.0237264774666
10.8114270070201
10.8114270070201
10.5980922057772
10.5980922057772
10.3900519860899
10.3900519860899
10.1870366977469
10.1870366977469
9.98216964179982
9.98216964179982
9.77716967109248
9.77716967109248
9.57768204760601
9.57768204760601
9.37909846723176
9.37909846723176
9.18641066868658
9.18641066868658
9.00688008306201
9.00688008306201
8.85584897343436
8.85584897343436
8.73353242776993
8.73353242776993
8.64117115746326
8.64117115746326
8.56652978534478
8.56652978534478
8.49767945554164
8.49767945554164
8.42008159815507
8.42008159815507
8.32508693460916
8.32508693460916
8.20852108037391
8.20852108037391
8.06741084440250
8.06741084440250
7.90195324572824
7.90195324572824
7.72036789177651
7.72036789177651
7.53967039149565
7.53967039149565
7.36837691363469
7.36837691363469
7.21578585841765
7.21578585841765
7.08170312896998
7.08170312896998
6.96180608307260
6.96180608307260
6.87045650123482
6.87045650123482
6.82020037113096
6.82020037113096
6.80898556029005
6.80898556029005
6.83425049328005
6.83425049328005
6.90094880425793
6.90094880425793
6.99559432616001
6.99559432616001
7.11179185529605
7.11179185529605
7.24218646026011
7.24218646026011
7.38731317388513
7.38731317388513
7.54523898034057
7.54523898034057
7.71288204131338
7.71288204131338
7.89367684129117
7.89367684129117
8.09303364128287
8.09303364128287
8.30645719459090
8.30645719459090
8.52554658557730
8.52554658557730
8.74495496480909
8.74495496480909
8.96394564129870
8.96394564129870
9.17148540653754
9.17148540653754
9.36380474861671
9.36380474861671
9.53804373296941
9.53804373296941
9.69268826584733
9.69268826584733
9.82605686257418
9.82605686257418
9.93842608600253
9.93842608600253
10.0376369160911
10.0376369160911
10.1252866426936
10.1252866426936
10.2133471660246
10.2133471660246
10.3114995209797
10.3114995209797
10.4244478812973
10.4244478812973
10.5506224070757
10.5506224070757
10.6914610767104
10.6914610767104
10.8341317108027
10.8341317108027
10.9741186706191
10.9741186706191
11.1023136392235
11.1023136392235
11.2195357876854
11.2195357876854
11.3243775071130
11.3243775071130
11.4204686462691
11.4204686462691
11.5057575120521
11.5057575120521
11.5775303744613
11.5775303744613
11.6391883073051
11.6391883073051
11.6825033043160
11.6825033043160
11.7002864316301
11.7002864316301
11.6909421011830
11.6909421011830
11.6541757729835
11.6541757729835
11.5908556845212
11.5908556845212
11.5008657655745
11.5008657655745
11.3811231609767
11.3811231609767
11.2330949100306
11.2330949100306
11.0615155473394
11.0615155473394
10.8679943426382
10.8679943426382
10.6532817088185
10.6532817088185
10.4153408120497
10.4153408120497
10.1557146353772
10.1557146353772
9.87735409550782
9.87735409550782
9.58289823249907
9.58289823249907
9.26225509215347
9.26225509215347
8.91186872255277
8.91186872255277
8.52794527625149
8.52794527625149
8.10974030431354
8.10974030431354
7.66759455221639
7.66759455221639
7.22032424051282
7.22032424051282
6.79925576166984
6.79925576166984
6.41767029910390
6.41767029910390
6.06531934065914
6.06531934065914
5.72548873813654
5.72548873813654
5.39758778545791
5.39758778545791
5.09682497303831
5.09682497303831
4.82961201801203
4.82961201801203
4.57590144913966
4.57590144913966
4.31700962068183
4.31700962068183
4.04966349934761
4.04966349934761
3.78307010182210
3.78307010182210
3.53072353914200
3.53072353914200
3.30818264447157
3.30818264447157
3.11814658029938
3.11814658029938
2.94970804930931
2.94970804930931
2.79804047036304
2.79804047036304
2.65947448755002
2.65947448755002
2.53604072610429
2.53604072610429
2.41563326779591
2.41563326779591
2.30021264919785
2.30021264919785
2.19406908063764
2.19406908063764
2.10198384710614
2.10198384710614
2.02625044943673
2.02625044943673
1.95443799762753
1.95443799762753
1.88604776537050
1.88604776537050
1.82340714243187
1.82340714243187
1.76902384330567
1.76902384330567
1.72387168225523
1.72387168225523
1.66964340149185
1.66964340149185
1.60065028392003
1.60065028392003
1.51719037188779
1.51719037188779
1.41972185438268
1.41972185438268
1.30893153081654
1.30893153081654
1.18582647056831
1.18582647056831
1.05185323102001
1.05185323102001
0.909047177258188
0.909047177258188
0.760209297154445
0.760209297154445
0.609097028559099
0.609097028559099
0.460596357402388
0.460596357402388
0.320813904908236
0.320813904908236
0.196995307404059
0.196995307404059
0.0971581618219102
0.0971581618219102
0.0293576883254388
0.0293576883254388
0.000614322579272521
0.000614322579272521
0
0
0
0
0
0
0.0326557672657515
0.0326557672657515
0.161120140050091
0.161120140050091
0.360209999095893
0.360209999095893
0.599763201922932
0.599763201922932
0.934435953886375
0.934435953886375
1.36650817895748
1.36650817895748
1.85233518236438
1.85233518236438
2.41810163411641
2.41810163411641
3.05564479085664
3.05564479085664
3.70345333064012
3.70345333064012
4.31591519022526
4.31591519022526
4.87932191824971
4.87932191824971
5.39632178783876
5.39632178783876
5.90297714552751
5.90297714552751
6.39919092398695
6.39919092398695
6.91073013478288
6.91073013478288
7.42725998958586
7.42725998958586
7.92597152335295
7.92597152335295
8.40247427882290
8.40247427882290
8.86844614790348
8.86844614790348
9.30687405470812
9.30687405470812
9.71013586036603
9.71013586036603
10.0855789517202
10.0855789517202
10.4367227811280
10.4367227811280
10.7639420564776
10.7639420564776
11.0697280188310
11.0697280188310
11.3516387691116
11.3516387691116
11.6027371686451
11.6027371686451
11.8187326555223
11.8187326555223
12.0007779817304
12.0007779817304
12.1543819714892
12.1543819714892
12.2779956677455
12.2779956677455
12.3702847585420
12.3702847585420
12.4294596208422
12.4294596208422
12.4520903833787
12.4520903833787
12.4385684427620
12.4385684427620
12.3929892580483
12.3929892580483
12.3205810868300
12.3205810868300
12.2263650595310
12.2263650595310
12.1151037074367
12.1151037074367
11.9907537777118
11.9907537777118
11.8607966957168
11.8607966957168
11.7247676778358
11.7247676778358
11.5779757038226
11.5779757038226
11.4108891727686
11.4108891727686
11.2248051108120
11.2248051108120
11.0237264774666
11.0237264774666
10.8114270070201
10.8114270070201
10.5980922057772
10.5980922057772
10.3900519860899
10.3900519860899
10.1870366977469
10.1870366977469
9.98216964179982
9.98216964179982
9.77716967109248
9.77716967109248
9.57768204760601
9.57768204760601
9.37909846723176
9.37909846723176
9.18641066868658
9.18641066868658
9.00688008306201
9.00688008306201
8.85584897343436
8.85584897343436
8.73353242776993
8.73353242776993
8.64117115746326
8.64117115746326
8.56652978534478
8.56652978534478
8.49767945554164
8.49767945554164
8.42008159815507
8.42008159815507
8.32508693460916
8.32508693460916
8.20852108037391
8.20852108037391
8.06741084440250
8.06741084440250
7.90195324572824
7.90195324572824
7.72036789177651
7.72036789177651
7.53967039149565
7.53967039149565
7.36837691363469
7.36837691363469
7.21578585841765
7.21578585841765
7.08170312896998
7.08170312896998
6.96180608307260
6.96180608307260
6.87045650123482
6.87045650123482
6.82020037113096
6.82020037113096
6.80898556029005
6.80898556029005
6.83425049328005
6.83425049328005
6.90094880425793
6.90094880425793
6.99559432616001
6.99559432616001
7.11179185529605
7.11179185529605
7.24218646026011
7.24218646026011
7.38731317388513
7.38731317388513
7.54523898034057
7.54523898034057
7.71288204131338
7.71288204131338
7.89367684129117
7.89367684129117
8.09303364128287
8.09303364128287
8.30645719459090
8.30645719459090
8.52554658557730
8.52554658557730
8.74495496480909
8.74495496480909
8.96394564129870
8.96394564129870
9.17148540653754
9.17148540653754
9.36380474861671
9.36380474861671
9.53804373296941
9.53804373296941
9.69268826584733
9.69268826584733
9.82605686257418
9.82605686257418
9.93842608600253
9.93842608600253
10.0376369160911
10.0376369160911
10.1252866426936
10.1252866426936
10.2133471660246
10.2133471660246
10.3114995209797
10.3114995209797
10.4244478812973
10.4244478812973
10.5506224070757
10.5506224070757
10.6914610767104
10.6914610767104
10.8341317108027
10.8341317108027
10.9741186706191
10.9741186706191
11.1023136392235
11.1023136392235
11.2195357876854
11.2195357876854
11.3243775071130
11.3243775071130
11.4204686462691
11.4204686462691
11.5057575120521
11.5057575120521
11.5775303744613
11.5775303744613
11.6391883073051
11.6391883073051
11.6825033043160
11.6825033043160
11.7002864316301
11.7002864316301
11.6909421011830
11.6909421011830
11.6541757729835
11.6541757729835
11.5908556845212
11.5908556845212
11.5008657655745
11.5008657655745
11.3811231609767
11.3811231609767
11.2330949100306
11.2330949100306
11.0615155473394
11.0615155473394
11.3212172495322
11.3212172495322
11.0927852786121
11.0927852786121
10.8435495904245
10.8435495904245
10.5698541412898
10.5698541412898
10.2762931951314
10.2762931951314
9.96657265112093
9.96657265112093
9.64626830649739
9.64626830649739
9.30207794133825
9.30207794133825
8.92657742880184
8.92657742880184
8.51920372667511
8.51920372667511
8.08118255372017
8.08118255372017
7.62869030633214
7.62869030633214
7.18543017538064
7.18543017538064
6.77652747273863
6.77652747273863
6.40814199164238
6.40814199164238
6.06069020833670
6.06069020833670
5.72149743954374
5.72149743954374
5.40519505445477
5.40519505445477
5.12308008193952
5.12308008193952
4.86226098997201
4.86226098997201
4.60606806980301
4.60606806980301
4.34614574497763
4.34614574497763
4.08345400639024
4.08345400639024
3.82913730090150
3.82913730090150
3.59846022810713
3.59846022810713
3.40593236780305
3.40593236780305
3.23630683045851
3.23630683045851
3.08927441943361
3.08927441943361
2.95638621790845
2.95638621790845
2.83531400447763
2.83531400447763
2.71521585027057
2.71521585027057
2.59748078045554
2.59748078045554
2.48576945895968
2.48576945895968
2.38427246466836
2.38427246466836
2.29755081108661
2.29755081108661
2.22248278895939
2.22248278895939
2.14893869252222
2.14893869252222
2.07877254424806
2.07877254424806
2.01427063004865
2.01427063004865
1.95788057592188
1.95788057592188
1.90272055892244
1.90272055892244
1.83283077308885
1.83283077308885
1.74803116354403
1.74803116354403
1.64860783588260
1.64860783588260
1.53502050070343
1.53502050070343
1.40798200021468
1.40798200021468
1.26856504834946
1.26856504834946
1.11834171885454
1.11834171885454
0.959558888853101
0.959558888853101
0.795346128780475
0.795346128780475
0.629938163352632
0.629938163352632
0.468868486795732
0.468868486795732
0.319053285538786
0.319053285538786
0.188644468964767
0.188644468964767
0.0865151498945696
0.0865151498945696
0.0212977118331903
0.0212977118331903
0
0
0
0
0.0253467144178409
0.0253467144178409
0.157716406832483
0.157716406832483
0.375138367546709
0.375138367546709
0.642177870197593
0.642177870197593
0.951143269080928
0.951143269080928
1.40097762908987
1.40097762908987
1.92758985906493
1.92758985906493
2.50802384413051
2.50802384413051
3.13545172813604
3.13545172813604
3.79219573624980
3.79219573624980
4.41207905865401
4.41207905865401
4.97794262108151
4.97794262108151
5.49888436667361
5.49888436667361
6.01237025107997
6.01237025107997
6.50345769004450
6.50345769004450
7.01638437458085
7.01638437458085
7.56648435679599
7.56648435679599
8.11822101526793
8.11822101526793
8.64107101415447
8.64107101415447
9.13575654396550
9.13575654396550
9.59961208831915
9.59961208831915
10.0243096565427
10.0243096565427
10.4143445396679
10.4143445396679
10.7759947392578
10.7759947392578
11.1155168838572
11.1155168838572
11.4333358105365
11.4333358105365
11.7237128024852
11.7237128024852
11.9845704776436
11.9845704776436
12.2119670917049
12.2119670917049
12.4072844612740
12.4072844612740
12.5753808492464
12.5753808492464
12.7153133596964
12.7153133596964
12.8249202674586
12.8249202674586
12.9013722131193
12.9013722131193
12.9420823410927
12.9420823410927
12.9492388901474
12.9492388901474
12.9229568854113
12.9229568854113
12.8636192711465
12.8636192711465
12.7759768513826
12.7759768513826
12.6651592597631
12.6651592597631
12.5359451815636
12.5359451815636
12.3935638070038
12.3935638070038
12.2441467906173
12.2441467906173
12.0913310468900
12.0913310468900
11.9328419445319
11.9328419445319
11.7610078187694
11.7610078187694
11.5709562796935
11.5709562796935
11.3678063032397
11.3678063032397
11.1543003908690
11.1543003908690
10.9391394321263
10.9391394321263
10.7333094308035
10.7333094308035
10.5442114150305
10.5442114150305
10.3637570837051
10.3637570837051
10.1879961276692
10.1879961276692
10.0183165621145
10.0183165621145
9.84966216389498
9.84966216389498
9.68432343150394
9.68432343150394
9.53532559559081
9.53532559559081
9.41322785368825
9.41322785368825
9.32041672202485
9.32041672202485
9.25122633683367
9.25122633683367
9.20375522829919
9.20375522829919
9.16174542137486
9.16174542137486
9.12278888068536
9.12278888068536
9.08232904354468
9.08232904354468
9.02153199740417
9.02153199740417
8.92786369478207
8.92786369478207
8.79893026867018
8.79893026867018
8.63471311625875
8.63471311625875
8.44461473868835
8.44461473868835
8.24418427895285
8.24418427895285
8.05766421652785
8.05766421652785
7.90544526930046
7.90544526930046
7.79169900479783
7.79169900479783
7.69669025188802
7.69669025188802
7.62330097918718
7.62330097918718
7.58672944452364
7.58672944452364
7.58614935646851
7.58614935646851
7.63086173484500
7.63086173484500
7.71114389716803
7.71114389716803
7.80498602859092
7.80498602859092
7.91125741029701
7.91125741029701
8.02946256159197
8.02946256159197
8.16080683849984
8.16080683849984
8.30830941508444
8.30830941508444
8.47907833933972
8.47907833933972
8.67564579743677
8.67564579743677
8.88690920225827
8.88690920225827
9.10150290296706
9.10150290296706
9.31819738377562
9.31819738377562
9.52626398245669
9.52626398245669
9.72244657621687
9.72244657621687
9.90742662658984
9.90742662658984
10.0742046267224
10.0742046267224
10.2152187541839
10.2152187541839
10.3328287971991
10.3328287971991
10.4302618203645
10.4302618203645
10.5108419252654
10.5108419252654
10.5863049527441
10.5863049527441
10.6695260525843
10.6695260525843
10.7692942866487
10.7692942866487
10.8936311511540
10.8936311511540
11.0369046025837
11.0369046025837
11.1901957403868
11.1901957403868
11.3484508834714
11.3484508834714
11.5000334206137
11.5000334206137
11.6434114688241
11.6434114688241
11.7761646848723
11.7761646848723
11.8922790872238
11.8922790872238
11.9874997578312
11.9874997578312
12.0635097253210
12.0635097253210
12.1287495270557
12.1287495270557
12.1865740285558
12.1865740285558
12.2323694052018
12.2323694052018
12.2532066479876
12.2532066479876
12.2427255356426
12.2427255356426
12.1986866176902
12.1986866176902
12.1197212308300
12.1197212308300
12.0113093609430
12.0113093609430
11.8767011494353
11.8767011494353
11.7152415015249
11.7152415015249
11.5290552916338
11.5290552916338
11.3212172495322
11.3212172495322
11.0927852786121
11.0927852786121
10.8435495904245
10.8435495904245
10.5698541412898
10.5698541412898
10.2762931951314
10.2762931951314
9.96657265112093
9.96657265112093
9.64626830649739
9.64626830649739
9.30207794133825
9.30207794133825
8.92657742880184
8.92657742880184
8.51920372667511
8.51920372667511
8.08118255372017
8.08118255372017
7.62869030633214
7.62869030633214
7.18543017538064
7.18543017538064
6.77652747273863
6.77652747273863
6.40814199164238
6.40814199164238
6.06069020833670
6.06069020833670
5.72149743954374
5.72149743954374
5.40519505445477
5.40519505445477
5.12308008193952
5.12308008193952
4.86226098997201
4.86226098997201
4.60606806980301
4.60606806980301
4.34614574497763
4.34614574497763
4.08345400639024
4.08345400639024
3.82913730090150
3.82913730090150
3.59846022810713
3.59846022810713
3.40593236780305
3.40593236780305
3.23630683045851
3.23630683045851
3.08927441943361
3.08927441943361
2.95638621790845
2.95638621790845
2.83531400447763
2.83531400447763
2.71521585027057
2.71521585027057
2.59748078045554
2.59748078045554
2.48576945895968
2.48576945895968
2.38427246466836
2.38427246466836
2.29755081108661
2.29755081108661
2.22248278895939
2.22248278895939
2.14893869252222
2.14893869252222
2.07877254424806
2.07877254424806
2.01427063004865
2.01427063004865
1.95788057592188
1.95788057592188
1.90272055892244
1.90272055892244
1.83283077308885
1.83283077308885
1.74803116354403
1.74803116354403
1.64860783588260
1.64860783588260
1.53502050070343
1.53502050070343
1.40798200021468
1.40798200021468
1.26856504834946
1.26856504834946
1.11834171885454
1.11834171885454
0.959558888853101
0.959558888853101
0.795346128780475
0.795346128780475
0.629938163352632
0.629938163352632
0.468868486795732
0.468868486795732
0.319053285538786
0.319053285538786
0.188644468964767
0.188644468964767
0.0865151498945696
0.0865151498945696
0.0212977118331903
0.0212977118331903
0
0
0
0
0.0253467144178409
0.0253467144178409
0.157716406832483
0.157716406832483
0.375138367546709
0.375138367546709
0.642177870197593
0.642177870197593
0.951143269080928
0.951143269080928
1.40097762908987
1.40097762908987
1.92758985906493
1.92758985906493
2.50802384413051
2.50802384413051
3.13545172813604
3.13545172813604
3.79219573624980
3.79219573624980
4.41207905865401
4.41207905865401
4.97794262108151
4.97794262108151
5.49888436667361
5.49888436667361
6.01237025107997
6.01237025107997
6.50345769004450
6.50345769004450
7.01638437458085
7.01638437458085
7.56648435679599
7.56648435679599
8.11822101526793
8.11822101526793
8.64107101415447
8.64107101415447
9.13575654396550
9.13575654396550
9.59961208831915
9.59961208831915
10.0243096565427
10.0243096565427
10.4143445396679
10.4143445396679
10.7759947392578
10.7759947392578
11.1155168838572
11.1155168838572
11.4333358105365
11.4333358105365
11.7237128024852
11.7237128024852
11.9845704776436
11.9845704776436
12.2119670917049
12.2119670917049
12.4072844612740
12.4072844612740
12.5753808492464
12.5753808492464
12.7153133596964
12.7153133596964
12.8249202674586
12.8249202674586
12.9013722131193
12.9013722131193
12.9420823410927
12.9420823410927
12.9492388901474
12.9492388901474
12.9229568854113
12.9229568854113
12.8636192711465
12.8636192711465
12.7759768513826
12.7759768513826
12.6651592597631
12.6651592597631
12.5359451815636
12.5359451815636
12.3935638070038
12.3935638070038
12.2441467906173
12.2441467906173
12.0913310468900
12.0913310468900
11.9328419445319
11.9328419445319
11.7610078187694
11.7610078187694
11.5709562796935
11.5709562796935
11.3678063032397
11.3678063032397
11.1543003908690
11.1543003908690
10.9391394321263
10.9391394321263
10.7333094308035
10.7333094308035
10.5442114150305
10.5442114150305
10.3637570837051
10.3637570837051
10.1879961276692
10.1879961276692
10.0183165621145
10.0183165621145
9.84966216389498
9.84966216389498
9.68432343150394
9.68432343150394
9.53532559559081
9.53532559559081
9.41322785368825
9.41322785368825
9.32041672202485
9.32041672202485
9.25122633683367
9.25122633683367
9.20375522829919
9.20375522829919
9.16174542137486
9.16174542137486
9.12278888068536
9.12278888068536
9.08232904354468
9.08232904354468
9.02153199740417
9.02153199740417
8.92786369478207
8.92786369478207
8.79893026867018
8.79893026867018
8.63471311625875
8.63471311625875
8.44461473868835
8.44461473868835
8.24418427895285
8.24418427895285
8.05766421652785
8.05766421652785
7.90544526930046
7.90544526930046
7.79169900479783
7.79169900479783
7.69669025188802
7.69669025188802
7.62330097918718
7.62330097918718
7.58672944452364
7.58672944452364
7.58614935646851
7.58614935646851
7.63086173484500
7.63086173484500
7.71114389716803
7.71114389716803
7.80498602859092
7.80498602859092
7.91125741029701
7.91125741029701
8.02946256159197
8.02946256159197
8.16080683849984
8.16080683849984
8.30830941508444
8.30830941508444
8.47907833933972
8.47907833933972
8.67564579743677
8.67564579743677
8.88690920225827
8.88690920225827
9.10150290296706
9.10150290296706
9.31819738377562
9.31819738377562
9.52626398245669
9.52626398245669
9.72244657621687
9.72244657621687
9.90742662658984
9.90742662658984
10.0742046267224
10.0742046267224
10.2152187541839
10.2152187541839
10.3328287971991
10.3328287971991
10.4302618203645
10.4302618203645
10.5108419252654
10.5108419252654
10.5863049527441
10.5863049527441
10.6695260525843
10.6695260525843
10.7692942866487
10.7692942866487
10.8936311511540
10.8936311511540
11.0369046025837
11.0369046025837
11.1901957403868
11.1901957403868
11.3484508834714
11.3484508834714
11.5000334206137
11.5000334206137
11.6434114688241
11.6434114688241
11.7761646848723
11.7761646848723
11.8922790872238
11.8922790872238
11.9874997578312
11.9874997578312
12.0635097253210
12.0635097253210
12.1287495270557
12.1287495270557
12.1865740285558
12.1865740285558
12.2323694052018
12.2323694052018
12.2532066479876
12.2532066479876
12.2427255356426
12.2427255356426
12.1986866176902
12.1986866176902
12.1197212308300
12.1197212308300
12.0113093609430
12.0113093609430
11.8767011494353
11.8767011494353
11.7152415015249
11.7152415015249
11.5290552916338
11.5290552916338
11.7652214425126
11.7652214425126
11.5206582072956
11.5206582072956
11.2598307254586
11.2598307254586
10.9769782651515
10.9769782651515
10.6714249582251
10.6714249582251
10.3466334577418
10.3466334577418
10.0081552570139
10.0081552570139
9.65831353779467
9.65831353779467
9.28376976676444
9.28376976676444
8.87903980485960
8.87903980485960
8.44783686911567
8.44783686911567
7.99930862517646
7.99930862517646
7.54701939076729
7.54701939076729
7.11975431720224
7.11975431720224
6.73153080933874
6.73153080933874
6.36998579779945
6.36998579779945
6.02707694641175
6.02707694641175
5.69860367944410
5.69860367944410
5.39942507903403
5.39942507903403
5.12949290366914
5.12949290366914
4.87110526154162
4.87110526154162
4.61640720905774
4.61640720905774
4.35965825844216
4.35965825844216
4.10720735172926
4.10720735172926
3.87203574521862
3.87203574521862
3.67066035028382
3.67066035028382
3.50207622812542
3.50207622812542
3.35328823494259
3.35328823494259
3.22598000312266
3.22598000312266
3.10809266198991
3.10809266198991
2.98940466083977
2.98940466083977
2.87114093938682
2.87114093938682
2.75643883084724
2.75643883084724
2.64895644363284
2.64895644363284
2.55278353432028
2.55278353432028
2.47147746803270
2.47147746803270
2.39475617582150
2.39475617582150
2.31952185463295
2.31952185463295
2.24782625907749
2.24782625907749
2.18192727935558
2.18192727935558
2.12233227864444
2.12233227864444
2.05209007542790
2.05209007542790
1.96667286716632
1.96667286716632
1.86623356096026
1.86623356096026
1.75105342859123
1.75105342859123
1.62160972018264
1.62160972018264
1.47866856958320
1.47866856958320
1.32341017270557
1.32341017270557
1.15759290440577
1.15759290440577
0.983759768617982
0.983759768617982
0.805481324532952
0.805481324532952
0.627609600314501
0.627609600314501
0.456483104481900
0.456483104481900
0.299974448305123
0.299974448305123
0.167225219222229
0.167225219222229
0.0679106243200141
0.0679106243200141
0.0109829541303716
0.0109829541303716
0.0107179427747002
0.0107179427747002
0.130130064985733
0.130130064985733
0.353682372693363
0.353682372693363
0.639887885768682
0.639887885768682
0.981913286096133
0.981913286096133
1.44531708389424
1.44531708389424
2.02300362940874
2.02300362940874
2.62829534021340
2.62829534021340
3.25025293919184
3.25025293919184
3.88605313397479
3.88605313397479
4.50935453021889
4.50935453021889
5.07383588469694
5.07383588469694
5.59541503698536
5.59541503698536
6.11218932105607
6.11218932105607
6.61150646292195
6.61150646292195
7.11837391418778
7.11837391418778
7.68800630833759
7.68800630833759
8.28384081206831
8.28384081206831
8.85316619643873
8.85316619643873
9.38174598225493
9.38174598225493
9.86835692580205
9.86835692580205
10.3169978518058
10.3169978518058
10.7333974647754
10.7333974647754
11.1154611711032
11.1154611711032
11.4693684196194
11.4693684196194
11.8028018229416
11.8028018229416
12.1115877758346
12.1115877758346
12.3883601128949
12.3883601128949
12.6287779093335
12.6287779093335
12.8329779590433
12.8329779590433
13.0050322895323
13.0050322895323
13.1473956227002
13.1473956227002
13.2611476172984
13.2611476172984
13.3448421899474
13.3448421899474
13.3970079493700
13.3970079493700
13.4166369792189
13.4166369792189
13.4014129184297
13.4014129184297
13.3548314647049
13.3548314647049
13.2791046215727
13.2791046215727
13.1766465650411
13.1766465650411
13.0505002164567
13.0505002164567
12.9053039753617
12.9053039753617
12.7461471679428
12.7461471679428
12.5796409105848
12.5796409105848
12.4105675299482
12.4105675299482
12.2403558682604
12.2403558682604
12.0641246482141
12.0641246482141
11.8731934237032
11.8731934237032
11.6717074523473
11.6717074523473
11.4649008289911
11.4649008289911
11.2565630950521
11.2565630950521
11.0572591037780
11.0572591037780
10.8768746532906
10.8768746532906
10.7180001261871
10.7180001261871
10.5693510260328
10.5693510260328
10.4262426839613
10.4262426839613
10.2880050581860
10.2880050581860
10.1565742114593
10.1565742114593
10.0460363857565
10.0460363857565
9.96558793423461
9.96558793423461
9.92036716636902
9.92036716636902
9.90378248201712
9.90378248201712
9.91046476657513
9.91046476657513
9.93590908067486
9.93590908067486
9.96339528494969
9.96339528494969
9.97367970722035
9.97367970722035
9.95558489752245
9.95558489752245
9.89518765236602
9.89518765236602
9.78447917981510
9.78447917981510
9.62633453756129
9.62633453756129
9.42477195897704
9.42477195897704
9.19995625924794
9.19995625924794
8.97742640252915
8.97742640252915
8.77864740243041
8.77864740243041
8.62054745174453
8.62054745174453
8.50314681930260
8.50314681930260
8.41171333160070
8.41171333160070
8.34129839226223
8.34129839226223
8.31204681061029
8.31204681061029
8.32566580138245
8.32566580138245
8.37466958444849
8.37466958444849
8.44930208711235
8.44930208711235
8.53573816337182
8.53573816337182
8.63913229163227
8.63913229163227
8.76005595044545
8.76005595044545
8.89871785870281
8.89871785870281
9.06532397221007
9.06532397221007
9.25247403984721
9.25247403984721
9.45655646296540
9.45655646296540
9.67165806824811
9.67165806824811
9.88214075502751
9.88214075502751
10.0875935598884
10.0875935598884
10.2832880508671
10.2832880508671
10.4645469501368
10.4645469501368
10.6253655608111
10.6253655608111
10.7609516208041
10.7609516208041
10.8683285363582
10.8683285363582
10.9488356634575
10.9488356634575
11.0106546040076
11.0106546040076
11.0663509614167
11.0663509614167
11.1377462486301
11.1377462486301
11.2429484134119
11.2429484134119
11.3744148963509
11.3744148963509
11.5296599009747
11.5296599009747
11.7016482315946
11.7016482315946
11.8808700926970
11.8808700926970
12.0604022596253
12.0604022596253
12.2314506987230
12.2314506987230
12.3865889822382
12.3865889822382
12.5159844173652
12.5159844173652
12.6161015372725
12.6161015372725
12.6924422146828
12.6924422146828
12.7541267964307
12.7541267964307
12.7977227028655
12.7977227028655
12.8232297366383
12.8232297366383
12.8301770069098
12.8301770069098
12.8073808112890
12.8073808112890
12.7506372289548
12.7506372289548
12.6597354078482
12.6597354078482
12.5352707711466
12.5352707711466
12.3803636519036
12.3803636519036
12.1972459153573
12.1972459153573
11.9922993160950
11.9922993160950
11.7652214425126
11.7652214425126
11.5206582072956
11.5206582072956
11.2598307254586
11.2598307254586
10.9769782651515
10.9769782651515
10.6714249582251
10.6714249582251
10.3466334577418
10.3466334577418
10.0081552570139
10.0081552570139
9.65831353779467
9.65831353779467
9.28376976676444
9.28376976676444
8.87903980485960
8.87903980485960
8.44783686911567
8.44783686911567
7.99930862517646
7.99930862517646
7.54701939076729
7.54701939076729
7.11975431720224
7.11975431720224
6.73153080933874
6.73153080933874
6.36998579779945
6.36998579779945
6.02707694641175
6.02707694641175
5.69860367944410
5.69860367944410
5.39942507903403
5.39942507903403
5.12949290366914
5.12949290366914
4.87110526154162
4.87110526154162
4.61640720905774
4.61640720905774
4.35965825844216
4.35965825844216
4.10720735172926
4.10720735172926
3.87203574521862
3.87203574521862
3.67066035028382
3.67066035028382
3.50207622812542
3.50207622812542
3.35328823494259
3.35328823494259
3.22598000312266
3.22598000312266
3.10809266198991
3.10809266198991
2.98940466083977
2.98940466083977
2.87114093938682
2.87114093938682
2.75643883084724
2.75643883084724
2.64895644363284
2.64895644363284
2.55278353432028
2.55278353432028
2.47147746803270
2.47147746803270
2.39475617582150
2.39475617582150
2.31952185463295
2.31952185463295
2.24782625907749
2.24782625907749
2.18192727935558
2.18192727935558
2.12233227864444
2.12233227864444
2.05209007542790
2.05209007542790
1.96667286716632
1.96667286716632
1.86623356096026
1.86623356096026
1.75105342859123
1.75105342859123
1.62160972018264
1.62160972018264
1.47866856958320
1.47866856958320
1.32341017270557
1.32341017270557
1.15759290440577
1.15759290440577
0.983759768617982
0.983759768617982
0.805481324532952
0.805481324532952
0.627609600314501
0.627609600314501
0.456483104481900
0.456483104481900
0.299974448305123
0.299974448305123
0.167225219222229
0.167225219222229
0.0679106243200141
0.0679106243200141
0.0109829541303716
0.0109829541303716
0.0107179427747002
0.0107179427747002
0.130130064985733
0.130130064985733
0.353682372693363
0.353682372693363
0.639887885768682
0.639887885768682
0.981913286096133
0.981913286096133
1.44531708389424
1.44531708389424
2.02300362940874
2.02300362940874
2.62829534021340
2.62829534021340
3.25025293919184
3.25025293919184
3.88605313397479
3.88605313397479
4.50935453021889
4.50935453021889
5.07383588469694
5.07383588469694
5.59541503698536
5.59541503698536
6.11218932105607
6.11218932105607
6.61150646292195
6.61150646292195
7.11837391418778
7.11837391418778
7.68800630833759
7.68800630833759
8.28384081206831
8.28384081206831
8.85316619643873
8.85316619643873
9.38174598225493
9.38174598225493
9.86835692580205
9.86835692580205
10.3169978518058
10.3169978518058
10.7333974647754
10.7333974647754
11.1154611711032
11.1154611711032
11.4693684196194
11.4693684196194
11.8028018229416
11.8028018229416
12.1115877758346
12.1115877758346
12.3883601128949
12.3883601128949
12.6287779093335
12.6287779093335
12.8329779590433
12.8329779590433
13.0050322895323
13.0050322895323
13.1473956227002
13.1473956227002
13.2611476172984
13.2611476172984
13.3448421899474
13.3448421899474
13.3970079493700
13.3970079493700
13.4166369792189
13.4166369792189
13.4014129184297
13.4014129184297
13.3548314647049
13.3548314647049
13.2791046215727
13.2791046215727
13.1766465650411
13.1766465650411
13.0505002164567
13.0505002164567
12.9053039753617
12.9053039753617
12.7461471679428
12.7461471679428
12.5796409105848
12.5796409105848
12.4105675299482
12.4105675299482
12.2403558682604
12.2403558682604
12.0641246482141
12.0641246482141
11.8731934237032
11.8731934237032
11.6717074523473
11.6717074523473
11.4649008289911
11.4649008289911
11.2565630950521
11.2565630950521
11.0572591037780
11.0572591037780
10.8768746532906
10.8768746532906
10.7180001261871
10.7180001261871
10.5693510260328
10.5693510260328
10.4262426839613
10.4262426839613
10.2880050581860
10.2880050581860
10.1565742114593
10.1565742114593
10.0460363857565
10.0460363857565
9.96558793423461
9.96558793423461
9.92036716636902
9.92036716636902
9.90378248201712
9.90378248201712
9.91046476657513
9.91046476657513
9.93590908067486
9.93590908067486
9.96339528494969
9.96339528494969
9.97367970722035
9.97367970722035
9.95558489752245
9.95558489752245
9.89518765236602
9.89518765236602
9.78447917981510
9.78447917981510
9.62633453756129
9.62633453756129
9.42477195897704
9.42477195897704
9.19995625924794
9.19995625924794
8.97742640252915
8.97742640252915
8.77864740243041
8.77864740243041
8.62054745174453
8.62054745174453
8.50314681930260
8.50314681930260
8.41171333160070
8.41171333160070
8.34129839226223
8.34129839226223
8.31204681061029
8.31204681061029
8.32566580138245
8.32566580138245
8.37466958444849
8.37466958444849
8.44930208711235
8.44930208711235
8.53573816337182
8.53573816337182
8.63913229163227
8.63913229163227
8.76005595044545
8.76005595044545
8.89871785870281
8.89871785870281
9.06532397221007
9.06532397221007
9.25247403984721
9.25247403984721
9.45655646296540
9.45655646296540
9.67165806824811
9.67165806824811
9.88214075502751
9.88214075502751
10.0875935598884
10.0875935598884
10.2832880508671
10.2832880508671
10.4645469501368
10.4645469501368
10.6253655608111
10.6253655608111
10.7609516208041
10.7609516208041
10.8683285363582
10.8683285363582
10.9488356634575
10.9488356634575
11.0106546040076
11.0106546040076
11.0663509614167
11.0663509614167
11.1377462486301
11.1377462486301
11.2429484134119
11.2429484134119
11.3744148963509
11.3744148963509
11.5296599009747
11.5296599009747
11.7016482315946
11.7016482315946
11.8808700926970
11.8808700926970
12.0604022596253
12.0604022596253
12.2314506987230
12.2314506987230
12.3865889822382
12.3865889822382
12.5159844173652
12.5159844173652
12.6161015372725
12.6161015372725
12.6924422146828
12.6924422146828
12.7541267964307
12.7541267964307
12.7977227028655
12.7977227028655
12.8232297366383
12.8232297366383
12.8301770069098
12.8301770069098
12.8073808112890
12.8073808112890
12.7506372289548
12.7506372289548
12.6597354078482
12.6597354078482
12.5352707711466
12.5352707711466
12.3803636519036
12.3803636519036
12.1972459153573
12.1972459153573
11.9922993160950
11.9922993160950
12.2035203448189
12.2035203448189
11.9371210568773
11.9371210568773
11.6558545509397
11.6558545509397
11.3592711984297
11.3592711984297
11.0447462627301
11.0447462627301
10.7108720196785
10.7108720196785
10.3593546741593
10.3593546741593
9.99636758235502
9.99636758235502
9.61399245821154
9.61399245821154
9.20711421429956
9.20711421429956
8.77319629092864
8.77319629092864
8.32397089426365
8.32397089426365
7.87290854848113
7.87290854848113
7.43629669375466
7.43629669375466
7.03449645067544
7.03449645067544
6.66120974876690
6.66120974876690
6.30934568603256
6.30934568603256
5.97416295957268
5.97416295957268
5.65900127920422
5.65900127920422
5.37672678792327
5.37672678792327
5.11491300345213
5.11491300345213
4.85940325978613
4.85940325978613
4.60927981116446
4.60927981116446
4.36091308987719
4.36091308987719
4.12521700277538
4.12521700277538
3.91665259997791
3.91665259997791
3.74458581499229
3.74458581499229
3.59500738384592
3.59500738384592
3.46874743216443
3.46874743216443
3.35441860990604
3.35441860990604
3.23775729242733
3.23775729242733
3.12008685896974
3.12008685896974
3.00412064625900
3.00412064625900
2.89306250987479
2.89306250987479
2.79056211785416
2.79056211785416
2.70059357024014
2.70059357024014
2.62158733467453
2.62158733467453
2.54310187725882
2.54310187725882
2.46644006146953
2.46644006146953
2.39365675437532
2.39365675437532
2.32698992672833
2.32698992672833
2.25675918623874
2.25675918623874
2.17121573148931
2.17121573148931
2.07040923006303
2.07040923006303
1.95448287785772
1.95448287785772
1.82372888406712
1.82372888406712
1.67866811310323
1.67866811310323
1.52015989248268
1.52015989248268
1.34955038344227
1.34955038344227
1.16886712161704
1.16886712161704
0.981062347003520
0.981062347003520
0.790294355507164
0.790294355507164
0.602208485708132
0.602208485708132
0.424132655339043
0.424132655339043
0.271008907191266
0.271008907191266
0.157682566598394
0.157682566598394
0.0903165380492162
0.0903165380492162
0.150838225224139
0.150838225224139
0.368183341118680
0.368183341118680
0.661398104666401
0.661398104666401
1.03975498427629
1.03975498427629
1.54109544835145
1.54109544835145
2.12938362205992
2.12938362205992
2.74598758667020
2.74598758667020
3.36345787945781
3.36345787945781
3.97466969661950
3.97466969661950
4.57973748922398
4.57973748922398
5.15082115498465
5.15082115498465
5.67761747577516
5.67761747577516
6.18273732815982
6.18273732815982
6.69242416492463
6.69242416492463
7.20922619711023
7.20922619711023
7.77675396816010
7.77675396816010
8.39165777704563
8.39165777704563
8.99501341874074
8.99501341874074
9.56285648121031
9.56285648121031
10.0799962087516
10.0799962087516
10.5572611663048
10.5572611663048
11.0068354127529
11.0068354127529
11.4164247053130
11.4164247053130
11.7914260799590
11.7914260799590
12.1457388646941
12.1457388646941
12.4786026471135
12.4786026471135
12.7799120016806
12.7799120016806
13.0450099596233
13.0450099596233
13.2709707273018
13.2709707273018
13.4562373759635
13.4562373759635
13.6031027839377
13.6031027839377
13.7125936756857
13.7125936756857
13.7904262013546
13.7904262013546
13.8391468215327
13.8391468215327
13.8581882249139
13.8581882249139
13.8490317838097
13.8490317838097
13.8105637018096
13.8105637018096
13.7416659436383
13.7416659436383
13.6460624031879
13.6460624031879
13.5254721403190
13.5254721403190
13.3831683084572
13.3831683084572
13.2237214645251
13.2237214645251
13.0505598797935
13.0505598797935
12.8676181537858
12.8676181537858
12.6837814499435
12.6837814499435
12.5019146439898
12.5019146439898
12.3214036283208
12.3214036283208
12.1326277206271
12.1326277206271
11.9361888414996
11.9361888414996
11.7386752170963
11.7386752170963
11.5418490743344
11.5418490743344
11.3525014846225
11.3525014846225
11.1821430006569
11.1821430006569
11.0385124205993
11.0385124205993
10.9129413921257
10.9129413921257
10.7970622629720
10.7970622629720
10.6927223509551
10.6927223509551
10.6075033437182
10.6075033437182
10.5535451234092
10.5535451234092
10.5336060513321
10.5336060513321
10.5511657794490
10.5511657794490
10.6103533990318
10.6103533990318
10.6982665778983
10.6982665778983
10.7920971825841
10.7920971825841
10.8677578831521
10.8677578831521
10.9106685925577
10.9106685925577
10.9126119482242
10.9126119482242
10.8671840113973
10.8671840113973
10.7691421657922
10.7691421657922
10.6133668602216
10.6133668602216
10.4052453228919
10.4052453228919
10.1582244437392
10.1582244437392
9.89822300790719
9.89822300790719
9.64920596721043
9.64920596721043
9.42976813473110
9.42976813473110
9.25235234951986
9.25235234951986
9.12922352018005
9.12922352018005
9.04000178973396
9.04000178973396
8.98391659285479
8.98391659285479
8.96717767861670
8.96717767861670
8.98339538480159
8.98339538480159
9.03339060643832
9.03339060643832
9.10988940089303
9.10988940089303
9.20836385194584
9.20836385194584
9.32495535366290
9.32495535366290
9.46143588004449
9.46143588004449
9.61922981072392
9.61922981072392
9.80216889133669
9.80216889133669
10.0068281322435
10.0068281322435
10.2199665301454
10.2199665301454
10.4362313838383
10.4362313838383
10.6443946052568
10.6443946052568
10.8392307689804
10.8392307689804
11.0191829207317
11.0191829207317
11.1772691989778
11.1772691989778
11.3065598933961
11.3065598933961
11.4051718639905
11.4051718639905
11.4737184964523
11.4737184964523
11.5202270840561
11.5202270840561
11.5656015495939
11.5656015495939
11.6368811159360
11.6368811159360
11.7391102051809
11.7391102051809
11.8763972004466
11.8763972004466
12.0508734395901
12.0508734395901
12.2524997583103
12.2524997583103
12.4661352134473
12.4661352134473
12.6755539616926
12.6755539616926
12.8694282038780
12.8694282038780
13.0400776334997
13.0400776334997
13.1775825300438
13.1775825300438
13.2840800578627
13.2840800578627
13.3682884001752
13.3682884001752
13.4249302529050
13.4249302529050
13.4518583201156
13.4518583201156
13.4495962906599
13.4495962906599
13.4228396990037
13.4228396990037
13.3768106912428
13.3768106912428
13.3030051372892
13.3030051372892
13.1977406025481
13.1977406025481
13.0588601072053
13.0588601072053
12.8857051514862
12.8857051514862
12.6812248933471
12.6812248933471
12.4514372403857
12.4514372403857
12.2035203448189
12.2035203448189
11.9371210568773
11.9371210568773
11.6558545509397
11.6558545509397
11.3592711984297
11.3592711984297
11.0447462627301
11.0447462627301
10.7108720196785
10.7108720196785
10.3593546741593
10.3593546741593
9.99636758235502
9.99636758235502
9.61399245821154
9.61399245821154
9.20711421429956
9.20711421429956
8.77319629092864
8.77319629092864
8.32397089426365
8.32397089426365
7.87290854848113
7.87290854848113
7.43629669375466
7.43629669375466
7.03449645067544
7.03449645067544
6.66120974876690
6.66120974876690
6.30934568603256
6.30934568603256
5.97416295957268
5.97416295957268
5.65900127920422
5.65900127920422
5.37672678792327
5.37672678792327
5.11491300345213
5.11491300345213
4.85940325978613
4.85940325978613
4.60927981116446
4.60927981116446
4.36091308987719
4.36091308987719
4.12521700277538
4.12521700277538
3.91665259997791
3.91665259997791
3.74458581499229
3.74458581499229
3.59500738384592
3.59500738384592
3.46874743216443
3.46874743216443
3.35441860990604
3.35441860990604
3.23775729242733
3.23775729242733
3.12008685896974
3.12008685896974
3.00412064625900
3.00412064625900
2.89306250987479
2.89306250987479
2.79056211785416
2.79056211785416
2.70059357024014
2.70059357024014
2.62158733467453
2.62158733467453
2.54310187725882
2.54310187725882
2.46644006146953
2.46644006146953
2.39365675437532
2.39365675437532
2.32698992672833
2.32698992672833
2.25675918623874
2.25675918623874
2.17121573148931
2.17121573148931
2.07040923006303
2.07040923006303
1.95448287785772
1.95448287785772
1.82372888406712
1.82372888406712
1.67866811310323
1.67866811310323
1.52015989248268
1.52015989248268
1.34955038344227
1.34955038344227
1.16886712161704
1.16886712161704
0.981062347003520
0.981062347003520
0.790294355507164
0.790294355507164
0.602208485708132
0.602208485708132
0.424132655339043
0.424132655339043
0.271008907191266
0.271008907191266
0.157682566598394
0.157682566598394
0.0903165380492162
0.0903165380492162
0.150838225224139
0.150838225224139
0.368183341118680
0.368183341118680
0.661398104666401
0.661398104666401
1.03975498427629
1.03975498427629
1.54109544835145
1.54109544835145
2.12938362205992
2.12938362205992
2.74598758667020
2.74598758667020
3.36345787945781
3.36345787945781
3.97466969661950
3.97466969661950
4.57973748922398
4.57973748922398
5.15082115498465
5.15082115498465
5.67761747577516
5.67761747577516
6.18273732815982
6.18273732815982
6.69242416492463
6.69242416492463
7.20922619711023
7.20922619711023
7.77675396816010
7.77675396816010
8.39165777704563
8.39165777704563
8.99501341874074
8.99501341874074
9.56285648121031
9.56285648121031
10.0799962087516
10.0799962087516
10.5572611663048
10.5572611663048
11.0068354127529
11.0068354127529
11.4164247053130
11.4164247053130
11.7914260799590
11.7914260799590
12.1457388646941
12.1457388646941
12.4786026471135
12.4786026471135
12.7799120016806
12.7799120016806
13.0450099596233
13.0450099596233
13.2709707273018
13.2709707273018
13.4562373759635
13.4562373759635
13.6031027839377
13.6031027839377
13.7125936756857
13.7125936756857
13.7904262013546
13.7904262013546
13.8391468215327
13.8391468215327
13.8581882249139
13.8581882249139
13.8490317838097
13.8490317838097
13.8105637018096
13.8105637018096
13.7416659436383
13.7416659436383
13.6460624031879
13.6460624031879
13.5254721403190
13.5254721403190
13.3831683084572
13.3831683084572
13.2237214645251
13.2237214645251
13.0505598797935
13.0505598797935
12.8676181537858
12.8676181537858
12.6837814499435
12.6837814499435
12.5019146439898
12.5019146439898
12.3214036283208
12.3214036283208
12.1326277206271
12.1326277206271
11.9361888414996
11.9361888414996
11.7386752170963
11.7386752170963
11.5418490743344
11.5418490743344
11.3525014846225
11.3525014846225
11.1821430006569
11.1821430006569
11.0385124205993
11.0385124205993
10.9129413921257
10.9129413921257
10.7970622629720
10.7970622629720
10.6927223509551
10.6927223509551
10.6075033437182
10.6075033437182
10.5535451234092
10.5535451234092
10.5336060513321
10.5336060513321
10.5511657794490
10.5511657794490
10.6103533990318
10.6103533990318
10.6982665778983
10.6982665778983
10.7920971825841
10.7920971825841
10.8677578831521
10.8677578831521
10.9106685925577
10.9106685925577
10.9126119482242
10.9126119482242
10.8671840113973
10.8671840113973
10.7691421657922
10.7691421657922
10.6133668602216
10.6133668602216
10.4052453228919
10.4052453228919
10.1582244437392
10.1582244437392
9.89822300790719
9.89822300790719
9.64920596721043
9.64920596721043
9.42976813473110
9.42976813473110
9.25235234951986
9.25235234951986
9.12922352018005
9.12922352018005
9.04000178973396
9.04000178973396
8.98391659285479
8.98391659285479
8.96717767861670
8.96717767861670
8.98339538480159
8.98339538480159
9.03339060643832
9.03339060643832
9.10988940089303
9.10988940089303
9.20836385194584
9.20836385194584
9.32495535366290
9.32495535366290
9.46143588004449
9.46143588004449
9.61922981072392
9.61922981072392
9.80216889133669
9.80216889133669
10.0068281322435
10.0068281322435
10.2199665301454
10.2199665301454
10.4362313838383
10.4362313838383
10.6443946052568
10.6443946052568
10.8392307689804
10.8392307689804
11.0191829207317
11.0191829207317
11.1772691989778
11.1772691989778
11.3065598933961
11.3065598933961
11.4051718639905
11.4051718639905
11.4737184964523
11.4737184964523
11.5202270840561
11.5202270840561
11.5656015495939
11.5656015495939
11.6368811159360
11.6368811159360
11.7391102051809
11.7391102051809
11.8763972004466
11.8763972004466
12.0508734395901
12.0508734395901
12.2524997583103
12.2524997583103
12.4661352134473
12.4661352134473
12.6755539616926
12.6755539616926
12.8694282038780
12.8694282038780
13.0400776334997
13.0400776334997
13.1775825300438
13.1775825300438
13.2840800578627
13.2840800578627
13.3682884001752
13.3682884001752
13.4249302529050
13.4249302529050
13.4518583201156
13.4518583201156
13.4495962906599
13.4495962906599
13.4228396990037
13.4228396990037
13.3768106912428
13.3768106912428
13.3030051372892
13.3030051372892
13.1977406025481
13.1977406025481
13.0588601072053
13.0588601072053
12.8857051514862
12.8857051514862
12.6812248933471
12.6812248933471
12.4514372403857
12.4514372403857
12.6483677155240
12.6483677155240
12.3578642303186
12.3578642303186
12.0507494215482
12.0507494215482
11.7318239579877
11.7318239579877
11.3991050667443
11.3991050667443
11.0513008574239
11.0513008574239
10.6868836878134
10.6868836878134
10.3129752675620
10.3129752675620
9.92316806039749
9.92316806039749
9.50706938614736
9.50706938614736
9.07137773759988
9.07137773759988
8.61475657231393
8.61475657231393
8.15743300488367
8.15743300488367
7.71828466628026
7.71828466628026
7.31018268782755
7.31018268782755
6.92992514969772
6.92992514969772
6.57142404912356
6.57142404912356
6.22830807718202
6.22830807718202
5.90129765486697
5.90129765486697
5.60328594140005
5.60328594140005
5.33468239698173
5.33468239698173
5.07889227384203
5.07889227384203
4.83160351931392
4.83160351931392
4.58852352178902
4.58852352178902
4.35480918892903
4.35480918892903
4.14321792238314
4.14321792238314
3.96514235206728
3.96514235206728
3.81428351678457
3.81428351678457
3.68615149005476
3.68615149005476
3.57497434007721
3.57497434007721
3.46065500901936
3.46065500901936
3.34426537635130
3.34426537635130
3.22817944734464
3.22817944734464
3.11522443633345
3.11522443633345
3.00866349686857
3.00866349686857
2.91211915338569
2.91211915338569
2.82858722655021
2.82858722655021
2.74818454052758
2.74818454052758
2.66823396901296
2.66823396901296
2.59059574340911
2.59059574340911
2.51733502102490
2.51733502102490
2.44590208096945
2.44590208096945
2.36055417607555
2.36055417607555
2.25981363928851
2.25981363928851
2.14371779925243
2.14371779925243
2.01241522578224
2.01241522578224
1.86623356096026
1.86623356096026
1.70577474654318
1.70577474654318
1.53204666257725
1.53204666257725
1.34664102717170
1.34664102717170
1.15196556335584
1.15196556335584
0.952307237148597
0.952307237148597
0.765235925450220
0.765235925450220
0.601066731307822
0.601066731307822
0.465696253823971
0.465696253823971
0.364429430772063
0.364429430772063
0.329045631005110
0.329045631005110
0.458002801504825
0.458002801504825
0.724244103009934
0.724244103009934
1.11079086047686
1.11079086047686
1.65519442126056
1.65519442126056
2.24357250461242
2.24357250461242
2.84899402830497
2.84899402830497
3.46632324345082
3.46632324345082
4.05413361053526
4.05413361053526
4.63779934786115
4.63779934786115
5.19762559064206
5.19762559064206
5.73474642410358
5.73474642410358
6.22773979683728
6.22773979683728
6.72931296419882
6.72931296419882
7.26142459600372
7.26142459600372
7.81787312371862
7.81787312371862
8.42713885875112
8.42713885875112
9.04993622152981
9.04993622152981
9.65277004418991
9.65277004418991
10.2082660992800
10.2082660992800
10.7198745717198
10.7198745717198
11.2038249807530
11.2038249807530
11.6500337958299
11.6500337958299
12.0604381768828
12.0604381768828
12.4415739526514
12.4415739526514
12.8006708237115
12.8006708237115
13.1309611863540
13.1309611863540
13.4266370014970
13.4266370014970
13.6822952387765
13.6822952387765
13.8922307323292
13.8922307323292
14.0580248468295
14.0580248468295
14.1793664675619
14.1793664675619
14.2584003073487
14.2584003073487
14.3004494325892
14.3004494325892
14.3108912161875
14.3108912161875
14.2930127365410
14.2930127365410
14.2473025587399
14.2473025587399
14.1774342213522
14.1774342213522
14.0841881281073
14.0841881281073
13.9667128887087
13.9667128887087
13.8266263491769
13.8266263491769
13.6666950254546
13.6666950254546
13.4915363844116
13.4915363844116
13.3055668786921
13.3055668786921
13.1095878472716
13.1095878472716
12.9116759828410
12.9116759828410
12.7193661831313
12.7193661831313
12.5350603724428
12.5350603724428
12.3496419982970
12.3496419982970
12.1610476668479
12.1610476668479
11.9735972056503
11.9735972056503
11.7889177555217
11.7889177555217
11.6123624759351
11.6123624759351
11.4542839975273
11.4542839975273
11.3223331458819
11.3223331458819
11.2207430960350
11.2207430960350
11.1383094713531
11.1383094713531
11.0786036576190
11.0786036576190
11.0504087424334
11.0504087424334
11.0564803735815
11.0564803735815
11.1061218931339
11.1061218931339
11.2078166534425
11.2078166534425
11.3484739749963
11.3484739749963
11.5029370800674
11.5029370800674
11.6470317520198
11.6470317520198
11.7597115162476
11.7597115162476
11.8249144513876
11.8249144513876
11.8345724861359
11.8345724861359
11.7873121062126
11.7873121062126
11.6831186511005
11.6831186511005
11.5259021093650
11.5259021093650
11.3176179294938
11.3176179294938
11.0617535167438
11.0617535167438
10.7711490361609
10.7711490361609
10.4757183051409
10.4757183051409
10.2002297536005
10.2002297536005
9.96511326577987
9.96511326577987
9.78090028928614
9.78090028928614
9.66211750384336
9.66211750384336
9.58492632184221
9.58492632184221
9.54244318153735
9.54244318153735
9.53622348605130
9.53622348605130
9.56475006961055
9.56475006961055
9.63305403126805
9.63305403126805
9.73102794263111
9.73102794263111
9.84654900539193
9.84654900539193
9.98553438623986
9.98553438623986
10.1461349593549
10.1461349593549
10.3284320211822
10.3284320211822
10.5302223053115
10.5302223053115
10.7485867801464
10.7485867801464
10.9688430818727
10.9688430818727
11.1782541267896
11.1782541267896
11.3737153206159
11.3737153206159
11.5512819020773
11.5512819020773
11.7059217014480
11.7059217014480
11.8323802783372
11.8323802783372
11.9290598664461
11.9290598664461
11.9969673740425
11.9969673740425
12.0458338279379
12.0458338279379
12.0995379249366
12.0995379249366
12.1735391502363
12.1735391502363
12.2776216724645
12.2776216724645
12.4311398199113
12.4311398199113
12.6351594530955
12.6351594530955
12.8656925448620
12.8656925448620
13.1040254775460
13.1040254775460
13.3377734695640
13.3377734695640
13.5516763722664
13.5516763722664
13.7322232188257
13.7322232188257
13.8728592523534
13.8728592523534
13.9796601294565
13.9796601294565
14.0530349059964
14.0530349059964
14.0925387850431
14.0925387850431
14.1019621066089
14.1019621066089
14.0794307570088
14.0794307570088
14.0276445079536
14.0276445079536
13.9520704703904
13.9520704703904
13.8559246196372
13.8559246196372
13.7315859893411
13.7315859893411
13.5785675277336
13.5785675277336
13.3935395918601
13.3935395918601
13.1757270038566
13.1757270038566
12.9240015727554
12.9240015727554
12.6483677155240
12.6483677155240
12.3578642303186
12.3578642303186
12.0507494215482
12.0507494215482
11.7318239579877
11.7318239579877
11.3991050667443
11.3991050667443
11.0513008574239
11.0513008574239
10.6868836878134
10.6868836878134
10.3129752675620
10.3129752675620
9.92316806039749
9.92316806039749
9.50706938614736
9.50706938614736
9.07137773759988
9.07137773759988
8.61475657231393
8.61475657231393
8.15743300488367
8.15743300488367
7.71828466628026
7.71828466628026
7.31018268782755
7.31018268782755
6.92992514969772
6.92992514969772
6.57142404912356
6.57142404912356
6.22830807718202
6.22830807718202
5.90129765486697
5.90129765486697
5.60328594140005
5.60328594140005
5.33468239698173
5.33468239698173
5.07889227384203
5.07889227384203
4.83160351931392
4.83160351931392
4.58852352178902
4.58852352178902
4.35480918892903
4.35480918892903
4.14321792238314
4.14321792238314
3.96514235206728
3.96514235206728
3.81428351678457
3.81428351678457
3.68615149005476
3.68615149005476
3.57497434007721
3.57497434007721
3.46065500901936
3.46065500901936
3.34426537635130
3.34426537635130
3.22817944734464
3.22817944734464
3.11522443633345
3.11522443633345
3.00866349686857
3.00866349686857
2.91211915338569
2.91211915338569
2.82858722655021
2.82858722655021
2.74818454052758
2.74818454052758
2.66823396901296
2.66823396901296
2.59059574340911
2.59059574340911
2.51733502102490
2.51733502102490
2.44590208096945
2.44590208096945
2.36055417607555
2.36055417607555
2.25981363928851
2.25981363928851
2.14371779925243
2.14371779925243
2.01241522578224
2.01241522578224
1.86623356096026
1.86623356096026
1.70577474654318
1.70577474654318
1.53204666257725
1.53204666257725
1.34664102717170
1.34664102717170
1.15196556335584
1.15196556335584
0.952307237148597
0.952307237148597
0.765235925450220
0.765235925450220
0.601066731307822
0.601066731307822
0.465696253823971
0.465696253823971
0.364429430772063
0.364429430772063
0.329045631005110
0.329045631005110
0.458002801504825
0.458002801504825
0.724244103009934
0.724244103009934
1.11079086047686
1.11079086047686
1.65519442126056
1.65519442126056
2.24357250461242
2.24357250461242
2.84899402830497
2.84899402830497
3.46632324345082
3.46632324345082
4.05413361053526
4.05413361053526
4.63779934786115
4.63779934786115
5.19762559064206
5.19762559064206
5.73474642410358
5.73474642410358
6.22773979683728
6.22773979683728
6.72931296419882
6.72931296419882
7.26142459600372
7.26142459600372
7.81787312371862
7.81787312371862
8.42713885875112
8.42713885875112
9.04993622152981
9.04993622152981
9.65277004418991
9.65277004418991
10.2082660992800
10.2082660992800
10.7198745717198
10.7198745717198
11.2038249807530
11.2038249807530
11.6500337958299
11.6500337958299
12.0604381768828
12.0604381768828
12.4415739526514
12.4415739526514
12.8006708237115
12.8006708237115
13.1309611863540
13.1309611863540
13.4266370014970
13.4266370014970
13.6822952387765
13.6822952387765
13.8922307323292
13.8922307323292
14.0580248468295
14.0580248468295
14.1793664675619
14.1793664675619
14.2584003073487
14.2584003073487
14.3004494325892
14.3004494325892
14.3108912161875
14.3108912161875
14.2930127365410
14.2930127365410
14.2473025587399
14.2473025587399
14.1774342213522
14.1774342213522
14.0841881281073
14.0841881281073
13.9667128887087
13.9667128887087
13.8266263491769
13.8266263491769
13.6666950254546
13.6666950254546
13.4915363844116
13.4915363844116
13.3055668786921
13.3055668786921
13.1095878472716
13.1095878472716
12.9116759828410
12.9116759828410
12.7193661831313
12.7193661831313
12.5350603724428
12.5350603724428
12.3496419982970
12.3496419982970
12.1610476668479
12.1610476668479
11.9735972056503
11.9735972056503
11.7889177555217
11.7889177555217
11.6123624759351
11.6123624759351
11.4542839975273
11.4542839975273
11.3223331458819
11.3223331458819
11.2207430960350
11.2207430960350
11.1383094713531
11.1383094713531
11.0786036576190
11.0786036576190
11.0504087424334
11.0504087424334
11.0564803735815
11.0564803735815
11.1061218931339
11.1061218931339
11.2078166534425
11.2078166534425
11.3484739749963
11.3484739749963
11.5029370800674
11.5029370800674
11.6470317520198
11.6470317520198
11.7597115162476
11.7597115162476
11.8249144513876
11.8249144513876
11.8345724861359
11.8345724861359
11.7873121062126
11.7873121062126
11.6831186511005
11.6831186511005
11.5259021093650
11.5259021093650
11.3176179294938
11.3176179294938
11.0617535167438
11.0617535167438
10.7711490361609
10.7711490361609
10.4757183051409
10.4757183051409
10.2002297536005
10.2002297536005
9.96511326577987
9.96511326577987
9.78090028928614
9.78090028928614
9.66211750384336
9.66211750384336
9.58492632184221
9.58492632184221
9.54244318153735
9.54244318153735
9.53622348605130
9.53622348605130
9.56475006961055
9.56475006961055
9.63305403126805
9.63305403126805
9.73102794263111
9.73102794263111
9.84654900539193
9.84654900539193
9.98553438623986
9.98553438623986
10.1461349593549
10.1461349593549
10.3284320211822
10.3284320211822
10.5302223053115
10.5302223053115
10.7485867801464
10.7485867801464
10.9688430818727
10.9688430818727
11.1782541267896
11.1782541267896
11.3737153206159
11.3737153206159
11.5512819020773
11.5512819020773
11.7059217014480
11.7059217014480
11.8323802783372
11.8323802783372
11.9290598664461
11.9290598664461
11.9969673740425
11.9969673740425
12.0458338279379
12.0458338279379
12.0995379249366
12.0995379249366
12.1735391502363
12.1735391502363
12.2776216724645
12.2776216724645
12.4311398199113
12.4311398199113
12.6351594530955
12.6351594530955
12.8656925448620
12.8656925448620
13.1040254775460
13.1040254775460
13.3377734695640
13.3377734695640
13.5516763722664
13.5516763722664
13.7322232188257
13.7322232188257
13.8728592523534
13.8728592523534
13.9796601294565
13.9796601294565
14.0530349059964
14.0530349059964
14.0925387850431
14.0925387850431
14.1019621066089
14.1019621066089
14.0794307570088
14.0794307570088
14.0276445079536
14.0276445079536
13.9520704703904
13.9520704703904
13.8559246196372
13.8559246196372
13.7315859893411
13.7315859893411
13.5785675277336
13.5785675277336
13.3935395918601
13.3935395918601
13.1757270038566
13.1757270038566
12.9240015727554
12.9240015727554
13.0995759813926
13.0995759813926
12.7817249739149
12.7817249739149
12.4492771331134
12.4492771331134
12.1017958988205
12.1017958988205
11.7450109499804
11.7450109499804
11.3783421238750
11.3783421238750
10.9983031061682
10.9983031061682
10.6051816058639
10.6051816058639
10.2033566847508
10.2033566847508
9.78283082464270
9.78283082464270
9.33768846954508
9.33768846954508
8.87910121889226
8.87910121889226
8.41327823615052
8.41327823615052
7.96278497205000
7.96278497205000
7.55341999486686
7.55341999486686
7.17148744510388
7.17148744510388
6.80994613700814
6.80994613700814
6.46218217027675
6.46218217027675
6.12323805813969
6.12323805813969
5.81146175918513
5.81146175918513
5.53225757509840
5.53225757509840
5.27458782814604
5.27458782814604
5.02698122201818
5.02698122201818
4.78962068724345
4.78962068724345
4.55943720158932
4.55943720158932
4.34765949822332
4.34765949822332
4.16604570178488
4.16604570178488
4.01063388015106
4.01063388015106
3.88173400570862
3.88173400570862
3.77072480096377
3.77072480096377
3.65887846323094
3.65887846323094
3.54417632658108
3.54417632658108
3.42872236236380
3.42872236236380
3.31503627415856
3.31503627415856
3.20605286299741
3.20605286299741
3.10507521121258
3.10507521121258
3.01566430295967
3.01566430295967
2.93421995394387
2.93421995394387
2.85223972327471
2.85223972327471
2.77130463257234
2.77130463257234
2.69331119931290
2.69331119931290
2.61907039421969
2.61907039421969
2.53411741749291
2.53411741749291
2.43371888519997
2.43371888519997
2.31783138006204
2.31783138006204
2.18649273971349
2.18649273971349
2.03987980437681
2.03987980437681
1.87839068795945
1.87839068795945
1.70276055849546
1.70276055849546
1.51426931313257
1.51426931313257
1.32632472236041
1.32632472236041
1.15123797784145
1.15123797784145
0.993130437639806
0.993130437639806
0.856094187846209
0.856094187846209
0.743900405895820
0.743900405895820
0.660685162773209
0.660685162773209
0.686959930949203
0.686959930949203
0.858372180706864
0.858372180706864
1.17897190907121
1.17897190907121
1.72463233367170
1.72463233367170
2.33888562348470
2.33888562348470
2.93224358860147
2.93224358860147
3.52696600194279
3.52696600194279
4.11250558885945
4.11250558885945
4.67120744988941
4.67120744988941
5.21784824368486
5.21784824368486
5.75286319309208
5.75286319309208
6.25881788144312
6.25881788144312
6.74378808541748
6.74378808541748
7.27844029196107
7.27844029196107
7.83624883914365
7.83624883914365
8.41906280609986
8.41906280609986
9.03733387473050
9.03733387473050
9.65599270658730
9.65599270658730
10.2459269525134
10.2459269525134
10.7969050130373
10.7969050130373
11.3183975154079
11.3183975154079
11.8025540980193
11.8025540980193
12.2497040877258
12.2497040877258
12.6698054928551
12.6698054928551
13.0545517048347
13.0545517048347
13.4141094441203
13.4141094441203
13.7451176832276
13.7451176832276
14.0380767827645
14.0380767827645
14.2844660993744
14.2844660993744
14.4808534118364
14.4808534118364
14.6281321473816
14.6281321473816
14.7257626072540
14.7257626072540
14.7762793054469
14.7762793054469
14.7849293343320
14.7849293343320
14.7572490620509
14.7572490620509
14.6999430840249
14.6999430840249
14.6176193869102
14.6176193869102
14.5111377475927
14.5111377475927
14.3859938932478
14.3859938932478
14.2431103614734
14.2431103614734
14.0821517575270
14.0821517575270
13.9034491921664
13.9034491921664
13.7112572332998
13.7112572332998
13.5109288537142
13.5109288537142
13.3043586911740
13.3043586911740
13.0952726658064
13.0952726658064
12.8941361117440
12.8941361117440
12.7059178673904
12.7059178673904
12.5254061011158
12.5254061011158
12.3448933399066
12.3448933399066
12.1683868837470
12.1683868837470
11.9955094675198
11.9955094675198
11.8324162652547
11.8324162652547
11.6887915672075
11.6887915672075
11.5748207911658
11.5748207911658
11.4996060446056
11.4996060446056
11.4560074033272
11.4560074033272
11.4467821125486
11.4467821125486
11.4765308783399
11.4765308783399
11.5512444319854
11.5512444319854
11.6820471142674
11.6820471142674
11.8572907942843
11.8572907942843
12.0578009325366
12.0578009325366
12.2569633454699
12.2569633454699
12.4291065240234
12.4291065240234
12.5568514083665
12.5568514083665
12.6294171523648
12.6294171523648
12.6427867835895
12.6427867835895
12.5959641344661
12.5959641344661
12.4892876053571
12.4892876053571
12.3264134422029
12.3264134422029
12.1127858466304
12.1127858466304
11.8548011351910
11.8548011351910
11.5560090090480
11.5560090090480
11.2309779701221
11.2309779701221
10.9104019236834
10.9104019236834
10.6235474367055
10.6235474367055
10.3907004061093
10.3907004061093
10.2200588876090
10.2200588876090
10.1117026584760
10.1117026584760
10.0501226207124
10.0501226207124
10.0300070122915
10.0300070122915
10.0502086491173
10.0502086491173
10.1121891268576
10.1121891268576
10.2063010117617
10.2063010117617
10.3236895624590
10.3236895624590
10.4657300165391
10.4657300165391
10.6302842335600
10.6302842335600
10.8145300538383
10.8145300538383
11.0211555160163
11.0211555160163
11.2417871442170
11.2417871442170
11.4641665786093
11.4641665786093
11.6773871802814
11.6773871802814
11.8782762947039
11.8782762947039
12.0614558533732
12.0614558533732
12.2170376065220
12.2170376065220
12.3442484026353
12.3442484026353
12.4461794820449
12.4461794820449
12.5200388459838
12.5200388459838
12.5815757309469
12.5815757309469
12.6515130665699
12.6515130665699
12.7366815711276
12.7366815711276
12.8622205763774
12.8622205763774
13.0443221985239
13.0443221985239
13.2689003153068
13.2689003153068
13.5190732064133
13.5190732064133
13.7799949527066
13.7799949527066
14.0369693672272
14.0369693672272
14.2700235012575
14.2700235012575
14.4607055658316
14.4607055658316
14.6098160645708
14.6098160645708
14.7135203313751
14.7135203313751
14.7688744937847
14.7688744937847
14.7823483125103
14.7823483125103
14.7616996605251
14.7616996605251
14.7158377981049
14.7158377981049
14.6438140315235
14.6438140315235
14.5454474175052
14.5454474175052
14.4250341880912
14.4250341880912
14.2824127521288
14.2824127521288
14.1093370299572
14.1093370299572
13.9046677713342
13.9046677713342
13.6678350658987
13.6678350658987
13.3988538706668
13.3988538706668
13.0995759813926
13.0995759813926
12.7817249739149
12.7817249739149
12.4492771331134
12.4492771331134
12.1017958988205
12.1017958988205
11.7450109499804
11.7450109499804
11.3783421238750
11.3783421238750
10.9983031061682
10.9983031061682
10.6051816058639
10.6051816058639
10.2033566847508
10.2033566847508
9.78283082464270
9.78283082464270
9.33768846954508
9.33768846954508
8.87910121889226
8.87910121889226
8.41327823615052
8.41327823615052
7.96278497205000
7.96278497205000
7.55341999486686
7.55341999486686
7.17148744510388
7.17148744510388
6.80994613700814
6.80994613700814
6.46218217027675
6.46218217027675
6.12323805813969
6.12323805813969
5.81146175918513
5.81146175918513
5.53225757509840
5.53225757509840
5.27458782814604
5.27458782814604
5.02698122201818
5.02698122201818
4.78962068724345
4.78962068724345
4.55943720158932
4.55943720158932
4.34765949822332
4.34765949822332
4.16604570178488
4.16604570178488
4.01063388015106
4.01063388015106
3.88173400570862
3.88173400570862
3.77072480096377
3.77072480096377
3.65887846323094
3.65887846323094
3.54417632658108
3.54417632658108
3.42872236236380
3.42872236236380
3.31503627415856
3.31503627415856
3.20605286299741
3.20605286299741
3.10507521121258
3.10507521121258
3.01566430295967
3.01566430295967
2.93421995394387
2.93421995394387
2.85223972327471
2.85223972327471
2.77130463257234
2.77130463257234
2.69331119931290
2.69331119931290
2.61907039421969
2.61907039421969
2.53411741749291
2.53411741749291
2.43371888519997
2.43371888519997
2.31783138006204
2.31783138006204
2.18649273971349
2.18649273971349
2.03987980437681
2.03987980437681
1.87839068795945
1.87839068795945
1.70276055849546
1.70276055849546
1.51426931313257
1.51426931313257
1.32632472236041
1.32632472236041
1.15123797784145
1.15123797784145
0.993130437639806
0.993130437639806
0.856094187846209
0.856094187846209
0.743900405895820
0.743900405895820
0.660685162773209
0.660685162773209
0.686959930949203
0.686959930949203
0.858372180706864
0.858372180706864
1.17897190907121
1.17897190907121
1.72463233367170
1.72463233367170
2.33888562348470
2.33888562348470
2.93224358860147
2.93224358860147
3.52696600194279
3.52696600194279
4.11250558885945
4.11250558885945
4.67120744988941
4.67120744988941
5.21784824368486
5.21784824368486
5.75286319309208
5.75286319309208
6.25881788144312
6.25881788144312
6.74378808541748
6.74378808541748
7.27844029196107
7.27844029196107
7.83624883914365
7.83624883914365
8.41906280609986
8.41906280609986
9.03733387473050
9.03733387473050
9.65599270658730
9.65599270658730
10.2459269525134
10.2459269525134
10.7969050130373
10.7969050130373
11.3183975154079
11.3183975154079
11.8025540980193
11.8025540980193
12.2497040877258
12.2497040877258
12.6698054928551
12.6698054928551
13.0545517048347
13.0545517048347
13.4141094441203
13.4141094441203
13.7451176832276
13.7451176832276
14.0380767827645
14.0380767827645
14.2844660993744
14.2844660993744
14.4808534118364
14.4808534118364
14.6281321473816
14.6281321473816
14.7257626072540
14.7257626072540
14.7762793054469
14.7762793054469
14.7849293343320
14.7849293343320
14.7572490620509
14.7572490620509
14.6999430840249
14.6999430840249
14.6176193869102
14.6176193869102
14.5111377475927
14.5111377475927
14.3859938932478
14.3859938932478
14.2431103614734
14.2431103614734
14.0821517575270
14.0821517575270
13.9034491921664
13.9034491921664
13.7112572332998
13.7112572332998
13.5109288537142
13.5109288537142
13.3043586911740
13.3043586911740
13.0952726658064
13.0952726658064
12.8941361117440
12.8941361117440
12.7059178673904
12.7059178673904
12.5254061011158
12.5254061011158
12.3448933399066
12.3448933399066
12.1683868837470
12.1683868837470
11.9955094675198
11.9955094675198
11.8324162652547
11.8324162652547
11.6887915672075
11.6887915672075
11.5748207911658
11.5748207911658
11.4996060446056
11.4996060446056
11.4560074033272
11.4560074033272
11.4467821125486
11.4467821125486
11.4765308783399
11.4765308783399
11.5512444319854
11.5512444319854
11.6820471142674
11.6820471142674
11.8572907942843
11.8572907942843
12.0578009325366
12.0578009325366
12.2569633454699
12.2569633454699
12.4291065240234
12.4291065240234
12.5568514083665
12.5568514083665
12.6294171523648
12.6294171523648
12.6427867835895
12.6427867835895
12.5959641344661
12.5959641344661
12.4892876053571
12.4892876053571
12.3264134422029
12.3264134422029
12.1127858466304
12.1127858466304
11.8548011351910
11.8548011351910
11.5560090090480
11.5560090090480
11.2309779701221
11.2309779701221
10.9104019236834
10.9104019236834
10.6235474367055
10.6235474367055
10.3907004061093
10.3907004061093
10.2200588876090
10.2200588876090
10.1117026584760
10.1117026584760
10.0501226207124
10.0501226207124
10.0300070122915
10.0300070122915
10.0502086491173
10.0502086491173
10.1121891268576
10.1121891268576
10.2063010117617
10.2063010117617
10.3236895624590
10.3236895624590
10.4657300165391
10.4657300165391
10.6302842335600
10.6302842335600
10.8145300538383
10.8145300538383
11.0211555160163
11.0211555160163
11.2417871442170
11.2417871442170
11.4641665786093
11.4641665786093
11.6773871802814
11.6773871802814
11.8782762947039
11.8782762947039
12.0614558533732
12.0614558533732
12.2170376065220
12.2170376065220
12.3442484026353
12.3442484026353
12.4461794820449
12.4461794820449
12.5200388459838
12.5200388459838
12.5815757309469
12.5815757309469
12.6515130665699
12.6515130665699
12.7366815711276
12.7366815711276
12.8622205763774
12.8622205763774
13.0443221985239
13.0443221985239
13.2689003153068
13.2689003153068
13.5190732064133
13.5190732064133
13.7799949527066
13.7799949527066
14.0369693672272
14.0369693672272
14.2700235012575
14.2700235012575
14.4607055658316
14.4607055658316
14.6098160645708
14.6098160645708
14.7135203313751
14.7135203313751
14.7688744937847
14.7688744937847
14.7823483125103
14.7823483125103
14.7616996605251
14.7616996605251
14.7158377981049
14.7158377981049
14.6438140315235
14.6438140315235
14.5454474175052
14.5454474175052
14.4250341880912
14.4250341880912
14.2824127521288
14.2824127521288
14.1093370299572
14.1093370299572
13.9046677713342
13.9046677713342
13.6678350658987
13.6678350658987
13.3988538706668
13.3988538706668
13.5429011845699
13.5429011845699
13.1962546733070
13.1962546733070
12.8378380967331
12.8378380967331
12.4633356219056
12.4633356219056
12.0800119810669
12.0800119810669
11.6900584552360
11.6900584552360
11.2931269136280
11.2931269136280
10.8826824158366
10.8826824158366
10.4609723183973
10.4609723183973
10.0273874140986
10.0273874140986
9.57616460349006
9.57616460349006
9.11078462609584
9.11078462609584
8.64160641895885
8.64160641895885
8.18143319070021
8.18143319070021
7.76260717985172
7.76260717985172
7.38228038044486
7.38228038044486
7.02080086176441
7.02080086176441
6.67083737211419
6.67083737211419
6.32514139620261
6.32514139620261
6.00025734518605
6.00025734518605
5.70910126411045
5.70910126411045
5.44717672537842
5.44717672537842
5.19819592945032
5.19819592945032
4.96449797357865
4.96449797357865
4.73878645836832
4.73878645836832
4.52876109100089
4.52876109100089
4.34579236247791
4.34579236247791
4.18679094956031
4.18679094956031
4.05568862065106
4.05568862065106
3.94271716475338
3.94271716475338
3.83336456525615
3.83336456525615
3.72057706721723
3.72057706721723
3.60624440678857
3.60624440678857
3.49263748949984
3.49263748949984
3.38241760807232
3.38241760807232
3.27860915003230
3.27860915003230
3.18452005660578
3.18452005660578
3.10113406935648
3.10113406935648
3.01807181538049
3.01807181538049
2.93503580402335
2.93503580402335
2.85376746815052
2.85376746815052
2.77612987383374
2.77612987383374
2.69168381843047
2.69168381843047
2.59179029588669
2.59179029588669
2.47634448348538
2.47634448348538
2.34529919355198
2.34529919355198
2.19871422985993
2.19871422985993
2.03682757901484
2.03682757901484
1.86306088356877
1.86306088356877
1.69483430684566
1.69483430684566
1.53734763268874
1.53734763268874
1.39347433423811
1.39347433423811
1.26593923191393
1.26593923191393
1.15715901950620
1.15715901950620
1.06909074196633
1.06909074196633
1.02086317493457
1.02086317493457
1.09674707633915
1.09674707633915
1.30263370502470
1.30263370502470
1.75808666159335
1.75808666159335
2.36782920433016
2.36782920433016
2.98195663861570
2.98195663861570
3.55135933123380
3.55135933123380
4.12483899427089
4.12483899427089
4.67328987977447
4.67328987977447
5.20769105722180
5.20769105722180
5.75557924187215
5.75557924187215
6.28068533650543
6.28068533650543
6.77863971865564
6.77863971865564
7.29748554371772
7.29748554371772
7.84044926066996
7.84044926066996
8.40281799938201
8.40281799938201
8.98999847519726
8.98999847519726
9.59861959893849
9.59861959893849
10.2060663981387
10.2060663981387
10.7937634110423
10.7937634110423
11.3486128601735
11.3486128601735
11.8682186421205
11.8682186421205
12.3516177179362
12.3516177179362
12.8120291821162
12.8120291821162
13.2333763968222
13.2333763968222
13.6229825966633
13.6229825966633
13.9921122257786
13.9921122257786
14.3273583219579
14.3273583219579
14.6182714130781
14.6182714130781
14.8568839492051
14.8568839492051
15.0389106210364
15.0389106210364
15.1647693912742
15.1647693912742
15.2361698604380
15.2361698604380
15.2581079628569
15.2581079628569
15.2348010830578
15.2348010830578
15.1728569068929
15.1728569068929
15.0781315836878
15.0781315836878
14.9568077311442
14.9568077311442
14.8142441686013
14.8142441686013
14.6522080497725
14.6522080497725
14.4775474305638
14.4775474305638
14.2927197927045
14.2927197927045
14.0950305154090
14.0950305154090
13.8847555844489
13.8847555844489
13.6688403316638
13.6688403316638
13.4510322238470
13.4510322238470
13.2341045377686
13.2341045377686
13.0262746829842
13.0262746829842
12.8349261562323
12.8349261562323
12.6597362574624
12.6597362574624
12.4878942362360
12.4878942362360
12.3220022015217
12.3220022015217
12.1603751797568
12.1603751797568
12.0124445971665
12.0124445971665
11.8873210899598
11.8873210899598
11.7971024723971
11.7971024723971
11.7512498607883
11.7512498607883
11.7498949848795
11.7498949848795
11.7935769956657
11.7935769956657
11.8844580462625
11.8844580462625
12.0305982982915
12.0305982982915
12.2267093434962
12.2267093434962
12.4548705323402
12.4548705323402
12.6940681787731
12.6940681787731
12.9144227784258
12.9144227784258
13.0957670204669
13.0957670204669
13.2268425474104
13.2268425474104
13.3010210046034
13.3010210046034
13.3159346373423
13.3159346373423
13.2710781973248
13.2710781973248
13.1674010967756
13.1674010967756
13.0063417206604
13.0063417206604
12.7915010995888
12.7915010995888
12.5287340562783
12.5287340562783
12.2260767053365
12.2260767053365
11.8912761426373
11.8912761426373
11.5442646711711
11.5442646711711
11.2184408771932
11.2184408771932
10.9411976242019
10.9411976242019
10.7269203799837
10.7269203799837
10.5789354280763
10.5789354280763
10.4944299641993
10.4944299641993
10.4671222671913
10.4671222671913
10.4887270739644
10.4887270739644
10.5456000306221
10.5456000306221
10.6312032968496
10.6312032968496
10.7525499285098
10.7525499285098
10.8972214923478
10.8972214923478
11.0648251586976
11.0648251586976
11.2563006653925
11.2563006653925
11.4701977595393
11.4701977595393
11.6956676633157
11.6956676633157
11.9255567417117
11.9255567417117
12.1509625732344
12.1509625732344
12.3649075560242
12.3649075560242
12.5556398199258
12.5556398199258
12.7181906183683
12.7181906183683
12.8553058067393
12.8553058067393
12.9632272053625
12.9632272053625
13.0481781941721
13.0481781941721
13.1257839030084
13.1257839030084
13.2108443096126
13.2108443096126
13.3230869164426
13.3230869164426
13.4832324817912
13.4832324817912
13.6886370896582
13.6886370896582
13.9348629256582
13.9348629256582
14.2071462182228
14.2071462182228
14.4943324094634
14.4943324094634
14.7676944620760
14.7676944620760
15.0056444531440
15.0056444531440
15.1988996149040
15.1988996149040
15.3440986721912
15.3440986721912
15.4382626929201
15.4382626929201
15.4814172285631
15.4814172285631
15.4768354502057
15.4768354502057
15.4323679740087
15.4323679740087
15.3569736804800
15.3569736804800
15.2631356680437
15.2631356680437
15.1526591157243
15.1526591157243
15.0155949769942
15.0155949769942
14.8514060642071
14.8514060642071
14.6553321998157
14.6553321998157
14.4260029529011
14.4260029529011
14.1621344588298
14.1621344588298
13.8671096471859
13.8671096471859
13.5429011845699
13.5429011845699
13.1962546733070
13.1962546733070
12.8378380967331
12.8378380967331
12.4633356219056
12.4633356219056
12.0800119810669
12.0800119810669
11.6900584552360
11.6900584552360
11.2931269136280
11.2931269136280
10.8826824158366
10.8826824158366
10.4609723183973
10.4609723183973
10.0273874140986
10.0273874140986
9.57616460349006
9.57616460349006
9.11078462609584
9.11078462609584
8.64160641895885
8.64160641895885
8.18143319070021
8.18143319070021
7.76260717985172
7.76260717985172
7.38228038044486
7.38228038044486
7.02080086176441
7.02080086176441
6.67083737211419
6.67083737211419
6.32514139620261
6.32514139620261
6.00025734518605
6.00025734518605
5.70910126411045
5.70910126411045
5.44717672537842
5.44717672537842
5.19819592945032
5.19819592945032
4.96449797357865
4.96449797357865
4.73878645836832
4.73878645836832
4.52876109100089
4.52876109100089
4.34579236247791
4.34579236247791
4.18679094956031
4.18679094956031
4.05568862065106
4.05568862065106
3.94271716475338
3.94271716475338
3.83336456525615
3.83336456525615
3.72057706721723
3.72057706721723
3.60624440678857
3.60624440678857
3.49263748949984
3.49263748949984
3.38241760807232
3.38241760807232
3.27860915003230
3.27860915003230
3.18452005660578
3.18452005660578
3.10113406935648
3.10113406935648
3.01807181538049
3.01807181538049
2.93503580402335
2.93503580402335
2.85376746815052
2.85376746815052
2.77612987383374
2.77612987383374
2.69168381843047
2.69168381843047
2.59179029588669
2.59179029588669
2.47634448348538
2.47634448348538
2.34529919355198
2.34529919355198
2.19871422985993
2.19871422985993
2.03682757901484
2.03682757901484
1.86306088356877
1.86306088356877
1.69483430684566
1.69483430684566
1.53734763268874
1.53734763268874
1.39347433423811
1.39347433423811
1.26593923191393
1.26593923191393
1.15715901950620
1.15715901950620
1.06909074196633
1.06909074196633
1.02086317493457
1.02086317493457
1.09674707633915
1.09674707633915
1.30263370502470
1.30263370502470
1.75808666159335
1.75808666159335
2.36782920433016
2.36782920433016
2.98195663861570
2.98195663861570
3.55135933123380
3.55135933123380
4.12483899427089
4.12483899427089
4.67328987977447
4.67328987977447
5.20769105722180
5.20769105722180
5.75557924187215
5.75557924187215
6.28068533650543
6.28068533650543
6.77863971865564
6.77863971865564
7.29748554371772
7.29748554371772
7.84044926066996
7.84044926066996
8.40281799938201
8.40281799938201
8.98999847519726
8.98999847519726
9.59861959893849
9.59861959893849
10.2060663981387
10.2060663981387
10.7937634110423
10.7937634110423
11.3486128601735
11.3486128601735
11.8682186421205
11.8682186421205
12.3516177179362
12.3516177179362
12.8120291821162
12.8120291821162
13.2333763968222
13.2333763968222
13.6229825966633
13.6229825966633
13.9921122257786
13.9921122257786
14.3273583219579
14.3273583219579
14.6182714130781
14.6182714130781
14.8568839492051
14.8568839492051
15.0389106210364
15.0389106210364
15.1647693912742
15.1647693912742
15.2361698604380
15.2361698604380
15.2581079628569
15.2581079628569
15.2348010830578
15.2348010830578
15.1728569068929
15.1728569068929
15.0781315836878
15.0781315836878
14.9568077311442
14.9568077311442
14.8142441686013
14.8142441686013
14.6522080497725
14.6522080497725
14.4775474305638
14.4775474305638
14.2927197927045
14.2927197927045
14.0950305154090
14.0950305154090
13.8847555844489
13.8847555844489
13.6688403316638
13.6688403316638
13.4510322238470
13.4510322238470
13.2341045377686
13.2341045377686
13.0262746829842
13.0262746829842
12.8349261562323
12.8349261562323
12.6597362574624
12.6597362574624
12.4878942362360
12.4878942362360
12.3220022015217
12.3220022015217
12.1603751797568
12.1603751797568
12.0124445971665
12.0124445971665
11.8873210899598
11.8873210899598
11.7971024723971
11.7971024723971
11.7512498607883
11.7512498607883
11.7498949848795
11.7498949848795
11.7935769956657
11.7935769956657
11.8844580462625
11.8844580462625
12.0305982982915
12.0305982982915
12.2267093434962
12.2267093434962
12.4548705323402
12.4548705323402
12.6940681787731
12.6940681787731
12.9144227784258
12.9144227784258
13.0957670204669
13.0957670204669
13.2268425474104
13.2268425474104
13.3010210046034
13.3010210046034
13.3159346373423
13.3159346373423
13.2710781973248
13.2710781973248
13.1674010967756
13.1674010967756
13.0063417206604
13.0063417206604
12.7915010995888
12.7915010995888
12.5287340562783
12.5287340562783
12.2260767053365
12.2260767053365
11.8912761426373
11.8912761426373
11.5442646711711
11.5442646711711
11.2184408771932
11.2184408771932
10.9411976242019
10.9411976242019
10.7269203799837
10.7269203799837
10.5789354280763
10.5789354280763
10.4944299641993
10.4944299641993
10.4671222671913
10.4671222671913
10.4887270739644
10.4887270739644
10.5456000306221
10.5456000306221
10.6312032968496
10.6312032968496
10.7525499285098
10.7525499285098
10.8972214923478
10.8972214923478
11.0648251586976
11.0648251586976
11.2563006653925
11.2563006653925
11.4701977595393
11.4701977595393
11.6956676633157
11.6956676633157
11.9255567417117
11.9255567417117
12.1509625732344
12.1509625732344
12.3649075560242
12.3649075560242
12.5556398199258
12.5556398199258
12.7181906183683
12.7181906183683
12.8553058067393
12.8553058067393
12.9632272053625
12.9632272053625
13.0481781941721
13.0481781941721
13.1257839030084
13.1257839030084
13.2108443096126
13.2108443096126
13.3230869164426
13.3230869164426
13.4832324817912
13.4832324817912
13.6886370896582
13.6886370896582
13.9348629256582
13.9348629256582
14.2071462182228
14.2071462182228
14.4943324094634
14.4943324094634
14.7676944620760
14.7676944620760
15.0056444531440
15.0056444531440
15.1988996149040
15.1988996149040
15.3440986721912
15.3440986721912
15.4382626929201
15.4382626929201
15.4814172285631
15.4814172285631
15.4768354502057
15.4768354502057
15.4323679740087
15.4323679740087
15.3569736804800
15.3569736804800
15.2631356680437
15.2631356680437
15.1526591157243
15.1526591157243
15.0155949769942
15.0155949769942
14.8514060642071
14.8514060642071
14.6553321998157
14.6553321998157
14.4260029529011
14.4260029529011
14.1621344588298
14.1621344588298
13.8671096471859
13.8671096471859
13.9773285937923
13.9773285937923
13.6007187352870
13.6007187352870
13.2110091127121
13.2110091127121
12.8071887149155
12.8071887149155
12.3968859475534
12.3968859475534
11.9830894040102
11.9830894040102
11.5642725274842
11.5642725274842
11.1396305843209
11.1396305843209
10.7006196461380
10.7006196461380
10.2468592462117
10.2468592462117
9.78291860352558
9.78291860352558
9.30971634800898
9.30971634800898
8.83894109957291
8.83894109957291
8.37354870643710
8.37354870643710
7.94459474038703
7.94459474038703
7.56087052465686
7.56087052465686
7.20163412725127
7.20163412725127
6.85140693107646
6.85140693107646
6.50321333184933
6.50321333184933
6.16913798827113
6.16913798827113
5.86695234411847
5.86695234411847
5.59851441803343
5.59851441803343
5.34619965152264
5.34619965152264
5.11380235933991
5.11380235933991
4.89312959249502
4.89312959249502
4.68619769614147
4.68619769614147
4.50367980052481
4.50367980052481
4.34297848399659
4.34297848399659
4.20778300587533
4.20778300587533
4.09257984717947
4.09257984717947
3.98507042430102
3.98507042430102
3.87431168890395
3.87431168890395
3.76141603438291
3.76141603438291
3.64845441115748
3.64845441115748
3.53786326211271
3.53786326211271
3.43242988698431
3.43242988698431
3.33523435276750
3.33523435276750
3.24912987514028
3.24912987514028
3.16570465165695
3.16570465165695
3.08149085286930
3.08149085286930
2.99809230821392
2.99809230821392
2.91730938309473
2.91730938309473
2.83325121958736
2.83325121958736
2.73394507663542
2.73394507663542
2.61907039421969
2.61907039421969
2.48851485666554
2.48851485666554
2.34224775659213
2.34224775659213
2.18667867966328
2.18667867966328
2.03800380028771
2.03800380028771
1.89904503379781
1.89904503379781
1.77186829243194
1.77186829243194
1.65828993136721
1.65828993136721
1.55977800986283
1.55977800986283
1.47737924047696
1.47737924047696
1.41168460653765
1.41168460653765
1.40570039750757
1.40570039750757
1.51213078967383
1.51213078967383
1.81647226863331
1.81647226863331
2.35160438571127
2.35160438571127
2.96132115111921
2.96132115111921
3.54908786818407
3.54908786818407
4.09384694723145
4.09384694723145
4.64163054735568
4.64163054735568
5.19460445045736
5.19460445045736
5.75348510458560
5.75348510458560
6.29977577707043
6.29977577707043
6.82272538195920
6.82272538195920
7.34478545440044
7.34478545440044
7.87692278571175
7.87692278571175
8.41296614696545
8.41296614696545
8.96506774382597
8.96506774382597
9.53548659637051
9.53548659637051
10.1268120111285
10.1268120111285
10.7276746500391
10.7276746500391
11.3051101038038
11.3051101038038
11.8521184893746
11.8521184893746
12.3659254126055
12.3659254126055
12.8582197150314
12.8582197150314
13.3227002785453
13.3227002785453
13.7522619803120
13.7522619803120
14.1636525007145
14.1636525007145
14.5477862326218
14.5477862326218
14.8926405857894
14.8926405857894
15.1819703145846
15.1819703145846
15.4075998392873
15.4075998392873
15.5698346354461
15.5698346354461
15.6708704274106
15.6708704274106
15.7131485579665
15.7131485579665
15.7015043950697
15.7015043950697
15.6447010280071
15.6447010280071
15.5487932330249
15.5487932330249
15.4190702134682
15.4190702134682
15.2629640527079
15.2629640527079
15.0840646702216
15.0840646702216
14.8852587439664
14.8852587439664
14.6738221908655
14.6738221908655
14.4588486499170
14.4588486499170
14.2402016099240
14.2402016099240
14.0130242644032
14.0130242644032
13.7803657810930
13.7803657810930
13.5511349455691
13.5511349455691
13.3267798601136
13.3267798601136
13.1150932619919
13.1150932619919
12.9227491266049
12.9227491266049
12.7523951900221
12.7523951900221
12.5897056524176
12.5897056524176
12.4336938767746
12.4336938767746
12.2848440158298
12.2848440158298
12.1540384243093
12.1540384243093
12.0505106376130
12.0505106376130
11.9889595358340
11.9889595358340
11.9746656326573
11.9746656326573
12.0188777917638
12.0188777917638
12.1151735954283
12.1151735954283
12.2660704706514
12.2660704706514
12.4704147268324
12.4704147268324
12.7136719334539
12.7136719334539
12.9779814110315
12.9779814110315
13.2364137174717
13.2364137174717
13.4638529930916
13.4638529930916
13.6463558387875
13.6463558387875
13.7764597723578
13.7764597723578
13.8500180352118
13.8500180352118
13.8654329687576
13.8654329687576
13.8229007743593
13.8229007743593
13.7232372573314
13.7232372573314
13.5668737506855
13.5668737506855
13.3557233217912
13.3557233217912
13.0934737395568
13.0934737395568
12.7871031163785
12.7871031163785
12.4478008495799
12.4478008495799
12.0899596516869
12.0899596516869
11.7390458727894
11.7390458727894
11.4291932283283
11.4291932283283
11.1752532652117
11.1752532652117
10.9943393293267
10.9943393293267
10.8885600923966
10.8885600923966
10.8525853297766
10.8525853297766
10.8730186340472
10.8730186340472
10.9267091939070
10.9267091939070
11.0114525259585
11.0114525259585
11.1310418750713
11.1310418750713
11.2782984746255
11.2782984746255
11.4512166785214
11.4512166785214
11.6569427360844
11.6569427360844
11.8815426345531
11.8815426345531
12.1188720573897
12.1188720573897
12.3603643502579
12.3603643502579
12.6014733233171
12.6014733233171
12.8274247983342
12.8274247983342
13.0312844835281
13.0312844835281
13.2090206266985
13.2090206266985
13.3601169145540
13.3601169145540
13.4836444183720
13.4836444183720
13.5904995721401
13.5904995721401
13.6947013493556
13.6947013493556
13.8074264875892
13.8074264875892
13.9449345640903
13.9449345640903
14.1218630448722
14.1218630448722
14.3435432397122
14.3435432397122
14.6065357442784
14.6065357442784
14.9033742650754
14.9033742650754
15.2032046498758
15.2032046498758
15.4779662067730
15.4779662067730
15.7164685138266
15.7164685138266
15.9104724444737
15.9104724444737
16.0535494055100
16.0535494055100
16.1415400489454
16.1415400489454
16.1748399145184
16.1748399145184
16.1547859345184
16.1547859345184
16.0932307254283
16.0932307254283
16.0046971419382
16.0046971419382
15.8953597344601
15.8953597344601
15.7691912270022
15.7691912270022
15.6202717366332
15.6202717366332
15.4377273783427
15.4377273783427
15.2170186087163
15.2170186087163
14.9573726182763
14.9573726182763
14.6611948376426
14.6611948376426
14.3343345951832
14.3343345951832
13.9773285937923
13.9773285937923
13.6007187352870
13.6007187352870
13.2110091127121
13.2110091127121
12.8071887149155
12.8071887149155
12.3968859475534
12.3968859475534
11.9830894040102
11.9830894040102
11.5642725274842
11.5642725274842
11.1396305843209
11.1396305843209
10.7006196461380
10.7006196461380
10.2468592462117
10.2468592462117
9.78291860352558
9.78291860352558
9.30971634800898
9.30971634800898
8.83894109957291
8.83894109957291
8.37354870643710
8.37354870643710
7.94459474038703
7.94459474038703
7.56087052465686
7.56087052465686
7.20163412725127
7.20163412725127
6.85140693107646
6.85140693107646
6.50321333184933
6.50321333184933
6.16913798827113
6.16913798827113
5.86695234411847
5.86695234411847
5.59851441803343
5.59851441803343
5.34619965152264
5.34619965152264
5.11380235933991
5.11380235933991
4.89312959249502
4.89312959249502
4.68619769614147
4.68619769614147
4.50367980052481
4.50367980052481
4.34297848399659
4.34297848399659
4.20778300587533
4.20778300587533
4.09257984717947
4.09257984717947
3.98507042430102
3.98507042430102
3.87431168890395
3.87431168890395
3.76141603438291
3.76141603438291
3.64845441115748
3.64845441115748
3.53786326211271
3.53786326211271
3.43242988698431
3.43242988698431
3.33523435276750
3.33523435276750
3.24912987514028
3.24912987514028
3.16570465165695
3.16570465165695
3.08149085286930
3.08149085286930
2.99809230821392
2.99809230821392
2.91730938309473
2.91730938309473
2.83325121958736
2.83325121958736
2.73394507663542
2.73394507663542
2.61907039421969
2.61907039421969
2.48851485666554
2.48851485666554
2.34224775659213
2.34224775659213
2.18667867966328
2.18667867966328
2.03800380028771
2.03800380028771
1.89904503379781
1.89904503379781
1.77186829243194
1.77186829243194
1.65828993136721
1.65828993136721
1.55977800986283
1.55977800986283
1.47737924047696
1.47737924047696
1.41168460653765
1.41168460653765
1.40570039750757
1.40570039750757
1.51213078967383
1.51213078967383
1.81647226863331
1.81647226863331
2.35160438571127
2.35160438571127
2.96132115111921
2.96132115111921
3.54908786818407
3.54908786818407
4.09384694723145
4.09384694723145
4.64163054735568
4.64163054735568
5.19460445045736
5.19460445045736
5.75348510458560
5.75348510458560
6.29977577707043
6.29977577707043
6.82272538195920
6.82272538195920
7.34478545440044
7.34478545440044
7.87692278571175
7.87692278571175
8.41296614696545
8.41296614696545
8.96506774382597
8.96506774382597
9.53548659637051
9.53548659637051
10.1268120111285
10.1268120111285
10.7276746500391
10.7276746500391
11.3051101038038
11.3051101038038
11.8521184893746
11.8521184893746
12.3659254126055
12.3659254126055
12.8582197150314
12.8582197150314
13.3227002785453
13.3227002785453
13.7522619803120
13.7522619803120
14.1636525007145
14.1636525007145
14.5477862326218
14.5477862326218
14.8926405857894
14.8926405857894
15.1819703145846
15.1819703145846
15.4075998392873
15.4075998392873
15.5698346354461
15.5698346354461
15.6708704274106
15.6708704274106
15.7131485579665
15.7131485579665
15.7015043950697
15.7015043950697
15.6447010280071
15.6447010280071
15.5487932330249
15.5487932330249
15.4190702134682
15.4190702134682
15.2629640527079
15.2629640527079
15.0840646702216
15.0840646702216
14.8852587439664
14.8852587439664
14.6738221908655
14.6738221908655
14.4588486499170
14.4588486499170
14.2402016099240
14.2402016099240
14.0130242644032
14.0130242644032
13.7803657810930
13.7803657810930
13.5511349455691
13.5511349455691
13.3267798601136
13.3267798601136
13.1150932619919
13.1150932619919
12.9227491266049
12.9227491266049
12.7523951900221
12.7523951900221
12.5897056524176
12.5897056524176
12.4336938767746
12.4336938767746
12.2848440158298
12.2848440158298
12.1540384243093
12.1540384243093
12.0505106376130
12.0505106376130
11.9889595358340
11.9889595358340
11.9746656326573
11.9746656326573
12.0188777917638
12.0188777917638
12.1151735954283
12.1151735954283
12.2660704706514
12.2660704706514
12.4704147268324
12.4704147268324
12.7136719334539
12.7136719334539
12.9779814110315
12.9779814110315
13.2364137174717
13.2364137174717
13.4638529930916
13.4638529930916
13.6463558387875
13.6463558387875
13.7764597723578
13.7764597723578
13.8500180352118
13.8500180352118
13.8654329687576
13.8654329687576
13.8229007743593
13.8229007743593
13.7232372573314
13.7232372573314
13.5668737506855
13.5668737506855
13.3557233217912
13.3557233217912
13.0934737395568
13.0934737395568
12.7871031163785
12.7871031163785
12.4478008495799
12.4478008495799
12.0899596516869
12.0899596516869
11.7390458727894
11.7390458727894
11.4291932283283
11.4291932283283
11.1752532652117
11.1752532652117
10.9943393293267
10.9943393293267
10.8885600923966
10.8885600923966
10.8525853297766
10.8525853297766
10.8730186340472
10.8730186340472
10.9267091939070
10.9267091939070
11.0114525259585
11.0114525259585
11.1310418750713
11.1310418750713
11.2782984746255
11.2782984746255
11.4512166785214
11.4512166785214
11.6569427360844
11.6569427360844
11.8815426345531
11.8815426345531
12.1188720573897
12.1188720573897
12.3603643502579
12.3603643502579
12.6014733233171
12.6014733233171
12.8274247983342
12.8274247983342
13.0312844835281
13.0312844835281
13.2090206266985
13.2090206266985
13.3601169145540
13.3601169145540
13.4836444183720
13.4836444183720
13.5904995721401
13.5904995721401
13.6947013493556
13.6947013493556
13.8074264875892
13.8074264875892
13.9449345640903
13.9449345640903
14.1218630448722
14.1218630448722
14.3435432397122
14.3435432397122
14.6065357442784
14.6065357442784
14.9033742650754
14.9033742650754
15.2032046498758
15.2032046498758
15.4779662067730
15.4779662067730
15.7164685138266
15.7164685138266
15.9104724444737
15.9104724444737
16.0535494055100
16.0535494055100
16.1415400489454
16.1415400489454
16.1748399145184
16.1748399145184
16.1547859345184
16.1547859345184
16.0932307254283
16.0932307254283
16.0046971419382
16.0046971419382
15.8953597344601
15.8953597344601
15.7691912270022
15.7691912270022
15.6202717366332
15.6202717366332
15.4377273783427
15.4377273783427
15.2170186087163
15.2170186087163
14.9573726182763
14.9573726182763
14.6611948376426
14.6611948376426
14.3343345951832
14.3343345951832
14.3983740288143
14.3983740288143
13.9846187522251
13.9846187522251
13.5643250763528
13.5643250763528
13.1300764566575
13.1300764566575
12.6876123961274
12.6876123961274
12.2510554222547
12.2510554222547
11.8091109658593
11.8091109658593
11.3670620598917
11.3670620598917
10.9151688454028
10.9151688454028
10.4434654256581
10.4434654256581
9.96175656288565
9.96175656288565
9.47651355760506
9.47651355760506
9.00212452386472
9.00212452386472
8.53643081606762
8.53643081606762
8.10271630572183
8.10271630572183
7.70908254852012
7.70908254852012
7.35170009476373
7.35170009476373
7.00272013684280
7.00272013684280
6.65481737199471
6.65481737199471
6.31639597183131
6.31639597183131
6.00375230066027
6.00375230066027
5.72918805396980
5.72918805396980
5.47344140904308
5.47344140904308
5.23838321820484
5.23838321820484
5.02304114406955
5.02304114406955
4.82016008280575
4.82016008280575
4.63953422849276
4.63953422849276
4.47855215596854
4.47855215596854
4.33971428001103
4.33971428001103
4.22168115376157
4.22168115376157
4.11489952111799
4.11489952111799
4.00621457147334
4.00621457147334
3.89495837598250
3.89495837598250
3.78304230942584
3.78304230942584
3.67271994589511
3.67271994589511
3.56658046944572
3.56658046944572
3.46750532964934
3.46750532964934
3.37857605030168
3.37857605030168
3.29532431201454
3.29532431201454
3.21065328987693
3.21065328987693
3.12603077003545
3.12603077003545
3.04313613776663
3.04313613776663
2.95894781562688
2.95894781562688
2.86025424172786
2.86025424172786
2.74600585772211
2.74600585772211
2.61604056350339
2.61604056350339
2.47788969611073
2.47788969611073
2.34688618916356
2.34688618916356
2.22513763071740
2.22513763071740
2.11420503426673
2.11420503426673
2.01533333031298
2.01533333031298
1.92938297527475
1.92938297527475
1.85679397529074
1.85679397529074
1.79758971168480
1.79758971168480
1.75364690021482
1.75364690021482
1.78403989249966
1.78403989249966
1.93371412458441
1.93371412458441
2.33859309551704
2.33859309551704
2.89503464807033
2.89503464807033
3.48176328075393
3.48176328075393
4.03627856264933
4.03627856264933
4.58273871369867
4.58273871369867
5.15727748930846
5.15727748930846
5.72978088323552
5.72978088323552
6.29979711055135
6.29979711055135
6.86649891401007
6.86649891401007
7.40768248661784
7.40768248661784
7.93843869563971
7.93843869563971
8.44965260155063
8.44965260155063
8.97044372293373
8.97044372293373
9.50781134157762
9.50781134157762
10.0571327404749
10.0571327404749
10.6368560962669
10.6368560962669
11.2209509551370
11.2209509551370
11.7783853047409
11.7783853047409
12.3125715590084
12.3125715590084
12.8282727538048
12.8282727538048
13.3298702556696
13.3298702556696
13.8158183497518
13.8158183497518
14.2813197824113
14.2813197824113
14.7189937667411
14.7189937667411
15.1152928553591
15.1152928553591
15.4564501835081
15.4564501835081
15.7327427324372
15.7327427324372
15.9395457723972
15.9395457723972
16.0761628739218
16.0761628739218
16.1468253605734
16.1468253605734
16.1563992024897
16.1563992024897
16.1107542617330
16.1107542617330
16.0168603105499
16.0168603105499
15.8833797670301
15.8833797670301
15.7181419053113
15.7181419053113
15.5267118705178
15.5267118705178
15.3145966605101
15.3145966605101
15.0821335111931
15.0821335111931
14.8334242859233
14.8334242859233
14.5827329574134
14.5827329574134
14.3385994982515
14.3385994982515
14.0935178279465
14.0935178279465
13.8464102463555
13.8464102463555
13.6047066930511
13.6047066930511
13.3735716971214
13.3735716971214
13.1597207074522
13.1597207074522
12.9690037337553
12.9690037337553
12.8033731245200
12.8033731245200
12.6494788245308
12.6494788245308
12.5041365116207
12.5041365116207
12.3700022744366
12.3700022744366
12.2571610305359
12.2571610305359
12.1795812622779
12.1795812622779
12.1475105612309
12.1475105612309
12.1700060931565
12.1700060931565
12.2583884524471
12.2583884524471
12.4048110812982
12.4048110812982
12.6065933935844
12.6065933935844
12.8536652450119
12.8536652450119
13.1312371959914
13.1312371959914
13.4167693405491
13.4167693405491
13.6830330188935
13.6830330188935
13.9114382025399
13.9114382025399
14.0919908246875
14.0919908246875
14.2197966691012
14.2197966691012
14.2918550591601
14.2918550591601
14.3074518709246
14.3074518709246
14.2669868851014
14.2669868851014
14.1709963067109
14.1709963067109
14.0196722335138
14.0196722335138
13.8135707131074
13.8135707131074
13.5551158070421
13.5551158070421
13.2494196214813
13.2494196214813
12.9070813401535
12.9070813401535
12.5439857412392
12.5439857412392
12.1802484133195
12.1802484133195
11.8464347710969
11.8464347710969
11.5662373882959
11.5662373882959
11.3565703267906
11.3565703267906
11.2349797169329
11.2349797169329
11.1888985060364
11.1888985060364
11.2032980013201
11.2032980013201
11.2581189583609
11.2581189583609
11.3440048836506
11.3440048836506
11.4611754633718
11.4611754633718
11.6126028935361
11.6126028935361
11.8001368832882
11.8001368832882
12.0207034436090
12.0207034436090
12.2609282414679
12.2609282414679
12.5132956862777
12.5132956862777
12.7756909744763
12.7756909744763
13.0326299537282
13.0326299537282
13.2734467393639
13.2734467393639
13.4925783673870
13.4925783673870
13.6891520427920
13.6891520427920
13.8594728751956
13.8594728751956
14.0116772707672
14.0116772707672
14.1545276859009
14.1545276859009
14.2926339407076
14.2926339407076
14.4332580985541
14.4332580985541
14.5909075965889
14.5909075965889
14.7820336400974
14.7820336400974
15.0174129925405
15.0174129925405
15.2924933744462
15.2924933744462
15.5904805268463
15.5904805268463
15.8857391883130
15.8857391883130
16.1618496323842
16.1618496323842
16.4013541338262
16.4013541338262
16.5973918257702
16.5973918257702
16.7387817856622
16.7387817856622
16.8227353019866
16.8227353019866
16.8491965616006
16.8491965616006
16.8286057694343
16.8286057694343
16.7679955478535
16.7679955478535
16.6750354733970
16.6750354733970
16.5528960851421
16.5528960851421
16.4054566561180
16.4054566561180
16.2368145043116
16.2368145043116
16.0342709850083
16.0342709850083
15.7897680860874
15.7897680860874
15.4949609845460
15.4949609845460
15.1585966994441
15.1585966994441
14.7918296457170
14.7918296457170
14.3983740288143
14.3983740288143
13.9846187522251
13.9846187522251
13.5643250763528
13.5643250763528
13.1300764566575
13.1300764566575
12.6876123961274
12.6876123961274
12.2510554222547
12.2510554222547
11.8091109658593
11.8091109658593
11.3670620598917
11.3670620598917
10.9151688454028
10.9151688454028
10.4434654256581
10.4434654256581
9.96175656288565
9.96175656288565
9.47651355760506
9.47651355760506
9.00212452386472
9.00212452386472
8.53643081606762
8.53643081606762
8.10271630572183
8.10271630572183
7.70908254852012
7.70908254852012
7.35170009476373
7.35170009476373
7.00272013684280
7.00272013684280
6.65481737199471
6.65481737199471
6.31639597183131
6.31639597183131
6.00375230066027
6.00375230066027
5.72918805396980
5.72918805396980
5.47344140904308
5.47344140904308
5.23838321820484
5.23838321820484
5.02304114406955
5.02304114406955
4.82016008280575
4.82016008280575
4.63953422849276
4.63953422849276
4.47855215596854
4.47855215596854
4.33971428001103
4.33971428001103
4.22168115376157
4.22168115376157
4.11489952111799
4.11489952111799
4.00621457147334
4.00621457147334
3.89495837598250
3.89495837598250
3.78304230942584
3.78304230942584
3.67271994589511
3.67271994589511
3.56658046944572
3.56658046944572
3.46750532964934
3.46750532964934
3.37857605030168
3.37857605030168
3.29532431201454
3.29532431201454
3.21065328987693
3.21065328987693
3.12603077003545
3.12603077003545
3.04313613776663
3.04313613776663
2.95894781562688
2.95894781562688
2.86025424172786
2.86025424172786
2.74600585772211
2.74600585772211
2.61604056350339
2.61604056350339
2.47788969611073
2.47788969611073
2.34688618916356
2.34688618916356
2.22513763071740
2.22513763071740
2.11420503426673
2.11420503426673
2.01533333031298
2.01533333031298
1.92938297527475
1.92938297527475
1.85679397529074
1.85679397529074
1.79758971168480
1.79758971168480
1.75364690021482
1.75364690021482
1.78403989249966
1.78403989249966
1.93371412458441
1.93371412458441
2.33859309551704
2.33859309551704
2.89503464807033
2.89503464807033
3.48176328075393
3.48176328075393
4.03627856264933
4.03627856264933
4.58273871369867
4.58273871369867
5.15727748930846
5.15727748930846
5.72978088323552
5.72978088323552
6.29979711055135
6.29979711055135
6.86649891401007
6.86649891401007
7.40768248661784
7.40768248661784
7.93843869563971
7.93843869563971
8.44965260155063
8.44965260155063
8.97044372293373
8.97044372293373
9.50781134157762
9.50781134157762
10.0571327404749
10.0571327404749
10.6368560962669
10.6368560962669
11.2209509551370
11.2209509551370
11.7783853047409
11.7783853047409
12.3125715590084
12.3125715590084
12.8282727538048
12.8282727538048
13.3298702556696
13.3298702556696
13.8158183497518
13.8158183497518
14.2813197824113
14.2813197824113
14.7189937667411
14.7189937667411
15.1152928553591
15.1152928553591
15.4564501835081
15.4564501835081
15.7327427324372
15.7327427324372
15.9395457723972
15.9395457723972
16.0761628739218
16.0761628739218
16.1468253605734
16.1468253605734
16.1563992024897
16.1563992024897
16.1107542617330
16.1107542617330
16.0168603105499
16.0168603105499
15.8833797670301
15.8833797670301
15.7181419053113
15.7181419053113
15.5267118705178
15.5267118705178
15.3145966605101
15.3145966605101
15.0821335111931
15.0821335111931
14.8334242859233
14.8334242859233
14.5827329574134
14.5827329574134
14.3385994982515
14.3385994982515
14.0935178279465
14.0935178279465
13.8464102463555
13.8464102463555
13.6047066930511
13.6047066930511
13.3735716971214
13.3735716971214
13.1597207074522
13.1597207074522
12.9690037337553
12.9690037337553
12.8033731245200
12.8033731245200
12.6494788245308
12.6494788245308
12.5041365116207
12.5041365116207
12.3700022744366
12.3700022744366
12.2571610305359
12.2571610305359
12.1795812622779
12.1795812622779
12.1475105612309
12.1475105612309
12.1700060931565
12.1700060931565
12.2583884524471
12.2583884524471
12.4048110812982
12.4048110812982
12.6065933935844
12.6065933935844
12.8536652450119
12.8536652450119
13.1312371959914
13.1312371959914
13.4167693405491
13.4167693405491
13.6830330188935
13.6830330188935
13.9114382025399
13.9114382025399
14.0919908246875
14.0919908246875
14.2197966691012
14.2197966691012
14.2918550591601
14.2918550591601
14.3074518709246
14.3074518709246
14.2669868851014
14.2669868851014
14.1709963067109
14.1709963067109
14.0196722335138
14.0196722335138
13.8135707131074
13.8135707131074
13.5551158070421
13.5551158070421
13.2494196214813
13.2494196214813
12.9070813401535
12.9070813401535
12.5439857412392
12.5439857412392
12.1802484133195
12.1802484133195
11.8464347710969
11.8464347710969
11.5662373882959
11.5662373882959
11.3565703267906
11.3565703267906
11.2349797169329
11.2349797169329
11.1888985060364
11.1888985060364
11.2032980013201
11.2032980013201
11.2581189583609
11.2581189583609
11.3440048836506
11.3440048836506
11.4611754633718
11.4611754633718
11.6126028935361
11.6126028935361
11.8001368832882
11.8001368832882
12.0207034436090
12.0207034436090
12.2609282414679
12.2609282414679
12.5132956862777
12.5132956862777
12.7756909744763
12.7756909744763
13.0326299537282
13.0326299537282
13.2734467393639
13.2734467393639
13.4925783673870
13.4925783673870
13.6891520427920
13.6891520427920
13.8594728751956
13.8594728751956
14.0116772707672
14.0116772707672
14.1545276859009
14.1545276859009
14.2926339407076
14.2926339407076
14.4332580985541
14.4332580985541
14.5909075965889
14.5909075965889
14.7820336400974
14.7820336400974
15.0174129925405
15.0174129925405
15.2924933744462
15.2924933744462
15.5904805268463
15.5904805268463
15.8857391883130
15.8857391883130
16.1618496323842
16.1618496323842
16.4013541338262
16.4013541338262
16.5973918257702
16.5973918257702
16.7387817856622
16.7387817856622
16.8227353019866
16.8227353019866
16.8491965616006
16.8491965616006
16.8286057694343
16.8286057694343
16.7679955478535
16.7679955478535
16.6750354733970
16.6750354733970
16.5528960851421
16.5528960851421
16.4054566561180
16.4054566561180
16.2368145043116
16.2368145043116
16.0342709850083
16.0342709850083
15.7897680860874
15.7897680860874
15.4949609845460
15.4949609845460
15.1585966994441
15.1585966994441
14.7918296457170
14.7918296457170
14.8002270518305
14.8002270518305
14.3457213299315
14.3457213299315
13.8871081058445
13.8871081058445
13.4242887100691
13.4242887100691
12.9498897842921
12.9498897842921
12.4857537702171
12.4857537702171
12.0243365675937
12.0243365675937
11.5617479729873
11.5617479729873
11.0963026005436
11.0963026005436
10.6112651434896
10.6112651434896
10.1137647686823
10.1137647686823
9.61104513206934
9.61104513206934
9.13084394769144
9.13084394769144
8.66869792093211
8.66869792093211
8.23274334509814
8.23274334509814
7.83199497453339
7.83199497453339
7.47035351278229
7.47035351278229
7.12449989020815
7.12449989020815
6.77873137401849
6.77873137401849
6.43939417390977
6.43939417390977
6.11983422870162
6.11983422870162
5.83821731016164
5.83821731016164
5.58079442782155
5.58079442782155
5.34159405805732
5.34159405805732
5.12923082635580
5.12923082635580
4.93112385319308
4.93112385319308
4.75348469131593
4.75348469131593
4.59331388539880
4.59331388539880
4.45167760998856
4.45167760998856
4.33013598921095
4.33013598921095
4.22366358697062
4.22366358697062
4.11705767583847
4.11705767583847
4.00757162039291
4.00757162039291
3.89699068996565
3.89699068996565
3.78742141673804
3.78742141673804
3.68128992849252
3.68128992849252
3.58130855633858
3.58130855633858
3.49039950630339
3.49039950630339
3.40723169996937
3.40723169996937
3.32267571560641
3.32267571560641
3.23755675880971
3.23755675880971
3.15344810258526
3.15344810258526
3.06897158260332
3.06897158260332
2.97087541464044
2.97087541464044
2.85725568230794
2.85725568230794
2.73448263927548
2.73448263927548
2.61864390961273
2.61864390961273
2.51188528314222
2.51188528314222
2.41546542489747
2.41546542489747
2.33028586209628
2.33028586209628
2.25683845170233
2.25683845170233
2.19518756924294
2.19518756924294
2.14499127151091
2.14499127151091
2.10555931128080
2.10555931128080
2.08464006603859
2.08464006603859
2.13908548948822
2.13908548948822
2.36470327531906
2.36470327531906
2.81758028214258
2.81758028214258
3.36822632276475
3.36822632276475
3.92977774246646
3.92977774246646
4.50330234758260
4.50330234758260
5.10404917504697
5.10404917504697
5.70281092454233
5.70281092454233
6.29610901397108
6.29610901397108
6.90258136041344
6.90258136041344
7.47960091429114
7.47960091429114
8.01222897060672
8.01222897060672
8.51470845638369
8.51470845638369
9.00061694421777
9.00061694421777
9.50174052505788
9.50174052505788
10.0157604214049
10.0157604214049
10.5527710508024
10.5527710508024
11.1204912816296
11.1204912816296
11.6817767313734
11.6817767313734
12.2224910668507
12.2224910668507
12.7536310910594
12.7536310910594
13.2880469503768
13.2880469503768
13.8272820835483
13.8272820835483
14.3620157463848
14.3620157463848
14.8588597733276
14.8588597733276
15.3031907808035
15.3031907808035
15.6930966887511
15.6930966887511
16.0197810897864
16.0197810897864
16.2718667895185
16.2718667895185
16.4481725357275
16.4481725357275
16.5529217634063
16.5529217634063
16.5910807260357
16.5910807260357
16.5666146307625
16.5666146307625
16.4848770362901
16.4848770362901
16.3527065959034
16.3527065959034
16.1789684527041
16.1789684527041
15.9736914221977
15.9736914221977
15.7454452500693
15.7454452500693
15.5001622761332
15.5001622761332
15.2358467994357
15.2358467994357
14.9532858003613
14.9532858003613
14.6652991798139
14.6652991798139
14.3897290241697
14.3897290241697
14.1250591038390
14.1250591038390
13.8645563719537
13.8645563719537
13.6112102122359
13.6112102122359
13.3746776354016
13.3746776354016
13.1597804257463
13.1597804257463
12.9727888475489
12.9727888475489
12.8125587557373
12.8125587557373
12.6671236743504
12.6671236743504
12.5341628475722
12.5341628475722
12.4156162683492
12.4156162683492
12.3232477364754
12.3232477364754
12.2727861989511
12.2727861989511
12.2727487400744
12.2727487400744
12.3335463781579
12.3335463781579
12.4637015235476
12.4637015235476
12.6537795134948
12.6537795134948
12.8946113607197
12.8946113607197
13.1738650429086
13.1738650429086
13.4747666185926
13.4747666185926
13.7711671452192
13.7711671452192
14.0399797113476
14.0399797113476
14.2668185624270
14.2668185624270
14.4445886690712
14.4445886690712
14.5697784808398
14.5697784808398
14.6402097371158
14.6402097371158
14.6557562008165
14.6557562008165
14.6169625106989
14.6169625106989
14.5240438375749
14.5240438375749
14.3770321313488
14.3770321313488
14.1757745661990
14.1757745661990
13.9220001057147
13.9220001057147
13.6197331866995
13.6197331866995
13.2771942922087
13.2771942922087
12.9109551457019
12.9109551457019
12.5404380337903
12.5404380337903
12.1920450211055
12.1920450211055
11.8951636264165
11.8951636264165
11.6676768831618
11.6676768831618
11.5305000574543
11.5305000574543
11.4768576586271
11.4768576586271
11.4847868850076
11.4847868850076
11.5403726237346
11.5403726237346
11.6282202492548
11.6282202492548
11.7480732167737
11.7480732167737
11.9108967791666
11.9108967791666
12.1152736298994
12.1152736298994
12.3525253306921
12.3525253306921
12.6107375385432
12.6107375385432
12.8870188902325
12.8870188902325
13.1669646655144
13.1669646655144
13.4368700844362
13.4368700844362
13.6919236534194
13.6919236534194
13.9333309118963
13.9333309118963
14.1553860884110
14.1553860884110
14.3607419072223
14.3607419072223
14.5505505818730
14.5505505818730
14.7233932482052
14.7233932482052
14.8861594571567
14.8861594571567
15.0505572826469
15.0505572826469
15.2287574659357
15.2287574659357
15.4408993084489
15.4408993084489
15.6949925249837
15.6949925249837
15.9790198504761
15.9790198504761
16.2743317939222
16.2743317939222
16.5637358217641
16.5637358217641
16.8330925047003
16.8330925047003
17.0695584255109
17.0695584255109
17.2608249831627
17.2608249831627
17.4013988417889
17.4013988417889
17.4851769747022
17.4851769747022
17.5178839484044
17.5178839484044
17.5088139043731
17.5088139043731
17.4560562619486
17.4560562619486
17.3578125598149
17.3578125598149
17.2214834358989
17.2214834358989
17.0486249398833
17.0486249398833
16.8457669562344
16.8457669562344
16.6146878347569
16.6146878347569
16.3466743717771
16.3466743717771
16.0275976988124
16.0275976988124
15.6544264828713
15.6544264828713
15.2382634075097
15.2382634075097
14.8002270518305
14.8002270518305
14.3457213299315
14.3457213299315
13.8871081058445
13.8871081058445
13.4242887100691
13.4242887100691
12.9498897842921
12.9498897842921
12.4857537702171
12.4857537702171
12.0243365675937
12.0243365675937
11.5617479729873
11.5617479729873
11.0963026005436
11.0963026005436
10.6112651434896
10.6112651434896
10.1137647686823
10.1137647686823
9.61104513206934
9.61104513206934
9.13084394769144
9.13084394769144
8.66869792093211
8.66869792093211
8.23274334509814
8.23274334509814
7.83199497453339
7.83199497453339
7.47035351278229
7.47035351278229
7.12449989020815
7.12449989020815
6.77873137401849
6.77873137401849
6.43939417390977
6.43939417390977
6.11983422870162
6.11983422870162
5.83821731016164
5.83821731016164
5.58079442782155
5.58079442782155
5.34159405805732
5.34159405805732
5.12923082635580
5.12923082635580
4.93112385319308
4.93112385319308
4.75348469131593
4.75348469131593
4.59331388539880
4.59331388539880
4.45167760998856
4.45167760998856
4.33013598921095
4.33013598921095
4.22366358697062
4.22366358697062
4.11705767583847
4.11705767583847
4.00757162039291
4.00757162039291
3.89699068996565
3.89699068996565
3.78742141673804
3.78742141673804
3.68128992849252
3.68128992849252
3.58130855633858
3.58130855633858
3.49039950630339
3.49039950630339
3.40723169996937
3.40723169996937
3.32267571560641
3.32267571560641
3.23755675880971
3.23755675880971
3.15344810258526
3.15344810258526
3.06897158260332
3.06897158260332
2.97087541464044
2.97087541464044
2.85725568230794
2.85725568230794
2.73448263927548
2.73448263927548
2.61864390961273
2.61864390961273
2.51188528314222
2.51188528314222
2.41546542489747
2.41546542489747
2.33028586209628
2.33028586209628
2.25683845170233
2.25683845170233
2.19518756924294
2.19518756924294
2.14499127151091
2.14499127151091
2.10555931128080
2.10555931128080
2.08464006603859
2.08464006603859
2.13908548948822
2.13908548948822
2.36470327531906
2.36470327531906
2.81758028214258
2.81758028214258
3.36822632276475
3.36822632276475
3.92977774246646
3.92977774246646
4.50330234758260
4.50330234758260
5.10404917504697
5.10404917504697
5.70281092454233
5.70281092454233
6.29610901397108
6.29610901397108
6.90258136041344
6.90258136041344
7.47960091429114
7.47960091429114
8.01222897060672
8.01222897060672
8.51470845638369
8.51470845638369
9.00061694421777
9.00061694421777
9.50174052505788
9.50174052505788
10.0157604214049
10.0157604214049
10.5527710508024
10.5527710508024
11.1204912816296
11.1204912816296
11.6817767313734
11.6817767313734
12.2224910668507
12.2224910668507
12.7536310910594
12.7536310910594
13.2880469503768
13.2880469503768
13.8272820835483
13.8272820835483
14.3620157463848
14.3620157463848
14.8588597733276
14.8588597733276
15.3031907808035
15.3031907808035
15.6930966887511
15.6930966887511
16.0197810897864
16.0197810897864
16.2718667895185
16.2718667895185
16.4481725357275
16.4481725357275
16.5529217634063
16.5529217634063
16.5910807260357
16.5910807260357
16.5666146307625
16.5666146307625
16.4848770362901
16.4848770362901
16.3527065959034
16.3527065959034
16.1789684527041
16.1789684527041
15.9736914221977
15.9736914221977
15.7454452500693
15.7454452500693
15.5001622761332
15.5001622761332
15.2358467994357
15.2358467994357
14.9532858003613
14.9532858003613
14.6652991798139
14.6652991798139
14.3897290241697
14.3897290241697
14.1250591038390
14.1250591038390
13.8645563719537
13.8645563719537
13.6112102122359
13.6112102122359
13.3746776354016
13.3746776354016
13.1597804257463
13.1597804257463
12.9727888475489
12.9727888475489
12.8125587557373
12.8125587557373
12.6671236743504
12.6671236743504
12.5341628475722
12.5341628475722
12.4156162683492
12.4156162683492
12.3232477364754
12.3232477364754
12.2727861989511
12.2727861989511
12.2727487400744
12.2727487400744
12.3335463781579
12.3335463781579
12.4637015235476
12.4637015235476
12.6537795134948
12.6537795134948
12.8946113607197
12.8946113607197
13.1738650429086
13.1738650429086
13.4747666185926
13.4747666185926
13.7711671452192
13.7711671452192
14.0399797113476
14.0399797113476
14.2668185624270
14.2668185624270
14.4445886690712
14.4445886690712
14.5697784808398
14.5697784808398
14.6402097371158
14.6402097371158
14.6557562008165
14.6557562008165
14.6169625106989
14.6169625106989
14.5240438375749
14.5240438375749
14.3770321313488
14.3770321313488
14.1757745661990
14.1757745661990
13.9220001057147
13.9220001057147
13.6197331866995
13.6197331866995
13.2771942922087
13.2771942922087
12.9109551457019
12.9109551457019
12.5404380337903
12.5404380337903
12.1920450211055
12.1920450211055
11.8951636264165
11.8951636264165
11.6676768831618
11.6676768831618
11.5305000574543
11.5305000574543
11.4768576586271
11.4768576586271
11.4847868850076
11.4847868850076
11.5403726237346
11.5403726237346
11.6282202492548
11.6282202492548
11.7480732167737
11.7480732167737
11.9108967791666
11.9108967791666
12.1152736298994
12.1152736298994
12.3525253306921
12.3525253306921
12.6107375385432
12.6107375385432
12.8870188902325
12.8870188902325
13.1669646655144
13.1669646655144
13.4368700844362
13.4368700844362
13.6919236534194
13.6919236534194
13.9333309118963
13.9333309118963
14.1553860884110
14.1553860884110
14.3607419072223
14.3607419072223
14.5505505818730
14.5505505818730
14.7233932482052
14.7233932482052
14.8861594571567
14.8861594571567
15.0505572826469
15.0505572826469
15.2287574659357
15.2287574659357
15.4408993084489
15.4408993084489
15.6949925249837
15.6949925249837
15.9790198504761
15.9790198504761
16.2743317939222
16.2743317939222
16.5637358217641
16.5637358217641
16.8330925047003
16.8330925047003
17.0695584255109
17.0695584255109
17.2608249831627
17.2608249831627
17.4013988417889
17.4013988417889
17.4851769747022
17.4851769747022
17.5178839484044
17.5178839484044
17.5088139043731
17.5088139043731
17.4560562619486
17.4560562619486
17.3578125598149
17.3578125598149
17.2214834358989
17.2214834358989
17.0486249398833
17.0486249398833
16.8457669562344
16.8457669562344
16.6146878347569
16.6146878347569
16.3466743717771
16.3466743717771
16.0275976988124
16.0275976988124
15.6544264828713
15.6544264828713
15.2382634075097
15.2382634075097
15.1789842289417
15.1789842289417
14.6789810783694
14.6789810783694
14.1777408262814
14.1777408262814
13.6805577363208
13.6805577363208
13.1779554539789
13.1779554539789
12.6830125346779
12.6830125346779
12.2018859525066
12.2018859525066
11.7212843337887
11.7212843337887
11.2377720394133
11.2377720394133
10.7443510680618
10.7443510680618
10.2331034253449
10.2331034253449
9.71676542338208
9.71676542338208
9.22547622062122
9.22547622062122
8.76814962640036
8.76814962640036
8.33335874311755
8.33335874311755
7.92847406263693
7.92847406263693
7.55948724870776
7.55948724870776
7.21678818159143
7.21678818159143
6.87460720602655
6.87460720602655
6.53666095683316
6.53666095683316
6.21354572455596
6.21354572455596
5.92546876839549
5.92546876839549
5.66735375068356
5.66735375068356
5.42595567872013
5.42595567872013
5.21257767797471
5.21257767797471
5.01971267184093
5.01971267184093
4.84582045257049
4.84582045257049
4.68715130312670
4.68715130312670
4.54324591070082
4.54324591070082
4.41826927313997
4.41826927313997
4.31206466553826
4.31206466553826
4.20752327162120
4.20752327162120
4.09989525593881
4.09989525593881
3.99086776782518
3.99086776782518
3.88243084721962
3.88243084721962
3.77687852210106
3.77687852210106
3.67678190369332
3.67678190369332
3.58492395805004
3.58492395805004
3.50178037722214
3.50178037722214
3.41780510804944
3.41780510804944
3.33278571812996
3.33278571812996
3.24820428947776
3.24820428947776
3.16354946755165
3.16354946755165
3.06600720036693
3.06600720036693
2.95692026080815
2.95692026080815
2.85361957434842
2.85361957434842
2.75936681757554
2.75936681757554
2.67525782217104
2.67525782217104
2.60200596365287
2.60200596365287
2.53989706519486
2.53989706519486
2.48877988978525
2.48877988978525
2.44809480440302
2.44809480440302
2.41693700774027
2.41693700774027
2.39414554171537
2.39414554171537
2.39367607675765
2.39367607675765
2.47220151076904
2.47220151076904
2.76654011529654
2.76654011529654
3.23545356568154
3.23545356568154
3.78396276676350
3.78396276676350
4.40239404109675
4.40239404109675
5.02738707723105
5.02738707723105
5.66577246469153
5.66577246469153
6.30683612786555
6.30683612786555
6.94510478866070
6.94510478866070
7.56205486218326
7.56205486218326
8.11136739148548
8.11136739148548
8.60934191081324
8.60934191081324
9.08002132900380
9.08002132900380
9.54442952972118
9.54442952972118
10.0181480309458
10.0181480309458
10.5121711768319
10.5121711768319
11.0417993938469
11.0417993938469
11.5928170556026
11.5928170556026
12.1394472047621
12.1394472047621
12.6888183548920
12.6888183548920
13.2505215493072
13.2505215493072
13.8258277539756
13.8258277539756
14.4138612361541
14.4138612361541
14.9697049518148
14.9697049518148
15.4663285905004
15.4663285905004
15.9044290800791
15.9044290800791
16.2841622983784
16.2841622983784
16.5884293642751
16.5884293642751
16.8107860054450
16.8107860054450
16.9529860262035
16.9529860262035
17.0193313349322
17.0193313349322
17.0164577917692
17.0164577917692
16.9506624832031
16.9506624832031
16.8279443231604
16.8279443231604
16.6547646926400
16.6547646926400
16.4385765100020
16.4385765100020
16.1893400131989
16.1893400131989
15.9193692813407
15.9193692813407
15.6359240353231
15.6359240353231
15.3412999741681
15.3412999741681
15.0267370437200
15.0267370437200
14.7037459422383
14.7037459422383
14.3933868964966
14.3933868964966
14.1067191685564
14.1067191685564
13.8323962186743
13.8323962186743
13.5699340667652
13.5699340667652
13.3287747091816
13.3287747091816
13.1151049896407
13.1151049896407
12.9335322792571
12.9335322792571
12.7793027109913
12.7793027109913
12.6431168486342
12.6431168486342
12.5231940958627
12.5231940958627
12.4216963587585
12.4216963587585
12.3518064377541
12.3518064377541
12.3295353019092
12.3295353019092
12.3631960956868
12.3631960956868
12.4612826202986
12.4612826202986
12.6295507355634
12.6295507355634
12.8546173906727
12.8546173906727
13.1250413965136
13.1250413965136
13.4279269058384
13.4279269058384
13.7435375710244
13.7435375710244
14.0454824945648
14.0454824945648
14.3144071097139
14.3144071097139
14.5389495828819
14.5389495828819
14.7139528007162
14.7139528007162
14.8366584109259
14.8366584109259
14.9056410296462
14.9056410296462
14.9209900026874
14.9209900026874
14.8833831723662
14.8833831723662
14.7928203515778
14.7928203515778
14.6491803614526
14.6491803614526
14.4520328452546
14.4520328452546
14.2026959616121
14.2026959616121
13.9044240382819
13.9044240382819
13.5639495947097
13.5639495947097
13.1961588723057
13.1961588723057
12.8228558153194
12.8228558153194
12.4663985800268
12.4663985800268
12.1596630986143
12.1596630986143
11.9235794978060
11.9235794978060
11.7749800202647
11.7749800202647
11.7165240528647
11.7165240528647
11.7203939644330
11.7203939644330
11.7750595313012
11.7750595313012
11.8677623873477
11.8677623873477
11.9989213955830
11.9989213955830
12.1752087309960
12.1752087309960
12.3980558595137
12.3980558595137
12.6531191783136
12.6531191783136
12.9331268550248
12.9331268550248
13.2272286578841
13.2272286578841
13.5216642443750
13.5216642443750
13.8047273342494
13.8047273342494
14.0815292894702
14.0815292894702
14.3507228614825
14.3507228614825
14.6064889973970
14.6064889973970
14.8452110974481
14.8452110974481
15.0631089777972
15.0631089777972
15.2624586717328
15.2624586717328
15.4535382949525
15.4535382949525
15.6443338280243
15.6443338280243
15.8517474097948
15.8517474097948
16.0998976012917
16.0998976012917
16.3822731219927
16.3822731219927
16.6800621997617
16.6800621997617
16.9754123781174
16.9754123781174
17.2542310555354
17.2542310555354
17.5068109816146
17.5068109816146
17.7292068799644
17.7292068799644
17.9111197096943
17.9111197096943
18.0482286272557
18.0482286272557
18.1415813270605
18.1415813270605
18.1906956017755
18.1906956017755
18.1885376960945
18.1885376960945
18.1355707923174
18.1355707923174
18.0326844828096
18.0326844828096
17.8803907872920
17.8803907872920
17.6831350233874
17.6831350233874
17.4475778594415
17.4475778594415
17.1789909927890
17.1789909927890
16.8723885034061
16.8723885034061
16.5229406987921
16.5229406987921
16.1215607060441
16.1215607060441
15.6681729331851
15.6681729331851
15.1789842289417
15.1789842289417
14.6789810783694
14.6789810783694
14.1777408262814
14.1777408262814
13.6805577363208
13.6805577363208
13.1779554539789
13.1779554539789
12.6830125346779
12.6830125346779
12.2018859525066
12.2018859525066
11.7212843337887
11.7212843337887
11.2377720394133
11.2377720394133
10.7443510680618
10.7443510680618
10.2331034253449
10.2331034253449
9.71676542338208
9.71676542338208
9.22547622062122
9.22547622062122
8.76814962640036
8.76814962640036
8.33335874311755
8.33335874311755
7.92847406263693
7.92847406263693
7.55948724870776
7.55948724870776
7.21678818159143
7.21678818159143
6.87460720602655
6.87460720602655
6.53666095683316
6.53666095683316
6.21354572455596
6.21354572455596
5.92546876839549
5.92546876839549
5.66735375068356
5.66735375068356
5.42595567872013
5.42595567872013
5.21257767797471
5.21257767797471
5.01971267184093
5.01971267184093
4.84582045257049
4.84582045257049
4.68715130312670
4.68715130312670
4.54324591070082
4.54324591070082
4.41826927313997
4.41826927313997
4.31206466553826
4.31206466553826
4.20752327162120
4.20752327162120
4.09989525593881
4.09989525593881
3.99086776782518
3.99086776782518
3.88243084721962
3.88243084721962
3.77687852210106
3.77687852210106
3.67678190369332
3.67678190369332
3.58492395805004
3.58492395805004
3.50178037722214
3.50178037722214
3.41780510804944
3.41780510804944
3.33278571812996
3.33278571812996
3.24820428947776
3.24820428947776
3.16354946755165
3.16354946755165
3.06600720036693
3.06600720036693
2.95692026080815
2.95692026080815
2.85361957434842
2.85361957434842
2.75936681757554
2.75936681757554
2.67525782217104
2.67525782217104
2.60200596365287
2.60200596365287
2.53989706519486
2.53989706519486
2.48877988978525
2.48877988978525
2.44809480440302
2.44809480440302
2.41693700774027
2.41693700774027
2.39414554171537
2.39414554171537
2.39367607675765
2.39367607675765
2.47220151076904
2.47220151076904
2.76654011529654
2.76654011529654
3.23545356568154
3.23545356568154
3.78396276676350
3.78396276676350
4.40239404109675
4.40239404109675
5.02738707723105
5.02738707723105
5.66577246469153
5.66577246469153
6.30683612786555
6.30683612786555
6.94510478866070
6.94510478866070
7.56205486218326
7.56205486218326
8.11136739148548
8.11136739148548
8.60934191081324
8.60934191081324
9.08002132900380
9.08002132900380
9.54442952972118
9.54442952972118
10.0181480309458
10.0181480309458
10.5121711768319
10.5121711768319
11.0417993938469
11.0417993938469
11.5928170556026
11.5928170556026
12.1394472047621
12.1394472047621
12.6888183548920
12.6888183548920
13.2505215493072
13.2505215493072
13.8258277539756
13.8258277539756
14.4138612361541
14.4138612361541
14.9697049518148
14.9697049518148
15.4663285905004
15.4663285905004
15.9044290800791
15.9044290800791
16.2841622983784
16.2841622983784
16.5884293642751
16.5884293642751
16.8107860054450
16.8107860054450
16.9529860262035
16.9529860262035
17.0193313349322
17.0193313349322
17.0164577917692
17.0164577917692
16.9506624832031
16.9506624832031
16.8279443231604
16.8279443231604
16.6547646926400
16.6547646926400
16.4385765100020
16.4385765100020
16.1893400131989
16.1893400131989
15.9193692813407
15.9193692813407
15.6359240353231
15.6359240353231
15.3412999741681
15.3412999741681
15.0267370437200
15.0267370437200
14.7037459422383
14.7037459422383
14.3933868964966
14.3933868964966
14.1067191685564
14.1067191685564
13.8323962186743
13.8323962186743
13.5699340667652
13.5699340667652
13.3287747091816
13.3287747091816
13.1151049896407
13.1151049896407
12.9335322792571
12.9335322792571
12.7793027109913
12.7793027109913
12.6431168486342
12.6431168486342
12.5231940958627
12.5231940958627
12.4216963587585
12.4216963587585
12.3518064377541
12.3518064377541
12.3295353019092
12.3295353019092
12.3631960956868
12.3631960956868
12.4612826202986
12.4612826202986
12.6295507355634
12.6295507355634
12.8546173906727
12.8546173906727
13.1250413965136
13.1250413965136
13.4279269058384
13.4279269058384
13.7435375710244
13.7435375710244
14.0454824945648
14.0454824945648
14.3144071097139
14.3144071097139
14.5389495828819
14.5389495828819
14.7139528007162
14.7139528007162
14.8366584109259
14.8366584109259
14.9056410296462
14.9056410296462
14.9209900026874
14.9209900026874
14.8833831723662
14.8833831723662
14.7928203515778
14.7928203515778
14.6491803614526
14.6491803614526
14.4520328452546
14.4520328452546
14.2026959616121
14.2026959616121
13.9044240382819
13.9044240382819
13.5639495947097
13.5639495947097
13.1961588723057
13.1961588723057
12.8228558153194
12.8228558153194
12.4663985800268
12.4663985800268
12.1596630986143
12.1596630986143
11.9235794978060
11.9235794978060
11.7749800202647
11.7749800202647
11.7165240528647
11.7165240528647
11.7203939644330
11.7203939644330
11.7750595313012
11.7750595313012
11.8677623873477
11.8677623873477
11.9989213955830
11.9989213955830
12.1752087309960
12.1752087309960
12.3980558595137
12.3980558595137
12.6531191783136
12.6531191783136
12.9331268550248
12.9331268550248
13.2272286578841
13.2272286578841
13.5216642443750
13.5216642443750
13.8047273342494
13.8047273342494
14.0815292894702
14.0815292894702
14.3507228614825
14.3507228614825
14.6064889973970
14.6064889973970
14.8452110974481
14.8452110974481
15.0631089777972
15.0631089777972
15.2624586717328
15.2624586717328
15.4535382949525
15.4535382949525
15.6443338280243
15.6443338280243
15.8517474097948
15.8517474097948
16.0998976012917
16.0998976012917
16.3822731219927
16.3822731219927
16.6800621997617
16.6800621997617
16.9754123781174
16.9754123781174
17.2542310555354
17.2542310555354
17.5068109816146
17.5068109816146
17.7292068799644
17.7292068799644
17.9111197096943
17.9111197096943
18.0482286272557
18.0482286272557
18.1415813270605
18.1415813270605
18.1906956017755
18.1906956017755
18.1885376960945
18.1885376960945
18.1355707923174
18.1355707923174
18.0326844828096
18.0326844828096
17.8803907872920
17.8803907872920
17.6831350233874
17.6831350233874
17.4475778594415
17.4475778594415
17.1789909927890
17.1789909927890
16.8723885034061
16.8723885034061
16.5229406987921
16.5229406987921
16.1215607060441
16.1215607060441
15.6681729331851
15.6681729331851
15.5253498520765
15.5253498520765
14.9777393263568
14.9777393263568
14.4338011865007
14.4338011865007
13.8956227325649
13.8956227325649
13.3618417139546
13.3618417139546
12.8418589275412
12.8418589275412
12.3380621797102
12.3380621797102
11.8391287938309
11.8391287938309
11.3401478006273
11.3401478006273
10.8360448155369
10.8360448155369
10.3151584106866
10.3151584106866
9.78884260189721
9.78884260189721
9.28699116464813
9.28699116464813
8.83349456380809
8.83349456380809
8.40326596793313
8.40326596793313
7.99678458666158
7.99678458666158
7.62214465937458
7.62214465937458
7.28012843827042
7.28012843827042
6.94263747323686
6.94263747323686
6.60749051904479
6.60749051904479
6.28346830904529
6.28346830904529
5.99138920189321
5.99138920189321
5.73264432379865
5.73264432379865
5.49077657359497
5.49077657359497
5.27640595372502
5.27640595372502
5.08662224070468
5.08662224070468
4.91690364890129
4.91690364890129
4.75943192633107
4.75943192633107
4.61421719386442
4.61421719386442
4.48699465884343
4.48699465884343
4.38068832316962
4.38068832316962
4.27819125562700
4.27819125562700
4.17248725103673
4.17248725103673
4.06518905053228
4.06518905053228
3.95819640157403
3.95819640157403
3.85369838238652
3.85369838238652
3.75415042346515
3.75415042346515
3.66221653097778
3.66221653097778
3.57933758375801
3.57933758375801
3.49633436431541
3.49633436431541
3.41191615403407
3.41191615403407
3.32748804351552
3.32748804351552
3.24291010633852
3.24291010633852
3.14702443645173
3.14702443645173
3.05372391364233
3.05372391364233
2.96950052351936
2.96950052351936
2.89538858471966
2.89538858471966
2.83202422927804
2.83202422927804
2.77960177714683
2.77960177714683
2.73786625310184
2.73786625310184
2.70614402659649
2.70614402659649
2.68340734155713
2.68340734155713
2.66836348901547
2.66836348901547
2.65955679250194
2.65955679250194
2.67534665207687
2.67534665207687
2.78974043316983
2.78974043316983
3.12112249644862
3.12112249644862
3.62107351934726
3.62107351934726
4.24889750619231
4.24889750619231
4.91210969679119
4.91210969679119
5.60203593572802
5.60203593572802
6.30629134973803
6.30629134973803
6.96404402166644
6.96404402166644
7.60590503948847
7.60590503948847
8.18749205205846
8.18749205205846
8.69322141402571
8.69322141402571
9.16070234242453
9.16070234242453
9.61541477547655
9.61541477547655
10.0772287649989
10.0772287649989
10.5532657474725
10.5532657474725
11.0542239585621
11.0542239585621
11.5761030271141
11.5761030271141
12.1140109935734
12.1140109935734
12.6772187001535
12.6772187001535
13.2519910270142
13.2519910270142
13.8477763932724
13.8477763932724
14.4631375293555
14.4631375293555
15.0609086661513
15.0609086661513
15.6112534803552
15.6112534803552
16.0983490201881
16.0983490201881
16.5245804826801
16.5245804826801
16.8826345321153
16.8826345321153
17.1617442308788
17.1617442308788
17.3545480986859
17.3545480986859
17.4588854702578
17.4588854702578
17.4810575267435
17.4810575267435
17.4302758161312
17.4302758161312
17.3166762399880
17.3166762399880
17.1473000517201
17.1473000517201
16.9278356317425
16.9278356317425
16.6642592853741
16.6642592853741
16.3678183160110
16.3678183160110
16.0503520112262
16.0503520112262
15.7239561452553
15.7239561452553
15.3936426470425
15.3936426470425
15.0479275760587
15.0479275760587
14.6925560646685
14.6925560646685
14.3478657071295
14.3478657071295
14.0362927094157
14.0362927094157
13.7482323008391
13.7482323008391
13.4790374429700
13.4790374429700
13.2354226006931
13.2354226006931
13.0253690190389
13.0253690190389
12.8504407279879
12.8504407279879
12.7032724898445
12.7032724898445
12.5768928558236
12.5768928558236
12.4706786695698
12.4706786695698
12.3877999848796
12.3877999848796
12.3415133576128
12.3415133576128
12.3489851652679
12.3489851652679
12.4166745689431
12.4166745689431
12.5501359789592
12.5501359789592
12.7507104092182
12.7507104092182
13.0030973609247
13.0030973609247
13.2954901692754
13.2954901692754
13.6151053650351
13.6151053650351
13.9397769158930
13.9397769158930
14.2444746601565
14.2444746601565
14.5124983872822
14.5124983872822
14.7348250502974
14.7348250502974
14.9074630850923
14.9074630850923
15.0280247825815
15.0280247825815
15.0957833758017
15.0957833758017
15.1108776940138
15.1108776940138
15.0739712581240
15.0739712581240
14.9850421100771
14.9850421100771
14.8438219106092
14.8438219106092
14.6498606254558
14.6498606254558
14.4041797449249
14.4041797449249
14.1095187585490
14.1095187585490
13.7718468122944
13.7718468122944
13.4044433255246
13.4044433255246
13.0300722399778
13.0300722399778
12.6712361951779
12.6712361951779
12.3606408231281
12.3606408231281
12.1226203105845
12.1226203105845
11.9694736166473
11.9694736166473
11.9077487304437
11.9077487304437
11.9107769757363
11.9107769757363
11.9670120354015
11.9670120354015
12.0684427486503
12.0684427486503
12.2138442383723
12.2138442383723
12.4075740770783
12.4075740770783
12.6461677653673
12.6461677653673
12.9198079248857
12.9198079248857
13.2172938998587
13.2172938998587
13.5284098602136
13.5284098602136
13.8346169746334
13.8346169746334
14.1369931202668
14.1369931202668
14.4416206099420
14.4416206099420
14.7434251331489
14.7434251331489
15.0303971215574
15.0303971215574
15.2999395525014
15.2999395525014
15.5497160504621
15.5497160504621
15.7826448166145
15.7826448166145
16.0056032267044
16.0056032267044
16.2311737149927
16.2311737149927
16.4842765977423
16.4842765977423
16.7707191381524
16.7707191381524
17.0738428891491
17.0738428891491
17.3745308321241
17.3745308321241
17.6644968864036
17.6644968864036
17.9351670298278
17.9351670298278
18.1803531942202
18.1803531942202
18.3878098101546
18.3878098101546
18.5586765852837
18.5586765852837
18.6955146613975
18.6955146613975
18.7968535883813
18.7968535883813
18.8527768556555
18.8527768556555
18.8540384056665
18.8540384056665
18.7987935881082
18.7987935881082
18.6871038949136
18.6871038949136
18.5178484314714
18.5178484314714
18.2923001057268
18.2923001057268
18.0172657338210
18.0172657338210
17.7078893068591
17.7078893068591
17.3648087984292
17.3648087984292
16.9776600699683
16.9776600699683
16.5445609279340
16.5445609279340
16.0575614870137
16.0575614870137
15.5253498520765
15.5253498520765
14.9777393263568
14.9777393263568
14.4338011865007
14.4338011865007
13.8956227325649
13.8956227325649
13.3618417139546
13.3618417139546
12.8418589275412
12.8418589275412
12.3380621797102
12.3380621797102
11.8391287938309
11.8391287938309
11.3401478006273
11.3401478006273
10.8360448155369
10.8360448155369
10.3151584106866
10.3151584106866
9.78884260189721
9.78884260189721
9.28699116464813
9.28699116464813
8.83349456380809
8.83349456380809
8.40326596793313
8.40326596793313
7.99678458666158
7.99678458666158
7.62214465937458
7.62214465937458
7.28012843827042
7.28012843827042
6.94263747323686
6.94263747323686
6.60749051904479
6.60749051904479
6.28346830904529
6.28346830904529
5.99138920189321
5.99138920189321
5.73264432379865
5.73264432379865
5.49077657359497
5.49077657359497
5.27640595372502
5.27640595372502
5.08662224070468
5.08662224070468
4.91690364890129
4.91690364890129
4.75943192633107
4.75943192633107
4.61421719386442
4.61421719386442
4.48699465884343
4.48699465884343
4.38068832316962
4.38068832316962
4.27819125562700
4.27819125562700
4.17248725103673
4.17248725103673
4.06518905053228
4.06518905053228
3.95819640157403
3.95819640157403
3.85369838238652
3.85369838238652
3.75415042346515
3.75415042346515
3.66221653097778
3.66221653097778
3.57933758375801
3.57933758375801
3.49633436431541
3.49633436431541
3.41191615403407
3.41191615403407
3.32748804351552
3.32748804351552
3.24291010633852
3.24291010633852
3.14702443645173
3.14702443645173
3.05372391364233
3.05372391364233
2.96950052351936
2.96950052351936
2.89538858471966
2.89538858471966
2.83202422927804
2.83202422927804
2.77960177714683
2.77960177714683
2.73786625310184
2.73786625310184
2.70614402659649
2.70614402659649
2.68340734155713
2.68340734155713
2.66836348901547
2.66836348901547
2.65955679250194
2.65955679250194
2.67534665207687
2.67534665207687
2.78974043316983
2.78974043316983
3.12112249644862
3.12112249644862
3.62107351934726
3.62107351934726
4.24889750619231
4.24889750619231
4.91210969679119
4.91210969679119
5.60203593572802
5.60203593572802
6.30629134973803
6.30629134973803
6.96404402166644
6.96404402166644
7.60590503948847
7.60590503948847
8.18749205205846
8.18749205205846
8.69322141402571
8.69322141402571
9.16070234242453
9.16070234242453
9.61541477547655
9.61541477547655
10.0772287649989
10.0772287649989
10.5532657474725
10.5532657474725
11.0542239585621
11.0542239585621
11.5761030271141
11.5761030271141
12.1140109935734
12.1140109935734
12.6772187001535
12.6772187001535
13.2519910270142
13.2519910270142
13.8477763932724
13.8477763932724
14.4631375293555
14.4631375293555
15.0609086661513
15.0609086661513
15.6112534803552
15.6112534803552
16.0983490201881
16.0983490201881
16.5245804826801
16.5245804826801
16.8826345321153
16.8826345321153
17.1617442308788
17.1617442308788
17.3545480986859
17.3545480986859
17.4588854702578
17.4588854702578
17.4810575267435
17.4810575267435
17.4302758161312
17.4302758161312
17.3166762399880
17.3166762399880
17.1473000517201
17.1473000517201
16.9278356317425
16.9278356317425
16.6642592853741
16.6642592853741
16.3678183160110
16.3678183160110
16.0503520112262
16.0503520112262
15.7239561452553
15.7239561452553
15.3936426470425
15.3936426470425
15.0479275760587
15.0479275760587
14.6925560646685
14.6925560646685
14.3478657071295
14.3478657071295
14.0362927094157
14.0362927094157
13.7482323008391
13.7482323008391
13.4790374429700
13.4790374429700
13.2354226006931
13.2354226006931
13.0253690190389
13.0253690190389
12.8504407279879
12.8504407279879
12.7032724898445
12.7032724898445
12.5768928558236
12.5768928558236
12.4706786695698
12.4706786695698
12.3877999848796
12.3877999848796
12.3415133576128
12.3415133576128
12.3489851652679
12.3489851652679
12.4166745689431
12.4166745689431
12.5501359789592
12.5501359789592
12.7507104092182
12.7507104092182
13.0030973609247
13.0030973609247
13.2954901692754
13.2954901692754
13.6151053650351
13.6151053650351
13.9397769158930
13.9397769158930
14.2444746601565
14.2444746601565
14.5124983872822
14.5124983872822
14.7348250502974
14.7348250502974
14.9074630850923
14.9074630850923
15.0280247825815
15.0280247825815
15.0957833758017
15.0957833758017
15.1108776940138
15.1108776940138
15.0739712581240
15.0739712581240
14.9850421100771
14.9850421100771
14.8438219106092
14.8438219106092
14.6498606254558
14.6498606254558
14.4041797449249
14.4041797449249
14.1095187585490
14.1095187585490
13.7718468122944
13.7718468122944
13.4044433255246
13.4044433255246
13.0300722399778
13.0300722399778
12.6712361951779
12.6712361951779
12.3606408231281
12.3606408231281
12.1226203105845
12.1226203105845
11.9694736166473
11.9694736166473
11.9077487304437
11.9077487304437
11.9107769757363
11.9107769757363
11.9670120354015
11.9670120354015
12.0684427486503
12.0684427486503
12.2138442383723
12.2138442383723
12.4075740770783
12.4075740770783
12.6461677653673
12.6461677653673
12.9198079248857
12.9198079248857
13.2172938998587
13.2172938998587
13.5284098602136
13.5284098602136
13.8346169746334
13.8346169746334
14.1369931202668
14.1369931202668
14.4416206099420
14.4416206099420
14.7434251331489
14.7434251331489
15.0303971215574
15.0303971215574
15.2999395525014
15.2999395525014
15.5497160504621
15.5497160504621
15.7826448166145
15.7826448166145
16.0056032267044
16.0056032267044
16.2311737149927
16.2311737149927
16.4842765977423
16.4842765977423
16.7707191381524
16.7707191381524
17.0738428891491
17.0738428891491
17.3745308321241
17.3745308321241
17.6644968864036
17.6644968864036
17.9351670298278
17.9351670298278
18.1803531942202
18.1803531942202
18.3878098101546
18.3878098101546
18.5586765852837
18.5586765852837
18.6955146613975
18.6955146613975
18.7968535883813
18.7968535883813
18.8527768556555
18.8527768556555
18.8540384056665
18.8540384056665
18.7987935881082
18.7987935881082
18.6871038949136
18.6871038949136
18.5178484314714
18.5178484314714
18.2923001057268
18.2923001057268
18.0172657338210
18.0172657338210
17.7078893068591
17.7078893068591
17.3648087984292
17.3648087984292
16.9776600699683
16.9776600699683
16.5445609279340
16.5445609279340
16.0575614870137
16.0575614870137
15.8237115225575
15.8237115225575
15.2300210254024
15.2300210254024
14.6476693582533
14.6476693582533
14.0676796249752
14.0676796249752
13.4993427511492
13.4993427511492
12.9527029410087
12.9527029410087
12.4288205419750
12.4288205419750
11.9123083407181
11.9123083407181
11.3974113165310
11.3974113165310
10.8836137386021
10.8836137386021
10.3559942870783
10.3559942870783
9.82319183795768
9.82319183795768
9.31612079633185
9.31612079633185
8.86475578255601
8.86475578255601
8.44052628414245
8.44052628414245
8.03509614025338
8.03509614025338
7.65834321066656
7.65834321066656
7.31536187292398
7.31536187292398
6.98336683619109
6.98336683619109
6.65167849935954
6.65167849935954
6.32896093338770
6.32896093338770
6.03582767623800
6.03582767623800
5.77650277626135
5.77650277626135
5.53563743131330
5.53563743131330
5.32170556307657
5.32170556307657
5.13298804388459
5.13298804388459
4.96709934007749
4.96709934007749
4.81015664379057
4.81015664379057
4.66451543994228
4.66451543994228
4.53627838428289
4.53627838428289
4.43000277938224
4.43000277938224
4.32953467977408
4.32953467977408
4.22581440616145
4.22581440616145
4.12040072379664
4.12040072379664
4.01512578763775
4.01512578763775
3.91209754279594
3.91209754279594
3.81367871203405
3.81367871203405
3.72243361557676
3.72243361557676
3.64026074738422
3.64026074738422
3.55857184758193
3.55857184758193
3.47519153316183
3.47519153316183
3.39146102446426
3.39146102446426
3.30726573394465
3.30726573394465
3.22160123429858
3.22160123429858
3.14503709173415
3.14503709173415
3.07863725070620
3.07863725070620
3.02304547745849
3.02304547745849
2.97845130311220
2.97845130311220
2.94457962779365
2.94457962779365
2.92071927044594
2.92071927044594
2.90578629712151
2.90578629712151
2.89841270733104
2.89841270733104
2.89704830709383
2.89704830709383
2.90006370969513
2.90006370969513
2.92768682968880
2.92768682968880
3.07595752265216
3.07595752265216
3.46544884907570
3.46544884907570
4.04631430260911
4.04631430260911
4.73830704029648
4.73830704029648
5.47568448711989
5.47568448711989
6.22920788690047
6.22920788690047
6.93869877028601
6.93869877028601
7.58746270226464
7.58746270226464
8.19724284319195
8.19724284319195
8.73664025660447
8.73664025660447
9.20988285524535
9.20988285524535
9.68492325122482
9.68492325122482
10.1622742994251
10.1622742994251
10.6402766651126
10.6402766651126
11.1258955166509
11.1258955166509
11.6379073569527
11.6379073569527
12.1853723005095
12.1853723005095
12.7568132352425
12.7568132352425
13.3463549385842
13.3463549385842
13.9410379285023
13.9410379285023
14.5490588534553
14.5490588534553
15.1555551173219
15.1555551173219
15.7342416951982
15.7342416951982
16.2745933178851
16.2745933178851
16.7529626950064
16.7529626950064
17.1655338050120
17.1655338050120
17.5023400440753
17.5023400440753
17.7500215423531
17.7500215423531
17.9028918912803
17.9028918912803
17.9636073304304
17.9636073304304
17.9375220020365
17.9375220020365
17.8336207418469
17.8336207418469
17.6631452660130
17.6631452660130
17.4386708885215
17.4386708885215
17.1681512263464
17.1681512263464
16.8556005430047
16.8556005430047
16.5081068142421
16.5081068142421
16.1395880535936
16.1395880535936
15.7649718566282
15.7649718566282
15.3918290917307
15.3918290917307
15.0125768131719
15.0125768131719
14.6250352395159
14.6250352395159
14.2492250582258
14.2492250582258
13.9116435976474
13.9116435976474
13.6102300980741
13.6102300980741
13.3371033984533
13.3371033984533
13.0940709975494
13.0940709975494
12.8894494113930
12.8894494113930
12.7230748266627
12.7230748266627
12.5834912364040
12.5834912364040
12.4675774879789
12.4675774879789
12.3760545255967
12.3760545255967
12.3127959099121
12.3127959099121
12.2916239240670
12.2916239240670
12.3299201256275
12.3299201256275
12.4309396386993
12.4309396386993
12.5969769664647
12.5969769664647
12.8239626184648
12.8239626184648
13.0967957048154
13.0967957048154
13.4049844844731
13.4049844844731
13.7359177545655
13.7359177545655
14.0661488603956
14.0661488603956
14.3720630861621
14.3720630861621
14.6390204030331
14.6390204030331
14.8595424349732
14.8595424349732
15.0303033803111
15.0303033803111
15.1491817229190
15.1491817229190
15.2159360429622
15.2159360429622
15.2306758748269
15.2306758748269
15.1940606808677
15.1940606808677
15.1060730099144
15.1060730099144
14.9663827404974
14.9663827404974
14.7745989868883
14.7745989868883
14.5315660015111
14.5315660015111
14.2396642504310
14.2396642504310
13.9047382345843
13.9047382345843
13.5390634369425
13.5390634369425
13.1654379411092
13.1654379411092
12.8087014541041
12.8087014541041
12.4994299211308
12.4994299211308
12.2651047021306
12.2651047021306
12.1134178208786
12.1134178208786
12.0514313501733
12.0514313501733
12.0575081763419
12.0575081763419
12.1193278044679
12.1193278044679
12.2315154442307
12.2315154442307
12.3938406445223
12.3938406445223
12.6036060727096
12.6036060727096
12.8571285429150
12.8571285429150
13.1473251183493
13.1473251183493
13.4616702637311
13.4616702637311
13.7855234349084
13.7855234349084
14.1099571721265
14.1099571721265
14.4409313000661
14.4409313000661
14.7754785738492
14.7754785738492
15.1077477675439
15.1077477675439
15.4258619482111
15.4258619482111
15.7314487290798
15.7314487290798
16.0169655288152
16.0169655288152
16.2846893405505
16.2846893405505
16.5476191841455
16.5476191841455
16.8188742127511
16.8188742127511
17.1133496649045
17.1133496649045
17.4255530641293
17.4255530641293
17.7387359001092
17.7387359001092
18.0423347234557
18.0423347234557
18.3327106136681
18.3327106136681
18.6020909939490
18.6020909939490
18.8424318523444
18.8424318523444
19.0437764057983
19.0437764057983
19.2063599703214
19.2063599703214
19.3324727544426
19.3324727544426
19.4226432003235
19.4226432003235
19.4734513882158
19.4734513882158
19.4749489464201
19.4749489464201
19.4188908228518
19.4188908228518
19.2997557681217
19.2997557681217
19.1132409938020
19.1132409938020
18.8617328903946
18.8617328903946
18.5501025487924
18.5501025487924
18.1924688945366
18.1924688945366
17.8027946274543
17.8027946274543
17.3757254429876
17.3757254429876
16.9080598134066
16.9080598134066
16.3909799496840
16.3909799496840
15.8237115225575
15.8237115225575
15.2300210254024
15.2300210254024
14.6476693582533
14.6476693582533
14.0676796249752
14.0676796249752
13.4993427511492
13.4993427511492
12.9527029410087
12.9527029410087
12.4288205419750
12.4288205419750
11.9123083407181
11.9123083407181
11.3974113165310
11.3974113165310
10.8836137386021
10.8836137386021
10.3559942870783
10.3559942870783
9.82319183795768
9.82319183795768
9.31612079633185
9.31612079633185
8.86475578255601
8.86475578255601
8.44052628414245
8.44052628414245
8.03509614025338
8.03509614025338
7.65834321066656
7.65834321066656
7.31536187292398
7.31536187292398
6.98336683619109
6.98336683619109
6.65167849935954
6.65167849935954
6.32896093338770
6.32896093338770
6.03582767623800
6.03582767623800
5.77650277626135
5.77650277626135
5.53563743131330
5.53563743131330
5.32170556307657
5.32170556307657
5.13298804388459
5.13298804388459
4.96709934007749
4.96709934007749
4.81015664379057
4.81015664379057
4.66451543994228
4.66451543994228
4.53627838428289
4.53627838428289
4.43000277938224
4.43000277938224
4.32953467977408
4.32953467977408
4.22581440616145
4.22581440616145
4.12040072379664
4.12040072379664
4.01512578763775
4.01512578763775
3.91209754279594
3.91209754279594
3.81367871203405
3.81367871203405
3.72243361557676
3.72243361557676
3.64026074738422
3.64026074738422
3.55857184758193
3.55857184758193
3.47519153316183
3.47519153316183
3.39146102446426
3.39146102446426
3.30726573394465
3.30726573394465
3.22160123429858
3.22160123429858
3.14503709173415
3.14503709173415
3.07863725070620
3.07863725070620
3.02304547745849
3.02304547745849
2.97845130311220
2.97845130311220
2.94457962779365
2.94457962779365
2.92071927044594
2.92071927044594
2.90578629712151
2.90578629712151
2.89841270733104
2.89841270733104
2.89704830709383
2.89704830709383
2.90006370969513
2.90006370969513
2.92768682968880
2.92768682968880
3.07595752265216
3.07595752265216
3.46544884907570
3.46544884907570
4.04631430260911
4.04631430260911
4.73830704029648
4.73830704029648
5.47568448711989
5.47568448711989
6.22920788690047
6.22920788690047
6.93869877028601
6.93869877028601
7.58746270226464
7.58746270226464
8.19724284319195
8.19724284319195
8.73664025660447
8.73664025660447
9.20988285524535
9.20988285524535
9.68492325122482
9.68492325122482
10.1622742994251
10.1622742994251
10.6402766651126
10.6402766651126
11.1258955166509
11.1258955166509
11.6379073569527
11.6379073569527
12.1853723005095
12.1853723005095
12.7568132352425
12.7568132352425
13.3463549385842
13.3463549385842
13.9410379285023
13.9410379285023
14.5490588534553
14.5490588534553
15.1555551173219
15.1555551173219
15.7342416951982
15.7342416951982
16.2745933178851
16.2745933178851
16.7529626950064
16.7529626950064
17.1655338050120
17.1655338050120
17.5023400440753
17.5023400440753
17.7500215423531
17.7500215423531
17.9028918912803
17.9028918912803
17.9636073304304
17.9636073304304
17.9375220020365
17.9375220020365
17.8336207418469
17.8336207418469
17.6631452660130
17.6631452660130
17.4386708885215
17.4386708885215
17.1681512263464
17.1681512263464
16.8556005430047
16.8556005430047
16.5081068142421
16.5081068142421
16.1395880535936
16.1395880535936
15.7649718566282
15.7649718566282
15.3918290917307
15.3918290917307
15.0125768131719
15.0125768131719
14.6250352395159
14.6250352395159
14.2492250582258
14.2492250582258
13.9116435976474
13.9116435976474
13.6102300980741
13.6102300980741
13.3371033984533
13.3371033984533
13.0940709975494
13.0940709975494
12.8894494113930
12.8894494113930
12.7230748266627
12.7230748266627
12.5834912364040
12.5834912364040
12.4675774879789
12.4675774879789
12.3760545255967
12.3760545255967
12.3127959099121
12.3127959099121
12.2916239240670
12.2916239240670
12.3299201256275
12.3299201256275
12.4309396386993
12.4309396386993
12.5969769664647
12.5969769664647
12.8239626184648
12.8239626184648
13.0967957048154
13.0967957048154
13.4049844844731
13.4049844844731
13.7359177545655
13.7359177545655
14.0661488603956
14.0661488603956
14.3720630861621
14.3720630861621
14.6390204030331
14.6390204030331
14.8595424349732
14.8595424349732
15.0303033803111
15.0303033803111
15.1491817229190
15.1491817229190
15.2159360429622
15.2159360429622
15.2306758748269
15.2306758748269
15.1940606808677
15.1940606808677
15.1060730099144
15.1060730099144
14.9663827404974
14.9663827404974
14.7745989868883
14.7745989868883
14.5315660015111
14.5315660015111
14.2396642504310
14.2396642504310
13.9047382345843
13.9047382345843
13.5390634369425
13.5390634369425
13.1654379411092
13.1654379411092
12.8087014541041
12.8087014541041
12.4994299211308
12.4994299211308
12.2651047021306
12.2651047021306
12.1134178208786
12.1134178208786
12.0514313501733
12.0514313501733
12.0575081763419
12.0575081763419
12.1193278044679
12.1193278044679
12.2315154442307
12.2315154442307
12.3938406445223
12.3938406445223
12.6036060727096
12.6036060727096
12.8571285429150
12.8571285429150
13.1473251183493
13.1473251183493
13.4616702637311
13.4616702637311
13.7855234349084
13.7855234349084
14.1099571721265
14.1099571721265
14.4409313000661
14.4409313000661
14.7754785738492
14.7754785738492
15.1077477675439
15.1077477675439
15.4258619482111
15.4258619482111
15.7314487290798
15.7314487290798
16.0169655288152
16.0169655288152
16.2846893405505
16.2846893405505
16.5476191841455
16.5476191841455
16.8188742127511
16.8188742127511
17.1133496649045
17.1133496649045
17.4255530641293
17.4255530641293
17.7387359001092
17.7387359001092
18.0423347234557
18.0423347234557
18.3327106136681
18.3327106136681
18.6020909939490
18.6020909939490
18.8424318523444
18.8424318523444
19.0437764057983
19.0437764057983
19.2063599703214
19.2063599703214
19.3324727544426
19.3324727544426
19.4226432003235
19.4226432003235
19.4734513882158
19.4734513882158
19.4749489464201
19.4749489464201
19.4188908228518
19.4188908228518
19.2997557681217
19.2997557681217
19.1132409938020
19.1132409938020
18.8617328903946
18.8617328903946
18.5501025487924
18.5501025487924
18.1924688945366
18.1924688945366
17.8027946274543
17.8027946274543
17.3757254429876
17.3757254429876
16.9080598134066
16.9080598134066
16.3909799496840
16.3909799496840
16.0565435437568
16.0565435437568
15.4270068088141
15.4270068088141
14.8042235842935
14.8042235842935
14.1922039178829
14.1922039178829
13.5848183848622
13.5848183848622
13.0126169268002
13.0126169268002
12.4696636499731
12.4696636499731
11.9371222994627
11.9371222994627
11.4058786692770
11.4058786692770
10.8851977372409
10.8851977372409
10.3517787896362
10.3517787896362
9.81631165288246
9.81631165288246
9.31110899639661
9.31110899639661
8.86244212646885
8.86244212646885
8.44399077394398
8.44399077394398
8.04293864828055
8.04293864828055
7.66765763610724
7.66765763610724
7.32361518452767
7.32361518452767
6.99757992471473
6.99757992471473
6.66936903163872
6.66936903163872
6.34996224958946
6.34996224958946
6.05798046597483
6.05798046597483
5.79898466191834
5.79898466191834
5.56045572916852
5.56045572916852
5.34834589939264
5.34834589939264
5.16091808713875
5.16091808713875
4.99580230328445
4.99580230328445
4.83940620124596
4.83940620124596
4.69412615886126
4.69412615886126
4.56598906906835
4.56598906906835
4.46036096904710
4.46036096904710
4.36191977954100
4.36191977954100
4.26024926901544
4.26024926901544
4.15687218188171
4.15687218188171
4.05357300824593
4.05357300824593
3.95239953634124
3.95239953634124
3.85564223084989
3.85564223084989
3.76578334108943
3.76578334108943
3.68488444454521
3.68488444454521
3.60482336795280
3.60482336795280
3.52287660644709
3.52287660644709
3.44033342499858
3.44033342499858
3.36021965826602
3.36021965826602
3.28907662799596
3.28907662799596
3.22817673729304
3.22817673729304
3.17824120016548
3.17824120016548
3.13952649265844
3.13952649265844
3.11180645885843
3.11180645885843
3.09439488131075
3.09439488131075
3.08620511618376
3.08620511618376
3.08583755552716
3.08583755552716
3.09168235001063
3.09168235001063
3.10202454939034
3.10202454939034
3.11514110075206
3.11514110075206
3.15072027199279
3.15072027199279
3.35646620466319
3.35646620466319
3.82726436609850
3.82726436609850
4.49194712133872
4.49194712133872
5.25451697124003
5.25451697124003
6.05184848322839
6.05184848322839
6.81709844331381
6.81709844331381
7.50434276252752
7.50434276252752
8.14360841224094
8.14360841224094
8.73778918523705
8.73778918523705
9.26161617411470
9.26161617411470
9.75654134564719
9.75654134564719
10.2564900776583
10.2564900776583
10.7446157386670
10.7446157386670
11.2382541010065
11.2382541010065
11.7688933879788
11.7688933879788
12.3446986172007
12.3446986172007
12.9470618049175
12.9470618049175
13.5566545220731
13.5566545220731
14.1606143388968
14.1606143388968
14.7408529020996
14.7408529020996
15.3179604687321
15.3179604687321
15.8825999845277
15.8825999845277
16.4425668401008
16.4425668401008
16.9708353493768
16.9708353493768
17.4372834734931
17.4372834734931
17.8338702922655
17.8338702922655
18.1436245665090
18.1436245665090
18.3508716783492
18.3508716783492
18.4528968643515
18.4528968643515
18.4578390753087
18.4578390753087
18.3760701997781
18.3760701997781
18.2146679580815
18.2146679580815
17.9852164543353
17.9852164543353
17.7003024068561
17.7003024068561
17.3713540658596
17.3713540658596
17.0054189995177
17.0054189995177
16.6060813687157
16.6060813687157
16.1840339297171
16.1840339297171
15.7574289341595
15.7574289341595
15.3369287102866
15.3369287102866
14.9166201776206
14.9166201776206
14.4962757482795
14.4962757482795
14.0914465389296
14.0914465389296
13.7302031890514
13.7302031890514
13.4167142901141
13.4167142901141
13.1431622983614
13.1431622983614
12.9045198730240
12.9045198730240
12.7074777953242
12.7074777953242
12.5495789834882
12.5495789834882
12.4184767671720
12.4184767671720
12.3140166379512
12.3140166379512
12.2382013237730
12.2382013237730
12.1955601344833
[truncated: 606,881 more chars]
