# Supplementary material for: Multiple structure alignment with msTALI
Source: BMC Bioinformatics. 2012 May 20;13:105. doi: 10.1186/1471-2105-13-105 (PMC3473313; doi:10.1186/1471-2105-13-105)
Supplement: Additional file 1 — The C++ Source code for msTALI. The README file contains brief compilation and execution instructions. [file 1471-2105-13-105-S1.gz › msTALI/Functions/motif.cpp]

#include "motif.h"
#include "../structure.h"
#include "../profile.h"
#include "../Matrix.h"

motif::motif(profile * p)
{
  mProfile = p;
}

motif::~motif()
{
}

motif::motif(motif const& m)
{
  mProfile = m.mProfile;
  startIndices = m.startIndices;
  endIndices = m.endIndices;
}

motif & motif::operator=(const motif & m)
{
  if (this == &m)
    return *this;

  mProfile = m.mProfile;
  startIndices = m.startIndices;
  endIndices = m.endIndices;
  return  *this;
}

int motif::numberResidues()
{
  int count = 0;
  for (size_t i = 0; i < startIndices.size(); ++i)
    count += endIndices[i] - startIndices[i] + 1;
  return count;
}

void motif::mergeWithMotif(motif & m)
{
  if (mProfile != m.mProfile)
    {
      cerr << "Cannot merge two motifs with different profiles." << endl;
      exit(1);
    }
  for (size_t i = 0; i < m.startIndices.size(); ++i)
    {
      startIndices.push_back(m.startIndices[i]);
      endIndices.push_back(m.endIndices[i]);
    }
}

double motif::motifRMSD()
{
  int size = mProfile->structures.size();

  int count = 0;
  for (size_t i = 0; i < startIndices.size(); ++i) 
    {
      int s = startIndices[i];
      int e = endIndices[i];

      for (int ind = s; ind <= e; ++ind) 
	{
	  for (int str = 0; str < size; ++str)
	    {
	      if (mProfile->structures[str]->getResidue(ind).isGap())
		{
		  cerr << "Found a gap in the motif." << endl;
		  exit(1);
		}
	    }
	  count++;
	}
    }

  double averageRMSD = 0.0;
  for (int s1 = 0; s1 < size; ++s1)
    {
      for (int s2 = s1 + 1; s2 < size; ++s2)
	{
	  
	  Matrix bb1(count*3, 3);
	  Matrix bb2(count*3, 3);

	  int rowNum = 0;
	  for (size_t i = 0; i < startIndices.size(); ++i) {
	    int s = startIndices[i];
	    int e = endIndices[i];

	    for (int ind = s; ind <= e; ++ind) {
	      for (int j = 0; j < 3; ++j) {
		bb1.Set_Mij(rowNum, j, mProfile->structures[s1]->getResidue(ind).nCoords[residue::CARow][j]);
		bb1.Set_Mij(rowNum + 1, j, mProfile->structures[s1]->getResidue(ind).nCoords[residue::CRow][j]);
		bb1.Set_Mij(rowNum + 2, j, mProfile->structures[s1]->getResidue(ind).nCoords[residue::NRow][j]);

		bb2.Set_Mij(rowNum, j, mProfile->structures[s2]->getResidue(ind).nCoords[residue::CARow][j]);
		bb2.Set_Mij(rowNum + 1, j,  mProfile->structures[s2]->getResidue(ind).nCoords[residue::CRow][j]);
		bb2.Set_Mij(rowNum + 2, j,  mProfile->structures[s2]->getResidue(ind).nCoords[residue::NRow][j]);
	      }
	      rowNum = rowNum + 3;
	    }
	  }
	  
	  if (rowNum != count * 3) {
	    cerr << "Yikes! Didn't find the right number of rows" << endl;
	  }
	  double r;
	  Matrix rot(3, 3);
	  Matrix tran(1, 3);

	  bb1.rmsd(bb2, r, rot, tran);
	  averageRMSD += r;
	}
    }

  if (mProfile->structures.size() > 0)
    averageRMSD = averageRMSD / ((size * size - size) / 2);
  return averageRMSD;
}

void motif::addIndices(int startIndex, int endIndex)
{
  startIndices.push_back(startIndex);
  endIndices.push_back(endIndex);
}

void motif::rotateStructuresToMean()
{
  rotateStructuresToFirst();

  structure meanStructure = mProfile->computeMeanStructure();

  for (size_t i = 0; i < mProfile->structures.size(); ++i)
    mProfile->structures[i]->rotateToStructure(meanStructure, *this);
}

void motif::rotateStructuresToFirst()
{
  for (size_t i = 1; i < mProfile->structures.size(); ++i)
    {
      structure * s = mProfile->structures[i];
      s->rotateToStructure(*mProfile->structures[0], *this);
    }
}

int motif::numStructures() { return mProfile->structures.size(); }
