# Supplementary material for: Multiple structure alignment with msTALI
Source: BMC Bioinformatics. 2012 May 20;13:105. doi: 10.1186/1471-2105-13-105 (PMC3473313; doi:10.1186/1471-2105-13-105)
Supplement: Additional file 1 — The C++ Source code for msTALI. The README file contains brief compilation and execution instructions. [file 1471-2105-13-105-S1.gz › msTALI/Functions/multipleAlign.cpp]

#include "multipleAlign.h"
#include "njtree.h"
#include "node.h"
#include "PhyTree.h"
#include "../profile.h"
#include "../structure.h"

multipleAlign::multipleAlign (vector < profile * >p1, params alignParams,
			      bool verbose)
{
  vector < profile * >profiles;

  verbose = true;

  if (verbose)
    cout << "Starting multiple pairwise alignment" << endl;

  for (size_t i = 0; i < p1.size (); i++)
    {
      profile *m2 = new profile ();
      *m2 = *p1[i];
      profiles.push_back (m2);
    }

  for (size_t i = 0; i < profiles.size (); i++)
    {
      if (profiles.at (i)->structures.size () != 1)
	{
	  cerr << "ERROR: Each profile must contain exactly one structure" <<
	    endl;
	  exit (1);
	}
    }

  int numSeqs = profiles.size ();
  
  //Setup the matrix to hold the scores
  if (verbose)
    cout << "Computing pairwise alignments" << endl;

  double **distances = new double *[numSeqs];
  for (int i = 0; i < numSeqs; i++)
    {
      distances[i] = new double[numSeqs];
      
    }

  for (int i = 0; i < numSeqs; i++)
    for (int j = 0; j < numSeqs; j++)
      distances[i][j] = 0;

  if (verbose)
    {
      for (int i = 0; i < numSeqs; i++)
	{
	  profiles.at (i)->displayProfile (false);
	}
    }

  for (int i = 0; i < numSeqs; i++)
    {
      for (int j = i + 1; j < numSeqs; j++)
	{
	  if (i == j)
	    {
	      distances[i][j] = 0;	//This shouldn't happen?    
	    }
	  else
	    {
	      
	      
	      globalPairwiseAlignmentAffineGap
		pairwiseAlignment (*profiles[i], *profiles[j], alignParams);
		
	    
		
		
	      if (verbose)
		{
		  cout << "aligned " << i;
		  cout << " and " << j;
		  cout << " for a score of " << pairwiseAlignment.getScore ()
		    << endl;
		}
	      distances[i][j] = pairwiseAlignment.getScore ();
	      distances[j][i] = pairwiseAlignment.getScore ();
	    }
	}
    }

    /** For alignment scores, higher score -> more similar,
      * but for building a tree, lower scores -> more similar.
      */

  //Set the lower bound
  //Zero the diagonal elements so they don't cause trouble later.
  for (int i = 0; i < numSeqs; i++)
    distances[i][i] = 0.0;

  //Invert the direction of the scale
  double maxVal = -9999;
  for (int i = 0; i < numSeqs; i++)
    {
      for (int j = 0; j < numSeqs; j++)
	{
	  if (distances[i][j] > maxVal && distances != 0)
	    {
	      maxVal = distances[i][j];
	    }
	}
    }

  for (int i = 0; i < numSeqs; i++)
    {
      for (int j = 0; j < numSeqs; j++)
	{
	  distances[i][j] = maxVal - distances[i][j];
	}
    }

  for (int i = 0; i < numSeqs; i++)
    {
      for (int j = 0; j < numSeqs; j++)
	{
	  if (distances[i][j] < 0)
	    {
	      cout << "NO DISTANCE SHOULD BE LESS THAN ZERO." << endl;
	    }
	}
    }

  double minval = distances[0][0];
  for (int i = 0; i < numSeqs; i++)
    {
      for (int j = 0; j < numSeqs; j++)
	{
	  if (distances[i][j] < minval)
	    {
	      minval = distances[i][j];
	    }
	}
    }

  for (int i = 0; i < numSeqs; i++)
    {
      for (int j = 0; j < numSeqs; j++)
	{
	  distances[i][j] = distances[i][j] + 0.1 + minval;
	}
    }

  //Finally, zero the diagonal elements again.
  for (int i = 0; i < numSeqs; i++)
    {
      for (int j = 0; j < numSeqs; j++)
	{
	  if (i == j)
	    {
	      distances[i][j] = 0;
	    }
	}
    }

  if (verbose)
    {
      cout << "Computing phylogeny tree" << endl;
    }

  string *names = new string[profiles.size ()];
  for (size_t i = 0; i < profiles.size (); i++)
    {
      names[i] = profiles[i]->structures[0]->getName();
    }

  njtree njtree (distances, names, numSeqs);

  //  cout << njtree.newickTree << endl;
  ofstream o("tree.phy");
  o << njtree.newickTree;
  o.close();

  vector < double >w = njtree.getW ();

  double numLeaves = njtree.getNumLeaves ();
  double numBranches = njtree.getNumBranches ();
  //double ** trPtrs = njtree.getTrPtrs();
  double **trPtrs = new double *[(int) numBranches];

  for (int i = 0; i < numBranches; i++)
    {
      trPtrs[i] = new double[2];
      trPtrs[i][0] = njtree.getTrPtrs ()[i][0];
      trPtrs[i][1] = njtree.getTrPtrs ()[i][1];
    }

  vector <int> hOrder = njtree.getHOrder ();

  double min = w[0];
  for (size_t i = 0; i < w.size (); i++)
    {
      if (w[i] < min)
	{
	  min = w[i];
	}
    }
  if (min < 0)
    {
      for (size_t i = 0; i < w.size (); i++)
	{
	  w[i] = w[i] - min + 0.1;
	}
    }

  // reorder the sequences using hOrder
  if (hOrder.size () != profiles.size ())
    {
      cout << "!!!ERROR IN MULTIPLEALIGN.CPP:: HORDER INVALID SIZE!!!" <<
	endl;
    }

  vector < profile * >profiles2;
  for (size_t i = 0; i < hOrder.size (); i++)
    {
      profiles2.push_back (profiles[ hOrder[i] - 1]);
    }
  profiles = profiles2;
  
  for (size_t i = 0; i < profiles.size (); i++)
    {
      profiles[i]->structures[0]->setWeight (w[i]);

      ostringstream o;
      o << w[i];

      //profiles[i]->newick = profiles[i]->structures[0]->getName() + ":" + o.str();
    }

  //Use an array kind of like a queue; 
  // TODO: change this to a queue
  vector < int >Q;

  //The structures
  //TODO: Check dereferences against segfaults and memleaks
	/***************************************************************
	 ***********Table for Sequence Pointer Types********************
	 ***************************************************************
	seqPtrs{r, 1} = m;
    seqPtrs{r, 2} = score;    
    seqPtrs{r, 3} = scores;
    seqPtrs{r, 4} = A;
    seqPtrs{r, 5} = vals;
	seqPtrs{r, 5} = trace;
	*****************************************************************
	****************************************************************/

  profile **seqPtrs1 = new profile *[(int) numLeaves + (int) numBranches];
  double *seqPtrs2 = new double[(int) numLeaves + (int) numBranches];
  vector < double >*seqPtrs3 =
    new vector < double >[(int) numLeaves + (int) numBranches];

  for (int i = 0; i < numSeqs; i++)
    {
      seqPtrs1[i] = profiles[i];
    }
  vector < node > nodes;

  //Initialize the multiple alignment.
  if (verbose)
    cout << "Starting the multiple alignments." << endl;

  for (int i = 0; i < numLeaves; i++)
    {
      node temp;
      temp.Leaf = true;
      nodes.push_back (temp);
    }
  for (int i = 0; i < numBranches; i++)
    {
      int index = i + numLeaves;
      //nodes[index].Leaf = false;
      node temp;
      temp.Leaf = false;
      nodes.push_back (temp);
      if ((trPtrs[i][0] + 1) <= numLeaves && (trPtrs[i][1] + 1) <= numLeaves)
	{
	  Q.push_back (index);
	}
      if (trPtrs[i][0] + 1 <= numLeaves)
	{
	  nodes[index].ChildLeaves.clear ();
	  nodes[index].ChildLeaves.push_back (trPtrs[i][0]);
	}
      int child = trPtrs[i][0];
      nodes[child].Parent = index;
      if (trPtrs[i][1] + 1 <= numLeaves)
	{
	  double t = trPtrs[i][1];
	  nodes[index].ChildLeaves.push_back ((int) t);
	}
      child = trPtrs[i][1];
      nodes[child].Parent = index;
    }

  if (verbose)
    {
      cout << endl << "Computing the progressive multiple alignment..." <<
	endl;
    }

  int r;
  while (Q.size () != 0)
    {
      //Get the next element from Q;
      r = Q[0];
      Q.erase (Q.begin ());	//TODO MAKE SURE INDEXES FIXED
      vector < int >children = nodes[r].ChildLeaves;
      if (children.size () != 2)
	{
	  cout << "ERROR!!!: INVALID NUMBER OF CHILDREN IN MULTIPLEALIGN.CPP"
	    << endl;
	  exit (1);
	}
      profile *p1 = seqPtrs1[children[0]];
      profile *p2 = seqPtrs1[children[1]];

      //cout << "aligning " 

      p1->profileEffectiveWeight (*p1, *p2);

      if (verbose)
	{
	  cout << "Aligning profiles with weights " <<
	    p1->averageProfileWeight () << " and " <<
	    p2->averageProfileWeight () << endl;
	}

      globalPairwiseAlignmentAffineGap *pairwiseAlignment =
	new globalPairwiseAlignmentAffineGap (*p1, *p2, alignParams);

      if (verbose)
	cout << "Aligned profiles for a score of " <<
	  pairwiseAlignment->getScore () << endl;

      profile a1;
      a1 = pairwiseAlignment->getAligned1 ();
      profile a2;
      a2 = pairwiseAlignment->getAligned2 ();

      delete pairwiseAlignment;

      profile *m = new profile ();

      *m = a1.mergeWithProfile (a1, a2);

      if (verbose)      
	m->displayProfile (false);

      seqPtrs1[r] = m;
      seqPtrs2[r] = score;
      seqPtrs3[r] = scores;

      nodes[r].Leaf = true;
      int parent = nodes[r].Parent;

      if (parent != -9999)
	{
	  nodes[parent].ChildLeaves.push_back (r);
	  if (nodes[parent].ChildLeaves.size () == 2)
	    {
	      Q.push_back (parent);
	    }
	}
      else
	{
	  //double check
	  if (r != numLeaves + numBranches - 1)
	    {
	      cout << endl << "ERROR IN MULTIPLE ALIGN: MISSING PARENT" <<
		endl;
	      cout << "r = " << r << " but it should be " << (numLeaves +
							      numBranches -
							      1) << endl;
	      exit (1);
	    }
	}
    }

  string C;
  if (r != numLeaves + numBranches - 1)
    {
      cout << endl << "ERROR IN MULTIPLE ALIGN: INVALID ROOT" << endl;
      exit (1);
    }


  //Get the profile at the root, which is the last sequence.
  aligned = *seqPtrs1[(int) numLeaves + (int) numBranches - 1];
  score = seqPtrs2[(int) numLeaves + (int) numBranches - 1];
  scores = seqPtrs3[(int) numLeaves + (int) numBranches - 1];

  for (size_t i = 0; i < (int) numLeaves + (int) numBranches; ++i)
  {
      delete seqPtrs1[i];
  }
  
  // don't delete profiles... they're deleted as part of seqPtrs1
  //for (size_t i = 0; i < profiles.size (); i++)
   // {
    //  delete profiles[i];
    //}

  delete[]names;
  delete[]seqPtrs1;
  delete[]seqPtrs2;
  delete[]seqPtrs3;
  for (int i = 0; i < numSeqs; i ++){ 
	  delete []distances[i];	
  }
  delete [] distances;
  for (int i = 0; i < numBranches; i++)
    {
      delete[]trPtrs[i];
    }
  delete[]trPtrs;
}

multipleAlign::~multipleAlign ()
{
  scores.clear ();
}
