# Supplementary material for: Multiple structure alignment with msTALI
Source: BMC Bioinformatics. 2012 May 20;13:105. doi: 10.1186/1471-2105-13-105 (PMC3473313; doi:10.1186/1471-2105-13-105)
Supplement: Additional file 1 — The C++ Source code for msTALI. The README file contains brief compilation and execution instructions. [file 1471-2105-13-105-S1.gz › msTALI/Functions/Hydrophobicity/hydrophobicity.C]

#include "hydrophobicity.h"


double minimumHydrophobicityLikelihood() {return (1.0/17.0);};
double maximumHydrophobicityLikelihood() {return (1.0/17.0);};
double hydrophobicityLikelihood() {return (1.0/17.0);};
