# Supplementary material for: Multiple structure alignment with msTALI
Source: BMC Bioinformatics. 2012 May 20;13:105. doi: 10.1186/1471-2105-13-105 (PMC3473313; doi:10.1186/1471-2105-13-105)
Supplement: Additional file 1 — The C++ Source code for msTALI. The README file contains brief compilation and execution instructions. [file 1471-2105-13-105-S1.gz › msTALI/Functions/motif.h]

#ifndef MOTIF_H_
#define MOTIF_H_

#include "../residue.h"
#include <vector>

class profile;

class motif
{
private:
  profile * mProfile;
  vector<int> startIndices;
  vector<int> endIndices;

 public:
  motif(profile *);
  virtual ~motif();
  motif(motif const& m);
  motif& operator=(const motif & m);

  int numberResidues();

  profile * getProfile() { return mProfile; }

  void addIndices(int startIndex, int endIndex);

  vector<int> getStartIndices() { return startIndices; }
  vector<int> getEndIndices() { return endIndices; }

  void mergeWithMotif(motif & m);

  double motifRMSD();
  
  void rotateStructuresToMean();
  void rotateStructuresToFirst();

  int numStructures();
};

#endif /* MOTIF_H_ */
