# Supplementary material for: Multiple structure alignment with msTALI
Source: BMC Bioinformatics. 2012 May 20;13:105. doi: 10.1186/1471-2105-13-105 (PMC3473313; doi:10.1186/1471-2105-13-105)
Supplement: Additional file 1 — The C++ Source code for msTALI. The README file contains brief compilation and execution instructions. [file 1471-2105-13-105-S1.gz › msTALI/Functions/ala.out]

13.1876932830504
13.1876932830504
12.6360066318523
12.6360066318523
12.1299398645772
12.1299398645772
11.6773556079290
11.6773556079290
11.2519067048727
11.2519067048727
10.8522858187765
10.8522858187765
10.4716939438829
10.4716939438829
10.1130748631067
10.1130748631067
9.79037326968501
9.79037326968501
9.47183166534303
9.47183166534303
9.11569180305657
9.11569180305657
8.71725082747688
8.71725082747688
8.26045680617311
8.26045680617311
7.76186941130855
7.76186941130855
7.26623949713329
7.26623949713329
6.76499234588156
6.76499234588156
6.21275697786442
6.21275697786442
5.62249878516536
5.62249878516536
5.04588384146306
5.04588384146306
4.54175395632531
4.54175395632531
4.08680840785141
4.08680840785141
3.63022062570160
3.63022062570160
3.19209421296602
3.19209421296602
2.77593742995574
2.77593742995574
2.39704681852651
2.39704681852651
2.12287235633789
2.12287235633789
2.02979608156793
2.02979608156793
2.13185357650326
2.13185357650326
2.33430836060614
2.33430836060614
2.60975370670317
2.60975370670317
2.92050578315738
2.92050578315738
3.21069163011605
3.21069163011605
3.46299243546137
3.46299243546137
3.67237953879682
3.67237953879682
3.84063093402498
3.84063093402498
3.96979224919422
3.96979224919422
4.06463275562095
4.06463275562095
4.16451289394974
4.16451289394974
4.28888821567189
4.28888821567189
4.44754036127768
4.44754036127768
4.64271195124751
4.64271195124751
4.87099463294110
4.87099463294110
5.11003645892196
5.11003645892196
5.34472178200360
5.34472178200360
5.57188271511874
5.57188271511874
5.79130039769368
5.79130039769368
5.99517751571913
5.99517751571913
6.17429375518278
6.17429375518278
6.32667168379044
6.32667168379044
6.45035811359742
6.45035811359742
6.54418834076600
6.54418834076600
6.60799239840862
6.60799239840862
6.64229158456568
6.64229158456568
6.64797161560440
6.64797161560440
6.62626801317544
6.62626801317544
6.58781836941153
6.58781836941153
6.54055555506478
6.54055555506478
6.49121279259761
6.49121279259761
6.44408599361964
6.44408599361964
6.40062579990757
6.40062579990757
6.36381916460374
6.36381916460374
6.33723196456566
6.33723196456566
6.32613985986072
6.32613985986072
6.33106721511344
6.33106721511344
6.34854339812485
6.34854339812485
6.36871038001231
6.36871038001231
6.38215065467005
6.38215065467005
6.38103950371431
6.38103950371431
6.36263286631353
6.36263286631353
6.32880943770812
6.32880943770812
6.28094224774981
6.28094224774981
6.22186963470359
6.22186963470359
6.14916510427891
6.14916510427891
6.05996421554502
6.05996421554502
5.95253318719766
5.95253318719766
5.83248494626126
5.83248494626126
5.70740851791174
5.70740851791174
5.57752815140407
5.57752815140407
5.44445665923543
5.44445665923543
5.31347982489228
5.31347982489228
5.21335751680444
5.21335751680444
5.16970529700794
5.16970529700794
5.18005542878655
5.18005542878655
5.24026948149565
5.24026948149565
5.34542462258423
5.34542462258423
5.48196410146078
5.48196410146078
5.64017835233202
5.64017835233202
5.81104068312736
5.81104068312736
5.97553550553238
5.97553550553238
6.12154023272265
6.12154023272265
6.24570493127839
6.24570493127839
6.34452104084477
6.34452104084477
6.41727669177317
6.41727669177317
6.46179718880609
6.46179718880609
6.47558827557104
6.47558827557104
6.45678844257570
6.45678844257570
6.40321966115112
6.40321966115112
6.31502777854439
6.31502777854439
6.19003043249847
6.19003043249847
6.04511072314489
6.04511072314489
5.89732375056551
5.89732375056551
5.76534556461525
5.76534556461525
5.65826286275443
5.65826286275443
5.58907973804385
5.58907973804385
5.58948985696439
5.58948985696439
5.66303046437137
5.66303046437137
5.80274256207129
5.80274256207129
5.99011965928977
5.99011965928977
6.19173388284841
6.19173388284841
6.39654446395388
6.39654446395388
6.59021714003935
6.59021714003935
6.75932707284095
6.75932707284095
6.89985295121918
6.89985295121918
7.02784477495883
7.02784477495883
7.14555500097942
7.14555500097942
7.24585625808969
7.24585625808969
7.33255130552415
7.33255130552415
7.42044126909311
7.42044126909311
7.50526199468208
7.50526199468208
7.58534908899474
7.58534908899474
7.65970250473841
7.65970250473841
7.72510884641654
7.72510884641654
7.78606741839011
7.78606741839011
7.83715804709247
7.83715804709247
7.88197690250026
7.88197690250026
7.92561607495976
7.92561607495976
7.96435999734073
7.96435999734073
8.00400562719221
8.00400562719221
8.04451984589970
8.04451984589970
8.08596557689657
8.08596557689657
8.14245675903623
8.14245675903623
8.22472832431430
8.22472832431430
8.32405490267039
8.32405490267039
8.42246169070565
8.42246169070565
8.50733156802010
8.50733156802010
8.57336768685704
8.57336768685704
8.62505232503559
8.62505232503559
8.67101848855076
8.67101848855076
8.72053953258222
8.72053953258222
8.77963220960287
8.77963220960287
8.85514836612273
8.85514836612273
8.95250971760919
8.95250971760919
9.06759502288630
9.06759502288630
9.20630216549993
9.20630216549993
9.36841788657634
9.36841788657634
9.52356795791570
9.52356795791570
9.66897696673488
9.66897696673488
9.82024032074288
9.82024032074288
10.0015852681673
10.0015852681673
10.1955794328359
10.1955794328359
10.3918519464607
10.3918519464607
10.6012403178495
10.6012403178495
10.8356510021499
10.8356510021499
11.0941564557262
11.0941564557262
11.3739312167910
11.3739312167910
11.6517561381227
11.6517561381227
11.9015769170388
11.9015769170388
12.1091843824961
12.1091843824961
12.2730980251523
12.2730980251523
12.4104452290849
12.4104452290849
12.5298259676621
12.5298259676621
12.6369354511165
12.6369354511165
12.7374679041878
12.7374679041878
12.8549151227304
12.8549151227304
13.0018055442707
13.0018055442707
13.1567006454927
13.1567006454927
13.3226884568508
13.3226884568508
13.5132641725954
13.5132641725954
13.7361132276782
13.7361132276782
13.9737475102953
13.9737475102953
14.2017228134853
14.2017228134853
14.4224407956230
14.4224407956230
14.6104512744373
14.6104512744373
14.7447775064201
14.7447775064201
14.8107608883757
14.8107608883757
14.7946068007509
14.7946068007509
14.6849808618178
14.6849808618178
14.4687284472413
14.4687284472413
14.1450689381270
14.1450689381270
13.7109172640019
13.7109172640019
13.1876932830504
13.1876932830504
12.6360066318523
12.6360066318523
12.1299398645772
12.1299398645772
11.6773556079290
11.6773556079290
11.2519067048727
11.2519067048727
10.8522858187765
10.8522858187765
10.4716939438829
10.4716939438829
10.1130748631067
10.1130748631067
9.79037326968501
9.79037326968501
9.47183166534303
9.47183166534303
9.11569180305657
9.11569180305657
8.71725082747688
8.71725082747688
8.26045680617311
8.26045680617311
7.76186941130855
7.76186941130855
7.26623949713329
7.26623949713329
6.76499234588156
6.76499234588156
6.21275697786442
6.21275697786442
5.62249878516536
5.62249878516536
5.04588384146306
5.04588384146306
4.54175395632531
4.54175395632531
4.08680840785141
4.08680840785141
3.63022062570160
3.63022062570160
3.19209421296602
3.19209421296602
2.77593742995574
2.77593742995574
2.39704681852651
2.39704681852651
2.12287235633789
2.12287235633789
2.02979608156793
2.02979608156793
2.13185357650326
2.13185357650326
2.33430836060614
2.33430836060614
2.60975370670317
2.60975370670317
2.92050578315738
2.92050578315738
3.21069163011605
3.21069163011605
3.46299243546137
3.46299243546137
3.67237953879682
3.67237953879682
3.84063093402498
3.84063093402498
3.96979224919422
3.96979224919422
4.06463275562095
4.06463275562095
4.16451289394974
4.16451289394974
4.28888821567189
4.28888821567189
4.44754036127768
4.44754036127768
4.64271195124751
4.64271195124751
4.87099463294110
4.87099463294110
5.11003645892196
5.11003645892196
5.34472178200360
5.34472178200360
5.57188271511874
5.57188271511874
5.79130039769368
5.79130039769368
5.99517751571913
5.99517751571913
6.17429375518278
6.17429375518278
6.32667168379044
6.32667168379044
6.45035811359742
6.45035811359742
6.54418834076600
6.54418834076600
6.60799239840862
6.60799239840862
6.64229158456568
6.64229158456568
6.64797161560440
6.64797161560440
6.62626801317544
6.62626801317544
6.58781836941153
6.58781836941153
6.54055555506478
6.54055555506478
6.49121279259761
6.49121279259761
6.44408599361964
6.44408599361964
6.40062579990757
6.40062579990757
6.36381916460374
6.36381916460374
6.33723196456566
6.33723196456566
6.32613985986072
6.32613985986072
6.33106721511344
6.33106721511344
6.34854339812485
6.34854339812485
6.36871038001231
6.36871038001231
6.38215065467005
6.38215065467005
6.38103950371431
6.38103950371431
6.36263286631353
6.36263286631353
6.32880943770812
6.32880943770812
6.28094224774981
6.28094224774981
6.22186963470359
6.22186963470359
6.14916510427891
6.14916510427891
6.05996421554502
6.05996421554502
5.95253318719766
5.95253318719766
5.83248494626126
5.83248494626126
5.70740851791174
5.70740851791174
5.57752815140407
5.57752815140407
5.44445665923543
5.44445665923543
5.31347982489228
5.31347982489228
5.21335751680444
5.21335751680444
5.16970529700794
5.16970529700794
5.18005542878655
5.18005542878655
5.24026948149565
5.24026948149565
5.34542462258423
5.34542462258423
5.48196410146078
5.48196410146078
5.64017835233202
5.64017835233202
5.81104068312736
5.81104068312736
5.97553550553238
5.97553550553238
6.12154023272265
6.12154023272265
6.24570493127839
6.24570493127839
6.34452104084477
6.34452104084477
6.41727669177317
6.41727669177317
6.46179718880609
6.46179718880609
6.47558827557104
6.47558827557104
6.45678844257570
6.45678844257570
6.40321966115112
6.40321966115112
6.31502777854439
6.31502777854439
6.19003043249847
6.19003043249847
6.04511072314489
6.04511072314489
5.89732375056551
5.89732375056551
5.76534556461525
5.76534556461525
5.65826286275443
5.65826286275443
5.58907973804385
5.58907973804385
5.58948985696439
5.58948985696439
5.66303046437137
5.66303046437137
5.80274256207129
5.80274256207129
5.99011965928977
5.99011965928977
6.19173388284841
6.19173388284841
6.39654446395388
6.39654446395388
6.59021714003935
6.59021714003935
6.75932707284095
6.75932707284095
6.89985295121918
6.89985295121918
7.02784477495883
7.02784477495883
7.14555500097942
7.14555500097942
7.24585625808969
7.24585625808969
7.33255130552415
7.33255130552415
7.42044126909311
7.42044126909311
7.50526199468208
7.50526199468208
7.58534908899474
7.58534908899474
7.65970250473841
7.65970250473841
7.72510884641654
7.72510884641654
7.78606741839011
7.78606741839011
7.83715804709247
7.83715804709247
7.88197690250026
7.88197690250026
7.92561607495976
7.92561607495976
7.96435999734073
7.96435999734073
8.00400562719221
8.00400562719221
8.04451984589970
8.04451984589970
8.08596557689657
8.08596557689657
8.14245675903623
8.14245675903623
8.22472832431430
8.22472832431430
8.32405490267039
8.32405490267039
8.42246169070565
8.42246169070565
8.50733156802010
8.50733156802010
8.57336768685704
8.57336768685704
8.62505232503559
8.62505232503559
8.67101848855076
8.67101848855076
8.72053953258222
8.72053953258222
8.77963220960287
8.77963220960287
8.85514836612273
8.85514836612273
8.95250971760919
8.95250971760919
9.06759502288630
9.06759502288630
9.20630216549993
9.20630216549993
9.36841788657634
9.36841788657634
9.52356795791570
9.52356795791570
9.66897696673488
9.66897696673488
9.82024032074288
9.82024032074288
10.0015852681673
10.0015852681673
10.1955794328359
10.1955794328359
10.3918519464607
10.3918519464607
10.6012403178495
10.6012403178495
10.8356510021499
10.8356510021499
11.0941564557262
11.0941564557262
11.3739312167910
11.3739312167910
11.6517561381227
11.6517561381227
11.9015769170388
11.9015769170388
12.1091843824961
12.1091843824961
12.2730980251523
12.2730980251523
12.4104452290849
12.4104452290849
12.5298259676621
12.5298259676621
12.6369354511165
12.6369354511165
12.7374679041878
12.7374679041878
12.8549151227304
12.8549151227304
13.0018055442707
13.0018055442707
13.1567006454927
13.1567006454927
13.3226884568508
13.3226884568508
13.5132641725954
13.5132641725954
13.7361132276782
13.7361132276782
13.9737475102953
13.9737475102953
14.2017228134853
14.2017228134853
14.4224407956230
14.4224407956230
14.6104512744373
14.6104512744373
14.7447775064201
14.7447775064201
14.8107608883757
14.8107608883757
14.7946068007509
14.7946068007509
14.6849808618178
14.6849808618178
14.4687284472413
14.4687284472413
14.1450689381270
14.1450689381270
13.7109172640019
13.7109172640019
13.9801339461894
13.9801339461894
13.4115007418570
13.4115007418570
12.8716623475251
12.8716623475251
12.3963191693461
12.3963191693461
11.9687087129399
11.9687087129399
11.5682461785793
11.5682461785793
11.1749080556186
11.1749080556186
10.7944802546671
10.7944802546671
10.4394526972674
10.4394526972674
10.0956418840600
10.0956418840600
9.72502927484465
9.72502927484465
9.32194413505266
9.32194413505266
8.88638280567723
8.88638280567723
8.40160490988078
8.40160490988078
7.90265796239083
7.90265796239083
7.39901267283695
7.39901267283695
6.87524239656323
6.87524239656323
6.31992280267562
6.31992280267562
5.73131844078377
5.73131844078377
5.16343520967508
5.16343520967508
4.65854842546791
4.65854842546791
4.21100175066353
4.21100175066353
3.80190414586410
3.80190414586410
3.43633745170145
3.43633745170145
3.11005631790355
3.11005631790355
2.85501853849333
2.85501853849333
2.73425010834697
2.73425010834697
2.79213904592649
2.79213904592649
2.96607233356971
2.96607233356971
3.20441620119238
3.20441620119238
3.47163226569409
3.47163226569409
3.73823673938450
3.73823673938450
3.97030759390685
3.97030759390685
4.16589568762894
4.16589568762894
4.32182766712851
4.32182766712851
4.44405644594562
4.44405644594562
4.54629872313017
4.54629872313017
4.65913500294807
4.65913500294807
4.79953478470485
4.79953478470485
4.97195936040566
4.97195936040566
5.17278234838277
5.17278234838277
5.39000621105163
5.39000621105163
5.60784670841839
5.60784670841839
5.82116555225893
5.82116555225893
6.03178284016057
6.03178284016057
6.23098615892451
6.23098615892451
6.41594225505252
6.41594225505252
6.58457427439944
6.58457427439944
6.72899718803951
6.72899718803951
6.84423570102148
6.84423570102148
6.92863989050734
6.92863989050734
6.98223014459644
6.98223014459644
7.00544184223478
7.00544184223478
6.99907848795082
6.99907848795082
6.96871927367509
6.96871927367509
6.92328404111672
6.92328404111672
6.87071922371567
6.87071922371567
6.81140085961579
6.81140085961579
6.74899162586437
6.74899162586437
6.68707713473461
6.68707713473461
6.62707023829428
6.62707023829428
6.57459458804552
6.57459458804552
6.53622327899540
6.53622327899540
6.52735339047930
6.52735339047930
6.54449650018770
6.54449650018770
6.57186429791791
6.57186429791791
6.59398848582102
6.59398848582102
6.60523880429151
6.60523880429151
6.60612236794563
6.60612236794563
6.59807293799862
6.59807293799862
6.57937162179456
6.57937162179456
6.54509083921002
6.54509083921002
6.49145360067517
6.49145360067517
6.41657515084185
6.41657515084185
6.32001170147752
6.32001170147752
6.20846869128404
6.20846869128404
6.08740626754602
6.08740626754602
5.96328505336099
5.96328505336099
5.83949552961098
5.83949552961098
5.72266403190362
5.72266403190362
5.64150162921372
5.64150162921372
5.60364129453085
5.60364129453085
5.61303685355561
5.61303685355561
5.68420982585546
5.68420982585546
5.79649082376137
5.79649082376137
5.92851679306368
5.92851679306368
6.07242805792839
6.07242805792839
6.22049431237956
6.22049431237956
6.36750661071416
6.36750661071416
6.50503947391076
6.50503947391076
6.62665744422610
6.62665744422610
6.73019414633861
6.73019414633861
6.80767437568236
6.80767437568236
6.85559373788249
6.85559373788249
6.88253319336896
6.88253319336896
6.88334381331444
6.88334381331444
6.84969694596565
6.84969694596565
6.77982352650046
6.77982352650046
6.67747393294465
6.67747393294465
6.56151237156392
6.56151237156392
6.44913846931561
6.44913846931561
6.34282240314708
6.34282240314708
6.24538947012102
6.24538947012102
6.18468683474344
6.18468683474344
6.18048402243208
6.18048402243208
6.24867573878055
6.24867573878055
6.38438103563941
6.38438103563941
6.56256559345739
6.56256559345739
6.75960043027307
6.75960043027307
6.94879860959129
6.94879860959129
7.12051111470125
7.12051111470125
7.27096869951087
7.27096869951087
7.40059486409956
7.40059486409956
7.51732891841550
7.51732891841550
7.61943896795016
7.61943896795016
7.71101207193769
7.71101207193769
7.80741406990637
7.80741406990637
7.90363139172506
7.90363139172506
7.99802736628110
7.99802736628110
8.08924152908988
8.08924152908988
8.17132234990250
8.17132234990250
8.24684125986444
8.24684125986444
8.31533387106510
8.31533387106510
8.37105818629868
8.37105818629868
8.41374685344045
8.41374685344045
8.44783240357095
8.44783240357095
8.47428893543522
8.47428893543522
8.49967700424238
8.49967700424238
8.53583654147978
8.53583654147978
8.58319013515222
8.58319013515222
8.64988415402503
8.64988415402503
8.73046228196905
8.73046228196905
8.81902184012458
8.81902184012458
8.91169251028037
8.91169251028037
8.98938448105493
8.98938448105493
9.04819848969799
9.04819848969799
9.10681309420546
9.10681309420546
9.17372805038564
9.17372805038564
9.26583557440627
9.26583557440627
9.38912895812417
9.38912895812417
9.53888193422358
9.53888193422358
9.69826906627151
9.69826906627151
9.86394988735420
9.86394988735420
10.0326982347585
10.0326982347585
10.1908961156345
10.1908961156345
10.3352966840311
10.3352966840311
10.4682499434598
10.4682499434598
10.6069937152311
10.6069937152311
10.7549613364319
10.7549613364319
10.8987314216951
10.8987314216951
11.0469137937263
11.0469137937263
11.2235662355928
11.2235662355928
11.4337933998714
11.4337933998714
11.6886699079417
11.6886699079417
11.9744088687603
11.9744088687603
12.2548263060389
12.2548263060389
12.5122580546608
12.5122580546608
12.7397734416910
12.7397734416910
12.9358767697561
12.9358767697561
13.1020765283195
13.1020765283195
13.2477090263746
13.2477090263746
13.3676077301052
13.3676077301052
13.4963127025707
13.4963127025707
13.6543156825711
13.6543156825711
13.8221928587185
13.8221928587185
13.9892386156429
13.9892386156429
14.1718934704962
14.1718934704962
14.3749008269032
14.3749008269032
14.5970356479681
14.5970356479681
14.8235573835908
14.8235573835908
15.0467477491445
15.0467477491445
15.2609200007088
15.2609200007088
15.4478406573954
15.4478406573954
15.5865990774022
15.5865990774022
15.6511597848836
15.6511597848836
15.6255077328381
15.6255077328381
15.5004771233672
15.5004771233672
15.2758750714219
15.2758750714219
14.9473417291316
14.9473417291316
14.5140014928420
14.5140014928420
13.9801339461894
13.9801339461894
13.4115007418570
13.4115007418570
12.8716623475251
12.8716623475251
12.3963191693461
12.3963191693461
11.9687087129399
11.9687087129399
11.5682461785793
11.5682461785793
11.1749080556186
11.1749080556186
10.7944802546671
10.7944802546671
10.4394526972674
10.4394526972674
10.0956418840600
10.0956418840600
9.72502927484465
9.72502927484465
9.32194413505266
9.32194413505266
8.88638280567723
8.88638280567723
8.40160490988078
8.40160490988078
7.90265796239083
7.90265796239083
7.39901267283695
7.39901267283695
6.87524239656323
6.87524239656323
6.31992280267562
6.31992280267562
5.73131844078377
5.73131844078377
5.16343520967508
5.16343520967508
4.65854842546791
4.65854842546791
4.21100175066353
4.21100175066353
3.80190414586410
3.80190414586410
3.43633745170145
3.43633745170145
3.11005631790355
3.11005631790355
2.85501853849333
2.85501853849333
2.73425010834697
2.73425010834697
2.79213904592649
2.79213904592649
2.96607233356971
2.96607233356971
3.20441620119238
3.20441620119238
3.47163226569409
3.47163226569409
3.73823673938450
3.73823673938450
3.97030759390685
3.97030759390685
4.16589568762894
4.16589568762894
4.32182766712851
4.32182766712851
4.44405644594562
4.44405644594562
4.54629872313017
4.54629872313017
4.65913500294807
4.65913500294807
4.79953478470485
4.79953478470485
4.97195936040566
4.97195936040566
5.17278234838277
5.17278234838277
5.39000621105163
5.39000621105163
5.60784670841839
5.60784670841839
5.82116555225893
5.82116555225893
6.03178284016057
6.03178284016057
6.23098615892451
6.23098615892451
6.41594225505252
6.41594225505252
6.58457427439944
6.58457427439944
6.72899718803951
6.72899718803951
6.84423570102148
6.84423570102148
6.92863989050734
6.92863989050734
6.98223014459644
6.98223014459644
7.00544184223478
7.00544184223478
6.99907848795082
6.99907848795082
6.96871927367509
6.96871927367509
6.92328404111672
6.92328404111672
6.87071922371567
6.87071922371567
6.81140085961579
6.81140085961579
6.74899162586437
6.74899162586437
6.68707713473461
6.68707713473461
6.62707023829428
6.62707023829428
6.57459458804552
6.57459458804552
6.53622327899540
6.53622327899540
6.52735339047930
6.52735339047930
6.54449650018770
6.54449650018770
6.57186429791791
6.57186429791791
6.59398848582102
6.59398848582102
6.60523880429151
6.60523880429151
6.60612236794563
6.60612236794563
6.59807293799862
6.59807293799862
6.57937162179456
6.57937162179456
6.54509083921002
6.54509083921002
6.49145360067517
6.49145360067517
6.41657515084185
6.41657515084185
6.32001170147752
6.32001170147752
6.20846869128404
6.20846869128404
6.08740626754602
6.08740626754602
5.96328505336099
5.96328505336099
5.83949552961098
5.83949552961098
5.72266403190362
5.72266403190362
5.64150162921372
5.64150162921372
5.60364129453085
5.60364129453085
5.61303685355561
5.61303685355561
5.68420982585546
5.68420982585546
5.79649082376137
5.79649082376137
5.92851679306368
5.92851679306368
6.07242805792839
6.07242805792839
6.22049431237956
6.22049431237956
6.36750661071416
6.36750661071416
6.50503947391076
6.50503947391076
6.62665744422610
6.62665744422610
6.73019414633861
6.73019414633861
6.80767437568236
6.80767437568236
6.85559373788249
6.85559373788249
6.88253319336896
6.88253319336896
6.88334381331444
6.88334381331444
6.84969694596565
6.84969694596565
6.77982352650046
6.77982352650046
6.67747393294465
6.67747393294465
6.56151237156392
6.56151237156392
6.44913846931561
6.44913846931561
6.34282240314708
6.34282240314708
6.24538947012102
6.24538947012102
6.18468683474344
6.18468683474344
6.18048402243208
6.18048402243208
6.24867573878055
6.24867573878055
6.38438103563941
6.38438103563941
6.56256559345739
6.56256559345739
6.75960043027307
6.75960043027307
6.94879860959129
6.94879860959129
7.12051111470125
7.12051111470125
7.27096869951087
7.27096869951087
7.40059486409956
7.40059486409956
7.51732891841550
7.51732891841550
7.61943896795016
7.61943896795016
7.71101207193769
7.71101207193769
7.80741406990637
7.80741406990637
7.90363139172506
7.90363139172506
7.99802736628110
7.99802736628110
8.08924152908988
8.08924152908988
8.17132234990250
8.17132234990250
8.24684125986444
8.24684125986444
8.31533387106510
8.31533387106510
8.37105818629868
8.37105818629868
8.41374685344045
8.41374685344045
8.44783240357095
8.44783240357095
8.47428893543522
8.47428893543522
8.49967700424238
8.49967700424238
8.53583654147978
8.53583654147978
8.58319013515222
8.58319013515222
8.64988415402503
8.64988415402503
8.73046228196905
8.73046228196905
8.81902184012458
8.81902184012458
8.91169251028037
8.91169251028037
8.98938448105493
8.98938448105493
9.04819848969799
9.04819848969799
9.10681309420546
9.10681309420546
9.17372805038564
9.17372805038564
9.26583557440627
9.26583557440627
9.38912895812417
9.38912895812417
9.53888193422358
9.53888193422358
9.69826906627151
9.69826906627151
9.86394988735420
9.86394988735420
10.0326982347585
10.0326982347585
10.1908961156345
10.1908961156345
10.3352966840311
10.3352966840311
10.4682499434598
10.4682499434598
10.6069937152311
10.6069937152311
10.7549613364319
10.7549613364319
10.8987314216951
10.8987314216951
11.0469137937263
11.0469137937263
11.2235662355928
11.2235662355928
11.4337933998714
11.4337933998714
11.6886699079417
11.6886699079417
11.9744088687603
11.9744088687603
12.2548263060389
12.2548263060389
12.5122580546608
12.5122580546608
12.7397734416910
12.7397734416910
12.9358767697561
12.9358767697561
13.1020765283195
13.1020765283195
13.2477090263746
13.2477090263746
13.3676077301052
13.3676077301052
13.4963127025707
13.4963127025707
13.6543156825711
13.6543156825711
13.8221928587185
13.8221928587185
13.9892386156429
13.9892386156429
14.1718934704962
14.1718934704962
14.3749008269032
14.3749008269032
14.5970356479681
14.5970356479681
14.8235573835908
14.8235573835908
15.0467477491445
15.0467477491445
15.2609200007088
15.2609200007088
15.4478406573954
15.4478406573954
15.5865990774022
15.5865990774022
15.6511597848836
15.6511597848836
15.6255077328381
15.6255077328381
15.5004771233672
15.5004771233672
15.2758750714219
15.2758750714219
14.9473417291316
14.9473417291316
14.5140014928420
14.5140014928420
14.7312291434503
14.7312291434503
14.1420893459207
14.1420893459207
13.5776094231543
13.5776094231543
13.0871370767295
13.0871370767295
12.6505529110996
12.6505529110996
12.2547275444441
12.2547275444441
11.8570479352765
11.8570479352765
11.4557168939142
11.4557168939142
11.0740394276447
11.0740394276447
10.6969664144790
10.6969664144790
10.3050294402577
10.3050294402577
9.89300786345365
9.89300786345365
9.46068205002952
9.46068205002952
8.99318453744998
8.99318453744998
8.49740096581463
8.49740096581463
8.00384519469239
8.00384519469239
7.49366756088867
7.49366756088867
6.96142051194244
6.96142051194244
6.40383823012197
6.40383823012197
5.82182714635468
5.82182714635468
5.26385987594659
5.26385987594659
4.78048181189361
4.78048181189361
4.38387589576626
4.38387589576626
4.05437715775760
4.05437715775760
3.74834575809460
3.74834575809460
3.51153671894414
3.51153671894414
3.40545145659314
3.40545145659314
3.44463598442282
3.44463598442282
3.58793992243433
3.58793992243433
3.79584528964007
3.79584528964007
4.03298782907296
4.03298782907296
4.26865241123915
4.26865241123915
4.47741850791689
4.47741850791689
4.65199216092278
4.65199216092278
4.79906247902389
4.79906247902389
4.92193096521060
4.92193096521060
5.03345370262990
5.03345370262990
5.15024175229320
5.15024175229320
5.29449281598445
5.29449281598445
5.46667130857120
5.46667130857120
5.65767977652338
5.65767977652338
5.85941956581149
5.85941956581149
6.05930286667437
6.05930286667437
6.26047325622052
6.26047325622052
6.45499170092397
6.45499170092397
6.64065218549542
6.64065218549542
6.81326731636862
6.81326731636862
6.96761255782425
6.96761255782425
7.10011503911226
7.10011503911226
7.20600142068007
7.20600142068007
7.28428664230990
7.28428664230990
7.33238328893012
7.33238328893012
7.34964470640207
7.34964470640207
7.33723737032564
7.33723737032564
7.30126349771617
7.30126349771617
7.24965605913138
7.24965605913138
7.18913528224265
7.18913528224265
7.12008161114345
7.12008161114345
7.04432995760766
7.04432995760766
6.96723687749597
6.96723687749597
6.88922335629476
6.88922335629476
6.81638642652945
6.81638642652945
6.76513269054579
6.76513269054579
6.74153850209074
6.74153850209074
6.74751529161206
6.74751529161206
6.77164423038307
6.77164423038307
6.80498631198168
6.80498631198168
6.84068943462099
6.84068943462099
6.87350807978701
6.87350807978701
6.89643435435920
6.89643435435920
6.90454417456325
6.90454417456325
6.89339966193228
6.89339966193228
6.85948851150532
6.85948851150532
6.80013993603646
6.80013993603646
6.71748385275543
6.71748385275543
6.61804742665646
6.61804742665646
6.51194914830965
6.51194914830965
6.39811932411322
6.39811932411322
6.28043054046582
6.28043054046582
6.17381297171220
6.17381297171220
6.10064100049838
6.10064100049838
6.06428476419823
6.06428476419823
6.07170167433688
6.07170167433688
6.13553611790413
6.13553611790413
6.24804362785651
6.24804362785651
6.37612835713182
6.37612835713182
6.50639377739436
6.50639377739436
6.63555332019078
6.63555332019078
6.77078573770880
6.77078573770880
6.90600465339055
6.90600465339055
7.02476872248797
7.02476872248797
7.12217916610787
7.12217916610787
7.20592330186162
7.20592330186162
7.27593309491679
7.27593309491679
7.32338041617349
7.32338041617349
7.34772862309388
7.34772862309388
7.33993790043879
7.33993790043879
7.29515923646169
7.29515923646169
7.22859614159335
7.22859614159335
7.14724402216947
7.14724402216947
7.05676104556533
7.05676104556533
6.96009671786771
6.96009671786771
6.86110632637750
6.86110632637750
6.78866656470990
6.78866656470990
6.77263041695137
6.77263041695137
6.82851017936923
6.82851017936923
6.94665152718824
6.94665152718824
7.10893024110075
7.10893024110075
7.29372745090904
7.29372745090904
7.47061666939622
7.47061666939622
7.62746776605640
7.62746776605640
7.76516536152814
7.76516536152814
7.88487456064537
7.88487456064537
7.98409046807756
7.98409046807756
8.06653979948096
8.06653979948096
8.15278621271795
8.15278621271795
8.24817420112210
8.24817420112210
8.35342866556227
8.35342866556227
8.46070369923030
8.46070369923030
8.55962532456118
8.55962532456118
8.64926531752370
8.64926531752370
8.72887777739112
8.72887777739112
8.79502288635583
8.79502288635583
8.84934057381195
8.84934057381195
8.88913799522948
8.88913799522948
8.91554882426546
8.91554882426546
8.93672328767999
8.93672328767999
8.96444251591413
8.96444251591413
9.00175507296883
9.00175507296883
9.05632791258676
9.05632791258676
9.12859043368856
9.12859043368856
9.20960888248223
9.20960888248223
9.29460097948700
9.29460097948700
9.37636954846296
9.37636954846296
9.45178774363482
9.45178774363482
9.53352558120406
9.53352558120406
9.62856388635979
9.62856388635979
9.74813800679803
9.74813800679803
9.90026624405705
9.90026624405705
10.0794896076864
10.0794896076864
10.2689404244767
10.2689404244767
10.4599959546458
10.4599959546458
10.6448200376143
10.6448200376143
10.8188176302534
10.8188176302534
10.9827416085761
10.9827416085761
11.1305911568157
11.1305911568157
11.2596822282225
11.2596822282225
11.3761270996027
11.3761270996027
11.4906834106007
11.4906834106007
11.5972002264064
11.5972002264064
11.7107052590359
11.7107052590359
11.8588332031311
11.8588332031311
12.0553332421141
12.0553332421141
12.3191566277963
12.3191566277963
12.6117194622000
12.6117194622000
12.8957916358168
12.8957916358168
13.1645500215835
13.1645500215835
13.4090232611398
13.4090232611398
13.6257909123754
13.6257909123754
13.8101183770806
13.8101183770806
13.9621149962073
13.9621149962073
14.1009206741148
14.1009206741148
14.2686422637619
14.2686422637619
14.4571964520057
14.4571964520057
14.6447620893113
14.6447620893113
14.8401238626151
14.8401238626151
15.0497571531696
15.0497571531696
15.2625539746828
15.2625539746828
15.4791341148742
15.4791341148742
15.6831209236649
15.6831209236649
15.8927710350758
15.8927710350758
16.0978808940723
16.0978808940723
16.2783094484969
16.2783094484969
16.4039775428426
16.4039775428426
16.4545806110293
16.4545806110293
16.4116521315336
16.4116521315336
16.2703655991168
16.2703655991168
16.0325081850806
16.0325081850806
15.6972100960341
15.6972100960341
15.2622163772710
15.2622163772710
14.7312291434503
14.7312291434503
14.1420893459207
14.1420893459207
13.5776094231543
13.5776094231543
13.0871370767295
13.0871370767295
12.6505529110996
12.6505529110996
12.2547275444441
12.2547275444441
11.8570479352765
11.8570479352765
11.4557168939142
11.4557168939142
11.0740394276447
11.0740394276447
10.6969664144790
10.6969664144790
10.3050294402577
10.3050294402577
9.89300786345365
9.89300786345365
9.46068205002952
9.46068205002952
8.99318453744998
8.99318453744998
8.49740096581463
8.49740096581463
8.00384519469239
8.00384519469239
7.49366756088867
7.49366756088867
6.96142051194244
6.96142051194244
6.40383823012197
6.40383823012197
5.82182714635468
5.82182714635468
5.26385987594659
5.26385987594659
4.78048181189361
4.78048181189361
4.38387589576626
4.38387589576626
4.05437715775760
4.05437715775760
3.74834575809460
3.74834575809460
3.51153671894414
3.51153671894414
3.40545145659314
3.40545145659314
3.44463598442282
3.44463598442282
3.58793992243433
3.58793992243433
3.79584528964007
3.79584528964007
4.03298782907296
4.03298782907296
4.26865241123915
4.26865241123915
4.47741850791689
4.47741850791689
4.65199216092278
4.65199216092278
4.79906247902389
4.79906247902389
4.92193096521060
4.92193096521060
5.03345370262990
5.03345370262990
5.15024175229320
5.15024175229320
5.29449281598445
5.29449281598445
5.46667130857120
5.46667130857120
5.65767977652338
5.65767977652338
5.85941956581149
5.85941956581149
6.05930286667437
6.05930286667437
6.26047325622052
6.26047325622052
6.45499170092397
6.45499170092397
6.64065218549542
6.64065218549542
6.81326731636862
6.81326731636862
6.96761255782425
6.96761255782425
7.10011503911226
7.10011503911226
7.20600142068007
7.20600142068007
7.28428664230990
7.28428664230990
7.33238328893012
7.33238328893012
7.34964470640207
7.34964470640207
7.33723737032564
7.33723737032564
7.30126349771617
7.30126349771617
7.24965605913138
7.24965605913138
7.18913528224265
7.18913528224265
7.12008161114345
7.12008161114345
7.04432995760766
7.04432995760766
6.96723687749597
6.96723687749597
6.88922335629476
6.88922335629476
6.81638642652945
6.81638642652945
6.76513269054579
6.76513269054579
6.74153850209074
6.74153850209074
6.74751529161206
6.74751529161206
6.77164423038307
6.77164423038307
6.80498631198168
6.80498631198168
6.84068943462099
6.84068943462099
6.87350807978701
6.87350807978701
6.89643435435920
6.89643435435920
6.90454417456325
6.90454417456325
6.89339966193228
6.89339966193228
6.85948851150532
6.85948851150532
6.80013993603646
6.80013993603646
6.71748385275543
6.71748385275543
6.61804742665646
6.61804742665646
6.51194914830965
6.51194914830965
6.39811932411322
6.39811932411322
6.28043054046582
6.28043054046582
6.17381297171220
6.17381297171220
6.10064100049838
6.10064100049838
6.06428476419823
6.06428476419823
6.07170167433688
6.07170167433688
6.13553611790413
6.13553611790413
6.24804362785651
6.24804362785651
6.37612835713182
6.37612835713182
6.50639377739436
6.50639377739436
6.63555332019078
6.63555332019078
6.77078573770880
6.77078573770880
6.90600465339055
6.90600465339055
7.02476872248797
7.02476872248797
7.12217916610787
7.12217916610787
7.20592330186162
7.20592330186162
7.27593309491679
7.27593309491679
7.32338041617349
7.32338041617349
7.34772862309388
7.34772862309388
7.33993790043879
7.33993790043879
7.29515923646169
7.29515923646169
7.22859614159335
7.22859614159335
7.14724402216947
7.14724402216947
7.05676104556533
7.05676104556533
6.96009671786771
6.96009671786771
6.86110632637750
6.86110632637750
6.78866656470990
6.78866656470990
6.77263041695137
6.77263041695137
6.82851017936923
6.82851017936923
6.94665152718824
6.94665152718824
7.10893024110075
7.10893024110075
7.29372745090904
7.29372745090904
7.47061666939622
7.47061666939622
7.62746776605640
7.62746776605640
7.76516536152814
7.76516536152814
7.88487456064537
7.88487456064537
7.98409046807756
7.98409046807756
8.06653979948096
8.06653979948096
8.15278621271795
8.15278621271795
8.24817420112210
8.24817420112210
8.35342866556227
8.35342866556227
8.46070369923030
8.46070369923030
8.55962532456118
8.55962532456118
8.64926531752370
8.64926531752370
8.72887777739112
8.72887777739112
8.79502288635583
8.79502288635583
8.84934057381195
8.84934057381195
8.88913799522948
8.88913799522948
8.91554882426546
8.91554882426546
8.93672328767999
8.93672328767999
8.96444251591413
8.96444251591413
9.00175507296883
9.00175507296883
9.05632791258676
9.05632791258676
9.12859043368856
9.12859043368856
9.20960888248223
9.20960888248223
9.29460097948700
9.29460097948700
9.37636954846296
9.37636954846296
9.45178774363482
9.45178774363482
9.53352558120406
9.53352558120406
9.62856388635979
9.62856388635979
9.74813800679803
9.74813800679803
9.90026624405705
9.90026624405705
10.0794896076864
10.0794896076864
10.2689404244767
10.2689404244767
10.4599959546458
10.4599959546458
10.6448200376143
10.6448200376143
10.8188176302534
10.8188176302534
10.9827416085761
10.9827416085761
11.1305911568157
11.1305911568157
11.2596822282225
11.2596822282225
11.3761270996027
11.3761270996027
11.4906834106007
11.4906834106007
11.5972002264064
11.5972002264064
11.7107052590359
11.7107052590359
11.8588332031311
11.8588332031311
12.0553332421141
12.0553332421141
12.3191566277963
12.3191566277963
12.6117194622000
12.6117194622000
12.8957916358168
12.8957916358168
13.1645500215835
13.1645500215835
13.4090232611398
13.4090232611398
13.6257909123754
13.6257909123754
13.8101183770806
13.8101183770806
13.9621149962073
13.9621149962073
14.1009206741148
14.1009206741148
14.2686422637619
14.2686422637619
14.4571964520057
14.4571964520057
14.6447620893113
14.6447620893113
14.8401238626151
14.8401238626151
15.0497571531696
15.0497571531696
15.2625539746828
15.2625539746828
15.4791341148742
15.4791341148742
15.6831209236649
15.6831209236649
15.8927710350758
15.8927710350758
16.0978808940723
16.0978808940723
16.2783094484969
16.2783094484969
16.4039775428426
16.4039775428426
16.4545806110293
16.4545806110293
16.4116521315336
16.4116521315336
16.2703655991168
16.2703655991168
16.0325081850806
16.0325081850806
15.6972100960341
15.6972100960341
15.2622163772710
15.2622163772710
15.3893167506925
15.3893167506925
14.8012892109989
14.8012892109989
14.2249465458030
14.2249465458030
13.7218878424134
13.7218878424134
13.2788692884888
13.2788692884888
12.8792351636819
12.8792351636819
12.4885760667423
12.4885760667423
12.0789703014684
12.0789703014684
11.6717629215383
11.6717629215383
11.2737615446086
11.2737615446086
10.8508911940286
10.8508911940286
10.4174025565569
10.4174025565569
9.98192045685275
9.98192045685275
9.52829520133375
9.52829520133375
9.04731344188647
9.04731344188647
8.55920198717591
8.55920198717591
8.06280228689476
8.06280228689476
7.54830123038047
7.54830123038047
7.01668468709174
7.01668468709174
6.46061013264151
6.46061013264151
5.89319819200670
5.89319819200670
5.36175616128767
5.36175616128767
4.92936157376542
4.92936157376542
4.60748844860372
4.60748844860372
4.32970347298003
4.32970347298003
4.12151139369660
4.12151139369660
4.03580446082956
4.03580446082956
4.08533792011009
4.08533792011009
4.21487721356718
4.21487721356718
4.38538353225293
4.38538353225293
4.58182915710815
4.58182915710815
4.78133152216762
4.78133152216762
4.96673088883933
4.96673088883933
5.12475962279694
5.12475962279694
5.26068022451823
5.26068022451823
5.38043139691269
5.38043139691269
5.49556529613985
5.49556529613985
5.61705176016750
5.61705176016750
5.76381757718310
5.76381757718310
5.92728267429489
5.92728267429489
6.10033000495883
6.10033000495883
6.27850548629081
6.27850548629081
6.46439762362543
6.46439762362543
6.65321885601808
6.65321885601808
6.83810892350500
6.83810892350500
7.01401066644899
7.01401066644899
7.17464892698014
7.17464892698014
7.31670859514631
7.31670859514631
7.44048106832231
7.44048106832231
7.54214918420832
7.54214918420832
7.61664720431380
7.61664720431380
7.66180436457307
7.66180436457307
7.67528562366749
7.67528562366749
7.66026932796896
7.66026932796896
7.62266417659409
7.62266417659409
7.56712165532241
7.56712165532241
7.49821556578054
7.49821556578054
7.41921759939801
7.41921759939801
7.33042525693664
7.33042525693664
7.23519830254660
7.23519830254660
7.13999015886315
7.13999015886315
7.05716093453044
7.05716093453044
6.99571550163472
6.99571550163472
6.95978095021605
6.95978095021605
6.95250363014515
6.95250363014515
6.97977760890601
6.97977760890601
7.03047962036025
7.03047962036025
7.09136133041693
7.09136133041693
7.15206970413800
7.15206970413800
7.20103433661412
7.20103433661412
7.23105055130907
7.23105055130907
7.23856212393790
7.23856212393790
7.22081872125015
7.22081872125015
7.17621430641794
7.17621430641794
7.11055051899630
7.11055051899630
7.03414060038086
7.03414060038086
6.94645491901533
6.94645491901533
6.84506724374126
6.84506724374126
6.73560284242396
6.73560284242396
6.63526032937680
6.63526032937680
6.55871665386099
6.55871665386099
6.51571550336976
6.51571550336976
6.52388048089504
6.52388048089504
6.58454456257849
6.58454456257849
6.68624160913245
6.68624160913245
6.80823644919581
6.80823644919581
6.93396099922618
6.93396099922618
7.06500623893330
7.06500623893330
7.19408121356765
7.19408121356765
7.31657012211550
7.31657012211550
7.43333722945763
7.43333722945763
7.54331418432962
7.54331418432962
7.64237228882118
7.64237228882118
7.72713361418674
7.72713361418674
7.79636166382644
7.79636166382644
7.83928434526321
7.83928434526321
7.84831659038569
7.84831659038569
7.82766923972202
7.82766923972202
7.78518267803518
7.78518267803518
7.72495322533346
7.72495322533346
7.65055104748168
7.65055104748168
7.56290552159022
7.56290552159022
7.46889298433778
7.46889298433778
7.39945781252740
7.39945781252740
7.38686770565866
7.38686770565866
7.43558760465413
7.43558760465413
7.53836412460411
7.53836412460411
7.68175317344346
7.68175317344346
7.84985337964265
7.84985337964265
8.01340464240537
8.01340464240537
8.15740091987851
8.15740091987851
8.28616053782341
8.28616053782341
8.39143702957464
8.39143702957464
8.46871695042806
8.46871695042806
8.53221757372105
8.53221757372105
8.60443378254818
8.60443378254818
8.69232935003356
8.69232935003356
8.79538712918865
8.79538712918865
8.90050694924669
8.90050694924669
9.00110323687540
9.00110323687540
9.09671926823298
9.09671926823298
9.17895247907076
9.17895247907076
9.24551158590615
9.24551158590615
9.29673132382621
9.29673132382621
9.33588355229039
9.33588355229039
9.36282616185160
9.36282616185160
9.39185262801120
9.39185262801120
9.42510203301719
9.42510203301719
9.46249798750985
9.46249798750985
9.51375997828405
9.51375997828405
9.57617612355031
9.57617612355031
9.65075700743544
9.65075700743544
9.73269247121999
9.73269247121999
9.81922211731746
9.81922211731746
9.91814451238964
9.91814451238964
10.0422991724048
10.0422991724048
10.1945418324528
10.1945418324528
10.3771416810496
10.3771416810496
10.5814676863618
10.5814676863618
10.7926395225019
10.7926395225019
11.0064089464076
11.0064089464076
11.2183966979328
11.2183966979328
11.4158320299423
11.4158320299423
11.6049451413212
11.6049451413212
11.7781536207127
11.7781536207127
11.9227158071562
11.9227158071562
12.0376020284023
12.0376020284023
12.1378235228902
12.1378235228902
12.2215134225178
12.2215134225178
12.2893418749701
12.2893418749701
12.3755602733025
12.3755602733025
12.5089554037616
12.5089554037616
12.7114091554163
12.7114091554163
12.9716084332543
12.9716084332543
13.2535493605685
13.2535493605685
13.5421607098917
13.5421607098917
13.8213929563844
13.8213929563844
14.0714611420632
14.0714611420632
14.2809338229152
14.2809338229152
14.4630700756795
14.4630700756795
14.6296240308773
14.6296240308773
14.8109248421531
14.8109248421531
15.0102035924183
15.0102035924183
15.2161757128306
15.2161757128306
15.4387917218667
15.4387917218667
15.6732682738829
15.6732682738829
15.9087451309010
15.9087451309010
16.1401734469311
16.1401734469311
16.3542610397550
16.3542610397550
16.5465271067899
16.5465271067899
16.7377857705089
16.7377857705089
16.9206464726233
16.9206464726233
17.0688365474155
17.0688365474155
17.1611755580132
17.1611755580132
17.1849967694570
17.1849967694570
17.1229521500822
17.1229521500822
16.9639031319777
16.9639031319777
16.7057840230776
16.7057840230776
16.3549939904518
16.3549939904518
15.9167410789587
15.9167410789587
15.3893167506925
15.3893167506925
14.8012892109989
14.8012892109989
14.2249465458030
14.2249465458030
13.7218878424134
13.7218878424134
13.2788692884888
13.2788692884888
12.8792351636819
12.8792351636819
12.4885760667423
12.4885760667423
12.0789703014684
12.0789703014684
11.6717629215383
11.6717629215383
11.2737615446086
11.2737615446086
10.8508911940286
10.8508911940286
10.4174025565569
10.4174025565569
9.98192045685275
9.98192045685275
9.52829520133375
9.52829520133375
9.04731344188647
9.04731344188647
8.55920198717591
8.55920198717591
8.06280228689476
8.06280228689476
7.54830123038047
7.54830123038047
7.01668468709174
7.01668468709174
6.46061013264151
6.46061013264151
5.89319819200670
5.89319819200670
5.36175616128767
5.36175616128767
4.92936157376542
4.92936157376542
4.60748844860372
4.60748844860372
4.32970347298003
4.32970347298003
4.12151139369660
4.12151139369660
4.03580446082956
4.03580446082956
4.08533792011009
4.08533792011009
4.21487721356718
4.21487721356718
4.38538353225293
4.38538353225293
4.58182915710815
4.58182915710815
4.78133152216762
4.78133152216762
4.96673088883933
4.96673088883933
5.12475962279694
5.12475962279694
5.26068022451823
5.26068022451823
5.38043139691269
5.38043139691269
5.49556529613985
5.49556529613985
5.61705176016750
5.61705176016750
5.76381757718310
5.76381757718310
5.92728267429489
5.92728267429489
6.10033000495883
6.10033000495883
6.27850548629081
6.27850548629081
6.46439762362543
6.46439762362543
6.65321885601808
6.65321885601808
6.83810892350500
6.83810892350500
7.01401066644899
7.01401066644899
7.17464892698014
7.17464892698014
7.31670859514631
7.31670859514631
7.44048106832231
7.44048106832231
7.54214918420832
7.54214918420832
7.61664720431380
7.61664720431380
7.66180436457307
7.66180436457307
7.67528562366749
7.67528562366749
7.66026932796896
7.66026932796896
7.62266417659409
7.62266417659409
7.56712165532241
7.56712165532241
7.49821556578054
7.49821556578054
7.41921759939801
7.41921759939801
7.33042525693664
7.33042525693664
7.23519830254660
7.23519830254660
7.13999015886315
7.13999015886315
7.05716093453044
7.05716093453044
6.99571550163472
6.99571550163472
6.95978095021605
6.95978095021605
6.95250363014515
6.95250363014515
6.97977760890601
6.97977760890601
7.03047962036025
7.03047962036025
7.09136133041693
7.09136133041693
7.15206970413800
7.15206970413800
7.20103433661412
7.20103433661412
7.23105055130907
7.23105055130907
7.23856212393790
7.23856212393790
7.22081872125015
7.22081872125015
7.17621430641794
7.17621430641794
7.11055051899630
7.11055051899630
7.03414060038086
7.03414060038086
6.94645491901533
6.94645491901533
6.84506724374126
6.84506724374126
6.73560284242396
6.73560284242396
6.63526032937680
6.63526032937680
6.55871665386099
6.55871665386099
6.51571550336976
6.51571550336976
6.52388048089504
6.52388048089504
6.58454456257849
6.58454456257849
6.68624160913245
6.68624160913245
6.80823644919581
6.80823644919581
6.93396099922618
6.93396099922618
7.06500623893330
7.06500623893330
7.19408121356765
7.19408121356765
7.31657012211550
7.31657012211550
7.43333722945763
7.43333722945763
7.54331418432962
7.54331418432962
7.64237228882118
7.64237228882118
7.72713361418674
7.72713361418674
7.79636166382644
7.79636166382644
7.83928434526321
7.83928434526321
7.84831659038569
7.84831659038569
7.82766923972202
7.82766923972202
7.78518267803518
7.78518267803518
7.72495322533346
7.72495322533346
7.65055104748168
7.65055104748168
7.56290552159022
7.56290552159022
7.46889298433778
7.46889298433778
7.39945781252740
7.39945781252740
7.38686770565866
7.38686770565866
7.43558760465413
7.43558760465413
7.53836412460411
7.53836412460411
7.68175317344346
7.68175317344346
7.84985337964265
7.84985337964265
8.01340464240537
8.01340464240537
8.15740091987851
8.15740091987851
8.28616053782341
8.28616053782341
8.39143702957464
8.39143702957464
8.46871695042806
8.46871695042806
8.53221757372105
8.53221757372105
8.60443378254818
8.60443378254818
8.69232935003356
8.69232935003356
8.79538712918865
8.79538712918865
8.90050694924669
8.90050694924669
9.00110323687540
9.00110323687540
9.09671926823298
9.09671926823298
9.17895247907076
9.17895247907076
9.24551158590615
9.24551158590615
9.29673132382621
9.29673132382621
9.33588355229039
9.33588355229039
9.36282616185160
9.36282616185160
9.39185262801120
9.39185262801120
9.42510203301719
9.42510203301719
9.46249798750985
9.46249798750985
9.51375997828405
9.51375997828405
9.57617612355031
9.57617612355031
9.65075700743544
9.65075700743544
9.73269247121999
9.73269247121999
9.81922211731746
9.81922211731746
9.91814451238964
9.91814451238964
10.0422991724048
10.0422991724048
10.1945418324528
10.1945418324528
10.3771416810496
10.3771416810496
10.5814676863618
10.5814676863618
10.7926395225019
10.7926395225019
11.0064089464076
11.0064089464076
11.2183966979328
11.2183966979328
11.4158320299423
11.4158320299423
11.6049451413212
11.6049451413212
11.7781536207127
11.7781536207127
11.9227158071562
11.9227158071562
12.0376020284023
12.0376020284023
12.1378235228902
12.1378235228902
12.2215134225178
12.2215134225178
12.2893418749701
12.2893418749701
12.3755602733025
12.3755602733025
12.5089554037616
12.5089554037616
12.7114091554163
12.7114091554163
12.9716084332543
12.9716084332543
13.2535493605685
13.2535493605685
13.5421607098917
13.5421607098917
13.8213929563844
13.8213929563844
14.0714611420632
14.0714611420632
14.2809338229152
14.2809338229152
14.4630700756795
14.4630700756795
14.6296240308773
14.6296240308773
14.8109248421531
14.8109248421531
15.0102035924183
15.0102035924183
15.2161757128306
15.2161757128306
15.4387917218667
15.4387917218667
15.6732682738829
15.6732682738829
15.9087451309010
15.9087451309010
16.1401734469311
16.1401734469311
16.3542610397550
16.3542610397550
16.5465271067899
16.5465271067899
16.7377857705089
16.7377857705089
16.9206464726233
16.9206464726233
17.0688365474155
17.0688365474155
17.1611755580132
17.1611755580132
17.1849967694570
17.1849967694570
17.1229521500822
17.1229521500822
16.9639031319777
16.9639031319777
16.7057840230776
16.7057840230776
16.3549939904518
16.3549939904518
15.9167410789587
15.9167410789587
15.9408285730091
15.9408285730091
15.3610070132557
15.3610070132557
14.7836849758190
14.7836849758190
14.2775364692682
14.2775364692682
13.8366152388518
13.8366152388518
13.4287152715077
13.4287152715077
13.0383939229312
13.0383939229312
12.6356761772397
12.6356761772397
12.2196680242152
12.2196680242152
11.8008744773756
11.8008744773756
11.3647210990633
11.3647210990633
10.8999473831553
10.8999473831553
10.4476619913516
10.4476619913516
10.0038733038821
10.0038733038821
9.53604167717019
9.53604167717019
9.05777010103531
9.05777010103531
8.57582106363120
8.57582106363120
8.07267929715948
8.07267929715948
7.55734464111281
7.55734464111281
7.03181748217111
7.03181748217111
6.48970581472085
6.48970581472085
5.94619364665197
5.94619364665197
5.47060971131751
5.47060971131751
5.12080119321077
5.12080119321077
4.87335083440264
4.87335083440264
4.71631877976344
4.71631877976344
4.65205472640232
4.65205472640232
4.69076850116948
4.69076850116948
4.80616748765629
4.80616748765629
4.94752990313950
4.94752990313950
5.10475476947268
5.10475476947268
5.27349969717559
5.27349969717559
5.43750748300865
5.43750748300865
5.58141759877441
5.58141759877441
5.70249408614724
5.70249408614724
5.81224905085310
5.81224905085310
5.92085132855009
5.92085132855009
6.04577534170351
6.04577534170351
6.18903649025164
6.18903649025164
6.34130892027248
6.34130892027248
6.49695897925761
6.49695897925761
6.65792633169555
6.65792633169555
6.82757220341575
6.82757220341575
7.00253049290245
7.00253049290245
7.17889218856351
7.17889218856351
7.34511409261084
7.34511409261084
7.49832486605402
7.49832486605402
7.63638399432959
7.63638399432959
7.75494032696393
7.75494032696393
7.85113272586420
7.85113272586420
7.92120484377609
7.92120484377609
7.96262395152542
7.96262395152542
7.97559489858267
7.97559489858267
7.96245162177156
7.96245162177156
7.92753601776283
7.92753601776283
7.87169014922516
7.87169014922516
7.79807163030732
7.79807163030732
7.70991398744908
7.70991398744908
7.60998516142087
7.60998516142087
7.50001788696509
7.50001788696509
7.39011899510539
7.39011899510539
7.29176354852974
7.29176354852974
7.21569943626044
7.21569943626044
7.17167549761647
7.17167549761647
7.16604773397078
7.16604773397078
7.20047136787650
7.20047136787650
7.26397142065035
7.26397142065035
7.34335466404660
7.34335466404660
7.42290226788780
7.42290226788780
7.49121501090459
7.49121501090459
7.53841194252517
7.53841194252517
7.56096639053622
7.56096639053622
7.56006440228209
7.56006440228209
7.53755846382903
7.53755846382903
7.50004236924765
7.50004236924765
7.44953181687890
7.44953181687890
7.38275967570566
7.38275967570566
7.29774142452280
7.29774142452280
7.20022074600062
7.20022074600062
7.10415512986699
7.10415512986699
7.02366202754548
7.02366202754548
6.97459949443341
6.97459949443341
6.97277244421889
6.97277244421889
7.02261135899033
7.02261135899033
7.11372545749938
7.11372545749938
7.23466076439603
7.23466076439603
7.36641977247312
7.36641977247312
7.49498224175142
7.49498224175142
7.61727708734146
7.61727708734146
7.73500616041819
7.73500616041819
7.85685043041038
7.85685043041038
7.97976121061535
7.97976121061535
8.09277043418674
8.09277043418674
8.19522386781164
8.19522386781164
8.27927580125312
8.27927580125312
8.33232440663901
8.33232440663901
8.35299850037023
8.35299850037023
8.34962995829329
8.34962995829329
8.32545876897705
8.32545876897705
8.28125882510476
8.28125882510476
8.21662047771912
8.21662047771912
8.13310236860648
8.13310236860648
8.04680614448802
8.04680614448802
7.99749792539201
7.99749792539201
7.99983989049945
7.99983989049945
8.05468021497446
8.05468021497446
8.15237122448253
8.15237122448253
8.27946720426261
8.27946720426261
8.43151740286546
8.43151740286546
8.58784703023753
8.58784703023753
8.72435777234787
8.72435777234787
8.83456489121305
8.83456489121305
8.91777136063264
8.91777136063264
8.97571157684365
8.97571157684365
9.03028400274579
9.03028400274579
9.09235071991428
9.09235071991428
9.16345295673195
9.16345295673195
9.24314916662326
9.24314916662326
9.33479302637669
9.33479302637669
9.43171154753868
9.43171154753868
9.53071040633556
9.53071040633556
9.61753171904934
9.61753171904934
9.68613089303880
9.68613089303880
9.74256606093369
9.74256606093369
9.78628315273471
9.78628315273471
9.82091550715094
9.82091550715094
9.85464949564700
9.85464949564700
9.89007745725708
9.89007745725708
9.92661856746678
9.92661856746678
9.96766368216608
9.96766368216608
10.0182101822195
10.0182101822195
10.0813127591020
10.0813127591020
10.1580967999128
10.1580967999128
10.2569458578297
10.2569458578297
10.3904338270920
10.3904338270920
10.5630679058939
10.5630679058939
10.7701013432022
10.7701013432022
10.9967532256060
10.9967532256060
11.2298004523153
11.2298004523153
11.4654776583828
11.4654776583828
11.6995234091591
11.6995234091591
11.9242739654842
11.9242739654842
12.1346301555977
12.1346301555977
12.3306566013266
12.3306566013266
12.5009131343800
12.5009131343800
12.6339287438492
12.6339287438492
12.7479923617260
12.7479923617260
12.8450590480559
12.8450590480559
12.9144996469253
12.9144996469253
12.9696843991875
12.9696843991875
13.0454519663245
13.0454519663245
13.1765190543311
13.1765190543311
13.3679821401702
13.3679821401702
13.6079103621428
13.6079103621428
13.8762502257818
13.8762502257818
14.1633291567823
14.1633291567823
14.4398263744730
14.4398263744730
14.6791367983916
14.6791367983916
14.8778575557649
14.8778575557649
15.0595882998255
15.0595882998255
15.2506251115889
15.2506251115889
15.4587154936203
15.4587154936203
15.6797325524137
15.6797325524137
15.9158733249598
15.9158733249598
16.1673153431872
16.1673153431872
16.4342475777253
16.4342475777253
16.6978801559066
16.6978801559066
16.9546981395698
16.9546981395698
17.1871685641645
17.1871685641645
17.3905902188413
17.3905902188413
17.5617242818990
17.5617242818990
17.7031858904999
17.7031858904999
17.8014251306130
17.8014251306130
17.8454481361070
17.8454481361070
17.8218305986131
17.8218305986131
17.7254816603329
17.7254816603329
17.5417388367074
17.5417388367074
17.2676245296265
17.2676245296265
16.9038858504169
16.9038858504169
16.4622008419798
16.4622008419798
15.9408285730091
15.9408285730091
15.3610070132557
15.3610070132557
14.7836849758190
14.7836849758190
14.2775364692682
14.2775364692682
13.8366152388518
13.8366152388518
13.4287152715077
13.4287152715077
13.0383939229312
13.0383939229312
12.6356761772397
12.6356761772397
12.2196680242152
12.2196680242152
11.8008744773756
11.8008744773756
11.3647210990633
11.3647210990633
10.8999473831553
10.8999473831553
10.4476619913516
10.4476619913516
10.0038733038821
10.0038733038821
9.53604167717019
9.53604167717019
9.05777010103531
9.05777010103531
8.57582106363120
8.57582106363120
8.07267929715948
8.07267929715948
7.55734464111281
7.55734464111281
7.03181748217111
7.03181748217111
6.48970581472085
6.48970581472085
5.94619364665197
5.94619364665197
5.47060971131751
5.47060971131751
5.12080119321077
5.12080119321077
4.87335083440264
4.87335083440264
4.71631877976344
4.71631877976344
4.65205472640232
4.65205472640232
4.69076850116948
4.69076850116948
4.80616748765629
4.80616748765629
4.94752990313950
4.94752990313950
5.10475476947268
5.10475476947268
5.27349969717559
5.27349969717559
5.43750748300865
5.43750748300865
5.58141759877441
5.58141759877441
5.70249408614724
5.70249408614724
5.81224905085310
5.81224905085310
5.92085132855009
5.92085132855009
6.04577534170351
6.04577534170351
6.18903649025164
6.18903649025164
6.34130892027248
6.34130892027248
6.49695897925761
6.49695897925761
6.65792633169555
6.65792633169555
6.82757220341575
6.82757220341575
7.00253049290245
7.00253049290245
7.17889218856351
7.17889218856351
7.34511409261084
7.34511409261084
7.49832486605402
7.49832486605402
7.63638399432959
7.63638399432959
7.75494032696393
7.75494032696393
7.85113272586420
7.85113272586420
7.92120484377609
7.92120484377609
7.96262395152542
7.96262395152542
7.97559489858267
7.97559489858267
7.96245162177156
7.96245162177156
7.92753601776283
7.92753601776283
7.87169014922516
7.87169014922516
7.79807163030732
7.79807163030732
7.70991398744908
7.70991398744908
7.60998516142087
7.60998516142087
7.50001788696509
7.50001788696509
7.39011899510539
7.39011899510539
7.29176354852974
7.29176354852974
7.21569943626044
7.21569943626044
7.17167549761647
7.17167549761647
7.16604773397078
7.16604773397078
7.20047136787650
7.20047136787650
7.26397142065035
7.26397142065035
7.34335466404660
7.34335466404660
7.42290226788780
7.42290226788780
7.49121501090459
7.49121501090459
7.53841194252517
7.53841194252517
7.56096639053622
7.56096639053622
7.56006440228209
7.56006440228209
7.53755846382903
7.53755846382903
7.50004236924765
7.50004236924765
7.44953181687890
7.44953181687890
7.38275967570566
7.38275967570566
7.29774142452280
7.29774142452280
7.20022074600062
7.20022074600062
7.10415512986699
7.10415512986699
7.02366202754548
7.02366202754548
6.97459949443341
6.97459949443341
6.97277244421889
6.97277244421889
7.02261135899033
7.02261135899033
7.11372545749938
7.11372545749938
7.23466076439603
7.23466076439603
7.36641977247312
7.36641977247312
7.49498224175142
7.49498224175142
7.61727708734146
7.61727708734146
7.73500616041819
7.73500616041819
7.85685043041038
7.85685043041038
7.97976121061535
7.97976121061535
8.09277043418674
8.09277043418674
8.19522386781164
8.19522386781164
8.27927580125312
8.27927580125312
8.33232440663901
8.33232440663901
8.35299850037023
8.35299850037023
8.34962995829329
8.34962995829329
8.32545876897705
8.32545876897705
8.28125882510476
8.28125882510476
8.21662047771912
8.21662047771912
8.13310236860648
8.13310236860648
8.04680614448802
8.04680614448802
7.99749792539201
7.99749792539201
7.99983989049945
7.99983989049945
8.05468021497446
8.05468021497446
8.15237122448253
8.15237122448253
8.27946720426261
8.27946720426261
8.43151740286546
8.43151740286546
8.58784703023753
8.58784703023753
8.72435777234787
8.72435777234787
8.83456489121305
8.83456489121305
8.91777136063264
8.91777136063264
8.97571157684365
8.97571157684365
9.03028400274579
9.03028400274579
9.09235071991428
9.09235071991428
9.16345295673195
9.16345295673195
9.24314916662326
9.24314916662326
9.33479302637669
9.33479302637669
9.43171154753868
9.43171154753868
9.53071040633556
9.53071040633556
9.61753171904934
9.61753171904934
9.68613089303880
9.68613089303880
9.74256606093369
9.74256606093369
9.78628315273471
9.78628315273471
9.82091550715094
9.82091550715094
9.85464949564700
9.85464949564700
9.89007745725708
9.89007745725708
9.92661856746678
9.92661856746678
9.96766368216608
9.96766368216608
10.0182101822195
10.0182101822195
10.0813127591020
10.0813127591020
10.1580967999128
10.1580967999128
10.2569458578297
10.2569458578297
10.3904338270920
10.3904338270920
10.5630679058939
10.5630679058939
10.7701013432022
10.7701013432022
10.9967532256060
10.9967532256060
11.2298004523153
11.2298004523153
11.4654776583828
11.4654776583828
11.6995234091591
11.6995234091591
11.9242739654842
11.9242739654842
12.1346301555977
12.1346301555977
12.3306566013266
12.3306566013266
12.5009131343800
12.5009131343800
12.6339287438492
12.6339287438492
12.7479923617260
12.7479923617260
12.8450590480559
12.8450590480559
12.9144996469253
12.9144996469253
12.9696843991875
12.9696843991875
13.0454519663245
13.0454519663245
13.1765190543311
13.1765190543311
13.3679821401702
13.3679821401702
13.6079103621428
13.6079103621428
13.8762502257818
13.8762502257818
14.1633291567823
14.1633291567823
14.4398263744730
14.4398263744730
14.6791367983916
14.6791367983916
14.8778575557649
14.8778575557649
15.0595882998255
15.0595882998255
15.2506251115889
15.2506251115889
15.4587154936203
15.4587154936203
15.6797325524137
15.6797325524137
15.9158733249598
15.9158733249598
16.1673153431872
16.1673153431872
16.4342475777253
16.4342475777253
16.6978801559066
16.6978801559066
16.9546981395698
16.9546981395698
17.1871685641645
17.1871685641645
17.3905902188413
17.3905902188413
17.5617242818990
17.5617242818990
17.7031858904999
17.7031858904999
17.8014251306130
17.8014251306130
17.8454481361070
17.8454481361070
17.8218305986131
17.8218305986131
17.7254816603329
17.7254816603329
17.5417388367074
17.5417388367074
17.2676245296265
17.2676245296265
16.9038858504169
16.9038858504169
16.4622008419798
16.4622008419798
16.4015829355334
16.4015829355334
15.8262496189650
15.8262496189650
15.2509539312467
15.2509539312467
14.7387100672084
14.7387100672084
14.3022189622823
14.3022189622823
13.9000976918302
13.9000976918302
13.5012231748796
13.5012231748796
13.1014800982753
13.1014800982753
12.6864248803890
12.6864248803890
12.2591233417816
12.2591233417816
11.8146684950687
11.8146684950687
11.3381036726412
11.3381036726412
10.8600514362457
10.8600514362457
10.4126536061092
10.4126536061092
9.95778191817918
9.95778191817918
9.49349548612703
9.49349548612703
9.02815325801027
9.02815325801027
8.53980936972882
8.53980936972882
8.03651037473263
8.03651037473263
7.52862819662212
7.52862819662212
7.01950315407260
7.01950315407260
6.50116626526874
6.50116626526874
6.01312181425009
6.01312181425009
5.65112570426163
5.65112570426163
5.40811750935756
5.40811750935756
5.27244947383144
5.27244947383144
5.22039455478461
5.22039455478461
5.24988645698502
5.24988645698502
5.34658154621675
5.34658154621675
5.47562590575255
5.47562590575255
5.61647365060085
5.61647365060085
5.76399351021567
5.76399351021567
5.91132887815170
5.91132887815170
6.04040607446787
6.04040607446787
6.14301243109111
6.14301243109111
6.23346514211334
6.23346514211334
6.32504414472039
6.32504414472039
6.43736310490085
6.43736310490085
6.56650943381991
6.56650943381991
6.70539659059511
6.70539659059511
6.84598892771683
6.84598892771683
6.99444490311446
6.99444490311446
7.15088626484272
7.15088626484272
7.31438168096058
7.31438168096058
7.47740060474747
7.47740060474747
7.63840475045085
7.63840475045085
7.78944640719278
7.78944640719278
7.92362746380577
7.92362746380577
8.03723601007238
8.03723601007238
8.12805410733396
8.12805410733396
8.19633252776367
8.19633252776367
8.23831312557486
8.23831312557486
8.25369710759449
8.25369710759449
8.24467591180796
8.24467591180796
8.21227820188242
8.21227820188242
8.15661047820501
8.15661047820501
8.07980927580937
8.07980927580937
7.98550058575740
7.98550058575740
7.87618527563320
7.87618527563320
7.75872330744005
7.75872330744005
7.64225450977997
7.64225450977997
7.53389979687889
7.53389979687889
7.44388284538994
7.44388284538994
7.39110343075799
7.39110343075799
7.38354687151584
7.38354687151584
7.42056249995718
7.42056249995718
7.49410564195114
7.49410564195114
7.58481494863253
7.58481494863253
7.67629937689335
7.67629937689335
7.75743756672249
7.75743756672249
7.82284948196191
7.82284948196191
7.86918162256115
7.86918162256115
7.89324283088622
7.89324283088622
7.89894378215536
7.89894378215536
7.89372233130160
7.89372233130160
7.87279336912046
7.87279336912046
7.82998925775492
7.82998925775492
7.76301234107788
7.76301234107788
7.67748894529956
7.67748894529956
7.58932461581664
7.58932461581664
7.51586495717022
7.51586495717022
7.46646649259414
7.46646649259414
7.45123632320659
7.45123632320659
7.47569564693672
7.47569564693672
7.54782688069561
7.54782688069561
7.66495225143516
7.66495225143516
7.79913157195328
7.79913157195328
7.93165266602864
7.93165266602864
8.06217539298540
8.06217539298540
8.19310770296791
8.19310770296791
8.32560976155439
8.32560976155439
8.45451123723537
8.45451123723537
8.57939740043812
8.57939740043812
8.69130176222468
8.69130176222468
8.78303705318160
8.78303705318160
8.84251620151123
8.84251620151123
8.86986039349131
8.86986039349131
8.87185578507989
8.87185578507989
8.85351249941592
8.85351249941592
8.81739080963818
8.81739080963818
8.75658511048067
8.75658511048067
8.67452795496528
8.67452795496528
8.61060243791565
8.61060243791565
8.58033510202337
8.58033510202337
8.58913525460471
8.58913525460471
8.63988287807140
8.63988287807140
8.73863972254955
8.73863972254955
8.87399360648094
8.87399360648094
9.01825309103040
9.01825309103040
9.15478444734357
9.15478444734357
9.27666459537318
9.27666459537318
9.37082413235806
9.37082413235806
9.44093710777133
9.44093710777133
9.49894947880282
9.49894947880282
9.55232149305876
9.55232149305876
9.60040973669016
9.60040973669016
9.65065990751610
9.65065990751610
9.71054680905018
9.71054680905018
9.77867144132173
9.77867144132173
9.86464225845818
9.86464225845818
9.95933676594804
9.95933676594804
10.0516513172317
10.0516513172317
10.1307063735729
10.1307063735729
10.1914415168679
10.1914415168679
10.2346957448507
10.2346957448507
10.2767225403527
10.2767225403527
10.3195631172019
10.3195631172019
10.3575295778475
10.3575295778475
10.3908527082521
10.3908527082521
10.4286001643829
10.4286001643829
10.4735114070818
10.4735114070818
10.5263544194569
10.5263544194569
10.6062486112165
10.6062486112165
10.7181057658254
10.7181057658254
10.8825337453575
10.8825337453575
11.0917544497546
11.0917544497546
11.3331010207656
11.3331010207656
11.5778020509628
11.5778020509628
11.8234130134110
11.8234130134110
12.0701944419355
12.0701944419355
12.3148675226051
12.3148675226051
12.5481586290936
12.5481586290936
12.7683126820209
12.7683126820209
12.9637964709187
12.9637964709187
13.1248886964038
13.1248886964038
13.2625086275973
13.2625086275973
13.3806202044118
13.3806202044118
13.4733182571157
13.4733182571157
13.5367395770265
13.5367395770265
13.5948845709816
13.5948845709816
13.6759003678386
13.6759003678386
13.8001491716230
13.8001491716230
13.9808977677956
13.9808977677956
14.2079934793548
14.2079934793548
14.4723650758059
14.4723650758059
14.7492148446503
14.7492148446503
15.0123490211882
15.0123490211882
15.2363361358997
15.2363361358997
15.4245973651929
15.4245973651929
15.6111657661882
15.6111657661882
15.8136937604029
15.8136937604029
16.0295849144823
16.0295849144823
16.2669249411554
16.2669249411554
16.5235437235099
16.5235437235099
16.8070494391647
16.8070494391647
17.1073221581763
17.1073221581763
17.4058564443980
17.4058564443980
17.6914020528587
17.6914020528587
17.9450355760085
17.9450355760085
18.1558458897180
18.1558458897180
18.3149402322505
18.3149402322505
18.4157127879734
18.4157127879734
18.4633558262575
18.4633558262575
18.4533016211865
18.4533016211865
18.3755580641500
18.3755580641500
18.2318154764259
18.2318154764259
18.0217342017683
18.0217342017683
17.7329875530301
17.7329875530301
17.3634646504628
17.3634646504628
16.9188088896514
16.9188088896514
16.4015829355334
16.4015829355334
15.8262496189650
15.8262496189650
15.2509539312467
15.2509539312467
14.7387100672084
14.7387100672084
14.3022189622823
14.3022189622823
13.9000976918302
13.9000976918302
13.5012231748796
13.5012231748796
13.1014800982753
13.1014800982753
12.6864248803890
12.6864248803890
12.2591233417816
12.2591233417816
11.8146684950687
11.8146684950687
11.3381036726412
11.3381036726412
10.8600514362457
10.8600514362457
10.4126536061092
10.4126536061092
9.95778191817918
9.95778191817918
9.49349548612703
9.49349548612703
9.02815325801027
9.02815325801027
8.53980936972882
8.53980936972882
8.03651037473263
8.03651037473263
7.52862819662212
7.52862819662212
7.01950315407260
7.01950315407260
6.50116626526874
6.50116626526874
6.01312181425009
6.01312181425009
5.65112570426163
5.65112570426163
5.40811750935756
5.40811750935756
5.27244947383144
5.27244947383144
5.22039455478461
5.22039455478461
5.24988645698502
5.24988645698502
5.34658154621675
5.34658154621675
5.47562590575255
5.47562590575255
5.61647365060085
5.61647365060085
5.76399351021567
5.76399351021567
5.91132887815170
5.91132887815170
6.04040607446787
6.04040607446787
6.14301243109111
6.14301243109111
6.23346514211334
6.23346514211334
6.32504414472039
6.32504414472039
6.43736310490085
6.43736310490085
6.56650943381991
6.56650943381991
6.70539659059511
6.70539659059511
6.84598892771683
6.84598892771683
6.99444490311446
6.99444490311446
7.15088626484272
7.15088626484272
7.31438168096058
7.31438168096058
7.47740060474747
7.47740060474747
7.63840475045085
7.63840475045085
7.78944640719278
7.78944640719278
7.92362746380577
7.92362746380577
8.03723601007238
8.03723601007238
8.12805410733396
8.12805410733396
8.19633252776367
8.19633252776367
8.23831312557486
8.23831312557486
8.25369710759449
8.25369710759449
8.24467591180796
8.24467591180796
8.21227820188242
8.21227820188242
8.15661047820501
8.15661047820501
8.07980927580937
8.07980927580937
7.98550058575740
7.98550058575740
7.87618527563320
7.87618527563320
7.75872330744005
7.75872330744005
7.64225450977997
7.64225450977997
7.53389979687889
7.53389979687889
7.44388284538994
7.44388284538994
7.39110343075799
7.39110343075799
7.38354687151584
7.38354687151584
7.42056249995718
7.42056249995718
7.49410564195114
7.49410564195114
7.58481494863253
7.58481494863253
7.67629937689335
7.67629937689335
7.75743756672249
7.75743756672249
7.82284948196191
7.82284948196191
7.86918162256115
7.86918162256115
7.89324283088622
7.89324283088622
7.89894378215536
7.89894378215536
7.89372233130160
7.89372233130160
7.87279336912046
7.87279336912046
7.82998925775492
7.82998925775492
7.76301234107788
7.76301234107788
7.67748894529956
7.67748894529956
7.58932461581664
7.58932461581664
7.51586495717022
7.51586495717022
7.46646649259414
7.46646649259414
7.45123632320659
7.45123632320659
7.47569564693672
7.47569564693672
7.54782688069561
7.54782688069561
7.66495225143516
7.66495225143516
7.79913157195328
7.79913157195328
7.93165266602864
7.93165266602864
8.06217539298540
8.06217539298540
8.19310770296791
8.19310770296791
8.32560976155439
8.32560976155439
8.45451123723537
8.45451123723537
8.57939740043812
8.57939740043812
8.69130176222468
8.69130176222468
8.78303705318160
8.78303705318160
8.84251620151123
8.84251620151123
8.86986039349131
8.86986039349131
8.87185578507989
8.87185578507989
8.85351249941592
8.85351249941592
8.81739080963818
8.81739080963818
8.75658511048067
8.75658511048067
8.67452795496528
8.67452795496528
8.61060243791565
8.61060243791565
8.58033510202337
8.58033510202337
8.58913525460471
8.58913525460471
8.63988287807140
8.63988287807140
8.73863972254955
8.73863972254955
8.87399360648094
8.87399360648094
9.01825309103040
9.01825309103040
9.15478444734357
9.15478444734357
9.27666459537318
9.27666459537318
9.37082413235806
9.37082413235806
9.44093710777133
9.44093710777133
9.49894947880282
9.49894947880282
9.55232149305876
9.55232149305876
9.60040973669016
9.60040973669016
9.65065990751610
9.65065990751610
9.71054680905018
9.71054680905018
9.77867144132173
9.77867144132173
9.86464225845818
9.86464225845818
9.95933676594804
9.95933676594804
10.0516513172317
10.0516513172317
10.1307063735729
10.1307063735729
10.1914415168679
10.1914415168679
10.2346957448507
10.2346957448507
10.2767225403527
10.2767225403527
10.3195631172019
10.3195631172019
10.3575295778475
10.3575295778475
10.3908527082521
10.3908527082521
10.4286001643829
10.4286001643829
10.4735114070818
10.4735114070818
10.5263544194569
10.5263544194569
10.6062486112165
10.6062486112165
10.7181057658254
10.7181057658254
10.8825337453575
10.8825337453575
11.0917544497546
11.0917544497546
11.3331010207656
11.3331010207656
11.5778020509628
11.5778020509628
11.8234130134110
11.8234130134110
12.0701944419355
12.0701944419355
12.3148675226051
12.3148675226051
12.5481586290936
12.5481586290936
12.7683126820209
12.7683126820209
12.9637964709187
12.9637964709187
13.1248886964038
13.1248886964038
13.2625086275973
13.2625086275973
13.3806202044118
13.3806202044118
13.4733182571157
13.4733182571157
13.5367395770265
13.5367395770265
13.5948845709816
13.5948845709816
13.6759003678386
13.6759003678386
13.8001491716230
13.8001491716230
13.9808977677956
13.9808977677956
14.2079934793548
14.2079934793548
14.4723650758059
14.4723650758059
14.7492148446503
14.7492148446503
15.0123490211882
15.0123490211882
15.2363361358997
15.2363361358997
15.4245973651929
15.4245973651929
15.6111657661882
15.6111657661882
15.8136937604029
15.8136937604029
16.0295849144823
16.0295849144823
16.2669249411554
16.2669249411554
16.5235437235099
16.5235437235099
16.8070494391647
16.8070494391647
17.1073221581763
17.1073221581763
17.4058564443980
17.4058564443980
17.6914020528587
17.6914020528587
17.9450355760085
17.9450355760085
18.1558458897180
18.1558458897180
18.3149402322505
18.3149402322505
18.4157127879734
18.4157127879734
18.4633558262575
18.4633558262575
18.4533016211865
18.4533016211865
18.3755580641500
18.3755580641500
18.2318154764259
18.2318154764259
18.0217342017683
18.0217342017683
17.7329875530301
17.7329875530301
17.3634646504628
17.3634646504628
16.9188088896514
16.9188088896514
16.7935652973463
16.7935652973463
16.2288503519584
16.2288503519584
15.6551602381063
15.6551602381063
15.1388606122682
15.1388606122682
14.6970695305673
14.6970695305673
14.2977294925609
14.2977294925609
13.8979868343211
13.8979868343211
13.4914819881867
13.4914819881867
13.0726355832080
13.0726355832080
12.6380585719020
12.6380585719020
12.1897888363197
12.1897888363197
11.7078420875215
11.7078420875215
11.2218930136170
11.2218930136170
10.7629074567697
10.7629074567697
10.3130213970351
10.3130213970351
9.86260711396029
9.86260711396029
9.41636607636243
9.41636607636243
8.95010267445574
8.95010267445574
8.45911279272074
8.45911279272074
7.96797038623236
7.96797038623236
7.48622090671249
7.48622090671249
7.00355855598623
7.00355855598623
6.54253667297836
6.54253667297836
6.18771619742725
6.18771619742725
5.94771051173613
5.94771051173613
5.81646812268667
5.81646812268667
5.77240779368660
5.77240779368660
5.80283308358917
5.80283308358917
5.89115476138115
5.89115476138115
6.00916664592752
6.00916664592752
6.13846771696623
6.13846771696623
6.26806854210249
6.26806854210249
6.39576361389537
6.39576361389537
6.50872590498180
6.50872590498180
6.59459469212582
6.59459469212582
6.66506375283391
6.66506375283391
6.73744451740891
6.73744451740891
6.82311603081529
6.82311603081529
6.92098516635685
6.92098516635685
7.03050770974065
7.03050770974065
7.15376921813709
7.15376921813709
7.29230128827282
7.29230128827282
7.44150273614846
7.44150273614846
7.59474794748824
7.59474794748824
7.75049758245776
7.75049758245776
7.90451124855811
7.90451124855811
8.04987815700658
8.04987815700658
8.17829400666317
8.17829400666317
8.28829880730852
8.28829880730852
8.38370081247503
8.38370081247503
8.46221759662900
8.46221759662900
8.51548179651574
8.51548179651574
8.53905348219936
8.53905348219936
8.53538056899367
8.53538056899367
8.50284518182317
8.50284518182317
8.44197934486469
8.44197934486469
8.35519357936366
8.35519357936366
8.25142628126052
8.25142628126052
8.14193221478038
8.14193221478038
8.03400473810178
8.03400473810178
7.92943759794963
7.92943759794963
7.82750524863001
7.82750524863001
7.74154682962274
7.74154682962274
7.67947409740662
7.67947409740662
7.65309049914425
7.65309049914425
7.67186548675855
7.67186548675855
7.73235292633764
7.73235292633764
7.81657195333959
7.81657195333959
7.91076894706684
7.91076894706684
8.00979278539457
8.00979278539457
8.09845473714460
8.09845473714460
8.16734267420431
8.16734267420431
8.22235647597398
8.22235647597398
8.26397685259745
8.26397685259745
8.28992514101547
8.28992514101547
8.29415048527559
8.29415048527559
8.27105636891479
8.27105636891479
8.21854374383501
8.21854374383501
8.14697400883742
8.14697400883742
8.07751797199357
8.07751797199357
8.01576361751907
8.01576361751907
7.96596493573699
7.96596493573699
7.93799925091708
7.93799925091708
7.95086978879137
7.95086978879137
8.01182139859764
8.01182139859764
8.11684567677973
8.11684567677973
8.25060691529330
8.25060691529330
8.39798151653760
8.39798151653760
8.54480414489570
8.54480414489570
8.69039051319785
8.69039051319785
8.83195025763909
8.83195025763909
8.97534018552232
8.97534018552232
9.11161605598051
9.11161605598051
9.22572683463952
9.22572683463952
9.31140430544384
9.31140430544384
9.36922882992077
9.36922882992077
9.39879467424640
9.39879467424640
9.40023297937647
9.40023297937647
9.37500075231905
9.37500075231905
9.32549676648875
9.32549676648875
9.25786233095649
9.25786233095649
9.19096209011453
9.19096209011453
9.14357989610684
9.14357989610684
9.13204879329649
9.13204879329649
9.15632222336106
9.15632222336106
9.21768168459821
9.21768168459821
9.31747126510561
9.31747126510561
9.44396077793595
9.44396077793595
9.57509568187885
9.57509568187885
9.69528312806756
9.69528312806756
9.79973026807592
9.79973026807592
9.88917160407655
9.88917160407655
9.95786113171574
9.95786113171574
10.0128634597549
10.0128634597549
10.0580843732059
10.0580843732059
10.0960268450930
10.0960268450930
10.1333271020726
10.1333271020726
10.1714485050120
10.1714485050120
10.2243387231056
10.2243387231056
10.3018545033497
10.3018545033497
10.4020101275464
10.4020101275464
10.5015673621828
10.5015673621828
10.5841254132862
10.5841254132862
10.6429717378338
10.6429717378338
10.6887512842871
10.6887512842871
10.7375073973325
10.7375073973325
10.7841633589794
10.7841633589794
10.8208988376477
10.8208988376477
10.8500838246534
10.8500838246534
10.8808363133518
10.8808363133518
10.9233952975538
10.9233952975538
10.9885514480516
10.9885514480516
11.0901104320128
11.0901104320128
11.2383476911940
11.2383476911940
11.4336225534376
11.4336225534376
11.6588831776539
11.6588831776539
11.8996122739006
11.8996122739006
12.1389116022726
12.1389116022726
12.3803018209164
12.3803018209164
12.6225496748114
12.6225496748114
12.8645580120209
12.8645580120209
13.1011126378448
13.1011126378448
13.3251301899797
13.3251301899797
13.5191231698665
13.5191231698665
13.6839372854996
13.6839372854996
13.8282689735083
13.8282689735083
13.9488460433604
13.9488460433604
14.0353966593091
14.0353966593091
14.0982792268624
14.0982792268624
14.1642098111642
14.1642098111642
14.2536841357083
14.2536841357083
14.3804729505898
14.3804729505898
14.5609516330674
14.5609516330674
14.7860588256500
14.7860588256500
15.0432112210831
15.0432112210831
15.3071784503773
15.3071784503773
15.5456507198156
15.5456507198156
15.7444614372090
15.7444614372090
15.9221391911775
15.9221391911775
16.1111981961915
16.1111981961915
16.3132551735547
16.3132551735547
16.5299359309154
16.5299359309154
16.7714417847343
16.7714417847343
17.0435385579618
17.0435385579618
17.3542891566912
17.3542891566912
17.6714672504285
17.6714672504285
17.9962193562637
17.9962193562637
18.3065287128682
18.3065287128682
18.5819112398417
18.5819112398417
18.8053713307512
18.8053713307512
18.9582797814494
18.9582797814494
19.0351609373465
19.0351609373465
19.0432034459722
19.0432034459722
18.9820859549248
18.9820859549248
18.8556670904455
18.8556670904455
18.6706399407407
18.6706399407407
18.4263303093356
18.4263303093356
18.1214877323422
18.1214877323422
17.7482795350212
17.7482795350212
17.3043380885602
17.3043380885602
16.7935652973463
16.7935652973463
16.2288503519584
16.2288503519584
15.6551602381063
15.6551602381063
15.1388606122682
15.1388606122682
14.6970695305673
14.6970695305673
14.2977294925609
14.2977294925609
13.8979868343211
13.8979868343211
13.4914819881867
13.4914819881867
13.0726355832080
13.0726355832080
12.6380585719020
12.6380585719020
12.1897888363197
12.1897888363197
11.7078420875215
11.7078420875215
11.2218930136170
11.2218930136170
10.7629074567697
10.7629074567697
10.3130213970351
10.3130213970351
9.86260711396029
9.86260711396029
9.41636607636243
9.41636607636243
8.95010267445574
8.95010267445574
8.45911279272074
8.45911279272074
7.96797038623236
7.96797038623236
7.48622090671249
7.48622090671249
7.00355855598623
7.00355855598623
6.54253667297836
6.54253667297836
6.18771619742725
6.18771619742725
5.94771051173613
5.94771051173613
5.81646812268667
5.81646812268667
5.77240779368660
5.77240779368660
5.80283308358917
5.80283308358917
5.89115476138115
5.89115476138115
6.00916664592752
6.00916664592752
6.13846771696623
6.13846771696623
6.26806854210249
6.26806854210249
6.39576361389537
6.39576361389537
6.50872590498180
6.50872590498180
6.59459469212582
6.59459469212582
6.66506375283391
6.66506375283391
6.73744451740891
6.73744451740891
6.82311603081529
6.82311603081529
6.92098516635685
6.92098516635685
7.03050770974065
7.03050770974065
7.15376921813709
7.15376921813709
7.29230128827282
7.29230128827282
7.44150273614846
7.44150273614846
7.59474794748824
7.59474794748824
7.75049758245776
7.75049758245776
7.90451124855811
7.90451124855811
8.04987815700658
8.04987815700658
8.17829400666317
8.17829400666317
8.28829880730852
8.28829880730852
8.38370081247503
8.38370081247503
8.46221759662900
8.46221759662900
8.51548179651574
8.51548179651574
8.53905348219936
8.53905348219936
8.53538056899367
8.53538056899367
8.50284518182317
8.50284518182317
8.44197934486469
8.44197934486469
8.35519357936366
8.35519357936366
8.25142628126052
8.25142628126052
8.14193221478038
8.14193221478038
8.03400473810178
8.03400473810178
7.92943759794963
7.92943759794963
7.82750524863001
7.82750524863001
7.74154682962274
7.74154682962274
7.67947409740662
7.67947409740662
7.65309049914425
7.65309049914425
7.67186548675855
7.67186548675855
7.73235292633764
7.73235292633764
7.81657195333959
7.81657195333959
7.91076894706684
7.91076894706684
8.00979278539457
8.00979278539457
8.09845473714460
8.09845473714460
8.16734267420431
8.16734267420431
8.22235647597398
8.22235647597398
8.26397685259745
8.26397685259745
8.28992514101547
8.28992514101547
8.29415048527559
8.29415048527559
8.27105636891479
8.27105636891479
8.21854374383501
8.21854374383501
8.14697400883742
8.14697400883742
8.07751797199357
8.07751797199357
8.01576361751907
8.01576361751907
7.96596493573699
7.96596493573699
7.93799925091708
7.93799925091708
7.95086978879137
7.95086978879137
8.01182139859764
8.01182139859764
8.11684567677973
8.11684567677973
8.25060691529330
8.25060691529330
8.39798151653760
8.39798151653760
8.54480414489570
8.54480414489570
8.69039051319785
8.69039051319785
8.83195025763909
8.83195025763909
8.97534018552232
8.97534018552232
9.11161605598051
9.11161605598051
9.22572683463952
9.22572683463952
9.31140430544384
9.31140430544384
9.36922882992077
9.36922882992077
9.39879467424640
9.39879467424640
9.40023297937647
9.40023297937647
9.37500075231905
9.37500075231905
9.32549676648875
9.32549676648875
9.25786233095649
9.25786233095649
9.19096209011453
9.19096209011453
9.14357989610684
9.14357989610684
9.13204879329649
9.13204879329649
9.15632222336106
9.15632222336106
9.21768168459821
9.21768168459821
9.31747126510561
9.31747126510561
9.44396077793595
9.44396077793595
9.57509568187885
9.57509568187885
9.69528312806756
9.69528312806756
9.79973026807592
9.79973026807592
9.88917160407655
9.88917160407655
9.95786113171574
9.95786113171574
10.0128634597549
10.0128634597549
10.0580843732059
10.0580843732059
10.0960268450930
10.0960268450930
10.1333271020726
10.1333271020726
10.1714485050120
10.1714485050120
10.2243387231056
10.2243387231056
10.3018545033497
10.3018545033497
10.4020101275464
10.4020101275464
10.5015673621828
10.5015673621828
10.5841254132862
10.5841254132862
10.6429717378338
10.6429717378338
10.6887512842871
10.6887512842871
10.7375073973325
10.7375073973325
10.7841633589794
10.7841633589794
10.8208988376477
10.8208988376477
10.8500838246534
10.8500838246534
10.8808363133518
10.8808363133518
10.9233952975538
10.9233952975538
10.9885514480516
10.9885514480516
11.0901104320128
11.0901104320128
11.2383476911940
11.2383476911940
11.4336225534376
11.4336225534376
11.6588831776539
11.6588831776539
11.8996122739006
11.8996122739006
12.1389116022726
12.1389116022726
12.3803018209164
12.3803018209164
12.6225496748114
12.6225496748114
12.8645580120209
12.8645580120209
13.1011126378448
13.1011126378448
13.3251301899797
13.3251301899797
13.5191231698665
13.5191231698665
13.6839372854996
13.6839372854996
13.8282689735083
13.8282689735083
13.9488460433604
13.9488460433604
14.0353966593091
14.0353966593091
14.0982792268624
14.0982792268624
14.1642098111642
14.1642098111642
14.2536841357083
14.2536841357083
14.3804729505898
14.3804729505898
14.5609516330674
14.5609516330674
14.7860588256500
14.7860588256500
15.0432112210831
15.0432112210831
15.3071784503773
15.3071784503773
15.5456507198156
15.5456507198156
15.7444614372090
15.7444614372090
15.9221391911775
15.9221391911775
16.1111981961915
16.1111981961915
16.3132551735547
16.3132551735547
16.5299359309154
16.5299359309154
16.7714417847343
16.7714417847343
17.0435385579618
17.0435385579618
17.3542891566912
17.3542891566912
17.6714672504285
17.6714672504285
17.9962193562637
17.9962193562637
18.3065287128682
18.3065287128682
18.5819112398417
18.5819112398417
18.8053713307512
18.8053713307512
18.9582797814494
18.9582797814494
19.0351609373465
19.0351609373465
19.0432034459722
19.0432034459722
18.9820859549248
18.9820859549248
18.8556670904455
18.8556670904455
18.6706399407407
18.6706399407407
18.4263303093356
18.4263303093356
18.1214877323422
18.1214877323422
17.7482795350212
17.7482795350212
17.3043380885602
17.3043380885602
17.1302318354114
17.1302318354114
16.5790414226415
16.5790414226415
16.0101486476831
16.0101486476831
15.4920978985529
15.4920978985529
15.0400773877321
15.0400773877321
14.6324956695419
14.6324956695419
14.2313519931869
14.2313519931869
13.8230888732515
13.8230888732515
13.3986471648923
13.3986471648923
12.9570305896418
12.9570305896418
12.4984925266531
12.4984925266531
12.0144784441663
12.0144784441663
11.5253977349265
11.5253977349265
11.0609392919443
11.0609392919443
10.6136070113838
10.6136070113838
10.1706491343636
10.1706491343636
9.73973176098669
9.73973176098669
9.29713300446721
9.29713300446721
8.82627496529381
8.82627496529381
8.35199252334196
8.35199252334196
7.89553966496236
7.89553966496236
7.44989967569049
7.44989967569049
7.02859290397237
7.02859290397237
6.69503977164941
6.69503977164941
6.47523698539985
6.47523698539985
6.35116285100254
6.35116285100254
6.32253518916848
6.32253518916848
6.35835533932061
6.35835533932061
6.43907019916979
6.43907019916979
6.54159477153524
6.54159477153524
6.65421272503686
6.65421272503686
6.76249972239276
6.76249972239276
6.86455602698696
6.86455602698696
6.95625355703170
6.95625355703170
7.02622069485625
7.02622069485625
7.08058661781688
7.08058661781688
7.13594403567706
7.13594403567706
7.19968173535394
7.19968173535394
7.27318438786534
7.27318438786534
7.35546198313636
7.35546198313636
7.45131044319006
7.45131044319006
7.56895198571605
7.56895198571605
7.70644896345852
7.70644896345852
7.85298520234141
7.85298520234141
8.00294904857016
8.00294904857016
8.14880540524701
8.14880540524701
8.28614737420558
8.28614737420558
8.41929979635731
8.41929979635731
8.54832471778881
8.54832471778881
8.66217375107373
8.66217375107373
8.75288478075339
8.75288478075339
8.81478645014018
8.81478645014018
8.84535818155647
8.84535818155647
8.84760807191646
8.84760807191646
8.81878761586226
8.81878761586226
8.75745989909210
8.75745989909210
8.67340005310015
8.67340005310015
8.57682225074677
8.57682225074677
8.47602931680416
8.47602931680416
8.37954698167385
8.37954698167385
8.28994129356635
8.28994129356635
8.20632597784649
8.20632597784649
8.12764904266312
8.12764904266312
8.05857209017620
8.05857209017620
8.01241299629086
8.01241299629086
8.00192977130768
8.00192977130768
8.02850455488231
8.02850455488231
8.08551999658829
8.08551999658829
8.16486789901178
8.16486789901178
8.26492000669796
8.26492000669796
8.37132806786244
8.37132806786244
8.47237375623345
8.47237375623345
8.55831437660501
8.55831437660501
8.63035014625976
8.63035014625976
8.68425404556685
8.68425404556685
8.71188164878283
8.71188164878283
8.70700022684593
8.70700022684593
8.67200005388484
8.67200005388484
8.62340790779723
8.62340790779723
8.56672157891035
8.56672157891035
8.50548195324531
8.50548195324531
8.44787285397033
8.44787285397033
8.41888832381167
8.41888832381167
8.42905303532857
8.42905303532857
8.48157575186297
8.48157575186297
8.57833370752173
8.57833370752173
8.71706539068941
8.71706539068941
8.87420891776865
8.87420891776865
9.03832364212651
9.03832364212651
9.20520222769049
9.20520222769049
9.37333558105774
9.37333558105774
9.53427386497572
9.53427386497572
9.67307945487974
9.67307945487974
9.78417394289672
9.78417394289672
9.86181591411437
9.86181591411437
9.90873032585804
9.90873032585804
9.92982470774097
9.92982470774097
9.92520640327995
9.92520640327995
9.88855405283772
9.88855405283772
9.82349598195171
9.82349598195171
9.74845710241336
9.74845710241336
9.68473378805925
9.68473378805925
9.65471834199324
9.65471834199324
9.65828468924657
9.65828468924657
9.69826622746648
9.69826622746648
9.77140162008190
9.77140162008190
9.86586547901571
9.86586547901571
9.97654755943701
9.97654755943701
10.0953593956407
10.0953593956407
10.2079932856152
10.2079932856152
10.3061575432998
10.3061575432998
10.3903605470382
10.3903605470382
10.4556565151194
10.4556565151194
10.5047874333806
10.5047874333806
10.5427924632614
10.5427924632614
10.5748004475574
10.5748004475574
10.6035141063187
10.6035141063187
10.6406717814177
10.6406717814177
10.6969732721795
10.6969732721795
10.7769404101169
10.7769404101169
10.8733823618038
10.8733823618038
10.9720315645781
10.9720315645781
11.0532804197400
11.0532804197400
11.1167484313708
11.1167484313708
11.1641314443622
11.1641314443622
11.2073881177276
11.2073881177276
11.2447677563010
11.2447677563010
11.2707185782149
11.2707185782149
11.2935586761046
11.2935586761046
11.3234716154249
11.3234716154249
11.3798651721815
11.3798651721815
11.4786627356986
11.4786627356986
11.6160707348110
11.6160707348110
11.7923349431728
11.7923349431728
11.9992805556004
11.9992805556004
12.2213770711567
12.2213770711567
12.4399983309299
12.4399983309299
12.6605517404236
12.6605517404236
12.8917710262055
12.8917710262055
13.1331065270944
13.1331065270944
13.3724042142945
13.3724042142945
13.6055664174988
13.6055664174988
13.8204061199451
13.8204061199451
14.0134090752978
14.0134090752978
14.1866379431674
14.1866379431674
14.3380310786450
14.3380310786450
14.4587606340353
14.4587606340353
14.5444105762695
14.5444105762695
14.6130390817431
14.6130390817431
14.6846422891975
14.6846422891975
14.7795280423946
14.7795280423946
14.9174112318464
14.9174112318464
15.1038268161577
15.1038268161577
15.3257386392245
15.3257386392245
15.5692208201626
15.5692208201626
15.8103001343619
15.8103001343619
16.0197806562006
16.0197806562006
16.2012406373479
16.2012406373479
16.3765161102078
16.3765161102078
16.5633313699027
16.5633313699027
16.7623786784936
16.7623786784936
16.9707699261492
16.9707699261492
17.2059099600453
17.2059099600453
17.4838924615046
17.4838924615046
17.7976659971520
17.7976659971520
18.1208062113802
18.1208062113802
18.4591923455599
18.4591923455599
18.7846623166258
18.7846623166258
19.0747592959273
19.0747592959273
19.3051189861596
19.3051189861596
19.4556567590826
19.4556567590826
19.5240143001478
19.5240143001478
19.5081632923495
19.5081632923495
19.4138337923956
19.4138337923956
19.2515667674113
19.2515667674113
19.0344475484467
19.0344475484467
18.7664259771840
18.7664259771840
18.4442554690895
18.4442554690895
18.0668147639746
18.0668147639746
17.6287541082575
17.6287541082575
17.1302318354114
17.1302318354114
16.5790414226415
16.5790414226415
16.0101486476831
16.0101486476831
15.4920978985529
15.4920978985529
15.0400773877321
15.0400773877321
14.6324956695419
14.6324956695419
14.2313519931869
14.2313519931869
13.8230888732515
13.8230888732515
13.3986471648923
13.3986471648923
12.9570305896418
12.9570305896418
12.4984925266531
12.4984925266531
12.0144784441663
12.0144784441663
11.5253977349265
11.5253977349265
11.0609392919443
11.0609392919443
10.6136070113838
10.6136070113838
10.1706491343636
10.1706491343636
9.73973176098669
9.73973176098669
9.29713300446721
9.29713300446721
8.82627496529381
8.82627496529381
8.35199252334196
8.35199252334196
7.89553966496236
7.89553966496236
7.44989967569049
7.44989967569049
7.02859290397237
7.02859290397237
6.69503977164941
6.69503977164941
6.47523698539985
6.47523698539985
6.35116285100254
6.35116285100254
6.32253518916848
6.32253518916848
6.35835533932061
6.35835533932061
6.43907019916979
6.43907019916979
6.54159477153524
6.54159477153524
6.65421272503686
6.65421272503686
6.76249972239276
6.76249972239276
6.86455602698696
6.86455602698696
6.95625355703170
6.95625355703170
7.02622069485625
7.02622069485625
7.08058661781688
7.08058661781688
7.13594403567706
7.13594403567706
7.19968173535394
7.19968173535394
7.27318438786534
7.27318438786534
7.35546198313636
7.35546198313636
7.45131044319006
7.45131044319006
7.56895198571605
7.56895198571605
7.70644896345852
7.70644896345852
7.85298520234141
7.85298520234141
8.00294904857016
8.00294904857016
8.14880540524701
8.14880540524701
8.28614737420558
8.28614737420558
8.41929979635731
8.41929979635731
8.54832471778881
8.54832471778881
8.66217375107373
8.66217375107373
8.75288478075339
8.75288478075339
8.81478645014018
8.81478645014018
8.84535818155647
8.84535818155647
8.84760807191646
8.84760807191646
8.81878761586226
8.81878761586226
8.75745989909210
8.75745989909210
8.67340005310015
8.67340005310015
8.57682225074677
8.57682225074677
8.47602931680416
8.47602931680416
8.37954698167385
8.37954698167385
8.28994129356635
8.28994129356635
8.20632597784649
8.20632597784649
8.12764904266312
8.12764904266312
8.05857209017620
8.05857209017620
8.01241299629086
8.01241299629086
8.00192977130768
8.00192977130768
8.02850455488231
8.02850455488231
8.08551999658829
8.08551999658829
8.16486789901178
8.16486789901178
8.26492000669796
8.26492000669796
8.37132806786244
8.37132806786244
8.47237375623345
8.47237375623345
8.55831437660501
8.55831437660501
8.63035014625976
8.63035014625976
8.68425404556685
8.68425404556685
8.71188164878283
8.71188164878283
8.70700022684593
8.70700022684593
8.67200005388484
8.67200005388484
8.62340790779723
8.62340790779723
8.56672157891035
8.56672157891035
8.50548195324531
8.50548195324531
8.44787285397033
8.44787285397033
8.41888832381167
8.41888832381167
8.42905303532857
8.42905303532857
8.48157575186297
8.48157575186297
8.57833370752173
8.57833370752173
8.71706539068941
8.71706539068941
8.87420891776865
8.87420891776865
9.03832364212651
9.03832364212651
9.20520222769049
9.20520222769049
9.37333558105774
9.37333558105774
9.53427386497572
9.53427386497572
9.67307945487974
9.67307945487974
9.78417394289672
9.78417394289672
9.86181591411437
9.86181591411437
9.90873032585804
9.90873032585804
9.92982470774097
9.92982470774097
9.92520640327995
9.92520640327995
9.88855405283772
9.88855405283772
9.82349598195171
9.82349598195171
9.74845710241336
9.74845710241336
9.68473378805925
9.68473378805925
9.65471834199324
9.65471834199324
9.65828468924657
9.65828468924657
9.69826622746648
9.69826622746648
9.77140162008190
9.77140162008190
9.86586547901571
9.86586547901571
9.97654755943701
9.97654755943701
10.0953593956407
10.0953593956407
10.2079932856152
10.2079932856152
10.3061575432998
10.3061575432998
10.3903605470382
10.3903605470382
10.4556565151194
10.4556565151194
10.5047874333806
10.5047874333806
10.5427924632614
10.5427924632614
10.5748004475574
10.5748004475574
10.6035141063187
10.6035141063187
10.6406717814177
10.6406717814177
10.6969732721795
10.6969732721795
10.7769404101169
10.7769404101169
10.8733823618038
10.8733823618038
10.9720315645781
10.9720315645781
11.0532804197400
11.0532804197400
11.1167484313708
11.1167484313708
11.1641314443622
11.1641314443622
11.2073881177276
11.2073881177276
11.2447677563010
11.2447677563010
11.2707185782149
11.2707185782149
11.2935586761046
11.2935586761046
11.3234716154249
11.3234716154249
11.3798651721815
11.3798651721815
11.4786627356986
11.4786627356986
11.6160707348110
11.6160707348110
11.7923349431728
11.7923349431728
11.9992805556004
11.9992805556004
12.2213770711567
12.2213770711567
12.4399983309299
12.4399983309299
12.6605517404236
12.6605517404236
12.8917710262055
12.8917710262055
13.1331065270944
13.1331065270944
13.3724042142945
13.3724042142945
13.6055664174988
13.6055664174988
13.8204061199451
13.8204061199451
14.0134090752978
14.0134090752978
14.1866379431674
14.1866379431674
14.3380310786450
14.3380310786450
14.4587606340353
14.4587606340353
14.5444105762695
14.5444105762695
14.6130390817431
14.6130390817431
14.6846422891975
14.6846422891975
14.7795280423946
14.7795280423946
14.9174112318464
14.9174112318464
15.1038268161577
15.1038268161577
15.3257386392245
15.3257386392245
15.5692208201626
15.5692208201626
15.8103001343619
15.8103001343619
16.0197806562006
16.0197806562006
16.2012406373479
16.2012406373479
16.3765161102078
16.3765161102078
16.5633313699027
16.5633313699027
16.7623786784936
16.7623786784936
16.9707699261492
16.9707699261492
17.2059099600453
17.2059099600453
17.4838924615046
17.4838924615046
17.7976659971520
17.7976659971520
18.1208062113802
18.1208062113802
18.4591923455599
18.4591923455599
18.7846623166258
18.7846623166258
19.0747592959273
19.0747592959273
19.3051189861596
19.3051189861596
19.4556567590826
19.4556567590826
19.5240143001478
19.5240143001478
19.5081632923495
19.5081632923495
19.4138337923956
19.4138337923956
19.2515667674113
19.2515667674113
19.0344475484467
19.0344475484467
18.7664259771840
18.7664259771840
18.4442554690895
18.4442554690895
18.0668147639746
18.0668147639746
17.6287541082575
17.6287541082575
17.4179761780930
17.4179761780930
16.8873515976952
16.8873515976952
16.3308443496591
16.3308443496591
15.8076087880201
15.8076087880201
15.3438882969732
15.3438882969732
14.9216715121914
14.9216715121914
14.5137769155137
14.5137769155137
14.0998048066643
14.0998048066643
13.6730116845415
13.6730116845415
13.2261859501634
13.2261859501634
12.7558538198587
12.7558538198587
12.2663872809146
12.2663872809146
11.7752554696773
11.7752554696773
11.3145979568692
11.3145979568692
10.8679894174065
10.8679894174065
10.4293539618847
10.4293539618847
10.0040855555175
10.0040855555175
9.58401625861932
9.58401625861932
9.13753913839848
9.13753913839848
8.68298616901062
8.68298616901062
8.24758841574324
8.24758841574324
7.84113132127109
7.84113132127109
7.46361926711583
7.46361926711583
7.16451773774887
7.16451773774887
6.97591890736235
6.97591890736235
6.87866767118762
6.87866767118762
6.86318341267940
6.86318341267940
6.90094301368910
6.90094301368910
6.97050879990021
6.97050879990021
7.05572905452742
7.05572905452742
7.14589500332978
7.14589500332978
7.23340399122537
7.23340399122537
7.31152006244250
7.31152006244250
7.37920893261906
7.37920893261906
7.43095344431119
7.43095344431119
7.46913964847409
7.46913964847409
7.51308667661062
7.51308667661062
7.56254371563538
7.56254371563538
7.61620587498999
7.61620587498999
7.67456709578169
7.67456709578169
7.74442086807284
7.74442086807284
7.83520348505641
7.83520348505641
7.94980352489731
7.94980352489731
8.08578540071293
8.08578540071293
8.22852242861329
8.22852242861329
8.37010639385580
8.37010639385580
8.52045193392735
8.52045193392735
8.67767410491249
8.67767410491249
8.82600746712222
8.82600746712222
8.95273830792413
8.95273830792413
9.05260968549541
9.05260968549541
9.12393252579757
9.12393252579757
9.16526804211512
9.16526804211512
9.17519284503945
9.17519284503945
9.15318574173534
9.15318574173534
9.11025025585771
9.11025025585771
9.05328869921633
9.05328869921633
8.98391309107828
8.98391309107828
8.90599468200640
8.90599468200640
8.82140618001690
8.82140618001690
8.73839910184594
8.73839910184594
8.66600145840670
8.66600145840670
8.59433584047572
8.59433584047572
8.52089566282384
8.52089566282384
8.45151275958283
8.45151275958283
8.40079632574345
8.40079632574345
8.38715041278209
8.38715041278209
8.40985911783740
8.40985911783740
8.46433802248218
8.46433802248218
8.54460747130238
8.54460747130238
8.65447977485687
8.65447977485687
8.77972368985357
8.77972368985357
8.89736075664273
8.89736075664273
8.99745411679516
8.99745411679516
9.07331848578770
9.07331848578770
9.11825683115536
9.11825683115536
9.13068101756037
9.13068101756037
9.11896482959150
9.11896482959150
9.08692587525072
9.08692587525072
9.03750759443432
9.03750759443432
8.97691397200118
8.97691397200118
8.92259983128279
8.92259983128279
8.89375560393632
8.89375560393632
8.89448882268782
8.89448882268782
8.94248006137814
8.94248006137814
9.04216897065484
9.04216897065484
9.18690142307613
9.18690142307613
9.35705875166229
9.35705875166229
9.54999793805189
9.54999793805189
9.74611178322466
9.74611178322466
9.93747827617846
9.93747827617846
10.1111303710120
10.1111303710120
10.2567636377564
10.2567636377564
10.3664868158867
10.3664868158867
10.4377448738757
10.4377448738757
10.4711675988442
10.4711675988442
10.4723733366063
10.4723733366063
10.4465052858310
10.4465052858310
10.4031005979383
10.4031005979383
10.3372207503666
10.3372207503666
10.2639979671603
10.2639979671603
10.2056954729908
10.2056954729908
10.1756487517416
10.1756487517416
10.1830784412104
10.1830784412104
10.2243565613618
10.2243565613618
10.2950735594579
10.2950735594579
10.3880904787429
10.3880904787429
10.4895626539266
10.4895626539266
10.5959830805558
10.5959830805558
10.6982899589700
10.6982899589700
10.7893667422709
10.7893667422709
10.8681374590024
10.8681374590024
10.9341060122447
10.9341060122447
10.9844393340527
10.9844393340527
11.0232389198563
11.0232389198563
11.0573726557110
11.0573726557110
11.0957605477556
11.0957605477556
11.1488169058107
11.1488169058107
11.2144385243725
11.2144385243725
11.2930195188338
11.2930195188338
11.3761127139658
11.3761127139658
11.4582709826437
11.4582709826437
11.5352867937403
11.5352867937403
11.5994393711023
11.5994393711023
11.6457516885810
11.6457516885810
11.6786034221721
11.6786034221721
11.6990434139995
11.6990434139995
11.7132245492620
11.7132245492620
11.7314928845300
11.7314928845300
11.7708953583498
11.7708953583498
11.8505399257108
11.8505399257108
11.9757938484741
11.9757938484741
12.1338411278418
12.1338411278418
12.3198191124188
12.3198191124188
12.5203577849110
12.5203577849110
12.7269545946610
12.7269545946610
12.9265043740166
12.9265043740166
13.1348143360318
13.1348143360318
13.3580929658885
13.3580929658885
13.5937019967730
13.5937019967730
13.8290154420106
13.8290154420106
14.0549032877645
14.0549032877645
14.2637554518890
14.2637554518890
14.4547805275469
14.4547805275469
14.6325739122718
14.6325739122718
14.7891985448235
14.7891985448235
14.9087797244983
14.9087797244983
14.9951547055539
14.9951547055539
15.0711586588518
15.0711586588518
15.1541193272212
15.1541193272212
15.2570934713610
15.2570934713610
15.4010843919670
15.4010843919670
15.5877445892628
15.5877445892628
15.7992610661084
15.7992610661084
16.0237569812017
16.0237569812017
16.2405399002849
16.2405399002849
16.4322819391755
16.4322819391755
16.6086187419897
16.6086187419897
16.7839543807837
16.7839543807837
16.9659761561240
16.9659761561240
17.1543977327885
17.1543977327885
17.3506073701172
17.3506073701172
17.5690582564235
17.5690582564235
17.8310911970488
17.8310911970488
18.1333342941542
18.1333342941542
18.4537925386691
18.4537925386691
18.7897244679576
18.7897244679576
19.1200523936176
19.1200523936176
19.4144386982593
19.4144386982593
19.6465693669363
19.6465693669363
19.7968254496529
19.7968254496529
19.8582134262762
19.8582134262762
19.8311664785356
19.8311664785356
19.7209652062837
19.7209652062837
19.5420566589102
19.5420566589102
19.3054033340641
19.3054033340641
19.0221707738190
19.0221707738190
18.6959022571076
18.6959022571076
18.3220262477540
18.3220262477540
17.8950576924166
17.8950576924166
17.4179761780930
17.4179761780930
16.8873515976952
16.8873515976952
16.3308443496591
16.3308443496591
15.8076087880201
15.8076087880201
15.3438882969732
15.3438882969732
14.9216715121914
14.9216715121914
14.5137769155137
14.5137769155137
14.0998048066643
14.0998048066643
13.6730116845415
13.6730116845415
13.2261859501634
13.2261859501634
12.7558538198587
12.7558538198587
12.2663872809146
12.2663872809146
11.7752554696773
11.7752554696773
11.3145979568692
11.3145979568692
10.8679894174065
10.8679894174065
10.4293539618847
10.4293539618847
10.0040855555175
10.0040855555175
9.58401625861932
9.58401625861932
9.13753913839848
9.13753913839848
8.68298616901062
8.68298616901062
8.24758841574324
8.24758841574324
7.84113132127109
7.84113132127109
7.46361926711583
7.46361926711583
7.16451773774887
7.16451773774887
6.97591890736235
6.97591890736235
6.87866767118762
6.87866767118762
6.86318341267940
6.86318341267940
6.90094301368910
6.90094301368910
6.97050879990021
6.97050879990021
7.05572905452742
7.05572905452742
7.14589500332978
7.14589500332978
7.23340399122537
7.23340399122537
7.31152006244250
7.31152006244250
7.37920893261906
7.37920893261906
7.43095344431119
7.43095344431119
7.46913964847409
7.46913964847409
7.51308667661062
7.51308667661062
7.56254371563538
7.56254371563538
7.61620587498999
7.61620587498999
7.67456709578169
7.67456709578169
7.74442086807284
7.74442086807284
7.83520348505641
7.83520348505641
7.94980352489731
7.94980352489731
8.08578540071293
8.08578540071293
8.22852242861329
8.22852242861329
8.37010639385580
8.37010639385580
8.52045193392735
8.52045193392735
8.67767410491249
8.67767410491249
8.82600746712222
8.82600746712222
8.95273830792413
8.95273830792413
9.05260968549541
9.05260968549541
9.12393252579757
9.12393252579757
9.16526804211512
9.16526804211512
9.17519284503945
9.17519284503945
9.15318574173534
9.15318574173534
9.11025025585771
9.11025025585771
9.05328869921633
9.05328869921633
8.98391309107828
8.98391309107828
8.90599468200640
8.90599468200640
8.82140618001690
8.82140618001690
8.73839910184594
8.73839910184594
8.66600145840670
8.66600145840670
8.59433584047572
8.59433584047572
8.52089566282384
8.52089566282384
8.45151275958283
8.45151275958283
8.40079632574345
8.40079632574345
8.38715041278209
8.38715041278209
8.40985911783740
8.40985911783740
8.46433802248218
8.46433802248218
8.54460747130238
8.54460747130238
8.65447977485687
8.65447977485687
8.77972368985357
8.77972368985357
8.89736075664273
8.89736075664273
8.99745411679516
8.99745411679516
9.07331848578770
9.07331848578770
9.11825683115536
9.11825683115536
9.13068101756037
9.13068101756037
9.11896482959150
9.11896482959150
9.08692587525072
9.08692587525072
9.03750759443432
9.03750759443432
8.97691397200118
8.97691397200118
8.92259983128279
8.92259983128279
8.89375560393632
8.89375560393632
8.89448882268782
8.89448882268782
8.94248006137814
8.94248006137814
9.04216897065484
9.04216897065484
9.18690142307613
9.18690142307613
9.35705875166229
9.35705875166229
9.54999793805189
9.54999793805189
9.74611178322466
9.74611178322466
9.93747827617846
9.93747827617846
10.1111303710120
10.1111303710120
10.2567636377564
10.2567636377564
10.3664868158867
10.3664868158867
10.4377448738757
10.4377448738757
10.4711675988442
10.4711675988442
10.4723733366063
10.4723733366063
10.4465052858310
10.4465052858310
10.4031005979383
10.4031005979383
10.3372207503666
10.3372207503666
10.2639979671603
10.2639979671603
10.2056954729908
10.2056954729908
10.1756487517416
10.1756487517416
10.1830784412104
10.1830784412104
10.2243565613618
10.2243565613618
10.2950735594579
10.2950735594579
10.3880904787429
10.3880904787429
10.4895626539266
10.4895626539266
10.5959830805558
10.5959830805558
10.6982899589700
10.6982899589700
10.7893667422709
10.7893667422709
10.8681374590024
10.8681374590024
10.9341060122447
10.9341060122447
10.9844393340527
10.9844393340527
11.0232389198563
11.0232389198563
11.0573726557110
11.0573726557110
11.0957605477556
11.0957605477556
11.1488169058107
11.1488169058107
11.2144385243725
11.2144385243725
11.2930195188338
11.2930195188338
11.3761127139658
11.3761127139658
11.4582709826437
11.4582709826437
11.5352867937403
11.5352867937403
11.5994393711023
11.5994393711023
11.6457516885810
11.6457516885810
11.6786034221721
11.6786034221721
11.6990434139995
11.6990434139995
11.7132245492620
11.7132245492620
11.7314928845300
11.7314928845300
11.7708953583498
11.7708953583498
11.8505399257108
11.8505399257108
11.9757938484741
11.9757938484741
12.1338411278418
12.1338411278418
12.3198191124188
12.3198191124188
12.5203577849110
12.5203577849110
12.7269545946610
12.7269545946610
12.9265043740166
12.9265043740166
13.1348143360318
13.1348143360318
13.3580929658885
13.3580929658885
13.5937019967730
13.5937019967730
13.8290154420106
13.8290154420106
14.0549032877645
14.0549032877645
14.2637554518890
14.2637554518890
14.4547805275469
14.4547805275469
14.6325739122718
14.6325739122718
14.7891985448235
14.7891985448235
14.9087797244983
14.9087797244983
14.9951547055539
14.9951547055539
15.0711586588518
15.0711586588518
15.1541193272212
15.1541193272212
15.2570934713610
15.2570934713610
15.4010843919670
15.4010843919670
15.5877445892628
15.5877445892628
15.7992610661084
15.7992610661084
16.0237569812017
16.0237569812017
16.2405399002849
16.2405399002849
16.4322819391755
16.4322819391755
16.6086187419897
16.6086187419897
16.7839543807837
16.7839543807837
16.9659761561240
16.9659761561240
17.1543977327885
17.1543977327885
17.3506073701172
17.3506073701172
17.5690582564235
17.5690582564235
17.8310911970488
17.8310911970488
18.1333342941542
18.1333342941542
18.4537925386691
18.4537925386691
18.7897244679576
18.7897244679576
19.1200523936176
19.1200523936176
19.4144386982593
19.4144386982593
19.6465693669363
19.6465693669363
19.7968254496529
19.7968254496529
19.8582134262762
19.8582134262762
19.8311664785356
19.8311664785356
19.7209652062837
19.7209652062837
19.5420566589102
19.5420566589102
19.3054033340641
19.3054033340641
19.0221707738190
19.0221707738190
18.6959022571076
18.6959022571076
18.3220262477540
18.3220262477540
17.8950576924166
17.8950576924166
17.6536421500945
17.6536421500945
17.1497304914466
17.1497304914466
16.6143152781813
16.6143152781813
16.0892161405205
16.0892161405205
15.6143914212845
15.6143914212845
15.1773539474962
15.1773539474962
14.7532182387226
14.7532182387226
14.3343769835851
14.3343769835851
13.9029457736995
13.9029457736995
13.4513037095097
13.4513037095097
12.9713800337087
12.9713800337087
12.4726263377167
12.4726263377167
11.9807308757827
11.9807308757827
11.5226731311375
11.5226731311375
11.0804485831453
11.0804485831453
10.6488407151305
10.6488407151305
10.2234322410486
10.2234322410486
9.81454041010379
9.81454041010379
9.39433607007534
9.39433607007534
8.96418910590380
8.96418910590380
8.55001321714474
8.55001321714474
8.18076396695810
8.18076396695810
7.85161936798524
7.85161936798524
7.59283425813121
7.59283425813121
7.44257904065501
7.44257904065501
7.37075543165271
7.37075543165271
7.36458093031840
7.36458093031840
7.40058635116620
7.40058635116620
7.46134668740899
7.46134668740899
7.53244861327002
7.53244861327002
7.60800903084381
7.60800903084381
7.68104356011070
7.68104356011070
7.74231623015669
7.74231623015669
7.78916023631976
7.78916023631976
7.82354820468721
7.82354820468721
7.85078145152728
7.85078145152728
7.87954115036156
7.87954115036156
7.91049484698270
7.91049484698270
7.94257610195943
7.94257610195943
7.97858209240284
7.97858209240284
8.02491227539388
8.02491227539388
8.08945338113705
8.08945338113705
8.17961070436677
8.17961070436677
8.29525925828952
8.29525925828952
8.43009138241410
8.43009138241410
8.58893851615966
8.58893851615966
8.76371932501571
8.76371932501571
8.93854411190837
8.93854411190837
9.10231808751760
9.10231808751760
9.24563708914195
9.24563708914195
9.36393735780525
9.36393735780525
9.45081409495024
9.45081409495024
9.50337029713609
9.50337029713609
9.52119502696690
9.52119502696690
9.52196700553414
9.52196700553414
9.51281457136052
9.51281457136052
9.48969584930137
9.48969584930137
9.44875981851634
9.44875981851634
9.38960978623511
9.38960978623511
9.31439125077922
9.31439125077922
9.23466783625952
9.23466783625952
9.15552274601056
9.15552274601056
9.07946874758766
9.07946874758766
9.00037506131995
9.00037506131995
8.91782893154648
8.91782893154648
8.84031821029730
8.84031821029730
8.78537842125990
8.78537842125990
8.77213537432928
8.77213537432928
8.79637931143520
8.79637931143520
8.85677560477098
8.85677560477098
8.95832457609071
8.95832457609071
9.08957342066061
9.08957342066061
9.23044370437636
9.23044370437636
9.35418869166898
9.35418869166898
9.44697174791524
9.44697174791524
9.50509028932712
9.50509028932712
9.53358534404915
9.53358534404915
9.53719863941669
9.53719863941669
9.51816235167116
9.51816235167116
9.47855495366650
9.47855495366650
9.42746341775202
9.42746341775202
9.38156278923435
9.38156278923435
9.34835896085624
9.34835896085624
9.34819675196940
9.34819675196940
9.39878700317988
9.39878700317988
9.50165372595486
9.50165372595486
9.66134718497910
9.66134718497910
9.86122821862704
9.86122821862704
10.0709921905351
10.0709921905351
10.2831820365040
10.2831820365040
10.4887733588157
10.4887733588157
10.6727521360791
10.6727521360791
10.8249279723145
10.8249279723145
10.9368552168767
10.9368552168767
11.0051462461987
11.0051462461987
11.0320637505737
11.0320637505737
11.0232777041059
11.0232777041059
10.9871389387581
10.9871389387581
10.9314942869342
10.9314942869342
10.8727517991814
10.8727517991814
10.8127166286048
10.8127166286048
10.7564650088637
10.7564650088637
10.7253117201280
10.7253117201280
10.7301867373476
10.7301867373476
10.7700373523443
10.7700373523443
10.8360376908718
10.8360376908718
10.9186855976941
10.9186855976941
11.0116997999696
11.0116997999696
11.0981247516498
11.0981247516498
11.1841722530864
11.1841722530864
11.2617138765145
11.2617138765145
11.3271062653943
11.3271062653943
11.3873949505717
11.3873949505717
11.4450635087110
11.4450635087110
11.4957979647861
11.4957979647861
11.5416064253709
11.5416064253709
11.5992542634534
11.5992542634534
11.6661486741900
11.6661486741900
11.7430509872437
11.7430509872437
11.8203776307508
11.8203776307508
11.8904748863255
11.8904748863255
11.9518512645833
11.9518512645833
12.0083594469389
12.0083594469389
12.0593495106796
12.0593495106796
12.0997728473719
12.0997728473719
12.1261058782120
12.1261058782120
12.1397476714092
12.1397476714092
12.1480703171486
12.1480703171486
12.1598184733127
12.1598184733127
12.2089267572329
12.2089267572329
12.3036904271338
12.3036904271338
12.4396712043318
12.4396712043318
12.6035486070323
12.6035486070323
12.7896504856579
12.7896504856579
12.9813383354981
12.9813383354981
13.1728810692935
13.1728810692935
13.3633380787931
13.3633380787931
13.5637987849612
13.5637987849612
13.7801102912566
13.7801102912566
14.0022993128546
14.0022993128546
14.2215777452190
14.2215777452190
14.4401770012271
14.4401770012271
14.6474789816570
14.6474789816570
14.8403724440874
14.8403724440874
15.0182320029180
15.0182320029180
15.1729299820099
15.1729299820099
15.2934372263996
15.2934372263996
15.3854215686723
15.3854215686723
15.4712986828201
15.4712986828201
15.5635945292723
15.5635945292723
15.6747438377850
15.6747438377850
15.8225646643147
15.8225646643147
16.0030132662989
16.0030132662989
16.1980068728208
16.1980068728208
16.4023963767945
16.4023963767945
16.6001907602713
16.6001907602713
16.7846823980325
16.7846823980325
16.9605033801314
16.9605033801314
17.1332350425181
17.1332350425181
17.3043319141395
17.3043319141395
17.4794110169202
17.4794110169202
17.6601221111475
17.6601221111475
17.8605308714039
17.8605308714039
18.0971089308296
18.0971089308296
18.3727078533117
18.3727078533117
18.6745568497612
18.6745568497612
18.9964984840681
18.9964984840681
19.3170087516528
19.3170087516528
19.6038600723475
19.6038600723475
19.8329550212652
19.8329550212652
19.9817866293391
19.9817866293391
20.0385113696232
20.0385113696232
20.0071112279789
20.0071112279789
19.8954101243551
19.8954101243551
19.7149579639073
19.7149579639073
19.4750431114680
19.4750431114680
19.1914407557745
19.1914407557745
18.8727355440030
18.8727355440030
18.5136586645881
18.5136586645881
18.1057742224626
18.1057742224626
17.6536421500945
17.6536421500945
17.1497304914466
17.1497304914466
16.6143152781813
16.6143152781813
16.0892161405205
16.0892161405205
15.6143914212845
15.6143914212845
15.1773539474962
15.1773539474962
14.7532182387226
14.7532182387226
14.3343769835851
14.3343769835851
13.9029457736995
13.9029457736995
13.4513037095097
13.4513037095097
12.9713800337087
12.9713800337087
12.4726263377167
12.4726263377167
11.9807308757827
11.9807308757827
11.5226731311375
11.5226731311375
11.0804485831453
11.0804485831453
10.6488407151305
10.6488407151305
10.2234322410486
10.2234322410486
9.81454041010379
9.81454041010379
9.39433607007534
9.39433607007534
8.96418910590380
8.96418910590380
8.55001321714474
8.55001321714474
8.18076396695810
8.18076396695810
7.85161936798524
7.85161936798524
7.59283425813121
7.59283425813121
7.44257904065501
7.44257904065501
7.37075543165271
7.37075543165271
7.36458093031840
7.36458093031840
7.40058635116620
7.40058635116620
7.46134668740899
7.46134668740899
7.53244861327002
7.53244861327002
7.60800903084381
7.60800903084381
7.68104356011070
7.68104356011070
7.74231623015669
7.74231623015669
7.78916023631976
7.78916023631976
7.82354820468721
7.82354820468721
7.85078145152728
7.85078145152728
7.87954115036156
7.87954115036156
7.91049484698270
7.91049484698270
7.94257610195943
7.94257610195943
7.97858209240284
7.97858209240284
8.02491227539388
8.02491227539388
8.08945338113705
8.08945338113705
8.17961070436677
8.17961070436677
8.29525925828952
8.29525925828952
8.43009138241410
8.43009138241410
8.58893851615966
8.58893851615966
8.76371932501571
8.76371932501571
8.93854411190837
8.93854411190837
9.10231808751760
9.10231808751760
9.24563708914195
9.24563708914195
9.36393735780525
9.36393735780525
9.45081409495024
9.45081409495024
9.50337029713609
9.50337029713609
9.52119502696690
9.52119502696690
9.52196700553414
9.52196700553414
9.51281457136052
9.51281457136052
9.48969584930137
9.48969584930137
9.44875981851634
9.44875981851634
9.38960978623511
9.38960978623511
9.31439125077922
9.31439125077922
9.23466783625952
9.23466783625952
9.15552274601056
9.15552274601056
9.07946874758766
9.07946874758766
9.00037506131995
9.00037506131995
8.91782893154648
8.91782893154648
8.84031821029730
8.84031821029730
8.78537842125990
8.78537842125990
8.77213537432928
8.77213537432928
8.79637931143520
8.79637931143520
8.85677560477098
8.85677560477098
8.95832457609071
8.95832457609071
9.08957342066061
9.08957342066061
9.23044370437636
9.23044370437636
9.35418869166898
9.35418869166898
9.44697174791524
9.44697174791524
9.50509028932712
9.50509028932712
9.53358534404915
9.53358534404915
9.53719863941669
9.53719863941669
9.51816235167116
9.51816235167116
9.47855495366650
9.47855495366650
9.42746341775202
9.42746341775202
9.38156278923435
9.38156278923435
9.34835896085624
9.34835896085624
9.34819675196940
9.34819675196940
9.39878700317988
9.39878700317988
9.50165372595486
9.50165372595486
9.66134718497910
9.66134718497910
9.86122821862704
9.86122821862704
10.0709921905351
10.0709921905351
10.2831820365040
10.2831820365040
10.4887733588157
10.4887733588157
10.6727521360791
10.6727521360791
10.8249279723145
10.8249279723145
10.9368552168767
10.9368552168767
11.0051462461987
11.0051462461987
11.0320637505737
11.0320637505737
11.0232777041059
11.0232777041059
10.9871389387581
10.9871389387581
10.9314942869342
10.9314942869342
10.8727517991814
10.8727517991814
10.8127166286048
10.8127166286048
10.7564650088637
10.7564650088637
10.7253117201280
10.7253117201280
10.7301867373476
10.7301867373476
10.7700373523443
10.7700373523443
10.8360376908718
10.8360376908718
10.9186855976941
10.9186855976941
11.0116997999696
11.0116997999696
11.0981247516498
11.0981247516498
11.1841722530864
11.1841722530864
11.2617138765145
11.2617138765145
11.3271062653943
11.3271062653943
11.3873949505717
11.3873949505717
11.4450635087110
11.4450635087110
11.4957979647861
11.4957979647861
11.5416064253709
11.5416064253709
11.5992542634534
11.5992542634534
11.6661486741900
11.6661486741900
11.7430509872437
11.7430509872437
11.8203776307508
11.8203776307508
11.8904748863255
11.8904748863255
11.9518512645833
11.9518512645833
12.0083594469389
12.0083594469389
12.0593495106796
12.0593495106796
12.0997728473719
12.0997728473719
12.1261058782120
12.1261058782120
12.1397476714092
12.1397476714092
12.1480703171486
12.1480703171486
12.1598184733127
12.1598184733127
12.2089267572329
12.2089267572329
12.3036904271338
12.3036904271338
12.4396712043318
12.4396712043318
12.6035486070323
12.6035486070323
12.7896504856579
12.7896504856579
12.9813383354981
12.9813383354981
13.1728810692935
13.1728810692935
13.3633380787931
13.3633380787931
13.5637987849612
13.5637987849612
13.7801102912566
13.7801102912566
14.0022993128546
14.0022993128546
14.2215777452190
14.2215777452190
14.4401770012271
14.4401770012271
14.6474789816570
14.6474789816570
14.8403724440874
14.8403724440874
15.0182320029180
15.0182320029180
15.1729299820099
15.1729299820099
15.2934372263996
15.2934372263996
15.3854215686723
15.3854215686723
15.4712986828201
15.4712986828201
15.5635945292723
15.5635945292723
15.6747438377850
15.6747438377850
15.8225646643147
15.8225646643147
16.0030132662989
16.0030132662989
16.1980068728208
16.1980068728208
16.4023963767945
16.4023963767945
16.6001907602713
16.6001907602713
16.7846823980325
16.7846823980325
16.9605033801314
16.9605033801314
17.1332350425181
17.1332350425181
17.3043319141395
17.3043319141395
17.4794110169202
17.4794110169202
17.6601221111475
17.6601221111475
17.8605308714039
17.8605308714039
18.0971089308296
18.0971089308296
18.3727078533117
18.3727078533117
18.6745568497612
18.6745568497612
18.9964984840681
18.9964984840681
19.3170087516528
19.3170087516528
19.6038600723475
19.6038600723475
19.8329550212652
19.8329550212652
19.9817866293391
19.9817866293391
20.0385113696232
20.0385113696232
20.0071112279789
20.0071112279789
19.8954101243551
19.8954101243551
19.7149579639073
19.7149579639073
19.4750431114680
19.4750431114680
19.1914407557745
19.1914407557745
18.8727355440030
18.8727355440030
18.5136586645881
18.5136586645881
18.1057742224626
18.1057742224626
17.8404711232296
17.8404711232296
17.3620197097461
17.3620197097461
16.8490517789110
16.8490517789110
16.3258725595098
16.3258725595098
15.8425850327178
15.8425850327178
15.3958016426337
15.3958016426337
14.9567421136016
14.9567421136016
14.5320586878138
14.5320586878138
14.1000711783725
14.1000711783725
13.6403737155905
13.6403737155905
13.1526029790231
13.1526029790231
12.6483554124892
12.6483554124892
12.1533271555338
12.1533271555338
11.6918601159088
11.6918601159088
11.2531765968474
11.2531765968474
10.8336018892707
10.8336018892707
10.4091571691665
10.4091571691665
10.0053139786215
10.0053139786215
9.60324303208422
9.60324303208422
9.19977291431070
9.19977291431070
8.81471510991695
8.81471510991695
8.47825838056222
8.47825838056222
8.19578861282339
8.19578861282339
7.98198228962261
7.98198228962261
7.86311212696305
7.86311212696305
7.81365433245844
7.81365433245844
7.81685158002907
7.81685158002907
7.85548937577084
7.85548937577084
7.91365647842684
7.91365647842684
7.97864417028842
7.97864417028842
8.04507822228180
8.04507822228180
8.10495427197356
8.10495427197356
8.15043922976354
8.15043922976354
8.18368437124216
8.18368437124216
8.20645772520496
8.20645772520496
8.21947113505191
8.21947113505191
8.23247150705447
8.23247150705447
8.24423707765232
8.24423707765232
8.25461936744716
8.25461936744716
8.26630113520224
8.26630113520224
8.28790581679217
8.28790581679217
8.32817993598767
8.32817993598767
8.39479186445664
8.39479186445664
8.48972116658816
8.48972116658816
8.62792315569611
8.62792315569611
8.80541654607935
8.80541654607935
9.00125883703040
9.00125883703040
9.19493942117262
9.19493942117262
9.37884686971224
9.37884686971224
9.54502098123711
9.54502098123711
9.68221855055615
9.68221855055615
9.78280034877493
9.78280034877493
9.84607238764406
9.84607238764406
9.89097283152523
9.89097283152523
9.92587101005128
9.92587101005128
9.94685315277987
9.94685315277987
9.94681076643101
9.94681076643101
9.92228103552966
9.92228103552966
9.87367163508587
9.87367163508587
9.80749854505895
9.80749854505895
9.73030039975329
9.73030039975329
9.64327183880429
9.64327183880429
9.55273499540163
9.55273499540163
9.46490909657314
9.46490909657314
9.37172209703160
9.37172209703160
9.27823262034020
9.27823262034020
9.20168268478562
9.20168268478562
9.15566030708870
9.15566030708870
9.14396269949378
9.14396269949378
9.18505497127688
9.18505497127688
9.27727116931157
9.27727116931157
9.40488989894915
9.40488989894915
9.54730973859335
9.54730973859335
9.68308144381086
9.68308144381086
9.78711156430717
9.78711156430717
9.85748404424479
9.85748404424479
9.89850680080999
9.89850680080999
9.91434455552304
9.91434455552304
9.90542302302229
9.90542302302229
9.87654944611251
9.87654944611251
9.83911860290024
9.83911860290024
9.80501681680074
9.80501681680074
9.78549468341402
9.78549468341402
9.79742642290985
9.79742642290985
9.85239078487849
9.85239078487849
9.97185487999607
9.97185487999607
10.1556872521299
10.1556872521299
10.3695300224974
10.3695300224974
10.5888385218753
10.5888385218753
10.8153496663319
10.8153496663319
11.0307923561927
11.0307923561927
11.2214807961463
11.2214807961463
11.3755393790468
11.3755393790468
11.4859912366231
11.4859912366231
11.5570342672451
11.5570342672451
11.5910625800168
11.5910625800168
11.5967304780264
11.5967304780264
11.5711505229802
11.5711505229802
11.5228588623121
11.5228588623121
11.4693493764084
11.4693493764084
11.4192929356961
11.4192929356961
11.3722369087856
11.3722369087856
11.3356352893882
11.3356352893882
11.3204020865767
11.3204020865767
11.3374610493890
11.3374610493890
11.3815421249481
11.3815421249481
11.4429714706839
11.4429714706839
11.5130000086340
11.5130000086340
11.5876014263983
11.5876014263983
11.6594558211305
11.6594558211305
11.7230005664690
11.7230005664690
11.7813773742080
11.7813773742080
11.8366687910480
11.8366687910480
11.8930663166134
11.8930663166134
11.9500727210776
11.9500727210776
12.0185196130664
12.0185196130664
12.0972121555297
12.0972121555297
12.1797238319836
12.1797238319836
12.2614495244515
12.2614495244515
12.3336886871274
12.3336886871274
12.3904548054380
12.3904548054380
12.4334042677132
12.4334042677132
12.4667562451057
12.4667562451057
12.4958751166328
12.4958751166328
12.5200481982117
12.5200481982117
12.5361236507868
12.5361236507868
12.5444025860732
12.5444025860732
12.5467743213515
12.5467743213515
12.5608162848909
12.5608162848909
12.6128782964149
12.6128782964149
12.7133092529392
12.7133092529392
12.8510392515245
12.8510392515245
13.0162708286452
13.0162708286452
13.1997104253738
13.1997104253738
13.3841889568771
13.3841889568771
13.5694345431678
13.5694345431678
13.7554475478061
13.7554475478061
13.9480049328958
13.9480049328958
14.1504532279035
14.1504532279035
14.3518997772023
14.3518997772023
14.5568667770742
14.5568667770742
14.7650456133278
14.7650456133278
14.9681495095288
14.9681495095288
15.1606376320619
15.1606376320619
15.3373158741287
15.3373158741287
15.4907128998789
15.4907128998789
15.6145109683507
15.6145109683507
15.7141187156063
15.7141187156063
15.8096199283756
15.8096199283756
15.9059441778473
15.9059441778473
16.0216266042989
16.0216266042989
16.1670668962214
16.1670668962214
16.3389981661976
16.3389981661976
16.5212774250433
16.5212774250433
16.7100920991935
16.7100920991935
16.8950317473979
16.8950317473979
17.0763936845897
17.0763936845897
17.2529528875074
17.2529528875074
17.4244175134510
17.4244175134510
17.5909772055667
17.5909772055667
17.7574814613705
17.7574814613705
17.9257899332922
17.9257899332922
18.1040668306473
18.1040668306473
18.3100988179199
18.3100988179199
18.5509316342009
18.5509316342009
18.8185885520582
18.8185885520582
19.1041988080000
19.1041988080000
19.3932396629955
19.3932396629955
19.6608709807716
19.6608709807716
19.8789518804227
19.8789518804227
20.0225047727519
20.0225047727519
20.0770766661580
20.0770766661580
20.0467268451833
20.0467268451833
19.9410519210873
19.9410519210873
19.7713785880637
19.7713785880637
19.5450577795702
19.5450577795702
19.2777196745325
19.2777196745325
18.9787566871398
18.9787566871398
18.6451166341629
18.6451166341629
18.2667563001032
18.2667563001032
17.8404711232296
17.8404711232296
17.3620197097461
17.3620197097461
16.8490517789110
16.8490517789110
16.3258725595098
16.3258725595098
15.8425850327178
15.8425850327178
15.3958016426337
15.3958016426337
14.9567421136016
14.9567421136016
14.5320586878138
14.5320586878138
14.1000711783725
14.1000711783725
13.6403737155905
13.6403737155905
13.1526029790231
13.1526029790231
12.6483554124892
12.6483554124892
12.1533271555338
12.1533271555338
11.6918601159088
11.6918601159088
11.2531765968474
11.2531765968474
10.8336018892707
10.8336018892707
10.4091571691665
10.4091571691665
10.0053139786215
10.0053139786215
9.60324303208422
9.60324303208422
9.19977291431070
9.19977291431070
8.81471510991695
8.81471510991695
8.47825838056222
8.47825838056222
8.19578861282339
8.19578861282339
7.98198228962261
7.98198228962261
7.86311212696305
7.86311212696305
7.81365433245844
7.81365433245844
7.81685158002907
7.81685158002907
7.85548937577084
7.85548937577084
7.91365647842684
7.91365647842684
7.97864417028842
7.97864417028842
8.04507822228180
8.04507822228180
8.10495427197356
8.10495427197356
8.15043922976354
8.15043922976354
8.18368437124216
8.18368437124216
8.20645772520496
8.20645772520496
8.21947113505191
8.21947113505191
8.23247150705447
8.23247150705447
8.24423707765232
8.24423707765232
8.25461936744716
8.25461936744716
8.26630113520224
8.26630113520224
8.28790581679217
8.28790581679217
8.32817993598767
8.32817993598767
8.39479186445664
8.39479186445664
8.48972116658816
8.48972116658816
8.62792315569611
8.62792315569611
8.80541654607935
8.80541654607935
9.00125883703040
9.00125883703040
9.19493942117262
9.19493942117262
9.37884686971224
9.37884686971224
9.54502098123711
9.54502098123711
9.68221855055615
9.68221855055615
9.78280034877493
9.78280034877493
9.84607238764406
9.84607238764406
9.89097283152523
9.89097283152523
9.92587101005128
9.92587101005128
9.94685315277987
9.94685315277987
9.94681076643101
9.94681076643101
9.92228103552966
9.92228103552966
9.87367163508587
9.87367163508587
9.80749854505895
9.80749854505895
9.73030039975329
9.73030039975329
9.64327183880429
9.64327183880429
9.55273499540163
9.55273499540163
9.46490909657314
9.46490909657314
9.37172209703160
9.37172209703160
9.27823262034020
9.27823262034020
9.20168268478562
9.20168268478562
9.15566030708870
9.15566030708870
9.14396269949378
9.14396269949378
9.18505497127688
9.18505497127688
9.27727116931157
9.27727116931157
9.40488989894915
9.40488989894915
9.54730973859335
9.54730973859335
9.68308144381086
9.68308144381086
9.78711156430717
9.78711156430717
9.85748404424479
9.85748404424479
9.89850680080999
9.89850680080999
9.91434455552304
9.91434455552304
9.90542302302229
9.90542302302229
9.87654944611251
9.87654944611251
9.83911860290024
9.83911860290024
9.80501681680074
9.80501681680074
9.78549468341402
9.78549468341402
9.79742642290985
9.79742642290985
9.85239078487849
9.85239078487849
9.97185487999607
9.97185487999607
10.1556872521299
10.1556872521299
10.3695300224974
10.3695300224974
10.5888385218753
10.5888385218753
10.8153496663319
10.8153496663319
11.0307923561927
11.0307923561927
11.2214807961463
11.2214807961463
11.3755393790468
11.3755393790468
11.4859912366231
11.4859912366231
11.5570342672451
11.5570342672451
11.5910625800168
11.5910625800168
11.5967304780264
11.5967304780264
11.5711505229802
11.5711505229802
11.5228588623121
11.5228588623121
11.4693493764084
11.4693493764084
11.4192929356961
11.4192929356961
11.3722369087856
11.3722369087856
11.3356352893882
11.3356352893882
11.3204020865767
11.3204020865767
11.3374610493890
11.3374610493890
11.3815421249481
11.3815421249481
11.4429714706839
11.4429714706839
11.5130000086340
11.5130000086340
11.5876014263983
11.5876014263983
11.6594558211305
11.6594558211305
11.7230005664690
11.7230005664690
11.7813773742080
11.7813773742080
11.8366687910480
11.8366687910480
11.8930663166134
11.8930663166134
11.9500727210776
11.9500727210776
12.0185196130664
12.0185196130664
12.0972121555297
12.0972121555297
12.1797238319836
12.1797238319836
12.2614495244515
12.2614495244515
12.3336886871274
12.3336886871274
12.3904548054380
12.3904548054380
12.4334042677132
12.4334042677132
12.4667562451057
12.4667562451057
12.4958751166328
12.4958751166328
12.5200481982117
12.5200481982117
12.5361236507868
12.5361236507868
12.5444025860732
12.5444025860732
12.5467743213515
12.5467743213515
12.5608162848909
12.5608162848909
12.6128782964149
12.6128782964149
12.7133092529392
12.7133092529392
12.8510392515245
12.8510392515245
13.0162708286452
13.0162708286452
13.1997104253738
13.1997104253738
13.3841889568771
13.3841889568771
13.5694345431678
13.5694345431678
13.7554475478061
13.7554475478061
13.9480049328958
13.9480049328958
14.1504532279035
14.1504532279035
14.3518997772023
14.3518997772023
14.5568667770742
14.5568667770742
14.7650456133278
14.7650456133278
14.9681495095288
14.9681495095288
15.1606376320619
15.1606376320619
15.3373158741287
15.3373158741287
15.4907128998789
15.4907128998789
15.6145109683507
15.6145109683507
15.7141187156063
15.7141187156063
15.8096199283756
15.8096199283756
15.9059441778473
15.9059441778473
16.0216266042989
16.0216266042989
16.1670668962214
16.1670668962214
16.3389981661976
16.3389981661976
16.5212774250433
16.5212774250433
16.7100920991935
16.7100920991935
16.8950317473979
16.8950317473979
17.0763936845897
17.0763936845897
17.2529528875074
17.2529528875074
17.4244175134510
17.4244175134510
17.5909772055667
17.5909772055667
17.7574814613705
17.7574814613705
17.9257899332922
17.9257899332922
18.1040668306473
18.1040668306473
18.3100988179199
18.3100988179199
18.5509316342009
18.5509316342009
18.8185885520582
18.8185885520582
19.1041988080000
19.1041988080000
19.3932396629955
19.3932396629955
19.6608709807716
19.6608709807716
19.8789518804227
19.8789518804227
20.0225047727519
20.0225047727519
20.0770766661580
20.0770766661580
20.0467268451833
20.0467268451833
19.9410519210873
19.9410519210873
19.7713785880637
19.7713785880637
19.5450577795702
19.5450577795702
19.2777196745325
19.2777196745325
18.9787566871398
18.9787566871398
18.6451166341629
18.6451166341629
18.2667563001032
18.2667563001032
17.9745643994052
17.9745643994052
17.5216709032582
17.5216709032582
17.0279134737715
17.0279134737715
16.5132044656074
16.5132044656074
16.0249334539364
16.0249334539364
15.5665570184736
15.5665570184736
15.1214466876128
15.1214466876128
14.6905619625249
14.6905619625249
14.2633078415531
14.2633078415531
13.7986559017409
13.7986559017409
13.3039036113279
13.3039036113279
12.7988524128156
12.7988524128156
12.3080575186283
12.3080575186283
11.8401673491697
11.8401673491697
11.3990043342602
11.3990043342602
10.9830002943361
10.9830002943361
10.5677839253608
10.5677839253608
10.1675241756452
10.1675241756452
9.78011543347018
9.78011543347018
9.39947823230510
9.39947823230510
9.04795991065285
9.04795991065285
8.74569025697766
8.74569025697766
8.50564992903480
8.50564992903480
8.33092448701980
8.33092448701980
8.23643067726855
8.23643067726855
8.20553805146596
8.20553805146596
8.22089749970555
8.22089749970555
8.26748320969717
8.26748320969717
8.32492778983733
8.32492778983733
8.38559714083112
8.38559714083112
8.44376203049125
8.44376203049125
8.49307888841632
8.49307888841632
8.52900642229514
8.52900642229514
8.55236003509950
8.55236003509950
8.56358584498842
8.56358584498842
8.56403155507347
8.56403155507347
8.56033186335541
8.56033186335541
8.55421272345237
8.55421272345237
8.54504510133074
8.54504510133074
8.53666145311969
8.53666145311969
8.53598078095298
8.53598078095298
8.55347102832354
8.55347102832354
8.59665226245671
8.59665226245671
8.68386876184023
8.68386876184023
8.82835025632291
8.82835025632291
9.01919726348160
9.01919726348160
9.23040260524654
9.23040260524654
9.44654111573182
9.44654111573182
9.65360066909676
9.65360066909676
9.83883593716679
9.83883593716679
9.99221331081261
9.99221331081261
10.1075872557493
10.1075872557493
10.1978730352258
10.1978730352258
10.2766248798222
10.2766248798222
10.3402407653794
10.3402407653794
10.3828959525490
10.3828959525490
10.3984726739825
10.3984726739825
10.3851749177349
10.3851749177349
10.3428420296207
10.3428420296207
10.2778482566888
10.2778482566888
10.1977739122028
10.1977739122028
10.1057201930547
10.1057201930547
10.0020344501884
10.0020344501884
9.89518612253692
9.89518612253692
9.79182459806159
9.79182459806159
9.68889068563405
9.68889068563405
9.59750066073640
9.59750066073640
9.52822777495993
9.52822777495993
9.49658333180749
9.49658333180749
9.51897545621456
9.51897545621456
9.59851921791195
9.59851921791195
9.71260696306794
9.71260696306794
9.84465841196288
9.84465841196288
9.98169771932509
9.98169771932509
10.1012853308617
10.1012853308617
10.1879657981248
10.1879657981248
10.2439223949788
10.2439223949788
10.2692425932413
10.2692425932413
10.2663344821634
10.2663344821634
10.2485218305992
10.2485218305992
10.2244558710355
10.2244558710355
10.2028837077750
10.2028837077750
10.1974780805933
10.1974780805933
10.2231151702651
10.2231151702651
10.3047613283860
10.3047613283860
10.4544737100691
10.4544737100691
10.6520517086054
10.6520517086054
10.8724739627381
10.8724739627381
11.1125232069492
11.1125232069492
11.3573847981066
11.3573847981066
11.5828361934856
11.5828361934856
11.7756944474669
11.7756944474669
11.9272309886427
11.9272309886427
12.0381959133429
12.0381959133429
12.1144406458969
12.1144406458969
12.1650000083243
12.1650000083243
12.1884452712998
12.1884452712998
12.1860485473242
12.1860485473242
12.1593310166288
12.1593310166288
12.1092238798726
12.1092238798726
12.0522579907065
12.0522579907065
11.9991797268330
11.9991797268330
11.9536104535282
11.9536104535282
11.9217658748777
11.9217658748777
11.9114053154925
11.9114053154925
11.9233569159160
11.9233569159160
11.9511193287677
11.9511193287677
11.9933501880900
11.9933501880900
12.0537326450694
12.0537326450694
12.1221890103672
12.1221890103672
12.1884317903964
12.1884317903964
12.2496944234048
12.2496944234048
12.3071541012321
12.3071541012321
12.3592364125069
12.3592364125069
12.4144700612853
12.4144700612853
12.4906344712820
12.4906344712820
12.5793447603924
12.5793447603924
12.6693217248837
12.6693217248837
12.7494997257267
12.7494997257267
12.8118295187317
12.8118295187317
12.8556562522444
12.8556562522444
12.8840119047546
12.8840119047546
12.8983162718276
12.8983162718276
12.9032434906622
12.9032434906622
12.9070749298109
12.9070749298109
12.9082558303681
12.9082558303681
12.9051015498724
12.9051015498724
12.9016492710419
12.9016492710419
12.9161436000975
12.9161436000975
12.9679164227728
12.9679164227728
13.0655837508144
13.0655837508144
13.2034142537476
13.2034142537476
13.3699959876203
13.3699959876203
13.5529518299505
13.5529518299505
13.7353915477204
13.7353915477204
13.9160489671031
13.9160489671031
14.0944137683671
14.0944137683671
14.2771519438282
14.2771519438282
14.4648845451738
14.4648845451738
14.6494196744046
14.6494196744046
14.8407423434843
14.8407423434843
15.0367895380185
15.0367895380185
15.2347787763195
15.2347787763195
15.4256986199811
15.4256986199811
15.5985851262759
15.5985851262759
15.7511111029652
15.7511111029652
15.8798941881081
15.8798941881081
15.9870657623693
15.9870657623693
16.0857966953742
16.0857966953742
16.1822568596538
16.1822568596538
16.2966348615857
16.2966348615857
16.4390581042924
16.4390581042924
16.6034418786175
16.6034418786175
16.7790667956157
16.7790667956157
16.9584829143006
16.9584829143006
17.1393914375957
17.1393914375957
17.3174722894818
17.3174722894818
17.4926213980620
17.4926213980620
17.6689090787460
17.6689090787460
17.8463387384365
17.8463387384365
18.0171260650964
18.0171260650964
18.1811094978950
18.1811094978950
18.3435865723862
18.3435865723862
18.5184891581415
18.5184891581415
18.7139497487420
18.7139497487420
18.9271004061244
18.9271004061244
19.1538304654682
19.1538304654682
19.3917029410352
19.3917029410352
19.6221885868590
19.6221885868590
19.8167989902142
19.8167989902142
19.9485429014730
19.9485429014730
20.0012968967144
20.0012968967144
19.9758849297099
19.9758849297099
19.8820220097269
19.8820220097269
19.7311642606111
19.7311642606111
19.5294516208269
19.5294516208269
19.2914619625057
19.2914619625057
19.0202478069932
19.0202478069932
18.7175708582251
18.7175708582251
18.3711564890945
18.3711564890945
17.9745643994052
17.9745643994052
17.5216709032582
17.5216709032582
17.0279134737715
17.0279134737715
16.5132044656074
16.5132044656074
16.0249334539364
16.0249334539364
15.5665570184736
15.5665570184736
15.1214466876128
15.1214466876128
14.6905619625249
14.6905619625249
14.2633078415531
14.2633078415531
13.7986559017409
13.7986559017409
13.3039036113279
13.3039036113279
12.7988524128156
12.7988524128156
12.3080575186283
12.3080575186283
11.8401673491697
11.8401673491697
11.3990043342602
11.3990043342602
10.9830002943361
10.9830002943361
10.5677839253608
10.5677839253608
10.1675241756452
10.1675241756452
9.78011543347018
9.78011543347018
9.39947823230510
9.39947823230510
9.04795991065285
9.04795991065285
8.74569025697766
8.74569025697766
8.50564992903480
8.50564992903480
8.33092448701980
8.33092448701980
8.23643067726855
8.23643067726855
8.20553805146596
8.20553805146596
8.22089749970555
8.22089749970555
8.26748320969717
8.26748320969717
8.32492778983733
8.32492778983733
8.38559714083112
8.38559714083112
8.44376203049125
8.44376203049125
8.49307888841632
8.49307888841632
8.52900642229514
8.52900642229514
8.55236003509950
8.55236003509950
8.56358584498842
8.56358584498842
8.56403155507347
8.56403155507347
8.56033186335541
8.56033186335541
8.55421272345237
8.55421272345237
8.54504510133074
8.54504510133074
8.53666145311969
8.53666145311969
8.53598078095298
8.53598078095298
8.55347102832354
8.55347102832354
8.59665226245671
8.59665226245671
8.68386876184023
8.68386876184023
8.82835025632291
8.82835025632291
9.01919726348160
9.01919726348160
9.23040260524654
9.23040260524654
9.44654111573182
9.44654111573182
9.65360066909676
9.65360066909676
9.83883593716679
9.83883593716679
9.99221331081261
9.99221331081261
10.1075872557493
10.1075872557493
10.1978730352258
10.1978730352258
10.2766248798222
10.2766248798222
10.3402407653794
10.3402407653794
10.3828959525490
10.3828959525490
10.3984726739825
10.3984726739825
10.3851749177349
10.3851749177349
10.3428420296207
10.3428420296207
10.2778482566888
10.2778482566888
10.1977739122028
10.1977739122028
10.1057201930547
10.1057201930547
10.0020344501884
10.0020344501884
9.89518612253692
9.89518612253692
9.79182459806159
9.79182459806159
9.68889068563405
9.68889068563405
9.59750066073640
9.59750066073640
9.52822777495993
9.52822777495993
9.49658333180749
9.49658333180749
9.51897545621456
9.51897545621456
9.59851921791195
9.59851921791195
9.71260696306794
9.71260696306794
9.84465841196288
9.84465841196288
9.98169771932509
9.98169771932509
10.1012853308617
10.1012853308617
10.1879657981248
10.1879657981248
10.2439223949788
10.2439223949788
10.2692425932413
10.2692425932413
10.2663344821634
10.2663344821634
10.2485218305992
10.2485218305992
10.2244558710355
10.2244558710355
10.2028837077750
10.2028837077750
10.1974780805933
10.1974780805933
10.2231151702651
10.2231151702651
10.3047613283860
10.3047613283860
10.4544737100691
10.4544737100691
10.6520517086054
10.6520517086054
10.8724739627381
10.8724739627381
11.1125232069492
11.1125232069492
11.3573847981066
11.3573847981066
11.5828361934856
11.5828361934856
11.7756944474669
11.7756944474669
11.9272309886427
11.9272309886427
12.0381959133429
12.0381959133429
12.1144406458969
12.1144406458969
12.1650000083243
12.1650000083243
12.1884452712998
12.1884452712998
12.1860485473242
12.1860485473242
12.1593310166288
12.1593310166288
12.1092238798726
12.1092238798726
12.0522579907065
12.0522579907065
11.9991797268330
11.9991797268330
11.9536104535282
11.9536104535282
11.9217658748777
11.9217658748777
11.9114053154925
11.9114053154925
11.9233569159160
11.9233569159160
11.9511193287677
11.9511193287677
11.9933501880900
11.9933501880900
12.0537326450694
12.0537326450694
12.1221890103672
12.1221890103672
12.1884317903964
12.1884317903964
12.2496944234048
12.2496944234048
12.3071541012321
12.3071541012321
12.3592364125069
12.3592364125069
12.4144700612853
12.4144700612853
12.4906344712820
12.4906344712820
12.5793447603924
12.5793447603924
12.6693217248837
12.6693217248837
12.7494997257267
12.7494997257267
12.8118295187317
12.8118295187317
12.8556562522444
12.8556562522444
12.8840119047546
12.8840119047546
12.8983162718276
12.8983162718276
12.9032434906622
12.9032434906622
12.9070749298109
12.9070749298109
12.9082558303681
12.9082558303681
12.9051015498724
12.9051015498724
12.9016492710419
12.9016492710419
12.9161436000975
12.9161436000975
12.9679164227728
12.9679164227728
13.0655837508144
13.0655837508144
13.2034142537476
13.2034142537476
13.3699959876203
13.3699959876203
13.5529518299505
13.5529518299505
13.7353915477204
13.7353915477204
13.9160489671031
13.9160489671031
14.0944137683671
14.0944137683671
14.2771519438282
14.2771519438282
14.4648845451738
14.4648845451738
14.6494196744046
14.6494196744046
14.8407423434843
14.8407423434843
15.0367895380185
15.0367895380185
15.2347787763195
15.2347787763195
15.4256986199811
15.4256986199811
15.5985851262759
15.5985851262759
15.7511111029652
15.7511111029652
15.8798941881081
15.8798941881081
15.9870657623693
15.9870657623693
16.0857966953742
16.0857966953742
16.1822568596538
16.1822568596538
16.2966348615857
16.2966348615857
16.4390581042924
16.4390581042924
16.6034418786175
16.6034418786175
16.7790667956157
16.7790667956157
16.9584829143006
16.9584829143006
17.1393914375957
17.1393914375957
17.3174722894818
17.3174722894818
17.4926213980620
17.4926213980620
17.6689090787460
17.6689090787460
17.8463387384365
17.8463387384365
18.0171260650964
18.0171260650964
18.1811094978950
18.1811094978950
18.3435865723862
18.3435865723862
18.5184891581415
18.5184891581415
18.7139497487420
18.7139497487420
18.9271004061244
18.9271004061244
19.1538304654682
19.1538304654682
19.3917029410352
19.3917029410352
19.6221885868590
19.6221885868590
19.8167989902142
19.8167989902142
19.9485429014730
19.9485429014730
20.0012968967144
20.0012968967144
19.9758849297099
19.9758849297099
19.8820220097269
19.8820220097269
19.7311642606111
19.7311642606111
19.5294516208269
19.5294516208269
19.2914619625057
19.2914619625057
19.0202478069932
19.0202478069932
18.7175708582251
18.7175708582251
18.3711564890945
18.3711564890945
18.0479725449064
18.0479725449064
17.6238841108427
17.6238841108427
17.1488087318175
17.1488087318175
16.6486944406175
16.6486944406175
16.1591492188096
16.1591492188096
15.6948038347995
15.6948038347995
15.2424429919313
15.2424429919313
14.8125984557866
14.8125984557866
14.3835852733395
14.3835852733395
13.9226083741462
13.9226083741462
13.4266719939499
13.4266719939499
12.9224739936084
12.9224739936084
12.4407952825260
12.4407952825260
11.9761828493346
11.9761828493346
11.5301476863786
11.5301476863786
11.1064674557899
11.1064674557899
10.6959870349528
10.6959870349528
10.3063574388356
10.3063574388356
9.93124727899587
9.93124727899587
9.57234205744309
9.57234205744309
9.25157868412148
9.25157868412148
8.98454720603215
8.98454720603215
8.78027625795158
8.78027625795158
8.63926489253657
8.63926489253657
8.56947558626746
8.56947558626746
8.55591193134133
8.55591193134133
8.58288199862604
8.58288199862604
8.63308315570777
8.63308315570777
8.68879721620440
8.68879721620440
8.74569476599252
8.74569476599252
8.79708858874289
8.79708858874289
8.83998264011292
8.83998264011292
8.87113043824701
8.87113043824701
8.88708998140693
8.88708998140693
8.88783550938367
8.88783550938367
8.87672536674422
8.87672536674422
8.85838477028243
8.85838477028243
8.83668605879570
8.83668605879570
8.81181912862708
8.81181912862708
8.78608644502780
8.78608644502780
8.76664404439495
8.76664404439495
8.76415329966786
8.76415329966786
8.79188382936360
8.79188382936360
8.87757198621393
8.87757198621393
9.02859117266421
9.02859117266421
9.22588511694052
9.22588511694052
9.45345287735753
9.45345287735753
9.69124282897972
9.69124282897972
9.92042652441140
9.92042652441140
10.1277338560390
10.1277338560390
10.2995354785132
10.2995354785132
10.4380617146340
10.4380617146340
10.5605020720103
10.5605020720103
10.6687443282031
10.6687443282031
10.7561396868285
10.7561396868285
10.8151195264881
10.8151195264881
10.8400140756868
10.8400140756868
10.8313600326756
10.8313600326756
10.7919748001075
10.7919748001075
10.7266566139866
10.7266566139866
10.6385505892901
10.6385505892901
10.5324462070654
10.5324462070654
10.4157496792925
10.4157496792925
10.2931213738895
10.2931213738895
10.1808397964708
10.1808397964708
10.0785592101392
10.0785592101392
9.98389390465682
9.98389390465682
9.90644331372187
9.90644331372187
9.86808789088535
9.86808789088535
9.87703871629070
9.87703871629070
9.93728403394339
9.93728403394339
10.0359209692223
10.0359209692223
10.1569567687534
10.1569567687534
10.2897396533824
10.2897396533824
10.4195414666562
10.4195414666562
10.5257067136101
10.5257067136101
10.5994493756168
10.5994493756168
10.6396020013987
10.6396020013987
10.6513001689284
10.6513001689284
10.6419154465444
10.6419154465444
10.6219623428000
10.6219623428000
10.6048926465817
10.6048926465817
10.6076417585553
10.6076417585553
10.6540048762006
10.6540048762006
10.7616619580691
10.7616619580691
10.9268033454922
10.9268033454922
11.1320612481952
11.1320612481952
11.3661616575625
11.3661616575625
11.6291032037783
11.6291032037783
11.8895571508703
11.8895571508703
12.1219613935388
12.1219613935388
12.3162503631940
12.3162503631940
12.4712779598545
12.4712779598545
12.5899129475241
12.5899129475241
12.6816190687046
12.6816190687046
12.7448984317196
12.7448984317196
12.7819641747840
12.7819641747840
12.7944531352857
12.7944531352857
12.7767615747962
12.7767615747962
12.7344029217508
12.7344029217508
12.6743140797007
12.6743140797007
12.6069363877472
12.6069363877472
12.5432193252797
12.5432193252797
12.4906084082592
12.4906084082592
12.4533417444754
12.4533417444754
12.4353807243215
12.4353807243215
12.4344249615829
12.4344249615829
12.4562815079912
12.4562815079912
12.5054126735359
12.5054126735359
12.5792128140454
12.5792128140454
12.6562937226742
12.6562937226742
12.7227135796762
12.7227135796762
12.7819124147747
12.7819124147747
12.8344219601922
12.8344219601922
12.8887954083175
12.8887954083175
12.9584094733152
12.9584094733152
13.0372356600243
13.0372356600243
13.1177280478612
13.1177280478612
13.1876117657525
13.1876117657525
13.2368974814716
13.2368974814716
13.2681008818237
13.2681008818237
13.2843551505398
13.2843551505398
13.2870471103480
13.2870471103480
13.2753440837806
13.2753440837806
13.2569858656001
13.2569858656001
13.2377935283568
13.2377935283568
13.2174829435881
13.2174829435881
13.2071785507609
13.2071785507609
13.2188133044225
13.2188133044225
13.2681141440145
13.2681141440145
13.3637737838121
13.3637737838121
13.4993649282457
13.4993649282457
13.6658826152776
13.6658826152776
13.8504400396614
13.8504400396614
14.0347057546321
14.0347057546321
14.2138840391560
14.2138840391560
14.3910755222395
14.3910755222395
14.5651447691042
14.5651447691042
14.7360650143023
14.7360650143023
14.9060522611222
14.9060522611222
15.0821983678220
15.0821983678220
15.2692224413231
15.2692224413231
15.4616248223077
15.4616248223077
15.6479460488185
15.6479460488185
15.8175000400790
15.8175000400790
15.9710882864188
15.9710882864188
16.1027037992937
16.1027037992937
16.2131544401943
16.2131544401943
16.3132099615173
16.3132099615173
16.4077541236277
16.4077541236277
16.5167198875744
16.5167198875744
16.6487137408375
16.6487137408375
16.8058715384847
16.8058715384847
16.9787480708882
16.9787480708882
17.1566332800696
17.1566332800696
17.3344831054704
17.3344831054704
17.5097057487933
17.5097057487933
17.6868915129431
17.6868915129431
17.8821379658945
17.8821379658945
18.0797390629161
18.0797390629161
18.2653945486118
18.2653945486118
18.4397459112737
18.4397459112737
18.5936327123745
18.5936327123745
18.7387361984706
18.7387361984706
18.8874163330405
18.8874163330405
19.0384824374792
19.0384824374792
19.1998639395983
19.1998639395983
19.3748208134054
19.3748208134054
19.5503602954578
19.5503602954578
19.7066888109045
19.7066888109045
19.8171157174846
19.8171157174846
19.8610094421186
19.8610094421186
19.8372698846516
19.8372698846516
19.7572066424300
19.7572066424300
19.6282938200024
19.6282938200024
19.4553957021733
19.4553957021733
19.2453292494708
19.2453292494708
19.0052701920066
19.0052701920066
18.7319285605124
18.7319285605124
18.4150650373173
18.4150650373173
18.0479725449064
18.0479725449064
17.6238841108427
17.6238841108427
17.1488087318175
17.1488087318175
16.6486944406175
16.6486944406175
16.1591492188096
16.1591492188096
15.6948038347995
15.6948038347995
15.2424429919313
15.2424429919313
14.8125984557866
14.8125984557866
14.3835852733395
14.3835852733395
13.9226083741462
13.9226083741462
13.4266719939499
13.4266719939499
12.9224739936084
12.9224739936084
12.4407952825260
12.4407952825260
11.9761828493346
11.9761828493346
11.5301476863786
11.5301476863786
11.1064674557899
11.1064674557899
10.6959870349528
10.6959870349528
10.3063574388356
10.3063574388356
9.93124727899587
9.93124727899587
9.57234205744309
9.57234205744309
9.25157868412148
9.25157868412148
8.98454720603215
8.98454720603215
8.78027625795158
8.78027625795158
8.63926489253657
8.63926489253657
8.56947558626746
8.56947558626746
8.55591193134133
8.55591193134133
8.58288199862604
8.58288199862604
8.63308315570777
8.63308315570777
8.68879721620440
8.68879721620440
8.74569476599252
8.74569476599252
8.79708858874289
8.79708858874289
8.83998264011292
8.83998264011292
8.87113043824701
8.87113043824701
8.88708998140693
8.88708998140693
8.88783550938367
8.88783550938367
8.87672536674422
8.87672536674422
8.85838477028243
8.85838477028243
8.83668605879570
8.83668605879570
8.81181912862708
8.81181912862708
8.78608644502780
8.78608644502780
8.76664404439495
8.76664404439495
8.76415329966786
8.76415329966786
8.79188382936360
8.79188382936360
8.87757198621393
8.87757198621393
9.02859117266421
9.02859117266421
9.22588511694052
9.22588511694052
9.45345287735753
9.45345287735753
9.69124282897972
9.69124282897972
9.92042652441140
9.92042652441140
10.1277338560390
10.1277338560390
10.2995354785132
10.2995354785132
10.4380617146340
10.4380617146340
10.5605020720103
10.5605020720103
10.6687443282031
10.6687443282031
10.7561396868285
10.7561396868285
10.8151195264881
10.8151195264881
10.8400140756868
10.8400140756868
10.8313600326756
10.8313600326756
10.7919748001075
10.7919748001075
10.7266566139866
10.7266566139866
10.6385505892901
10.6385505892901
10.5324462070654
10.5324462070654
10.4157496792925
10.4157496792925
10.2931213738895
10.2931213738895
10.1808397964708
10.1808397964708
10.0785592101392
10.0785592101392
9.98389390465682
9.98389390465682
9.90644331372187
9.90644331372187
9.86808789088535
9.86808789088535
9.87703871629070
9.87703871629070
9.93728403394339
9.93728403394339
10.0359209692223
10.0359209692223
10.1569567687534
10.1569567687534
10.2897396533824
10.2897396533824
10.4195414666562
10.4195414666562
10.5257067136101
10.5257067136101
10.5994493756168
10.5994493756168
10.6396020013987
10.6396020013987
10.6513001689284
10.6513001689284
10.6419154465444
10.6419154465444
10.6219623428000
10.6219623428000
10.6048926465817
10.6048926465817
10.6076417585553
10.6076417585553
10.6540048762006
10.6540048762006
10.7616619580691
10.7616619580691
10.9268033454922
10.9268033454922
11.1320612481952
11.1320612481952
11.3661616575625
11.3661616575625
11.6291032037783
11.6291032037783
11.8895571508703
11.8895571508703
12.1219613935388
12.1219613935388
12.3162503631940
12.3162503631940
12.4712779598545
12.4712779598545
12.5899129475241
12.5899129475241
12.6816190687046
12.6816190687046
12.7448984317196
12.7448984317196
12.7819641747840
12.7819641747840
12.7944531352857
12.7944531352857
12.7767615747962
12.7767615747962
12.7344029217508
12.7344029217508
12.6743140797007
12.6743140797007
12.6069363877472
12.6069363877472
12.5432193252797
12.5432193252797
12.4906084082592
12.4906084082592
12.4533417444754
12.4533417444754
12.4353807243215
12.4353807243215
12.4344249615829
12.4344249615829
12.4562815079912
12.4562815079912
12.5054126735359
12.5054126735359
12.5792128140454
12.5792128140454
12.6562937226742
12.6562937226742
12.7227135796762
12.7227135796762
12.7819124147747
12.7819124147747
12.8344219601922
12.8344219601922
12.8887954083175
12.8887954083175
12.9584094733152
12.9584094733152
13.0372356600243
13.0372356600243
13.1177280478612
13.1177280478612
13.1876117657525
13.1876117657525
13.2368974814716
13.2368974814716
13.2681008818237
13.2681008818237
13.2843551505398
13.2843551505398
13.2870471103480
13.2870471103480
13.2753440837806
13.2753440837806
13.2569858656001
13.2569858656001
13.2377935283568
13.2377935283568
13.2174829435881
13.2174829435881
13.2071785507609
13.2071785507609
13.2188133044225
13.2188133044225
13.2681141440145
13.2681141440145
13.3637737838121
13.3637737838121
13.4993649282457
13.4993649282457
13.6658826152776
13.6658826152776
13.8504400396614
13.8504400396614
14.0347057546321
14.0347057546321
14.2138840391560
14.2138840391560
14.3910755222395
14.3910755222395
14.5651447691042
14.5651447691042
14.7360650143023
14.7360650143023
14.9060522611222
14.9060522611222
15.0821983678220
15.0821983678220
15.2692224413231
15.2692224413231
15.4616248223077
15.4616248223077
15.6479460488185
15.6479460488185
15.8175000400790
15.8175000400790
15.9710882864188
15.9710882864188
16.1027037992937
16.1027037992937
16.2131544401943
16.2131544401943
16.3132099615173
16.3132099615173
16.4077541236277
16.4077541236277
16.5167198875744
16.5167198875744
16.6487137408375
16.6487137408375
16.8058715384847
16.8058715384847
16.9787480708882
16.9787480708882
17.1566332800696
17.1566332800696
17.3344831054704
17.3344831054704
17.5097057487933
17.5097057487933
17.6868915129431
17.6868915129431
17.8821379658945
17.8821379658945
18.0797390629161
18.0797390629161
18.2653945486118
18.2653945486118
18.4397459112737
18.4397459112737
18.5936327123745
18.5936327123745
18.7387361984706
18.7387361984706
18.8874163330405
18.8874163330405
19.0384824374792
19.0384824374792
19.1998639395983
19.1998639395983
19.3748208134054
19.3748208134054
19.5503602954578
19.5503602954578
19.7066888109045
19.7066888109045
19.8171157174846
19.8171157174846
19.8610094421186
19.8610094421186
19.8372698846516
19.8372698846516
19.7572066424300
19.7572066424300
19.6282938200024
19.6282938200024
19.4553957021733
19.4553957021733
19.2453292494708
19.2453292494708
19.0052701920066
19.0052701920066
18.7319285605124
18.7319285605124
18.4150650373173
18.4150650373173
18.0545960743168
18.0545960743168
17.6613723463054
17.6613723463054
17.2091994694794
17.2091994694794
16.7264687278645
16.7264687278645
16.2444988033828
16.2444988033828
15.7814946224760
15.7814946224760
15.3262046502108
15.3262046502108
14.8934599745756
14.8934599745756
14.4622695312633
14.4622695312633
14.0042398182043
14.0042398182043
13.5149222978897
13.5149222978897
13.0204486344523
13.0204486344523
12.5497354869888
12.5497354869888
12.0920830395386
12.0920830395386
11.6450703122209
11.6450703122209
11.2137236077293
11.2137236077293
10.8000415266864
10.8000415266864
10.4184212457330
10.4184212457330
10.0568601430140
10.0568601430140
9.72043900037157
9.72043900037157
9.42737596241223
9.42737596241223
9.19384406442900
9.19384406442900
9.02190948708948
9.02190948708948
8.91098194444404
8.91098194444404
8.86298760511027
8.86298760511027
8.86588367306730
8.86588367306730
8.90227541683777
8.90227541683777
8.95295212007762
8.95295212007762
9.00602029347378
9.00602029347378
9.05811246766273
9.05811246766273
9.10468380230184
9.10468380230184
9.14478030302432
9.14478030302432
9.17224745657655
9.17224745657655
9.18265285152172
9.18265285152172
9.17527123902278
9.17527123902278
9.15549916140588
9.15549916140588
9.12700845408766
9.12700845408766
9.09190115805653
9.09190115805653
9.05247603135431
9.05247603135431
9.01196239465391
9.01196239465391
8.97723043969734
8.97723043969734
8.95935315504082
8.95935315504082
8.98147515499707
8.98147515499707
9.06946341197920
9.06946341197920
9.22059196243001
9.22059196243001
9.42714818441792
9.42714818441792
9.67541944889770
9.67541944889770
9.93906129068916
9.93906129068916
10.1956841374667
10.1956841374667
10.4257789783278
10.4257789783278
10.6205408948978
10.6205408948978
10.7862890068333
10.7862890068333
10.9376992053634
10.9376992053634
11.0694988070454
11.0694988070454
11.1711788684186
11.1711788684186
11.2363122807417
11.2363122807417
11.2638705850315
11.2638705850315
11.2576580105645
11.2576580105645
11.2172857919575
11.2172857919575
11.1468809623196
11.1468809623196
11.0535500234688
11.0535500234688
10.9397079689423
10.9397079689423
10.8113374210865
10.8113374210865
10.6810538326678
10.6810538326678
10.5601478224025
10.5601478224025
10.4635883024821
10.4635883024821
10.3780432627723
10.3780432627723
10.3081779545161
10.3081779545161
10.2737715910598
10.2737715910598
10.2786008312250
10.2786008312250
10.3225946072859
10.3225946072859
10.4081433454702
10.4081433454702
10.5166697889592
10.5166697889592
10.6371652606662
10.6371652606662
10.7655608891453
10.7655608891453
10.8850262370678
10.8850262370678
10.9743628875416
10.9743628875416
11.0286616460477
11.0286616460477
11.0536018343083
11.0536018343083
11.0537671473705
11.0537671473705
11.0389984529581
11.0389984529581
11.0277368267708
11.0277368267708
11.0399526606164
11.0399526606164
11.0943175477503
11.0943175477503
11.2055194856701
11.2055194856701
11.3787623992744
11.3787623992744
11.5903404121567
11.5903404121567
11.8431079473368
11.8431079473368
12.1278581998586
12.1278581998586
12.4010904739273
12.4010904739273
12.6410913785301
12.6410913785301
12.8409419845859
12.8409419845859
13.0001161043638
13.0001161043638
13.1314183214040
13.1314183214040
13.2333310378529
13.2333310378529
13.3015752005798
13.3015752005798
13.3395033789939
13.3395033789939
13.3506773000385
13.3506773000385
13.3383472148709
13.3383472148709
13.2995901713343
13.2995901713343
13.2394728045184
13.2394728045184
13.1644590345870
13.1644590345870
13.0826778503956
13.0826778503956
13.0078591725286
13.0078591725286
12.9462627269029
12.9462627269029
12.9043768141545
12.9043768141545
12.8876139499395
12.8876139499395
12.9006286029640
12.9006286029640
12.9477531324181
12.9477531324181
13.0211671237663
13.0211671237663
13.1040458021806
13.1040458021806
13.1742203658785
13.1742203658785
13.2320154573375
13.2320154573375
13.2820684079923
13.2820684079923
13.3354340789131
13.3354340789131
13.3942101566811
13.3942101566811
13.4571095542886
13.4571095542886
13.5186791038888
13.5186791038888
13.5718030405986
13.5718030405986
13.6109810931787
13.6109810931787
13.6328793620280
13.6328793620280
13.6387570456999
13.6387570456999
13.6302781942566
13.6302781942566
13.6068547644139
13.6068547644139
13.5707402074698
13.5707402074698
13.5292086015871
13.5292086015871
13.4877804782903
13.4877804782903
13.4612385200779
13.4612385200779
13.4666142873070
13.4666142873070
13.5152490150010
13.5152490150010
13.6060363307444
13.6060363307444
13.7378964949326
13.7378964949326
13.9053957494997
13.9053957494997
14.0931007883622
14.0931007883622
14.2846533043092
14.2846533043092
14.4714937716265
14.4714937716265
14.6471447222767
14.6471447222767
14.8104514730965
14.8104514730965
14.9691331078469
14.9691331078469
15.1296504252453
15.1296504252453
15.2961386830838
15.2961386830838
15.4739180541271
15.4739180541271
15.6598159497299
15.6598159497299
15.8418921381294
15.8418921381294
16.0086995658318
16.0086995658318
16.1613469837941
16.1613469837941
16.2952592357537
16.2952592357537
16.4091329122820
16.4091329122820
16.5108879691809
16.5108879691809
16.6025252042467
16.6025252042467
16.7004033433145
16.7004033433145
16.8183762680846
16.8183762680846
16.9654487164140
16.9654487164140
17.1322029837474
17.1322029837474
17.3069103367672
17.3069103367672
17.4822838222869
17.4822838222869
17.6620962421002
17.6620962421002
17.8586490109683
17.8586490109683
18.0764305442138
18.0764305442138
18.2990096761825
18.2990096761825
18.5053561970710
18.5053561970710
18.6888415956405
18.6888415956405
18.8414379317178
18.8414379317178
18.9693800389623
18.9693800389623
19.0853201125739
19.0853201125739
19.1909464384740
19.1909464384740
19.2939915394312
19.2939915394312
19.4062636579756
19.4062636579756
19.5209307956186
19.5209307956186
19.6274058610526
19.6274058610526
19.7018846889607
19.7018846889607
19.7255614229778
19.7255614229778
19.6946811642333
19.6946811642333
19.6186693283335
19.6186693283335
19.5053953221151
19.5053953221151
19.3541974072709
19.3541974072709
19.1674423320976
19.1674423320976
18.9473169139743
18.9473169139743
18.6925765831830
18.6925765831830
18.3954523105763
18.3954523105763
18.0545960743168
18.0545960743168
17.6613723463054
17.6613723463054
17.2091994694794
17.2091994694794
16.7264687278645
16.7264687278645
16.2444988033828
16.2444988033828
15.7814946224760
15.7814946224760
15.3262046502108
15.3262046502108
14.8934599745756
14.8934599745756
14.4622695312633
14.4622695312633
14.0042398182043
14.0042398182043
13.5149222978897
13.5149222978897
13.0204486344523
13.0204486344523
12.5497354869888
12.5497354869888
12.0920830395386
12.0920830395386
11.6450703122209
11.6450703122209
11.2137236077293
11.2137236077293
10.8000415266864
10.8000415266864
10.4184212457330
10.4184212457330
10.0568601430140
10.0568601430140
9.72043900037157
9.72043900037157
9.42737596241223
9.42737596241223
9.19384406442900
9.19384406442900
9.02190948708948
9.02190948708948
8.91098194444404
8.91098194444404
8.86298760511027
8.86298760511027
8.86588367306730
8.86588367306730
8.90227541683777
8.90227541683777
8.95295212007762
8.95295212007762
9.00602029347378
9.00602029347378
9.05811246766273
9.05811246766273
9.10468380230184
9.10468380230184
9.14478030302432
9.14478030302432
9.17224745657655
9.17224745657655
9.18265285152172
9.18265285152172
9.17527123902278
9.17527123902278
9.15549916140588
9.15549916140588
9.12700845408766
9.12700845408766
9.09190115805653
9.09190115805653
9.05247603135431
9.05247603135431
9.01196239465391
9.01196239465391
8.97723043969734
8.97723043969734
8.95935315504082
8.95935315504082
8.98147515499707
8.98147515499707
9.06946341197920
9.06946341197920
9.22059196243001
9.22059196243001
9.42714818441792
9.42714818441792
9.67541944889770
9.67541944889770
9.93906129068916
9.93906129068916
10.1956841374667
10.1956841374667
10.4257789783278
10.4257789783278
10.6205408948978
10.6205408948978
10.7862890068333
10.7862890068333
10.9376992053634
10.9376992053634
11.0694988070454
11.0694988070454
11.1711788684186
11.1711788684186
11.2363122807417
11.2363122807417
11.2638705850315
11.2638705850315
11.2576580105645
11.2576580105645
11.2172857919575
11.2172857919575
11.1468809623196
11.1468809623196
11.0535500234688
11.0535500234688
10.9397079689423
10.9397079689423
10.8113374210865
10.8113374210865
10.6810538326678
10.6810538326678
10.5601478224025
10.5601478224025
10.4635883024821
10.4635883024821
10.3780432627723
10.3780432627723
10.3081779545161
10.3081779545161
10.2737715910598
10.2737715910598
10.2786008312250
10.2786008312250
10.3225946072859
10.3225946072859
10.4081433454702
10.4081433454702
10.5166697889592
10.5166697889592
10.6371652606662
10.6371652606662
10.7655608891453
10.7655608891453
10.8850262370678
10.8850262370678
10.9743628875416
10.9743628875416
11.0286616460477
11.0286616460477
11.0536018343083
11.0536018343083
11.0537671473705
11.0537671473705
11.0389984529581
11.0389984529581
11.0277368267708
11.0277368267708
11.0399526606164
11.0399526606164
11.0943175477503
11.0943175477503
11.2055194856701
11.2055194856701
11.3787623992744
11.3787623992744
11.5903404121567
11.5903404121567
11.8431079473368
11.8431079473368
12.1278581998586
12.1278581998586
12.4010904739273
12.4010904739273
12.6410913785301
12.6410913785301
12.8409419845859
12.8409419845859
13.0001161043638
13.0001161043638
13.1314183214040
13.1314183214040
13.2333310378529
13.2333310378529
13.3015752005798
13.3015752005798
13.3395033789939
13.3395033789939
13.3506773000385
13.3506773000385
13.3383472148709
13.3383472148709
13.2995901713343
13.2995901713343
13.2394728045184
13.2394728045184
13.1644590345870
13.1644590345870
13.0826778503956
13.0826778503956
13.0078591725286
13.0078591725286
12.9462627269029
12.9462627269029
12.9043768141545
12.9043768141545
12.8876139499395
12.8876139499395
12.9006286029640
12.9006286029640
12.9477531324181
12.9477531324181
13.0211671237663
13.0211671237663
13.1040458021806
13.1040458021806
13.1742203658785
13.1742203658785
13.2320154573375
13.2320154573375
13.2820684079923
13.2820684079923
13.3354340789131
13.3354340789131
13.3942101566811
13.3942101566811
13.4571095542886
13.4571095542886
13.5186791038888
13.5186791038888
13.5718030405986
13.5718030405986
13.6109810931787
13.6109810931787
13.6328793620280
13.6328793620280
13.6387570456999
13.6387570456999
13.6302781942566
13.6302781942566
13.6068547644139
13.6068547644139
13.5707402074698
13.5707402074698
13.5292086015871
13.5292086015871
13.4877804782903
13.4877804782903
13.4612385200779
13.4612385200779
13.4666142873070
13.4666142873070
13.5152490150010
13.5152490150010
13.6060363307444
13.6060363307444
13.7378964949326
13.7378964949326
13.9053957494997
13.9053957494997
14.0931007883622
14.0931007883622
14.2846533043092
14.2846533043092
14.4714937716265
14.4714937716265
14.6471447222767
14.6471447222767
14.8104514730965
14.8104514730965
14.9691331078469
14.9691331078469
15.1296504252453
15.1296504252453
15.2961386830838
15.2961386830838
15.4739180541271
15.4739180541271
15.6598159497299
15.6598159497299
15.8418921381294
15.8418921381294
16.0086995658318
16.0086995658318
16.1613469837941
16.1613469837941
16.2952592357537
16.2952592357537
16.4091329122820
16.4091329122820
16.5108879691809
16.5108879691809
16.6025252042467
16.6025252042467
16.7004033433145
16.7004033433145
16.8183762680846
16.8183762680846
16.9654487164140
16.9654487164140
17.1322029837474
17.1322029837474
17.3069103367672
17.3069103367672
17.4822838222869
17.4822838222869
17.6620962421002
17.6620962421002
17.8586490109683
17.8586490109683
18.0764305442138
18.0764305442138
18.2990096761825
18.2990096761825
18.5053561970710
18.5053561970710
18.6888415956405
18.6888415956405
18.8414379317178
18.8414379317178
18.9693800389623
18.9693800389623
19.0853201125739
19.0853201125739
19.1909464384740
19.1909464384740
19.2939915394312
19.2939915394312
19.4062636579756
19.4062636579756
19.5209307956186
19.5209307956186
19.6274058610526
19.6274058610526
19.7018846889607
19.7018846889607
19.7255614229778
19.7255614229778
19.6946811642333
19.6946811642333
19.6186693283335
19.6186693283335
19.5053953221151
19.5053953221151
19.3541974072709
19.3541974072709
19.1674423320976
19.1674423320976
18.9473169139743
18.9473169139743
18.6925765831830
18.6925765831830
18.3954523105763
18.3954523105763
18.0049266820089
18.0049266820089
17.6295370541149
17.6295370541149
17.2055595384393
17.2055595384393
16.7476075809734
16.7476075809734
16.2806514495823
16.2806514495823
15.8264386631085
15.8264386631085
15.3740987134909
15.3740987134909
14.9357333571673
14.9357333571673
14.5017636232237
14.5017636232237
14.0444643563061
14.0444643563061
13.5645844730901
13.5645844730901
13.0885736720992
13.0885736720992
12.6335741457851
12.6335741457851
12.1863459639901
12.1863459639901
11.7396357471876
11.7396357471876
11.3021182347782
11.3021182347782
10.8864248120957
10.8864248120957
10.5047807094924
10.5047807094924
10.1554069065006
10.1554069065006
9.84176725606292
9.84176725606292
9.57717866739184
9.57717866739184
9.37443249687306
9.37443249687306
9.23222898996191
9.23222898996191
9.14848339137676
9.14848339137676
9.11949182297764
9.11949182297764
9.13421912403642
9.13421912403642
9.17734501187178
9.17734501187178
9.22843314595991
9.22843314595991
9.27828175267965
9.27828175267965
9.32594972815239
9.32594972815239
9.36938437203999
9.36938437203999
9.40685151233707
9.40685151233707
9.43198042509815
9.43198042509815
9.43925939719401
9.43925939719401
9.42857942161047
9.42857942161047
9.40342635016986
9.40342635016986
9.36696228641686
9.36696228641686
9.32211194405523
9.32211194405523
9.27147235208400
9.27147235208400
9.21863807927522
9.21863807927522
9.16981911812493
9.16981911812493
9.13976191443751
9.13976191443751
9.16027634894806
9.16027634894806
9.24768551890998
9.24768551890998
9.40305532391641
9.40305532391641
9.63113331219598
9.63113331219598
9.90774416512483
9.90774416512483
10.2052420392246
10.2052420392246
10.4894310869510
10.4894310869510
10.7393146399247
10.7393146399247
10.9556608941381
10.9556608941381
11.1481368350732
11.1481368350732
11.3194678717333
11.3194678717333
11.4610777340062
11.4610777340062
11.5666275562716
11.5666275562716
11.6343741651205
11.6343741651205
11.6655718354547
11.6655718354547
11.6592705804685
11.6592705804685
11.6172947314841
11.6172947314841
11.5462411328175
11.5462411328175
11.4464754411100
11.4464754411100
11.3250854660007
11.3250854660007
11.1936201950215
11.1936201950215
11.0638503245222
11.0638503245222
10.9487047789690
10.9487047789690
10.8543147775494
10.8543147775494
10.7778555066320
10.7778555066320
10.7213235948720
10.7213235948720
10.6925525654686
10.6925525654686
10.6979038595299
10.6979038595299
10.7436232695459
10.7436232695459
10.8232623398614
10.8232623398614
10.9268916031492
10.9268916031492
11.0423598045380
11.0423598045380
11.1635434210681
11.1635434210681
11.2776340110023
11.2776340110023
11.3720574936074
11.3720574936074
11.4416189724932
11.4416189724932
11.4789030205732
11.4789030205732
11.4878060961149
11.4878060961149
11.4826906757405
11.4826906757405
11.4783223264452
11.4783223264452
11.4887923594914
11.4887923594914
11.5354964137319
11.5354964137319
11.6440650712782
11.6440650712782
11.8134353761521
11.8134353761521
12.0367405395567
12.0367405395567
12.3110689090976
12.3110689090976
12.6045268380341
12.6045268380341
12.8783907797149
12.8783907797149
13.1205030082490
13.1205030082490
13.3222430638291
13.3222430638291
13.4937991868129
13.4937991868129
13.6353287902610
13.6353287902610
13.7416867271965
13.7416867271965
13.8123048598710
13.8123048598710
13.8494176350186
13.8494176350186
13.8545089042432
13.8545089042432
13.8348428219855
13.8348428219855
13.7970325354951
13.7970325354951
13.7378266456719
13.7378266456719
13.6606235945752
13.6606235945752
13.5720431993237
13.5720431993237
13.4834880363177
13.4834880363177
13.4057863751773
13.4057863751773
13.3452363598407
13.3452363598407
13.3118745965897
13.3118745965897
13.3216238031907
13.3216238031907
13.3686155645630
13.3686155645630
13.4425881472570
13.4425881472570
13.5259959007592
13.5259959007592
13.5977528204931
13.5977528204931
13.6526008021912
13.6526008021912
13.6952462956496
13.6952462956496
13.7378560187423
13.7378560187423
13.7827781545933
13.7827781545933
13.8273034277414
13.8273034277414
13.8731495330562
13.8731495330562
13.9125633354846
13.9125633354846
13.9381628061742
13.9381628061742
13.9499184257787
13.9499184257787
13.9448738373899
13.9448738373899
13.9254556889485
13.9254556889485
13.8900376078535
13.8900376078535
13.8404636723498
13.8404636723498
13.7802801551948
13.7802801551948
13.7184070102001
13.7184070102001
13.6762830312597
13.6762830312597
13.6716688867598
13.6716688867598
13.7147061247715
13.7147061247715
13.7988431108639
13.7988431108639
13.9303198021406
13.9303198021406
14.0999366306132
14.0999366306132
14.2927836586946
14.2927836586946
14.4937712673709
14.4937712673709
14.6847629864478
14.6847629864478
14.8572646264232
14.8572646264232
15.0138187330519
15.0138187330519
15.1677574721258
15.1677574721258
15.3245910017611
15.3245910017611
15.4863642132868
15.4863642132868
15.6599011838251
15.6599011838251
15.8414731674704
15.8414731674704
16.0184274093386
16.0184274093386
16.1834692970958
16.1834692970958
16.3349339597079
16.3349339597079
16.4717458325019
16.4717458325019
16.5942282057665
16.5942282057665
16.6973226988468
16.6973226988468
16.7845845254999
16.7845845254999
16.8709830054455
16.8709830054455
16.9737850535887
16.9737850535887
17.1055321436045
17.1055321436045
17.2570891314491
17.2570891314491
17.4252292074940
17.4252292074940
17.6020024946176
17.6020024946176
17.7930665376610
17.7930665376610
18.0124805706032
18.0124805706032
18.2539618069221
18.2539618069221
18.4973993489366
18.4973993489366
18.7203221266986
18.7203221266986
18.9139627159390
18.9139627159390
19.0710797011824
19.0710797011824
19.1966080203706
19.1966080203706
19.2994896197195
19.2994896197195
19.3772017514160
19.3772017514160
19.4394425579846
19.4394425579846
19.5030524214972
19.5030524214972
19.5719763104078
19.5719763104078
19.6316769992200
19.6316769992200
19.6661102013118
19.6661102013118
19.6633920823546
19.6633920823546
19.6177663865282
19.6177663865282
19.5318691596851
19.5318691596851
19.4150051372127
19.4150051372127
19.2665735298063
19.2665735298063
19.0829555432596
19.0829555432596
18.8668869330749
18.8668869330749
18.6156321724044
18.6156321724044
18.3293691524632
18.3293691524632
18.0049266820089
18.0049266820089
17.6295370541149
17.6295370541149
17.2055595384393
17.2055595384393
16.7476075809734
16.7476075809734
16.2806514495823
16.2806514495823
15.8264386631085
15.8264386631085
15.3740987134909
15.3740987134909
14.9357333571673
14.9357333571673
14.5017636232237
14.5017636232237
14.0444643563061
14.0444643563061
13.5645844730901
13.5645844730901
13.0885736720992
13.0885736720992
12.6335741457851
12.6335741457851
12.1863459639901
12.1863459639901
11.7396357471876
11.7396357471876
11.3021182347782
11.3021182347782
10.8864248120957
10.8864248120957
10.5047807094924
10.5047807094924
10.1554069065006
10.1554069065006
9.84176725606292
9.84176725606292
9.57717866739184
9.57717866739184
9.37443249687306
9.37443249687306
9.23222898996191
9.23222898996191
9.14848339137676
9.14848339137676
9.11949182297764
9.11949182297764
9.13421912403642
9.13421912403642
9.17734501187178
9.17734501187178
9.22843314595991
9.22843314595991
9.27828175267965
9.27828175267965
9.32594972815239
9.32594972815239
9.36938437203999
9.36938437203999
9.40685151233707
9.40685151233707
9.43198042509815
9.43198042509815
9.43925939719401
9.43925939719401
9.42857942161047
9.42857942161047
9.40342635016986
9.40342635016986
9.36696228641686
9.36696228641686
9.32211194405523
9.32211194405523
9.27147235208400
9.27147235208400
9.21863807927522
9.21863807927522
9.16981911812493
9.16981911812493
9.13976191443751
9.13976191443751
9.16027634894806
9.16027634894806
9.24768551890998
9.24768551890998
9.40305532391641
9.40305532391641
9.63113331219598
9.63113331219598
9.90774416512483
9.90774416512483
10.2052420392246
10.2052420392246
10.4894310869510
10.4894310869510
10.7393146399247
10.7393146399247
10.9556608941381
10.9556608941381
11.1481368350732
11.1481368350732
11.3194678717333
11.3194678717333
11.4610777340062
11.4610777340062
11.5666275562716
11.5666275562716
11.6343741651205
11.6343741651205
11.6655718354547
11.6655718354547
11.6592705804685
11.6592705804685
11.6172947314841
11.6172947314841
11.5462411328175
11.5462411328175
11.4464754411100
11.4464754411100
11.3250854660007
11.3250854660007
11.1936201950215
11.1936201950215
11.0638503245222
11.0638503245222
10.9487047789690
10.9487047789690
10.8543147775494
10.8543147775494
10.7778555066320
10.7778555066320
10.7213235948720
10.7213235948720
10.6925525654686
10.6925525654686
10.6979038595299
10.6979038595299
10.7436232695459
10.7436232695459
10.8232623398614
10.8232623398614
10.9268916031492
10.9268916031492
11.0423598045380
11.0423598045380
11.1635434210681
11.1635434210681
11.2776340110023
11.2776340110023
11.3720574936074
11.3720574936074
11.4416189724932
11.4416189724932
11.4789030205732
11.4789030205732
11.4878060961149
11.4878060961149
11.4826906757405
11.4826906757405
11.4783223264452
11.4783223264452
11.4887923594914
11.4887923594914
11.5354964137319
11.5354964137319
11.6440650712782
11.6440650712782
11.8134353761521
11.8134353761521
12.0367405395567
12.0367405395567
12.3110689090976
12.3110689090976
12.6045268380341
12.6045268380341
12.8783907797149
12.8783907797149
13.1205030082490
13.1205030082490
13.3222430638291
13.3222430638291
13.4937991868129
13.4937991868129
13.6353287902610
13.6353287902610
13.7416867271965
13.7416867271965
13.8123048598710
13.8123048598710
13.8494176350186
13.8494176350186
13.8545089042432
13.8545089042432
13.8348428219855
13.8348428219855
13.7970325354951
13.7970325354951
13.7378266456719
13.7378266456719
13.6606235945752
13.6606235945752
13.5720431993237
13.5720431993237
13.4834880363177
13.4834880363177
13.4057863751773
13.4057863751773
13.3452363598407
13.3452363598407
13.3118745965897
13.3118745965897
13.3216238031907
13.3216238031907
13.3686155645630
13.3686155645630
13.4425881472570
13.4425881472570
13.5259959007592
13.5259959007592
13.5977528204931
13.5977528204931
13.6526008021912
13.6526008021912
13.6952462956496
13.6952462956496
13.7378560187423
13.7378560187423
13.7827781545933
13.7827781545933
13.8273034277414
13.8273034277414
13.8731495330562
13.8731495330562
13.9125633354846
13.9125633354846
13.9381628061742
13.9381628061742
13.9499184257787
13.9499184257787
13.9448738373899
13.9448738373899
13.9254556889485
13.9254556889485
13.8900376078535
13.8900376078535
13.8404636723498
13.8404636723498
13.7802801551948
13.7802801551948
13.7184070102001
13.7184070102001
13.6762830312597
13.6762830312597
13.6716688867598
13.6716688867598
13.7147061247715
13.7147061247715
13.7988431108639
13.7988431108639
13.9303198021406
13.9303198021406
14.0999366306132
14.0999366306132
14.2927836586946
14.2927836586946
14.4937712673709
14.4937712673709
14.6847629864478
14.6847629864478
14.8572646264232
14.8572646264232
15.0138187330519
15.0138187330519
15.1677574721258
15.1677574721258
15.3245910017611
15.3245910017611
15.4863642132868
15.4863642132868
15.6599011838251
15.6599011838251
15.8414731674704
15.8414731674704
16.0184274093386
16.0184274093386
16.1834692970958
16.1834692970958
16.3349339597079
16.3349339597079
16.4717458325019
16.4717458325019
16.5942282057665
16.5942282057665
16.6973226988468
16.6973226988468
16.7845845254999
16.7845845254999
16.8709830054455
16.8709830054455
16.9737850535887
16.9737850535887
17.1055321436045
17.1055321436045
17.2570891314491
17.2570891314491
17.4252292074940
17.4252292074940
17.6020024946176
17.6020024946176
17.7930665376610
17.7930665376610
18.0124805706032
18.0124805706032
18.2539618069221
18.2539618069221
18.4973993489366
18.4973993489366
18.7203221266986
18.7203221266986
18.9139627159390
18.9139627159390
19.0710797011824
19.0710797011824
19.1966080203706
19.1966080203706
19.2994896197195
19.2994896197195
19.3772017514160
19.3772017514160
19.4394425579846
19.4394425579846
19.5030524214972
19.5030524214972
19.5719763104078
19.5719763104078
19.6316769992200
19.6316769992200
19.6661102013118
19.6661102013118
19.6633920823546
19.6633920823546
19.6177663865282
19.6177663865282
19.5318691596851
19.5318691596851
19.4150051372127
19.4150051372127
19.2665735298063
19.2665735298063
19.0829555432596
19.0829555432596
18.8668869330749
18.8668869330749
18.6156321724044
18.6156321724044
18.3293691524632
18.3293691524632
17.9216434745589
17.9216434745589
17.5519467476101
17.5519467476101
17.1496399582530
17.1496399582530
16.7187854233651
16.7187854233651
16.2736878748826
16.2736878748826
15.8311067789926
15.8311067789926
15.3816285258784
15.3816285258784
14.9434792793051
14.9434792793051
14.5057234064389
14.5057234064389
14.0465801293572
14.0465801293572
13.5757488557295
13.5757488557295
13.1197106193376
13.1197106193376
12.6867258404087
12.6867258404087
12.2559061522983
12.2559061522983
11.8090116252822
11.8090116252822
11.3711265634810
11.3711265634810
10.9567570412250
10.9567570412250
10.5714760189592
10.5714760189592
10.2261774788223
10.2261774788223
9.93554496008166
9.93554496008166
9.70080371530553
9.70080371530553
9.52782381409321
9.52782381409321
9.41403342904567
9.41403342904567
9.35286331626127
9.35286331626127
9.33881811413186
9.33881811413186
9.36301207876562
9.36301207876562
9.40928531613011
9.40928531613011
9.46029014453903
9.46029014453903
9.50790012412318
9.50790012412318
9.55180772343093
9.55180772343093
9.59400182454986
9.59400182454986
9.62990224850384
9.62990224850384
9.65401170452069
9.65401170452069
9.66113237039041
9.66113237039041
9.64918734015610
9.64918734015610
9.62012106109392
9.62012106109392
9.57853930685990
9.57853930685990
9.52758068244090
9.52758068244090
9.46807985272602
9.46807985272602
9.40354431085370
9.40354431085370
9.34130353424033
9.34130353424033
9.30316355971467
9.30316355971467
9.32377193171280
9.32377193171280
9.41578827120467
9.41578827120467
9.59379087182121
9.59379087182121
9.85238160883617
9.85238160883617
10.1642683376514
10.1642683376514
10.4874943162960
10.4874943162960
10.7886524106527
10.7886524106527
11.0565273040436
11.0565273040436
11.2929284145499
11.2929284145499
11.5035361641841
11.5035361641841
11.6839122524421
11.6839122524421
11.8296624548566
11.8296624548566
11.9386154003255
11.9386154003255
12.0086849021005
12.0086849021005
12.0392146202513
12.0392146202513
12.0300707512378
12.0300707512378
11.9867068476417
11.9867068476417
11.9122448739151
11.9122448739151
11.8138507990557
11.8138507990557
11.6969841717772
11.6969841717772
11.5690732564940
11.5690732564940
11.4447881415914
11.4447881415914
11.3376650100737
11.3376650100737
11.2518143145950
11.2518143145950
11.1800508513720
11.1800508513720
11.1314306871329
11.1314306871329
11.1094248778788
11.1094248778788
11.1206366677639
11.1206366677639
11.1711023532322
11.1711023532322
11.2545617090186
11.2545617090186
11.3576356705570
11.3576356705570
11.4705529874928
11.4705529874928
11.5911435860948
11.5911435860948
11.7040792179508
11.7040792179508
11.8005859992517
11.8005859992517
11.8749847042178
11.8749847042178
11.9247287041636
11.9247287041636
11.9445543932608
11.9445543932608
11.9482283262970
11.9482283262970
11.9506163237436
11.9506163237436
11.9546355556617
11.9546355556617
11.9962259219215
11.9962259219215
12.0990424557322
12.0990424557322
12.2645975392401
12.2645975392401
12.4905258311192
12.4905258311192
12.7649998855327
12.7649998855327
13.0478911737479
13.0478911737479
13.3161642026202
13.3161642026202
13.5568823520338
13.5568823520338
13.7681877134836
13.7681877134836
13.9498119108850
13.9498119108850
14.0968316885523
14.0968316885523
14.2080316458607
14.2080316458607
14.2824987624669
14.2824987624669
14.3193846397152
14.3193846397152
14.3165878531359
14.3165878531359
14.2855000931863
14.2855000931863
14.2403085451174
14.2403085451174
14.1803117659450
14.1803117659450
14.1057169245536
14.1057169245536
14.0176679728047
14.0176679728047
13.9234742870722
13.9234742870722
13.8351961083799
13.8351961083799
13.7606843217954
13.7606843217954
13.7200834316891
13.7200834316891
13.7259964307788
13.7259964307788
13.7726853089273
13.7726853089273
13.8472497203304
13.8472497203304
13.9283499205357
13.9283499205357
13.9988582492701
13.9988582492701
14.0483026474471
14.0483026474471
14.0811605897202
14.0811605897202
14.1075583113640
14.1075583113640
14.1330624366092
14.1330624366092
14.1609585594126
14.1609585594126
14.1897309355024
14.1897309355024
14.2141391390261
14.2141391390261
14.2248315803015
14.2248315803015
14.2218919322745
14.2218919322745
14.2048759483688
14.2048759483688
14.1723608444002
14.1723608444002
14.1240515391415
14.1240515391415
14.0622722321434
14.0622722321434
13.9901436528552
13.9901436528552
13.9150239543084
13.9150239543084
13.8630137839981
13.8630137839981
13.8488942071677
13.8488942071677
13.8830293901010
13.8830293901010
13.9643588592587
13.9643588592587
14.0936774485131
14.0936774485131
14.2620981377165
14.2620981377165
14.4594687026403
14.4594687026403
14.6656864545320
14.6656864545320
14.8594847518983
14.8594847518983
15.0305454038043
15.0305454038043
15.1832503164053
15.1832503164053
15.3351450554847
15.3351450554847
15.4901795191573
15.4901795191573
15.6532112566060
15.6532112566060
15.8283542598362
15.8283542598362
16.0073865731810
16.0073865731810
16.1817265625420
16.1817265625420
16.3492011319241
16.3492011319241
16.5099532922761
16.5099532922761
16.6578980792259
16.6578980792259
16.7886746162971
16.7886746162971
16.8954588526016
16.8954588526016
16.9785677921761
16.9785677921761
17.0527551645153
17.0527551645153
17.1407737725109
17.1407737725109
17.2526190758617
17.2526190758617
17.3871457732002
17.3871457732002
17.5448141797990
17.5448141797990
17.7173626996498
17.7173626996498
17.9199637365191
17.9199637365191
18.1524478896804
18.1524478896804
18.4028382378763
18.4028382378763
18.6565638347900
18.6565638347900
18.8961521802370
18.8961521802370
19.1100333298180
19.1100333298180
19.2797228213142
19.2797228213142
19.4044387329355
19.4044387329355
19.4967819111154
19.4967819111154
19.5618908359168
19.5618908359168
19.6049817982238
19.6049817982238
19.6463853893632
19.6463853893632
19.6910575032830
19.6910575032830
19.7269689736532
19.7269689736532
19.7374054898760
19.7374054898760
19.7101543859793
19.7101543859793
19.6403778425497
19.6403778425497
19.5325180947014
19.5325180947014
19.3983306726044
19.3983306726044
19.2323642040801
19.2323642040801
19.0328864954039
19.0328864954039
18.8029192649121
18.8029192649121
18.5409629910203
18.5409629910203
18.2476054253858
18.2476054253858
17.9216434745589
17.9216434745589
17.5519467476101
17.5519467476101
17.1496399582530
17.1496399582530
16.7187854233651
16.7187854233651
16.2736878748826
16.2736878748826
15.8311067789926
15.8311067789926
15.3816285258784
15.3816285258784
14.9434792793051
14.9434792793051
14.5057234064389
14.5057234064389
14.0465801293572
14.0465801293572
13.5757488557295
13.5757488557295
13.1197106193376
13.1197106193376
12.6867258404087
12.6867258404087
12.2559061522983
12.2559061522983
11.8090116252822
11.8090116252822
11.3711265634810
11.3711265634810
10.9567570412250
10.9567570412250
10.5714760189592
10.5714760189592
10.2261774788223
10.2261774788223
9.93554496008166
9.93554496008166
9.70080371530553
9.70080371530553
9.52782381409321
9.52782381409321
9.41403342904567
9.41403342904567
9.35286331626127
9.35286331626127
9.33881811413186
9.33881811413186
9.36301207876562
9.36301207876562
9.40928531613011
9.40928531613011
9.46029014453903
9.46029014453903
9.50790012412318
9.50790012412318
9.55180772343093
9.55180772343093
9.59400182454986
9.59400182454986
9.62990224850384
9.62990224850384
9.65401170452069
9.65401170452069
9.66113237039041
9.66113237039041
9.64918734015610
9.64918734015610
9.62012106109392
9.62012106109392
9.57853930685990
9.57853930685990
9.52758068244090
9.52758068244090
9.46807985272602
9.46807985272602
9.40354431085370
9.40354431085370
9.34130353424033
9.34130353424033
9.30316355971467
9.30316355971467
9.32377193171280
9.32377193171280
9.41578827120467
9.41578827120467
9.59379087182121
9.59379087182121
9.85238160883617
9.85238160883617
10.1642683376514
10.1642683376514
10.4874943162960
10.4874943162960
10.7886524106527
10.7886524106527
11.0565273040436
11.0565273040436
11.2929284145499
11.2929284145499
11.5035361641841
11.5035361641841
11.6839122524421
11.6839122524421
11.8296624548566
11.8296624548566
11.9386154003255
11.9386154003255
12.0086849021005
12.0086849021005
12.0392146202513
12.0392146202513
12.0300707512378
12.0300707512378
11.9867068476417
11.9867068476417
11.9122448739151
11.9122448739151
11.8138507990557
11.8138507990557
11.6969841717772
11.6969841717772
11.5690732564940
11.5690732564940
11.4447881415914
11.4447881415914
11.3376650100737
11.3376650100737
11.2518143145950
11.2518143145950
11.1800508513720
11.1800508513720
11.1314306871329
11.1314306871329
11.1094248778788
11.1094248778788
11.1206366677639
11.1206366677639
11.1711023532322
11.1711023532322
11.2545617090186
11.2545617090186
11.3576356705570
11.3576356705570
11.4705529874928
11.4705529874928
11.5911435860948
11.5911435860948
11.7040792179508
11.7040792179508
11.8005859992517
11.8005859992517
11.8749847042178
11.8749847042178
11.9247287041636
11.9247287041636
11.9445543932608
11.9445543932608
11.9482283262970
11.9482283262970
11.9506163237436
11.9506163237436
11.9546355556617
11.9546355556617
11.9962259219215
11.9962259219215
12.0990424557322
12.0990424557322
12.2645975392401
12.2645975392401
12.4905258311192
12.4905258311192
12.7649998855327
12.7649998855327
13.0478911737479
13.0478911737479
13.3161642026202
13.3161642026202
13.5568823520338
13.5568823520338
13.7681877134836
13.7681877134836
13.9498119108850
13.9498119108850
14.0968316885523
14.0968316885523
14.2080316458607
14.2080316458607
14.2824987624669
14.2824987624669
14.3193846397152
14.3193846397152
14.3165878531359
14.3165878531359
14.2855000931863
14.2855000931863
14.2403085451174
14.2403085451174
14.1803117659450
14.1803117659450
14.1057169245536
14.1057169245536
14.0176679728047
14.0176679728047
13.9234742870722
13.9234742870722
13.8351961083799
13.8351961083799
13.7606843217954
13.7606843217954
13.7200834316891
13.7200834316891
13.7259964307788
13.7259964307788
13.7726853089273
13.7726853089273
13.8472497203304
13.8472497203304
13.9283499205357
13.9283499205357
13.9988582492701
13.9988582492701
14.0483026474471
14.0483026474471
14.0811605897202
14.0811605897202
14.1075583113640
14.1075583113640
14.1330624366092
14.1330624366092
14.1609585594126
14.1609585594126
14.1897309355024
14.1897309355024
14.2141391390261
14.2141391390261
14.2248315803015
14.2248315803015
14.2218919322745
14.2218919322745
14.2048759483688
14.2048759483688
14.1723608444002
14.1723608444002
14.1240515391415
14.1240515391415
14.0622722321434
14.0622722321434
13.9901436528552
13.9901436528552
13.9150239543084
13.9150239543084
13.8630137839981
13.8630137839981
13.8488942071677
13.8488942071677
13.8830293901010
13.8830293901010
13.9643588592587
13.9643588592587
14.0936774485131
14.0936774485131
14.2620981377165
14.2620981377165
14.4594687026403
14.4594687026403
14.6656864545320
14.6656864545320
14.8594847518983
14.8594847518983
15.0305454038043
15.0305454038043
15.1832503164053
15.1832503164053
15.3351450554847
15.3351450554847
15.4901795191573
15.4901795191573
15.6532112566060
15.6532112566060
15.8283542598362
15.8283542598362
16.0073865731810
16.0073865731810
16.1817265625420
16.1817265625420
16.3492011319241
16.3492011319241
16.5099532922761
16.5099532922761
16.6578980792259
16.6578980792259
16.7886746162971
16.7886746162971
16.8954588526016
16.8954588526016
16.9785677921761
16.9785677921761
17.0527551645153
17.0527551645153
17.1407737725109
17.1407737725109
17.2526190758617
17.2526190758617
17.3871457732002
17.3871457732002
17.5448141797990
17.5448141797990
17.7173626996498
17.7173626996498
17.9199637365191
17.9199637365191
18.1524478896804
18.1524478896804
18.4028382378763
18.4028382378763
18.6565638347900
18.6565638347900
18.8961521802370
18.8961521802370
19.1100333298180
19.1100333298180
19.2797228213142
19.2797228213142
19.4044387329355
19.4044387329355
19.4967819111154
19.4967819111154
19.5618908359168
19.5618908359168
19.6049817982238
19.6049817982238
19.6463853893632
19.6463853893632
19.6910575032830
19.6910575032830
19.7269689736532
19.7269689736532
19.7374054898760
19.7374054898760
19.7101543859793
19.7101543859793
19.6403778425497
19.6403778425497
19.5325180947014
19.5325180947014
19.3983306726044
19.3983306726044
19.2323642040801
19.2323642040801
19.0328864954039
19.0328864954039
18.8029192649121
18.8029192649121
18.5409629910203
18.5409629910203
18.2476054253858
18.2476054253858
17.8332379972873
17.8332379972873
17.4626738137244
17.4626738137244
17.0697724256472
17.0697724256472
16.6579074093773
16.6579074093773
16.2313416025487
16.2313416025487
15.7959141399795
15.7959141399795
15.3533456339715
15.3533456339715
14.9159973142656
14.9159973142656
14.4737048706248
14.4737048706248
14.0151862493282
14.0151862493282
13.5493605756057
13.5493605756057
13.1162704472537
13.1162704472537
12.7118731261057
12.7118731261057
12.2923505324901
12.2923505324901
11.8495093296422
11.8495093296422
11.4176201741476
11.4176201741476
11.0067833107229
11.0067833107229
10.6208137884623
10.6208137884623
10.2791657236354
10.2791657236354
10.0081436546634
10.0081436546634
9.80355841258671
9.80355841258671
9.65975205596080
9.65975205596080
9.57336132848621
9.57336132848621
9.52982464871245
9.52982464871245
9.52696916468575
9.52696916468575
9.55661984697420
9.55661984697420
9.60437811335527
9.60437811335527
9.65375255094686
9.65375255094686
9.70044814521709
9.70044814521709
9.74533318954139
9.74533318954139
9.78815795444971
9.78815795444971
9.82380257758337
9.82380257758337
9.84720701825348
9.84720701825348
9.85323003475610
9.85323003475610
9.83978451270503
9.83978451270503
9.80879509858059
9.80879509858059
9.76419284138873
9.76419284138873
9.70830660475088
9.70830660475088
9.64163803211898
9.64163803211898
9.56667673644574
9.56667673644574
9.49164851022510
9.49164851022510
9.45181885400575
9.45181885400575
9.47976887877920
9.47976887877920
9.59027167424378
9.59027167424378
9.80019681550598
9.80019681550598
10.0908706414566
10.0908706414566
10.4289005728932
10.4289005728932
10.7677612782316
10.7677612782316
11.0831236124219
11.0831236124219
11.3674606052928
11.3674606052928
11.6174271165786
11.6174271165786
11.8366309481413
11.8366309481413
12.0229349752140
12.0229349752140
12.1727936302919
12.1727936302919
12.2820506275734
12.2820506275734
12.3500302117197
12.3500302117197
12.3766908616946
12.3766908616946
12.3649693736018
12.3649693736018
12.3193227629634
12.3193227629634
12.2481004481193
12.2481004481193
12.1586612608489
12.1586612608489
12.0542342877498
12.0542342877498
11.9396719081047
11.9396719081047
11.8307473589060
11.8307473589060
11.7339260295447
11.7339260295447
11.6523534627255
11.6523534627255
11.5892786372317
11.5892786372317
11.5538623636652
11.5538623636652
11.5491344601890
11.5491344601890
11.5768314548101
11.5768314548101
11.6328768542379
11.6328768542379
11.7140583942605
11.7140583942605
11.8128209831404
11.8128209831404
11.9268586531965
11.9268586531965
12.0417449854591
12.0417449854591
12.1527560968104
12.1527560968104
12.2487423238194
12.2487423238194
12.3243593534083
12.3243593534083
12.3766544845530
12.3766544845530
12.4052790870528
12.4052790870528
12.4173762229634
12.4173762229634
12.4215046219279
12.4215046219279
12.4343206666873
12.4343206666873
12.4866669396912
12.4866669396912
12.5908952574773
12.5908952574773
12.7550783684768
12.7550783684768
12.9673218095197
12.9673218095197
13.2114724419985
13.2114724419985
13.4688621049971
13.4688621049971
13.7253728395347
13.7253728395347
13.9668149404989
13.9668149404989
14.1844288164385
14.1844288164385
14.3745723305353
14.3745723305353
14.5295828677099
14.5295828677099
14.6473537681245
14.6473537681245
14.7286980522019
14.7286980522019
14.7643707590617
14.7643707590617
14.7538554088175
14.7538554088175
14.7150797951182
14.7150797951182
14.6617765047960
14.6617765047960
14.6015753433481
14.6015753433481
14.5317703306732
14.5317703306732
14.4484418822841
14.4484418822841
14.3511707140789
14.3511707140789
14.2530247746393
14.2530247746393
14.1734704024483
14.1734704024483
14.1306672542047
14.1306672542047
14.1271860608575
14.1271860608575
14.1679052873991
14.1679052873991
14.2422768524889
14.2422768524889
14.3225493722175
14.3225493722175
14.3898323099125
14.3898323099125
14.4331943604889
14.4331943604889
14.4553028618200
14.4553028618200
14.4635014567054
14.4635014567054
14.4671803113352
14.4671803113352
14.4709640651274
14.4709640651274
14.4751199627696
14.4751199627696
14.4776033912248
14.4776033912248
14.4724613303259
14.4724613303259
14.4530702257964
14.4530702257964
14.4231561045865
14.4231561045865
14.3794818742800
14.3794818742800
14.3241882338920
14.3241882338920
14.2551029426445
14.2551029426445
14.1765747592615
14.1765747592615
14.0998894341985
14.0998894341985
14.0412274601041
14.0412274601041
14.0188222315248
14.0188222315248
14.0454283500321
14.0454283500321
14.1235137891641
14.1235137891641
14.2478957271952
14.2478957271952
14.4116779683330
14.4116779683330
14.6062918780124
14.6062918780124
14.8107987806606
14.8107987806606
15.0055187558989
15.0055187558989
15.1771975773493
15.1771975773493
15.3302759746044
15.3302759746044
15.4850182840036
15.4850182840036
15.6445898868169
15.6445898868169
15.8162329733280
15.8162329733280
15.9967037605536
15.9967037605536
16.1771671030200
16.1771671030200
16.3527451449493
16.3527451449493
16.5291351114322
16.5291351114322
16.7003964339721
16.7003964339721
16.8577580878428
16.8577580878428
16.9957152439076
16.9957152439076
17.1068524269218
17.1068524269218
17.1961783717265
17.1961783717265
17.2709064041165
17.2709064041165
17.3499721515894
17.3499721515894
17.4436673481790
17.4436673481790
17.5645424151999
17.5645424151999
17.7068319188390
17.7068319188390
17.8653386839813
17.8653386839813
18.0602526170092
18.0602526170092
18.2797629820975
18.2797629820975
18.5249261489810
18.5249261489810
18.7882361996776
18.7882361996776
19.0459158500218
19.0459158500218
19.2745844315507
19.2745844315507
19.4491158802591
19.4491158802591
19.5735506080498
19.5735506080498
19.6657177406734
19.6657177406734
19.7312327075027
19.7312327075027
19.7785270810193
19.7785270810193
19.8211863396576
19.8211863396576
19.8614116796746
19.8614116796746
19.8913441343700
19.8913441343700
19.8948335033304
19.8948335033304
19.8516005446724
19.8516005446724
19.7641306049819
19.7641306049819
19.6360226757935
19.6360226757935
19.4744383718537
19.4744383718537
19.2793816425468
19.2793816425468
19.0502940372046
19.0502940372046
18.7950622631737
18.7950622631737
18.5046914568957
18.5046914568957
18.1802874058285
18.1802874058285
17.8332379972873
17.8332379972873
17.4626738137244
17.4626738137244
17.0697724256472
17.0697724256472
16.6579074093773
16.6579074093773
16.2313416025487
16.2313416025487
15.7959141399795
15.7959141399795
15.3533456339715
15.3533456339715
14.9159973142656
14.9159973142656
14.4737048706248
14.4737048706248
14.0151862493282
14.0151862493282
13.5493605756057
13.5493605756057
13.1162704472537
13.1162704472537
12.7118731261057
12.7118731261057
12.2923505324901
12.2923505324901
11.8495093296422
11.8495093296422
11.4176201741476
11.4176201741476
11.0067833107229
11.0067833107229
10.6208137884623
10.6208137884623
10.2791657236354
10.2791657236354
10.0081436546634
10.0081436546634
9.80355841258671
9.80355841258671
9.65975205596080
9.65975205596080
9.57336132848621
9.57336132848621
9.52982464871245
9.52982464871245
9.52696916468575
9.52696916468575
9.55661984697420
9.55661984697420
9.60437811335527
9.60437811335527
9.65375255094686
9.65375255094686
9.70044814521709
9.70044814521709
9.74533318954139
9.74533318954139
9.78815795444971
9.78815795444971
9.82380257758337
9.82380257758337
9.84720701825348
9.84720701825348
9.85323003475610
9.85323003475610
9.83978451270503
9.83978451270503
9.80879509858059
9.80879509858059
9.76419284138873
9.76419284138873
9.70830660475088
9.70830660475088
9.64163803211898
9.64163803211898
9.56667673644574
9.56667673644574
9.49164851022510
9.49164851022510
9.45181885400575
9.45181885400575
9.47976887877920
9.47976887877920
9.59027167424378
9.59027167424378
9.80019681550598
9.80019681550598
10.0908706414566
10.0908706414566
10.4289005728932
10.4289005728932
10.7677612782316
10.7677612782316
11.0831236124219
11.0831236124219
11.3674606052928
11.3674606052928
11.6174271165786
11.6174271165786
11.8366309481413
11.8366309481413
12.0229349752140
12.0229349752140
12.1727936302919
12.1727936302919
12.2820506275734
12.2820506275734
12.3500302117197
12.3500302117197
12.3766908616946
12.3766908616946
12.3649693736018
12.3649693736018
12.3193227629634
12.3193227629634
12.2481004481193
12.2481004481193
12.1586612608489
12.1586612608489
12.0542342877498
12.0542342877498
11.9396719081047
11.9396719081047
11.8307473589060
11.8307473589060
11.7339260295447
11.7339260295447
11.6523534627255
11.6523534627255
11.5892786372317
11.5892786372317
11.5538623636652
11.5538623636652
11.5491344601890
11.5491344601890
11.5768314548101
11.5768314548101
11.6328768542379
11.6328768542379
11.7140583942605
11.7140583942605
11.8128209831404
11.8128209831404
11.9268586531965
11.9268586531965
12.0417449854591
12.0417449854591
12.1527560968104
12.1527560968104
12.2487423238194
12.2487423238194
12.3243593534083
12.3243593534083
12.3766544845530
12.3766544845530
12.4052790870528
12.4052790870528
12.4173762229634
12.4173762229634
12.4215046219279
12.4215046219279
12.4343206666873
12.4343206666873
12.4866669396912
12.4866669396912
12.5908952574773
12.5908952574773
12.7550783684768
12.7550783684768
12.9673218095197
12.9673218095197
13.2114724419985
13.2114724419985
13.4688621049971
13.4688621049971
13.7253728395347
13.7253728395347
13.9668149404989
13.9668149404989
14.1844288164385
14.1844288164385
14.3745723305353
14.3745723305353
14.5295828677099
14.5295828677099
14.6473537681245
14.6473537681245
14.7286980522019
14.7286980522019
14.7643707590617
14.7643707590617
14.7538554088175
14.7538554088175
14.7150797951182
14.7150797951182
14.6617765047960
14.6617765047960
14.6015753433481
14.6015753433481
14.5317703306732
14.5317703306732
14.4484418822841
14.4484418822841
14.3511707140789
14.3511707140789
14.2530247746393
14.2530247746393
14.1734704024483
14.1734704024483
14.1306672542047
14.1306672542047
14.1271860608575
14.1271860608575
14.1679052873991
14.1679052873991
14.2422768524889
14.2422768524889
14.3225493722175
14.3225493722175
14.3898323099125
14.3898323099125
14.4331943604889
14.4331943604889
14.4553028618200
14.4553028618200
14.4635014567054
14.4635014567054
14.4671803113352
14.4671803113352
14.4709640651274
14.4709640651274
14.4751199627696
14.4751199627696
14.4776033912248
14.4776033912248
14.4724613303259
14.4724613303259
14.4530702257964
14.4530702257964
14.4231561045865
14.4231561045865
14.3794818742800
14.3794818742800
14.3241882338920
14.3241882338920
14.2551029426445
14.2551029426445
14.1765747592615
14.1765747592615
14.0998894341985
14.0998894341985
14.0412274601041
14.0412274601041
14.0188222315248
14.0188222315248
14.0454283500321
14.0454283500321
14.1235137891641
14.1235137891641
14.2478957271952
14.2478957271952
14.4116779683330
14.4116779683330
14.6062918780124
14.6062918780124
14.8107987806606
14.8107987806606
15.0055187558989
15.0055187558989
15.1771975773493
15.1771975773493
15.3302759746044
15.3302759746044
15.4850182840036
15.4850182840036
15.6445898868169
15.6445898868169
15.8162329733280
15.8162329733280
15.9967037605536
15.9967037605536
16.1771671030200
16.1771671030200
16.3527451449493
16.3527451449493
16.5291351114322
16.5291351114322
16.7003964339721
16.7003964339721
16.8577580878428
16.8577580878428
16.9957152439076
16.9957152439076
17.1068524269218
17.1068524269218
17.1961783717265
17.1961783717265
17.2709064041165
17.2709064041165
17.3499721515894
17.3499721515894
17.4436673481790
17.4436673481790
17.5645424151999
17.5645424151999
17.7068319188390
17.7068319188390
17.8653386839813
17.8653386839813
18.0602526170092
18.0602526170092
18.2797629820975
18.2797629820975
18.5249261489810
18.5249261489810
18.7882361996776
18.7882361996776
19.0459158500218
19.0459158500218
19.2745844315507
19.2745844315507
19.4491158802591
19.4491158802591
19.5735506080498
19.5735506080498
19.6657177406734
19.6657177406734
19.7312327075027
19.7312327075027
19.7785270810193
19.7785270810193
19.8211863396576
19.8211863396576
19.8614116796746
19.8614116796746
19.8913441343700
19.8913441343700
19.8948335033304
19.8948335033304
19.8516005446724
19.8516005446724
19.7641306049819
19.7641306049819
19.6360226757935
19.6360226757935
19.4744383718537
19.4744383718537
19.2793816425468
19.2793816425468
19.0502940372046
19.0502940372046
18.7950622631737
18.7950622631737
18.5046914568957
18.5046914568957
18.1802874058285
18.1802874058285
17.7807842814689
17.7807842814689
17.3920475574515
17.3920475574515
16.9887256402522
16.9887256402522
16.5817818450687
16.5817818450687
16.1579769667160
16.1579769667160
15.7253078285612
15.7253078285612
15.2895731175599
15.2895731175599
14.8525559418615
14.8525559418615
14.4042105936818
14.4042105936818
13.9509796554346
13.9509796554346
13.4989310313556
13.4989310313556
13.0883958484611
13.0883958484611
12.7078653748126
12.7078653748126
12.2974920028573
12.2974920028573
11.8646894905887
11.8646894905887
11.4401935974110
11.4401935974110
11.0377118326924
11.0377118326924
10.6583914356926
10.6583914356926
10.3256544873901
10.3256544873901
10.0757528122893
10.0757528122893
9.89825456349229
9.89825456349229
9.78132367979490
9.78132367979490
9.71741850179602
9.71741850179602
9.69030321148129
9.69030321148129
9.69721648030376
9.69721648030376
9.73322170614744
9.73322170614744
9.78537873303471
9.78537873303471
9.83614447527902
9.83614447527902
9.88459840842732
9.88459840842732
9.93159622369627
9.93159622369627
9.97441115946193
9.97441115946193
10.0085151624629
10.0085151624629
10.0284568374071
10.0284568374071
10.0287805478489
10.0287805478489
10.0122248409445
10.0122248409445
9.97747606792584
9.97747606792584
9.92760632067513
9.92760632067513
9.86644629370151
9.86644629370151
9.79484602120468
9.79484602120468
9.71415328539009
9.71415328539009
9.63486207653490
9.63486207653490
9.59842475581701
9.59842475581701
9.64046228860103
9.64046228860103
9.77586844845878
9.77586844845878
10.0160877531510
10.0160877531510
10.3396170823807
10.3396170823807
10.6937680140223
10.6937680140223
11.0406943836990
11.0406943836990
11.3656709035906
11.3656709035906
11.6596209389976
11.6596209389976
11.9151767455302
11.9151767455302
12.1398352432691
12.1398352432691
12.3301582013315
12.3301582013315
12.4801037499438
12.4801037499438
12.5872635103338
12.5872635103338
12.6515721333881
12.6515721333881
12.6749165731572
12.6749165731572
12.6641822908226
12.6641822908226
12.6267390680359
12.6267390680359
12.5667581007075
12.5667581007075
12.4925408949773
12.4925408949773
12.4061973466455
12.4061973466455
12.3146300020167
12.3146300020167
12.2264975627860
12.2264975627860
12.1509974536261
12.1509974536261
12.0882984517989
12.0882984517989
12.0433031381123
12.0433031381123
12.0253572379753
12.0253572379753
12.0325064117136
12.0325064117136
12.0657377602913
12.0657377602913
12.1198768731115
12.1198768731115
12.1965927901577
12.1965927901577
12.2927013769734
12.2927013769734
12.4025817109515
12.4025817109515
12.5139512446938
12.5139512446938
12.6213064029715
12.6213064029715
12.7164934986831
12.7164934986831
12.7859661465835
12.7859661465835
12.8341894150617
12.8341894150617
12.8684405957250
12.8684405957250
12.8862602211168
12.8862602211168
12.8983858732255
12.8983858732255
12.9369769531848
12.9369769531848
13.0104456988725
13.0104456988725
13.1193178552598
13.1193178552598
13.2721952540832
13.2721952540832
13.4572227167052
13.4572227167052
13.6661596696583
13.6661596696583
13.8929191597911
13.8929191597911
14.1244894397979
14.1244894397979
14.3509520978780
14.3509520978780
14.5644774669051
14.5644774669051
14.7624504374862
14.7624504374862
14.9318860044377
14.9318860044377
15.0649728510646
15.0649728510646
15.1548717037944
15.1548717037944
15.1934925086335
15.1934925086335
15.1844043259591
15.1844043259591
15.1453557120956
15.1453557120956
15.0913647654898
15.0913647654898
15.0276594041380
15.0276594041380
14.9549084995552
14.9549084995552
14.8690248897227
14.8690248897227
14.7711413960903
14.7711413960903
14.6703607645267
14.6703607645267
14.5917951807300
14.5917951807300
14.5472727019544
14.5472727019544
14.5413057230941
14.5413057230941
14.5781148290130
14.5781148290130
14.6454285914974
14.6454285914974
14.7187148873160
14.7187148873160
14.7774599329610
14.7774599329610
14.8098398471534
14.8098398471534
14.8149843656684
14.8149843656684
14.8031809617199
14.8031809617199
14.7826459689225
14.7826459689225
14.7571247832749
14.7571247832749
14.7335008574479
14.7335008574479
14.7108205088990
14.7108205088990
14.6850650123689
14.6850650123689
14.6513873109168
14.6513873109168
14.6094797029871
14.6094797029871
14.5585902203241
14.5585902203241
14.4994386374470
14.4994386374470
14.4293570645348
14.4293570645348
14.3522478706950
14.3522478706950
14.2792192097750
14.2792192097750
14.2201635519594
14.2201635519594
14.1920727302485
14.1920727302485
14.2108253639600
14.2108253639600
14.2814141057549
14.2814141057549
14.3988479438877
14.3988479438877
14.5565462218025
14.5565462218025
14.7448668611535
14.7448668611535
14.9414005220291
14.9414005220291
15.1272499605817
15.1272499605817
15.2964033323748
15.2964033323748
15.4601593862859
15.4601593862859
15.6274407583741
15.6274407583741
15.7999966981712
15.7999966981712
15.9832402362135
15.9832402362135
16.1732555452672
16.1732555452672
16.3632454543682
16.3632454543682
16.5519010686790
16.5519010686790
16.7421354563431
16.7421354563431
16.9220178041064
16.9220178041064
17.0844843302228
17.0844843302228
17.2220831449011
17.2220831449011
17.3377264524182
17.3377264524182
17.4379507878040
17.4379507878040
17.5243638343417
17.5243638343417
17.6067069081718
17.6067069081718
17.6935504370924
17.6935504370924
17.7986361208468
17.7986361208468
17.9178673668699
17.9178673668699
18.0552037941586
18.0552037941586
18.2175276441228
18.2175276441228
18.4058746304596
18.4058746304596
18.6373581797015
18.6373581797015
18.9039425710205
18.9039425710205
19.1706959773554
19.1706959773554
19.4024013837085
19.4024013837085
19.5776272121363
19.5776272121363
19.7117720733735
19.7117720733735
19.8190863424879
19.8190863424879
19.8986429371726
19.8986429371726
19.9593520869395
19.9593520869395
20.0132362448502
20.0132362448502
20.0612994031970
20.0612994031970
20.0926935087503
20.0926935087503
20.0954185793046
20.0954185793046
20.0490865730164
20.0490865730164
19.9511866558732
19.9511866558732
19.8046548476892
19.8046548476892
19.6202768926429
19.6202768926429
19.3973075941996
19.3973075941996
19.1387412795010
19.1387412795010
18.8514440866502
18.8514440866502
18.5235203665267
18.5235203665267
18.1611286363296
18.1611286363296
17.7807842814689
17.7807842814689
17.3920475574515
17.3920475574515
16.9887256402522
16.9887256402522
16.5817818450687
16.5817818450687
16.1579769667160
16.1579769667160
15.7253078285612
15.7253078285612
15.2895731175599
15.2895731175599
14.8525559418615
14.8525559418615
14.4042105936818
14.4042105936818
13.9509796554346
13.9509796554346
13.4989310313556
13.4989310313556
13.0883958484611
13.0883958484611
12.7078653748126
12.7078653748126
12.2974920028573
12.2974920028573
11.8646894905887
11.8646894905887
11.4401935974110
11.4401935974110
11.0377118326924
11.0377118326924
10.6583914356926
10.6583914356926
10.3256544873901
10.3256544873901
10.0757528122893
10.0757528122893
9.89825456349229
9.89825456349229
9.78132367979490
9.78132367979490
9.71741850179602
9.71741850179602
9.69030321148129
9.69030321148129
9.69721648030376
9.69721648030376
9.73322170614744
9.73322170614744
9.78537873303471
9.78537873303471
9.83614447527902
9.83614447527902
9.88459840842732
9.88459840842732
9.93159622369627
9.93159622369627
9.97441115946193
9.97441115946193
10.0085151624629
10.0085151624629
10.0284568374071
10.0284568374071
10.0287805478489
10.0287805478489
10.0122248409445
10.0122248409445
9.97747606792584
9.97747606792584
9.92760632067513
9.92760632067513
9.86644629370151
9.86644629370151
9.79484602120468
9.79484602120468
9.71415328539009
9.71415328539009
9.63486207653490
9.63486207653490
9.59842475581701
9.59842475581701
9.64046228860103
9.64046228860103
9.77586844845878
9.77586844845878
10.0160877531510
10.0160877531510
10.3396170823807
10.3396170823807
10.6937680140223
10.6937680140223
11.0406943836990
11.0406943836990
11.3656709035906
11.3656709035906
11.6596209389976
11.6596209389976
11.9151767455302
11.9151767455302
12.1398352432691
12.1398352432691
12.3301582013315
12.3301582013315
12.4801037499438
12.4801037499438
12.5872635103338
12.5872635103338
12.6515721333881
12.6515721333881
12.6749165731572
12.6749165731572
12.6641822908226
12.6641822908226
12.6267390680359
12.6267390680359
12.5667581007075
12.5667581007075
12.4925408949773
12.4925408949773
12.4061973466455
12.4061973466455
12.3146300020167
12.3146300020167
12.2264975627860
12.2264975627860
12.1509974536261
12.1509974536261
12.0882984517989
12.0882984517989
12.0433031381123
12.0433031381123
12.0253572379753
12.0253572379753
12.0325064117136
12.0325064117136
12.0657377602913
12.0657377602913
12.1198768731115
12.1198768731115
12.1965927901577
12.1965927901577
12.2927013769734
12.2927013769734
12.4025817109515
12.4025817109515
12.5139512446938
12.5139512446938
12.6213064029715
12.6213064029715
12.7164934986831
12.7164934986831
12.7859661465835
12.7859661465835
12.8341894150617
12.8341894150617
12.8684405957250
12.8684405957250
12.8862602211168
12.8862602211168
12.8983858732255
12.8983858732255
12.9369769531848
12.9369769531848
13.0104456988725
13.0104456988725
13.1193178552598
13.1193178552598
13.2721952540832
13.2721952540832
13.4572227167052
13.4572227167052
13.6661596696583
13.6661596696583
13.8929191597911
13.8929191597911
14.1244894397979
14.1244894397979
14.3509520978780
14.3509520978780
14.5644774669051
14.5644774669051
14.7624504374862
14.7624504374862
14.9318860044377
14.9318860044377
15.0649728510646
15.0649728510646
15.1548717037944
15.1548717037944
15.1934925086335
15.1934925086335
15.1844043259591
15.1844043259591
15.1453557120956
15.1453557120956
15.0913647654898
15.0913647654898
15.0276594041380
15.0276594041380
14.9549084995552
14.9549084995552
14.8690248897227
14.8690248897227
14.7711413960903
14.7711413960903
14.6703607645267
14.6703607645267
14.5917951807300
14.5917951807300
14.5472727019544
14.5472727019544
14.5413057230941
14.5413057230941
14.5781148290130
14.5781148290130
14.6454285914974
14.6454285914974
14.7187148873160
14.7187148873160
14.7774599329610
14.7774599329610
14.8098398471534
14.8098398471534
14.8149843656684
14.8149843656684
14.8031809617199
14.8031809617199
14.7826459689225
14.7826459689225
14.7571247832749
14.7571247832749
14.7335008574479
14.7335008574479
14.7108205088990
14.7108205088990
14.6850650123689
14.6850650123689
14.6513873109168
14.6513873109168
14.6094797029871
14.6094797029871
14.5585902203241
14.5585902203241
14.4994386374470
14.4994386374470
14.4293570645348
14.4293570645348
14.3522478706950
14.3522478706950
14.2792192097750
14.2792192097750
14.2201635519594
14.2201635519594
14.1920727302485
14.1920727302485
14.2108253639600
14.2108253639600
14.2814141057549
14.2814141057549
14.3988479438877
14.3988479438877
14.5565462218025
14.5565462218025
14.7448668611535
14.7448668611535
14.9414005220291
14.9414005220291
15.1272499605817
15.1272499605817
15.2964033323748
15.2964033323748
15.4601593862859
15.4601593862859
15.6274407583741
15.6274407583741
15.7999966981712
15.7999966981712
15.9832402362135
15.9832402362135
16.1732555452672
16.1732555452672
16.3632454543682
16.3632454543682
16.5519010686790
16.5519010686790
16.7421354563431
16.7421354563431
16.9220178041064
16.9220178041064
17.0844843302228
17.0844843302228
17.2220831449011
17.2220831449011
17.3377264524182
17.3377264524182
17.4379507878040
17.4379507878040
17.5243638343417
17.5243638343417
17.6067069081718
17.6067069081718
17.6935504370924
17.6935504370924
17.7986361208468
17.7986361208468
17.9178673668699
17.9178673668699
18.0552037941586
18.0552037941586
18.2175276441228
18.2175276441228
18.4058746304596
18.4058746304596
18.6373581797015
18.6373581797015
18.9039425710205
18.9039425710205
19.1706959773554
19.1706959773554
19.4024013837085
19.4024013837085
19.5776272121363
19.5776272121363
19.7117720733735
19.7117720733735
19.8190863424879
19.8190863424879
19.8986429371726
19.8986429371726
19.9593520869395
19.9593520869395
20.0132362448502
20.0132362448502
20.0612994031970
20.0612994031970
20.0926935087503
20.0926935087503
20.0954185793046
20.0954185793046
20.0490865730164
20.0490865730164
19.9511866558732
19.9511866558732
19.8046548476892
19.8046548476892
19.6202768926429
19.6202768926429
19.3973075941996
19.3973075941996
19.1387412795010
19.1387412795010
18.8514440866502
18.8514440866502
18.5235203665267
18.5235203665267
18.1611286363296
18.1611286363296
17.7714859773330
17.7714859773330
17.3498886599476
17.3498886599476
16.9171957918358
16.9171957918358
16.4849372687571
16.4849372687571
16.0596503614874
16.0596503614874
15.6278142031666
15.6278142031666
15.1953907006847
15.1953907006847
14.7548489479629
14.7548489479629
14.3078827182073
14.3078827182073
13.8656416237651
13.8656416237651
13.4368207323818
13.4368207323818
13.0476413686514
13.0476413686514
12.6778767288670
12.6778767288670
12.2786423055755
12.2786423055755
11.8573260047981
11.8573260047981
11.4448969390003
11.4448969390003
11.0559294310039
11.0559294310039
10.6918647294870
10.6918647294870
10.3808834398399
10.3808834398399
10.1610990819915
10.1610990819915
10.0141097284918
10.0141097284918
9.92278252675161
9.92278252675161
9.87649852208381
9.87649852208381
9.86148850857052
9.86148850857052
9.87542048384925
9.87542048384925
9.91629503228166
9.91629503228166
9.97494816498526
9.97494816498526
10.0347422552904
10.0347422552904
10.0887019840263
10.0887019840263
10.1361583918419
10.1361583918419
10.1742992419715
10.1742992419715
10.2017514571869
10.2017514571869
10.2137976763758
10.2137976763758
10.2062393850844
10.2062393850844
10.1832024976593
10.1832024976593
10.1421791754487
10.1421791754487
10.0847488573431
10.0847488573431
10.0148654341392
10.0148654341392
9.93799297489174
9.93799297489174
9.86055809214649
9.86055809214649
9.78898099468050
9.78898099468050
9.76610963465577
9.76610963465577
9.82798316571035
9.82798316571035
9.98743801374824
9.98743801374824
10.2554776691043
10.2554776691043
10.5926035001236
10.5926035001236
10.9499377797188
10.9499377797188
11.3008938681690
11.3008938681690
11.6287182120567
11.6287182120567
11.9260877443871
11.9260877443871
12.1852556227778
12.1852556227778
12.4115989563565
12.4115989563565
12.6014801954807
12.6014801954807
12.7485093869758
12.7485093869758
12.8512015285304
12.8512015285304
12.9121350614205
12.9121350614205
12.9389273431645
12.9389273431645
12.9407892652832
12.9407892652832
12.9203609375350
12.9203609375350
12.8838467708485
12.8838467708485
12.8331632418039
12.8331632418039
12.7747699500241
12.7747699500241
12.7147533137189
12.7147533137189
12.6558146183958
12.6558146183958
12.6018551157292
12.6018551157292
12.5558948739213
12.5558948739213
12.5289685945646
12.5289685945646
12.5219546734920
12.5219546734920
12.5376737862054
12.5376737862054
12.5713879303917
12.5713879303917
12.6258817446200
12.6258817446200
12.7030155583203
12.7030155583203
12.7966584088465
12.7966584088465
12.8957542226830
12.8957542226830
12.9962502664858
12.9962502664858
13.0981494706377
13.0981494706377
13.1849379484632
13.1849379484632
13.2470790721819
13.2470790721819
13.2922947979039
13.2922947979039
13.3233797544774
13.3233797544774
13.3494489984002
13.3494489984002
13.3910526158360
13.3910526158360
13.4516167944370
13.4516167944370
13.5387081355226
13.5387081355226
13.6597741981655
13.6597741981655
13.8029576908493
13.8029576908493
13.9648700522588
13.9648700522588
14.1423996616792
14.1423996616792
14.3334435250186
14.3334435250186
14.5292898799938
14.5292898799938
14.7226656449138
14.7226656449138
14.9240611445903
14.9240611445903
15.1246044404692
15.1246044404692
15.3063477165406
15.3063477165406
15.4515028356897
15.4515028356897
15.5478990545414
15.5478990545414
15.5956421773057
15.5956421773057
15.6075956456983
15.6075956456983
15.5886600452620
15.5886600452620
15.5420654813831
15.5420654813831
15.4749830178351
15.4749830178351
15.3885636257571
15.3885636257571
15.2899992921740
15.2899992921740
15.1899808308097
15.1899808308097
15.0997913078973
15.0997913078973
15.0296062951476
15.0296062951476
14.9868258211841
14.9868258211841
14.9746210877227
14.9746210877227
14.9987483472628
14.9987483472628
15.0538546451243
15.0538546451243
15.1115893885108
15.1115893885108
15.1535302826289
15.1535302826289
15.1664350428083
15.1664350428083
15.1512096840852
15.1512096840852
15.1162386803645
15.1162386803645
15.0698592382662
15.0698592382662
15.0140836477494
15.0140836477494
14.9579766170181
14.9579766170181
14.9107036292704
14.9107036292704
14.8669281386676
14.8669281386676
14.8198547852885
14.8198547852885
14.7691833822211
14.7691833822211
14.7149758534594
14.7149758534594
14.6558312588623
14.6558312588623
14.5891875325939
14.5891875325939
14.5201578730516
14.5201578730516
14.4524783486917
14.4524783486917
14.3937313685479
14.3937313685479
14.3634636718914
14.3634636718914
14.3749942305276
14.3749942305276
14.4359764300185
14.4359764300185
14.5440048237012
14.5440048237012
14.6922632631001
14.6922632631001
14.8697327532950
14.8697327532950
15.0525999377351
15.0525999377351
15.2272705708262
15.2272705708262
15.3976385892964
15.3976385892964
15.5760245888401
15.5760245888401
15.7616036932549
15.7616036932549
15.9554434289364
15.9554434289364
16.1567845686610
16.1567845686610
16.3677468184715
16.3677468184715
16.5826014175292
16.5826014175292
16.7966205582402
16.7966205582402
17.0017491681707
17.0017491681707
17.1852725047382
17.1852725047382
17.3458420052853
17.3458420052853
17.4779027329735
17.4779027329735
17.5969697995613
17.5969697995613
17.7085924250160
17.7085924250160
17.8096006184978
17.8096006184978
17.9025337577902
17.9025337577902
17.9837471632892
17.9837471632892
18.0680310428981
18.0680310428981
18.1623471416065
18.1623471416065
18.2637071098436
18.2637071098436
18.3853735098792
18.3853735098792
18.5401012381088
18.5401012381088
18.7492817613386
18.7492817613386
19.0042810712590
19.0042810712590
19.2642784720584
19.2642784720584
19.4898787576829
19.4898787576829
19.6744097153732
19.6744097153732
19.8324003325745
19.8324003325745
19.9649368141506
19.9649368141506
20.0632789123897
20.0632789123897
20.1382906651707
20.1382906651707
20.2076336255901
20.2076336255901
20.2672493268590
20.2672493268590
20.3046841421792
20.3046841421792
20.3044449023169
20.3044449023169
20.2525663598513
20.2525663598513
20.1467556998128
20.1467556998128
19.9877830800291
19.9877830800291
19.7838322299813
19.7838322299813
19.5424215846892
19.5424215846892
19.2663743589855
19.2663743589855
18.9495466532136
18.9495466532136
18.5895397392806
18.5895397392806
18.1901940134764
18.1901940134764
17.7714859773330
17.7714859773330
17.3498886599476
17.3498886599476
16.9171957918358
16.9171957918358
16.4849372687571
16.4849372687571
16.0596503614874
16.0596503614874
15.6278142031666
15.6278142031666
15.1953907006847
15.1953907006847
14.7548489479629
14.7548489479629
14.3078827182073
14.3078827182073
13.8656416237651
13.8656416237651
13.4368207323818
13.4368207323818
13.0476413686514
13.0476413686514
12.6778767288670
12.6778767288670
12.2786423055755
12.2786423055755
11.8573260047981
11.8573260047981
11.4448969390003
11.4448969390003
11.0559294310039
11.0559294310039
10.6918647294870
10.6918647294870
10.3808834398399
10.3808834398399
10.1610990819915
10.1610990819915
10.0141097284918
10.0141097284918
9.92278252675161
9.92278252675161
9.87649852208381
9.87649852208381
9.86148850857052
9.86148850857052
9.87542048384925
9.87542048384925
9.91629503228166
9.91629503228166
9.97494816498526
9.97494816498526
10.0347422552904
10.0347422552904
10.0887019840263
10.0887019840263
10.1361583918419
10.1361583918419
10.1742992419715
10.1742992419715
10.2017514571869
10.2017514571869
10.2137976763758
10.2137976763758
10.2062393850844
10.2062393850844
10.1832024976593
10.1832024976593
10.1421791754487
10.1421791754487
10.0847488573431
10.0847488573431
10.0148654341392
10.0148654341392
9.93799297489174
9.93799297489174
9.86055809214649
9.86055809214649
9.78898099468050
9.78898099468050
9.76610963465577
9.76610963465577
9.82798316571035
9.82798316571035
9.98743801374824
9.98743801374824
10.2554776691043
10.2554776691043
10.5926035001236
10.5926035001236
10.9499377797188
10.9499377797188
11.3008938681690
11.3008938681690
11.6287182120567
11.6287182120567
11.9260877443871
11.9260877443871
12.1852556227778
12.1852556227778
12.4115989563565
12.4115989563565
12.6014801954807
12.6014801954807
12.7485093869758
12.7485093869758
12.8512015285304
12.8512015285304
12.9121350614205
12.9121350614205
12.9389273431645
12.9389273431645
12.9407892652832
12.9407892652832
12.9203609375350
12.9203609375350
12.8838467708485
12.8838467708485
12.8331632418039
12.8331632418039
12.7747699500241
12.7747699500241
12.7147533137189
12.7147533137189
12.6558146183958
12.6558146183958
12.6018551157292
12.6018551157292
12.5558948739213
12.5558948739213
12.5289685945646
12.5289685945646
12.5219546734920
12.5219546734920
12.5376737862054
12.5376737862054
12.5713879303917
12.5713879303917
12.6258817446200
12.6258817446200
12.7030155583203
12.7030155583203
12.7966584088465
12.7966584088465
12.8957542226830
12.8957542226830
12.9962502664858
12.9962502664858
13.0981494706377
13.0981494706377
13.1849379484632
13.1849379484632
13.2470790721819
13.2470790721819
13.2922947979039
13.2922947979039
13.3233797544774
13.3233797544774
13.3494489984002
13.3494489984002
13.3910526158360
13.3910526158360
13.4516167944370
13.4516167944370
13.5387081355226
13.5387081355226
13.6597741981655
13.6597741981655
13.8029576908493
13.8029576908493
13.9648700522588
13.9648700522588
14.1423996616792
14.1423996616792
14.3334435250186
14.3334435250186
14.5292898799938
14.5292898799938
14.7226656449138
14.7226656449138
14.9240611445903
14.9240611445903
15.1246044404692
15.1246044404692
15.3063477165406
15.3063477165406
15.4515028356897
15.4515028356897
15.5478990545414
15.5478990545414
15.5956421773057
15.5956421773057
15.6075956456983
15.6075956456983
15.5886600452620
15.5886600452620
15.5420654813831
15.5420654813831
15.4749830178351
15.4749830178351
15.3885636257571
15.3885636257571
15.2899992921740
15.2899992921740
15.1899808308097
15.1899808308097
15.0997913078973
15.0997913078973
15.0296062951476
15.0296062951476
14.9868258211841
14.9868258211841
14.9746210877227
14.9746210877227
14.9987483472628
14.9987483472628
15.0538546451243
15.0538546451243
15.1115893885108
15.1115893885108
15.1535302826289
15.1535302826289
15.1664350428083
15.1664350428083
15.1512096840852
15.1512096840852
15.1162386803645
15.1162386803645
15.0698592382662
15.0698592382662
15.0140836477494
15.0140836477494
14.9579766170181
14.9579766170181
14.9107036292704
14.9107036292704
14.8669281386676
14.8669281386676
14.8198547852885
14.8198547852885
14.7691833822211
14.7691833822211
14.7149758534594
14.7149758534594
14.6558312588623
14.6558312588623
14.5891875325939
14.5891875325939
14.5201578730516
14.5201578730516
14.4524783486917
14.4524783486917
14.3937313685479
14.3937313685479
14.3634636718914
14.3634636718914
14.3749942305276
14.3749942305276
14.4359764300185
14.4359764300185
14.5440048237012
14.5440048237012
14.6922632631001
14.6922632631001
14.8697327532950
14.8697327532950
15.0525999377351
15.0525999377351
15.2272705708262
15.2272705708262
15.3976385892964
15.3976385892964
15.5760245888401
15.5760245888401
15.7616036932549
15.7616036932549
15.9554434289364
15.9554434289364
16.1567845686610
16.1567845686610
16.3677468184715
16.3677468184715
16.5826014175292
16.5826014175292
16.7966205582402
16.7966205582402
17.0017491681707
17.0017491681707
17.1852725047382
17.1852725047382
17.3458420052853
17.3458420052853
17.4779027329735
17.4779027329735
17.5969697995613
17.5969697995613
17.7085924250160
17.7085924250160
17.8096006184978
17.8096006184978
17.9025337577902
17.9025337577902
17.9837471632892
17.9837471632892
18.0680310428981
18.0680310428981
18.1623471416065
18.1623471416065
18.2637071098436
18.2637071098436
18.3853735098792
18.3853735098792
18.5401012381088
18.5401012381088
18.7492817613386
18.7492817613386
19.0042810712590
19.0042810712590
19.2642784720584
19.2642784720584
19.4898787576829
19.4898787576829
19.6744097153732
19.6744097153732
19.8324003325745
19.8324003325745
19.9649368141506
19.9649368141506
20.0632789123897
20.0632789123897
20.1382906651707
20.1382906651707
20.2076336255901
20.2076336255901
20.2672493268590
20.2672493268590
20.3046841421792
20.3046841421792
20.3044449023169
20.3044449023169
20.2525663598513
20.2525663598513
20.1467556998128
20.1467556998128
19.9877830800291
19.9877830800291
19.7838322299813
19.7838322299813
19.5424215846892
19.5424215846892
19.2663743589855
19.2663743589855
18.9495466532136
18.9495466532136
18.5895397392806
18.5895397392806
18.1901940134764
18.1901940134764
17.7773514648912
17.7773514648912
17.3157005046568
17.3157005046568
16.8422861975337
16.8422861975337
16.3826143531846
16.3826143531846
15.9465064095996
15.9465064095996
15.5168181778979
15.5168181778979
15.0825016503170
15.0825016503170
14.6380330631854
14.6380330631854
14.2004405290594
14.2004405290594
13.7732850633641
13.7732850633641
13.3716451041156
13.3716451041156
13.0006123884242
13.0006123884242
12.6325116437403
12.6325116437403
12.2405894273666
12.2405894273666
11.8350616249096
11.8350616249096
11.4455504642315
11.4455504642315
11.0784646641379
11.0784646641379
10.7436757217129
10.7436757217129
10.4738686133941
10.4738686133941
10.2905619610696
10.2905619610696
10.1766615093285
10.1766615093285
10.1064281348243
10.1064281348243
10.0711621653615
10.0711621653615
10.0649566326141
10.0649566326141
10.0877468057750
10.0877468057750
10.1355534967038
10.1355534967038
10.1992061508275
10.1992061508275
10.2614875814826
10.2614875814826
10.3160088092235
10.3160088092235
10.3628146287795
10.3628146287795
10.3976631460051
10.3976631460051
10.4171341890405
10.4171341890405
10.4180180611695
10.4180180611695
10.4014021832010
10.4014021832010
10.3661212657085
10.3661212657085
10.3132955024259
10.3132955024259
10.2451014145229
10.2451014145229
10.1702112028032
10.1702112028032
10.0939552110805
10.0939552110805
10.0199126614334
10.0199126614334
9.96369214578355
9.96369214578355
9.96366167175883
9.96366167175883
10.0462297996968
10.0462297996968
10.2262222648043
10.2262222648043
10.5075573462031
10.5075573462031
10.8424245806368
10.8424245806368
11.1954826857860
11.1954826857860
11.5448516227432
11.5448516227432
11.8731223137111
11.8731223137111
12.1689374130747
12.1689374130747
12.4262987230527
12.4262987230527
12.6496801453798
12.6496801453798
12.8343711363897
12.8343711363897
12.9753851600880
12.9753851600880
13.0743927409515
13.0743927409515
13.1383312097396
13.1383312097396
13.1796844488724
13.1796844488724
13.2013602527139
13.2013602527139
13.2041148825743
13.2041148825743
13.1915877659766
13.1915877659766
13.1685861794830
13.1685861794830
13.1453082759255
13.1453082759255
13.1229605662015
13.1229605662015
13.0977562378748
13.0977562378748
13.0674861721074
13.0674861721074
13.0399516482905
13.0399516482905
13.0218443831021
13.0218443831021
13.0168943438913
13.0168943438913
13.0294201276195
13.0294201276195
13.0676697108153
13.0676697108153
13.1314600467515
13.1314600467515
13.2155615314984
13.2155615314984
13.3073466411232
13.3073466411232
13.4003825190343
13.4003825190343
13.4917438324622
13.4917438324622
13.5793187840889
13.5793187840889
13.6492826180045
13.6492826180045
13.6989444239988
13.6989444239988
13.7341189503481
13.7341189503481
13.7565766008126
13.7565766008126
13.8009645010395
13.8009645010395
13.8678866551207
13.8678866551207
13.9562002296032
13.9562002296032
14.0662740153913
14.0662740153913
14.2039435688770
14.2039435688770
14.3449506208697
14.3449506208697
14.4878945207112
14.4878945207112
14.6382567060677
14.6382567060677
14.7949750558070
14.7949750558070
14.9514720104223
14.9514720104223
15.1153361703902
15.1153361703902
15.3037236075332
15.3037236075332
15.4978877247883
15.4978877247883
15.6778633126223
15.6778633126223
15.8200029656204
15.8200029656204
15.9153635955157
15.9153635955157
15.9754025998681
15.9754025998681
16.0091348748033
16.0091348748033
16.0084897890143
16.0084897890143
15.9736608123169
15.9736608123169
15.9119338603070
15.9119338603070
15.8223381727905
15.8223381727905
15.7162869991504
15.7162869991504
15.6132689947683
15.6132689947683
15.5313913249660
15.5313913249660
15.4683092869017
15.4683092869017
15.4252784136601
15.4252784136601
15.4054251013350
15.4054251013350
15.4133440808457
15.4133440808457
15.4442060528534
15.4442060528534
15.4794111087380
15.4794111087380
15.4979008547554
15.4979008547554
15.4868563842180
15.4868563842180
15.4476792669013
15.4476792669013
15.3887172246984
15.3887172246984
15.3154445001335
15.3154445001335
15.2316677863966
15.2316677863966
15.1484342926569
15.1484342926569
15.0777141836560
15.0777141836560
15.0163669422779
15.0163669422779
14.9595043469760
14.9595043469760
14.9035912873280
14.9035912873280
14.8477434843588
14.8477434843588
14.7902740172836
14.7902740172836
14.7296521596429
14.7296521596429
14.6686826987761
14.6686826987761
14.6095125816615
14.6095125816615
14.5563956662961
14.5563956662961
14.5266095711081
14.5266095711081
14.5338183236838
14.5338183236838
14.5837827040854
14.5837827040854
14.6787027486726
14.6787027486726
14.8127352371352
14.8127352371352
14.9756890990796
14.9756890990796
15.1450138870424
15.1450138870424
15.3110675160413
15.3110675160413
15.4874330928325
15.4874330928325
15.6815148640793
15.6815148640793
15.8876083756166
15.8876083756166
16.1071223803661
16.1071223803661
16.3432597942329
16.3432597942329
16.5875570256485
16.5875570256485
16.8306230238889
16.8306230238889
17.0665095986021
17.0665095986021
17.2793915506582
17.2793915506582
17.4664341806759
17.4664341806759
17.6256215228686
17.6256215228686
17.7567626866241
17.7567626866241
17.8753107904569
17.8753107904569
17.9953477371106
17.9953477371106
18.1130922937827
18.1130922937827
18.2129595450444
18.2129595450444
18.2952300930266
18.2952300930266
18.3696988607399
18.3696988607399
18.4346784446405
18.4346784446405
18.4930886424387
18.4930886424387
18.5656632971095
18.5656632971095
18.6799069125815
18.6799069125815
18.8517080168976
18.8517080168976
19.0774981379576
19.0774981379576
19.3184497171627
19.3184497171627
19.5420862464320
19.5420862464320
19.7479402819808
19.7479402819808
19.9345554302096
19.9345554302096
20.0912924754599
20.0912924754599
20.2082381518920
20.2082381518920
20.2998419863795
20.2998419863795
20.3866168937102
20.3866168937102
20.4569518801973
20.4569518801973
20.4952526111939
20.4952526111939
20.4884301102342
20.4884301102342
20.4289121299778
20.4289121299778
20.3130738658448
20.3130738658448
20.1417440642081
20.1417440642081
19.9227288573451
19.9227288573451
19.6684157171503
19.6684157171503
19.3804640623522
19.3804640623522
19.0441973840440
19.0441973840440
18.6565145424058
18.6565145424058
18.2278260008207
18.2278260008207
17.7773514648912
17.7773514648912
17.3157005046568
17.3157005046568
16.8422861975337
16.8422861975337
16.3826143531846
16.3826143531846
15.9465064095996
15.9465064095996
15.5168181778979
15.5168181778979
15.0825016503170
15.0825016503170
14.6380330631854
14.6380330631854
14.2004405290594
14.2004405290594
13.7732850633641
13.7732850633641
13.3716451041156
13.3716451041156
13.0006123884242
13.0006123884242
12.6325116437403
12.6325116437403
12.2405894273666
12.2405894273666
11.8350616249096
11.8350616249096
11.4455504642315
11.4455504642315
11.0784646641379
11.0784646641379
10.7436757217129
10.7436757217129
10.4738686133941
10.4738686133941
10.2905619610696
10.2905619610696
10.1766615093285
10.1766615093285
10.1064281348243
10.1064281348243
10.0711621653615
10.0711621653615
10.0649566326141
10.0649566326141
10.0877468057750
10.0877468057750
10.1355534967038
10.1355534967038
10.1992061508275
10.1992061508275
10.2614875814826
10.2614875814826
10.3160088092235
10.3160088092235
10.3628146287795
10.3628146287795
10.3976631460051
10.3976631460051
10.4171341890405
10.4171341890405
10.4180180611695
10.4180180611695
10.4014021832010
10.4014021832010
10.3661212657085
10.3661212657085
10.3132955024259
10.3132955024259
10.2451014145229
10.2451014145229
10.1702112028032
10.1702112028032
10.0939552110805
10.0939552110805
10.0199126614334
10.0199126614334
9.96369214578355
9.96369214578355
9.96366167175883
9.96366167175883
10.0462297996968
10.0462297996968
10.2262222648043
10.2262222648043
10.5075573462031
10.5075573462031
10.8424245806368
10.8424245806368
11.1954826857860
11.1954826857860
11.5448516227432
11.5448516227432
11.8731223137111
11.8731223137111
12.1689374130747
12.1689374130747
12.4262987230527
12.4262987230527
12.6496801453798
12.6496801453798
12.8343711363897
12.8343711363897
12.9753851600880
12.9753851600880
13.0743927409515
13.0743927409515
13.1383312097396
13.1383312097396
13.1796844488724
13.1796844488724
13.2013602527139
13.2013602527139
13.2041148825743
13.2041148825743
13.1915877659766
13.1915877659766
13.1685861794830
13.1685861794830
13.1453082759255
13.1453082759255
13.1229605662015
13.1229605662015
13.0977562378748
13.0977562378748
13.0674861721074
13.0674861721074
13.0399516482905
13.0399516482905
13.0218443831021
13.0218443831021
13.0168943438913
13.0168943438913
13.0294201276195
13.0294201276195
13.0676697108153
13.0676697108153
13.1314600467515
13.1314600467515
13.2155615314984
13.2155615314984
13.3073466411232
13.3073466411232
13.4003825190343
13.4003825190343
13.4917438324622
13.4917438324622
13.5793187840889
13.5793187840889
13.6492826180045
13.6492826180045
13.6989444239988
13.6989444239988
13.7341189503481
13.7341189503481
13.7565766008126
13.7565766008126
13.8009645010395
13.8009645010395
13.8678866551207
13.8678866551207
13.9562002296032
13.9562002296032
14.0662740153913
14.0662740153913
14.2039435688770
14.2039435688770
14.3449506208697
14.3449506208697
14.4878945207112
14.4878945207112
14.6382567060677
14.6382567060677
14.7949750558070
14.7949750558070
14.9514720104223
14.9514720104223
15.1153361703902
15.1153361703902
15.3037236075332
15.3037236075332
15.4978877247883
15.4978877247883
15.6778633126223
15.6778633126223
15.8200029656204
15.8200029656204
15.9153635955157
15.9153635955157
15.9754025998681
15.9754025998681
16.0091348748033
16.0091348748033
16.0084897890143
16.0084897890143
15.9736608123169
15.9736608123169
15.9119338603070
15.9119338603070
15.8223381727905
15.8223381727905
15.7162869991504
15.7162869991504
15.6132689947683
15.6132689947683
15.5313913249660
15.5313913249660
15.4683092869017
15.4683092869017
15.4252784136601
15.4252784136601
15.4054251013350
15.4054251013350
15.4133440808457
15.4133440808457
15.4442060528534
15.4442060528534
15.4794111087380
15.4794111087380
15.4979008547554
15.4979008547554
15.4868563842180
15.4868563842180
15.4476792669013
15.4476792669013
15.3887172246984
15.3887172246984
15.3154445001335
15.3154445001335
15.2316677863966
15.2316677863966
15.1484342926569
15.1484342926569
15.0777141836560
15.0777141836560
15.0163669422779
15.0163669422779
14.9595043469760
14.9595043469760
14.9035912873280
14.9035912873280
14.8477434843588
14.8477434843588
14.7902740172836
14.7902740172836
14.7296521596429
14.7296521596429
14.6686826987761
14.6686826987761
14.6095125816615
14.6095125816615
14.5563956662961
14.5563956662961
14.5266095711081
14.5266095711081
14.5338183236838
14.5338183236838
14.5837827040854
14.5837827040854
14.6787027486726
14.6787027486726
14.8127352371352
14.8127352371352
14.9756890990796
14.9756890990796
15.1450138870424
15.1450138870424
15.3110675160413
15.3110675160413
15.4874330928325
15.4874330928325
15.6815148640793
15.6815148640793
15.8876083756166
15.8876083756166
16.1071223803661
16.1071223803661
16.3432597942329
16.3432597942329
16.5875570256485
16.5875570256485
16.8306230238889
16.8306230238889
17.0665095986021
17.0665095986021
17.2793915506582
17.2793915506582
17.4664341806759
17.4664341806759
17.6256215228686
17.6256215228686
17.7567626866241
17.7567626866241
17.8753107904569
17.8753107904569
17.9953477371106
17.9953477371106
18.1130922937827
18.1130922937827
18.2129595450444
18.2129595450444
18.2952300930266
18.2952300930266
18.3696988607399
18.3696988607399
18.4346784446405
18.4346784446405
18.4930886424387
18.4930886424387
18.5656632971095
18.5656632971095
18.6799069125815
18.6799069125815
18.8517080168976
18.8517080168976
19.0774981379576
19.0774981379576
19.3184497171627
19.3184497171627
19.5420862464320
19.5420862464320
19.7479402819808
19.7479402819808
19.9345554302096
19.9345554302096
20.0912924754599
20.0912924754599
20.2082381518920
20.2082381518920
20.2998419863795
20.2998419863795
20.3866168937102
20.3866168937102
20.4569518801973
20.4569518801973
20.4952526111939
20.4952526111939
20.4884301102342
20.4884301102342
20.4289121299778
20.4289121299778
20.3130738658448
20.3130738658448
20.1417440642081
20.1417440642081
19.9227288573451
19.9227288573451
19.6684157171503
19.6684157171503
19.3804640623522
19.3804640623522
19.0441973840440
19.0441973840440
18.6565145424058
18.6565145424058
18.2278260008207
18.2278260008207
17.7582606194382
17.7582606194382
17.2656789514447
17.2656789514447
16.7644999853346
16.7644999853346
16.2824164908628
16.2824164908628
15.8357918481609
15.8357918481609
15.4022176093587
15.4022176093587
14.9600726195145
14.9600726195145
14.5184232471503
14.5184232471503
14.0894431810869
14.0894431810869
13.6829092115699
13.6829092115699
13.3127350475970
13.3127350475970
12.9536351244934
12.9536351244934
12.5857376082822
12.5857376082822
12.2019463781579
12.2019463781579
11.8192555957975
11.8192555957975
11.4566775554027
11.4566775554027
11.1242263648766
11.1242263648766
10.8354818280630
10.8354818280630
10.6132424061446
10.6132424061446
10.4693640632254
10.4693640632254
10.3854372451747
10.3854372451747
10.3350792231623
10.3350792231623
10.3090931233952
10.3090931233952
10.3134403187295
10.3134403187295
10.3440628583802
10.3440628583802
10.3936719541397
10.3936719541397
10.4548934086102
10.4548934086102
10.5155189221794
10.5155189221794
10.5673212657816
10.5673212657816
10.6086645082346
10.6086645082346
10.6387852432391
10.6387852432391
10.6508435198463
10.6508435198463
10.6414390550219
10.6414390550219
10.6125328088364
10.6125328088364
10.5643449153337
10.5643449153337
10.4985914697569
10.4985914697569
10.4243134290163
10.4243134290163
10.3483198601004
10.3483198601004
10.2753035817978
10.2753035817978
10.2100564993881
10.2100564993881
10.1694743482846
10.1694743482846
10.1874426772123
10.1874426772123
10.2873594207953
10.2873594207953
10.4783759375693
10.4783759375693
10.7568134873625
10.7568134873625
11.0822952913262
11.0822952913262
11.4277832987283
11.4277832987283
11.7720953277675
11.7720953277675
12.0945032745507
12.0945032745507
12.3839161644915
12.3839161644915
12.6346965143954
12.6346965143954
12.8504643418480
12.8504643418480
13.0293366809738
13.0293366809738
13.1680112714780
13.1680112714780
13.2692068238283
13.2692068238283
13.3451229641173
13.3451229641173
13.4050094759504
13.4050094759504
13.4474891078316
13.4474891078316
13.4737956287189
13.4737956287189
13.4886051230627
13.4886051230627
13.4983763292289
13.4983763292289
13.5091385131793
13.5091385131793
13.5173534333277
13.5173534333277
13.5174592023060
13.5174592023060
13.5086531556640
13.5086531556640
13.4968316827258
13.4968316827258
13.4875893582216
13.4875893582216
13.4868834349481
13.4868834349481
13.5032934069283
13.5032934069283
13.5478705333934
13.5478705333934
13.6218339334601
13.6218339334601
13.7179253425987
13.7179253425987
13.8230201824407
13.8230201824407
13.9177850302812
13.9177850302812
13.9977471563794
13.9977471563794
14.0632776682408
14.0632776682408
14.1082486038475
14.1082486038475
14.1395101256610
14.1395101256610
14.1543910109245
14.1543910109245
14.1716233194982
14.1716233194982
14.2265636285122
14.2265636285122
14.3220897768134
14.3220897768134
14.4432017393967
14.4432017393967
14.5870986240656
14.5870986240656
14.7442085459694
14.7442085459694
14.8954273137111
14.8954273137111
15.0321440401538
15.0321440401538
15.1610163015596
15.1610163015596
15.2848548247110
15.2848548247110
15.4094135975159
15.4094135975159
15.5443191717479
15.5443191717479
15.7093444350151
15.7093444350151
15.8903743550884
15.8903743550884
16.0551164568473
16.0551164568473
16.1854050878458
16.1854050878458
16.2826162857385
16.2826162857385
16.3533244976264
16.3533244976264
16.3962535236733
16.3962535236733
16.4099139191455
16.4099139191455
16.3928609292603
16.3928609292603
16.3426207322998
16.3426207322998
16.2635437461640
16.2635437461640
16.1603795839106
16.1603795839106
16.0513876417880
16.0513876417880
15.9588542237288
15.9588542237288
15.8848771534777
15.8848771534777
15.8378963761546
15.8378963761546
15.8108332841630
15.8108332841630
15.8020186013741
15.8020186013741
15.8036771049468
15.8036771049468
15.8080137144094
15.8080137144094
15.7986240581023
15.7986240581023
15.7596582335772
15.7596582335772
15.6927596847146
15.6927596847146
15.6072801088229
15.6072801088229
15.5091142387286
15.5091142387286
15.4010629495000
15.4010629495000
15.2954074792207
15.2954074792207
15.2048476762153
15.2048476762153
15.1287104031410
15.1287104031410
15.0649253362596
15.0649253362596
15.0079892115500
15.0079892115500
14.9545144157099
14.9545144157099
14.9005987961240
14.9005987961240
14.8468605367260
14.8468605367260
14.7954219453509
14.7954219453509
14.7463386137740
14.7463386137740
14.7035139109507
14.7035139109507
14.6765157281597
14.6765157281597
14.6803717561670
14.6803717561670
14.7206900640276
14.7206900640276
14.8014190335294
14.8014190335294
14.9191314876842
14.9191314876842
15.0654623450063
15.0654623450063
15.2203281149551
15.2203281149551
15.3792975938979
15.3792975938979
15.5637889668995
15.5637889668995
15.7733407629719
15.7733407629719
16.0019830657837
16.0019830657837
16.2577146279249
16.2577146279249
16.5364164378631
16.5364164378631
16.8120668739711
16.8120668739711
17.0786789746573
17.0786789746573
17.3278861402613
17.3278861402613
17.5469054931221
17.5469054931221
17.7380389976455
17.7380389976455
17.8959577286564
17.8959577286564
18.0263508148235
18.0263508148235
18.1469256141762
18.1469256141762
18.2743762770956
18.2743762770956
18.4011434812490
18.4011434812490
18.5141332646903
18.5141332646903
18.6034752082985
18.6034752082985
18.6698762253498
18.6698762253498
18.7124790317005
18.7124790317005
18.7413961122039
18.7413961122039
18.7681768421753
18.7681768421753
18.8261239635993
18.8261239635993
18.9444444005713
18.9444444005713
19.1317296202061
19.1317296202061
19.3492962136161
19.3492962136161
19.5724435908778
19.5724435908778
19.7988683924802
19.7988683924802
20.0115249656992
20.0115249656992
20.1885090533173
20.1885090533173
20.3257860787580
20.3257860787580
20.4369333403259
20.4369333403259
20.5316542299711
20.5316542299711
20.6052633887853
20.6052633887853
20.6391504575790
20.6391504575790
20.6205594862862
20.6205594862862
20.5509768490144
20.5509768490144
20.4292513773319
20.4292513773319
20.2487963021056
20.2487963021056
20.0152577606417
20.0152577606417
19.7481635588332
19.7481635588332
19.4506275417675
19.4506275417675
19.1009444282118
19.1009444282118
18.6896834700751
18.6896834700751
18.2339496747661
18.2339496747661
17.7582606194382
17.7582606194382
17.2656789514447
17.2656789514447
16.7644999853346
16.7644999853346
16.2824164908628
16.2824164908628
15.8357918481609
15.8357918481609
15.4022176093587
15.4022176093587
14.9600726195145
14.9600726195145
14.5184232471503
14.5184232471503
14.0894431810869
14.0894431810869
13.6829092115699
13.6829092115699
13.3127350475970
13.3127350475970
12.9536351244934
12.9536351244934
12.5857376082822
12.5857376082822
12.2019463781579
12.2019463781579
11.8192555957975
11.8192555957975
11.4566775554027
11.4566775554027
11.1242263648766
11.1242263648766
10.8354818280630
10.8354818280630
10.6132424061446
10.6132424061446
10.4693640632254
10.4693640632254
10.3854372451747
10.3854372451747
10.3350792231623
10.3350792231623
10.3090931233952
10.3090931233952
10.3134403187295
10.3134403187295
10.3440628583802
10.3440628583802
10.3936719541397
10.3936719541397
10.4548934086102
10.4548934086102
10.5155189221794
10.5155189221794
10.5673212657816
10.5673212657816
10.6086645082346
10.6086645082346
10.6387852432391
10.6387852432391
10.6508435198463
10.6508435198463
10.6414390550219
10.6414390550219
10.6125328088364
10.6125328088364
10.5643449153337
10.5643449153337
10.4985914697569
10.4985914697569
10.4243134290163
10.4243134290163
10.3483198601004
10.3483198601004
10.2753035817978
10.2753035817978
10.2100564993881
10.2100564993881
10.1694743482846
10.1694743482846
10.1874426772123
10.1874426772123
10.2873594207953
10.2873594207953
10.4783759375693
10.4783759375693
10.7568134873625
10.7568134873625
11.0822952913262
11.0822952913262
11.4277832987283
11.4277832987283
11.7720953277675
11.7720953277675
12.0945032745507
12.0945032745507
12.3839161644915
12.3839161644915
12.6346965143954
12.6346965143954
12.8504643418480
12.8504643418480
13.0293366809738
13.0293366809738
13.1680112714780
13.1680112714780
13.2692068238283
13.2692068238283
13.3451229641173
13.3451229641173
13.4050094759504
13.4050094759504
13.4474891078316
13.4474891078316
13.4737956287189
13.4737956287189
13.4886051230627
13.4886051230627
13.4983763292289
13.4983763292289
13.5091385131793
13.5091385131793
13.5173534333277
13.5173534333277
13.5174592023060
13.5174592023060
13.5086531556640
13.5086531556640
13.4968316827258
13.4968316827258
13.4875893582216
13.4875893582216
13.4868834349481
13.4868834349481
13.5032934069283
13.5032934069283
13.5478705333934
13.5478705333934
13.6218339334601
13.6218339334601
13.7179253425987
13.7179253425987
13.8230201824407
13.8230201824407
13.9177850302812
13.9177850302812
13.9977471563794
13.9977471563794
14.0632776682408
14.0632776682408
14.1082486038475
14.1082486038475
14.1395101256610
14.1395101256610
14.1543910109245
14.1543910109245
14.1716233194982
14.1716233194982
14.2265636285122
14.2265636285122
14.3220897768134
14.3220897768134
14.4432017393967
14.4432017393967
14.5870986240656
14.5870986240656
14.7442085459694
14.7442085459694
14.8954273137111
14.8954273137111
15.0321440401538
15.0321440401538
15.1610163015596
15.1610163015596
15.2848548247110
15.2848548247110
15.4094135975159
15.4094135975159
15.5443191717479
15.5443191717479
15.7093444350151
15.7093444350151
15.8903743550884
15.8903743550884
16.0551164568473
16.0551164568473
16.1854050878458
16.1854050878458
16.2826162857385
16.2826162857385
16.3533244976264
16.3533244976264
16.3962535236733
16.3962535236733
16.4099139191455
16.4099139191455
16.3928609292603
16.3928609292603
16.3426207322998
16.3426207322998
16.2635437461640
16.2635437461640
16.1603795839106
16.1603795839106
16.0513876417880
16.0513876417880
15.9588542237288
15.9588542237288
15.8848771534777
15.8848771534777
15.8378963761546
15.8378963761546
15.8108332841630
15.8108332841630
15.8020186013741
15.8020186013741
15.8036771049468
15.8036771049468
15.8080137144094
15.8080137144094
15.7986240581023
15.7986240581023
15.7596582335772
15.7596582335772
15.6927596847146
15.6927596847146
15.6072801088229
15.6072801088229
15.5091142387286
15.5091142387286
15.4010629495000
15.4010629495000
15.2954074792207
15.2954074792207
15.2048476762153
15.2048476762153
15.1287104031410
15.1287104031410
15.0649253362596
15.0649253362596
15.0079892115500
15.0079892115500
14.9545144157099
14.9545144157099
14.9005987961240
14.9005987961240
14.8468605367260
14.8468605367260
14.7954219453509
14.7954219453509
14.7463386137740
14.7463386137740
14.7035139109507
14.7035139109507
14.6765157281597
14.6765157281597
14.6803717561670
14.6803717561670
14.7206900640276
14.7206900640276
14.8014190335294
14.8014190335294
14.9191314876842
14.9191314876842
15.0654623450063
15.0654623450063
15.2203281149551
15.2203281149551
15.3792975938979
15.3792975938979
15.5637889668995
15.5637889668995
15.7733407629719
15.7733407629719
16.0019830657837
16.0019830657837
16.2577146279249
16.2577146279249
16.5364164378631
16.5364164378631
16.8120668739711
16.8120668739711
17.0786789746573
17.0786789746573
17.3278861402613
17.3278861402613
17.5469054931221
17.5469054931221
17.7380389976455
17.7380389976455
17.8959577286564
17.8959577286564
18.0263508148235
18.0263508148235
18.1469256141762
18.1469256141762
18.2743762770956
18.2743762770956
18.4011434812490
18.4011434812490
18.5141332646903
18.5141332646903
18.6034752082985
18.6034752082985
18.6698762253498
18.6698762253498
18.7124790317005
18.7124790317005
18.7413961122039
18.7413961122039
18.7681768421753
18.7681768421753
18.8261239635993
18.8261239635993
18.9444444005713
18.9444444005713
19.1317296202061
19.1317296202061
19.3492962136161
19.3492962136161
19.5724435908778
19.5724435908778
19.7988683924802
19.7988683924802
20.0115249656992
20.0115249656992
20.1885090533173
20.1885090533173
20.3257860787580
20.3257860787580
20.4369333403259
20.4369333403259
20.5316542299711
20.5316542299711
20.6052633887853
20.6052633887853
20.6391504575790
20.6391504575790
20.6205594862862
20.6205594862862
20.5509768490144
20.5509768490144
20.4292513773319
20.4292513773319
20.2487963021056
20.2487963021056
20.0152577606417
20.0152577606417
19.7481635588332
19.7481635588332
19.4506275417675
19.4506275417675
19.1009444282118
19.1009444282118
18.6896834700751
18.6896834700751
18.2339496747661
18.2339496747661
17.7082058472548
17.7082058472548
17.1894433249422
17.1894433249422
16.6740363025130
16.6740363025130
16.1839731203389
16.1839731203389
15.7261710237347
15.7261710237347
15.2820786173455
15.2820786173455
14.8365930930854
14.8365930930854
14.3997953363702
14.3997953363702
13.9849888895756
13.9849888895756
13.6068987798373
13.6068987798373
13.2615072118334
13.2615072118334
12.9165550463029
12.9165550463029
12.5573168791725
12.5573168791725
12.1880024488800
12.1880024488800
11.8248732209185
11.8248732209185
11.4929427108520
11.4929427108520
11.1990024711569
11.1990024711569
10.9587276863654
10.9587276863654
10.7838594237461
10.7838594237461
10.6777008139037
10.6777008139037
10.6202072121445
10.6202072121445
10.5883493365201
10.5883493365201
10.5794825457957
10.5794825457957
10.5924032126180
10.5924032126180
10.6274722686987
10.6274722686987
10.6771690446492
10.6771690446492
10.7341224619165
10.7341224619165
10.7871516113352
10.7871516113352
10.8308371605824
10.8308371605824
10.8651741272578
10.8651741272578
10.8872085021612
10.8872085021612
10.8914647960877
10.8914647960877
10.8738303614830
10.8738303614830
10.8350325998326
10.8350325998326
10.7770950639895
10.7770950639895
10.7055630320700
10.7055630320700
10.6271788968365
10.6271788968365
10.5477984012515
10.5477984012515
10.4774578485736
10.4774578485736
10.4240789541770
10.4240789541770
10.4038564474646
10.4038564474646
10.4328698447191
10.4328698447191
10.5424973126601
10.5424973126601
10.7318508109556
10.7318508109556
10.9973033886006
10.9973033886006
11.3107677585697
11.3107677585697
11.6428889392554
11.6428889392554
11.9735969665434
11.9735969665434
12.2826811189952
12.2826811189952
12.5628660912098
12.5628660912098
12.8074976920588
12.8074976920588
13.0175811796635
13.0175811796635
13.1942150856850
13.1942150856850
13.3340389781494
13.3340389781494
13.4433265906778
13.4433265906778
13.5345158370385
13.5345158370385
13.6118676715545
13.6118676715545
13.6750988036028
13.6750988036028
13.7270367461094
13.7270367461094
13.7717407852376
13.7717407852376
13.8133527721262
13.8133527721262
13.8523342199402
13.8523342199402
13.8836317686769
13.8836317686769
13.9062630536556
13.9062630536556
13.9183222091976
13.9183222091976
13.9211733681000
13.9211733681000
13.9192534074757
13.9192534074757
13.9232755935485
13.9232755935485
13.9456680798634
13.9456680798634
13.9944488865509
13.9944488865509
14.0787222170214
14.0787222170214
14.1899866087745
14.1899866087745
14.3068779164636
14.3068779164636
14.4066164748354
14.4066164748354
14.4839075092967
14.4839075092967
14.5345608418527
14.5345608418527
14.5599354027709
14.5599354027709
14.5662808789119
14.5662808789119
14.5589453997228
14.5589453997228
14.5769736589203
14.5769736589203
14.6484740893731
14.6484740893731
14.7658607055583
14.7658607055583
14.9202507039010
14.9202507039010
15.0950217761805
15.0950217761805
15.2745596842780
15.2745596842780
15.4424146011679
15.4424146011679
15.5878264946247
15.5878264946247
15.7099355165401
15.7099355165401
15.8145062574770
15.8145062574770
15.9122646178210
15.9122646178210
16.0300387174421
16.0300387174421
16.1735325299536
16.1735325299536
16.3242648373075
16.3242648373075
16.4633490629123
16.4633490629123
16.5780110429054
16.5780110429054
16.6719338003265
16.6719338003265
16.7450985997736
16.7450985997736
16.7912584375388
16.7912584375388
16.8147033307715
16.8147033307715
16.8137499942429
16.8137499942429
16.7845218073026
16.7845218073026
16.7178741326664
16.7178741326664
16.6171474200293
16.6171474200293
16.4985525961114
16.4985525961114
16.3869007816087
16.3869007816087
16.2970819358508
16.2970819358508
16.2302772014516
16.2302772014516
16.1870084994946
16.1870084994946
16.1582816798074
16.1582816798074
16.1323579931726
16.1323579931726
16.1026221134072
16.1026221134072
16.0576935736444
16.0576935736444
15.9861738943451
15.9861738943451
15.8857959834022
15.8857959834022
15.7706218199394
15.7706218199394
15.6463177630505
15.6463177630505
15.5172915573610
15.5172915573610
15.3926652619629
15.3926652619629
15.2850019399236
15.2850019399236
15.1982017216282
15.1982017216282
15.1315149594354
15.1315149594354
15.0777372621162
15.0777372621162
15.0298860595373
15.0298860595373
14.9836740751588
14.9836740751588
14.9392982727013
14.9392982727013
14.8983702854788
14.8983702854788
14.8613523770927
14.8613523770927
14.8310040209603
14.8310040209603
14.8119447220066
14.8119447220066
14.8141234271864
14.8141234271864
14.8456045177058
14.8456045177058
14.9129431321620
14.9129431321620
15.0146258224057
15.0146258224057
15.1409374716590
15.1409374716590
15.2792536765474
15.2792536765474
15.4354948839012
15.4354948839012
15.6278324800644
15.6278324800644
15.8549417467423
15.8549417467423
16.1112521852725
16.1112521852725
16.4045359184830
16.4045359184830
16.7166869544609
16.7166869544609
17.0173877354608
17.0173877354608
17.2974897771228
17.2974897771228
17.5546242429050
17.5546242429050
17.7771870484393
17.7771870484393
17.9663844092093
17.9663844092093
18.1199678161423
18.1199678161423
18.2534169648287
18.2534169648287
18.3803021889859
18.3803021889859
18.5135718354300
18.5135718354300
18.6504543650420
18.6504543650420
18.7746111627546
18.7746111627546
18.8702407921341
18.8702407921341
18.9339927412443
18.9339927412443
18.9661075965495
18.9661075965495
18.9784986415893
18.9784986415893
18.9770844037044
18.9770844037044
18.9861506150658
18.9861506150658
19.0513193881278
19.0513193881278
19.1923317095975
19.1923317095975
19.3815716595846
19.3815716595846
19.5985509723740
19.5985509723740
19.8381857596229
19.8381857596229
20.0702781509132
20.0702781509132
20.2669453579581
20.2669453579581
20.4210293807622
20.4210293807622
20.5427030196100
20.5427030196100
20.6362097960246
20.6362097960246
20.7002122033222
20.7002122033222
20.7189292356089
20.7189292356089
20.6852418508551
20.6852418508551
20.6039672682882
20.6039672682882
20.4781686017831
20.4781686017831
20.2936023945855
20.2936023945855
20.0532314241822
20.0532314241822
19.7781748115527
19.7781748115527
19.4746753960741
19.4746753960741
19.1147020345177
19.1147020345177
18.6855324791591
18.6855324791591
18.2079087692796
18.2079087692796
17.7082058472548
17.7082058472548
17.1894433249422
17.1894433249422
16.6740363025130
16.6740363025130
16.1839731203389
16.1839731203389
15.7261710237347
15.7261710237347
15.2820786173455
15.2820786173455
14.8365930930854
14.8365930930854
14.3997953363702
14.3997953363702
13.9849888895756
13.9849888895756
13.6068987798373
13.6068987798373
13.2615072118334
13.2615072118334
12.9165550463029
12.9165550463029
12.5573168791725
12.5573168791725
12.1880024488800
12.1880024488800
11.8248732209185
11.8248732209185
11.4929427108520
11.4929427108520
11.1990024711569
11.1990024711569
10.9587276863654
10.9587276863654
10.7838594237461
10.7838594237461
10.6777008139037
10.6777008139037
10.6202072121445
10.6202072121445
10.5883493365201
10.5883493365201
10.5794825457957
10.5794825457957
10.5924032126180
10.5924032126180
10.6274722686987
10.6274722686987
10.6771690446492
10.6771690446492
10.7341224619165
10.7341224619165
10.7871516113352
10.7871516113352
10.8308371605824
10.8308371605824
10.8651741272578
10.8651741272578
10.8872085021612
10.8872085021612
10.8914647960877
10.8914647960877
10.8738303614830
10.8738303614830
10.8350325998326
10.8350325998326
10.7770950639895
10.7770950639895
10.7055630320700
10.7055630320700
10.6271788968365
10.6271788968365
10.5477984012515
10.5477984012515
10.4774578485736
10.4774578485736
10.4240789541770
10.4240789541770
10.4038564474646
10.4038564474646
10.4328698447191
10.4328698447191
10.5424973126601
10.5424973126601
10.7318508109556
10.7318508109556
10.9973033886006
10.9973033886006
11.3107677585697
11.3107677585697
11.6428889392554
11.6428889392554
11.9735969665434
11.9735969665434
12.2826811189952
12.2826811189952
12.5628660912098
12.5628660912098
12.8074976920588
12.8074976920588
13.0175811796635
13.0175811796635
13.1942150856850
13.1942150856850
13.3340389781494
13.3340389781494
13.4433265906778
13.4433265906778
13.5345158370385
13.5345158370385
13.6118676715545
13.6118676715545
13.6750988036028
13.6750988036028
13.7270367461094
13.7270367461094
13.7717407852376
13.7717407852376
13.8133527721262
13.8133527721262
13.8523342199402
13.8523342199402
13.8836317686769
13.8836317686769
13.9062630536556
13.9062630536556
13.9183222091976
13.9183222091976
13.9211733681000
13.9211733681000
13.9192534074757
13.9192534074757
13.9232755935485
13.9232755935485
13.9456680798634
13.9456680798634
13.9944488865509
13.9944488865509
14.0787222170214
14.0787222170214
14.1899866087745
14.1899866087745
14.3068779164636
14.3068779164636
14.4066164748354
14.4066164748354
14.4839075092967
14.4839075092967
14.5345608418527
14.5345608418527
14.5599354027709
14.5599354027709
14.5662808789119
14.5662808789119
14.5589453997228
14.5589453997228
14.5769736589203
14.5769736589203
14.6484740893731
14.6484740893731
14.7658607055583
14.7658607055583
14.9202507039010
14.9202507039010
15.0950217761805
15.0950217761805
15.2745596842780
15.2745596842780
15.4424146011679
15.4424146011679
15.5878264946247
15.5878264946247
15.7099355165401
15.7099355165401
15.8145062574770
15.8145062574770
15.9122646178210
15.9122646178210
16.0300387174421
16.0300387174421
16.1735325299536
16.1735325299536
16.3242648373075
16.3242648373075
16.4633490629123
16.4633490629123
16.5780110429054
16.5780110429054
16.6719338003265
16.6719338003265
16.7450985997736
16.7450985997736
16.7912584375388
16.7912584375388
16.8147033307715
16.8147033307715
16.8137499942429
16.8137499942429
16.7845218073026
16.7845218073026
16.7178741326664
16.7178741326664
16.6171474200293
16.6171474200293
16.4985525961114
16.4985525961114
16.3869007816087
16.3869007816087
16.2970819358508
16.2970819358508
16.2302772014516
16.2302772014516
16.1870084994946
16.1870084994946
16.1582816798074
16.1582816798074
16.1323579931726
16.1323579931726
16.1026221134072
16.1026221134072
16.0576935736444
16.0576935736444
15.9861738943451
15.9861738943451
15.8857959834022
15.8857959834022
15.7706218199394
15.7706218199394
15.6463177630505
15.6463177630505
15.5172915573610
15.5172915573610
15.3926652619629
15.3926652619629
15.2850019399236
15.2850019399236
15.1982017216282
15.1982017216282
15.1315149594354
15.1315149594354
15.0777372621162
15.0777372621162
15.0298860595373
15.0298860595373
14.9836740751588
14.9836740751588
14.9392982727013
14.9392982727013
14.8983702854788
14.8983702854788
14.8613523770927
14.8613523770927
14.8310040209603
14.8310040209603
14.8119447220066
14.8119447220066
14.8141234271864
14.8141234271864
14.8456045177058
14.8456045177058
14.9129431321620
14.9129431321620
15.0146258224057
15.0146258224057
15.1409374716590
15.1409374716590
15.2792536765474
15.2792536765474
15.4354948839012
15.4354948839012
15.6278324800644
15.6278324800644
15.8549417467423
15.8549417467423
16.1112521852725
16.1112521852725
16.4045359184830
16.4045359184830
16.7166869544609
16.7166869544609
17.0173877354608
17.0173877354608
17.2974897771228
17.2974897771228
17.5546242429050
17.5546242429050
17.7771870484393
17.7771870484393
17.9663844092093
17.9663844092093
18.1199678161423
18.1199678161423
18.2534169648287
18.2534169648287
18.3803021889859
18.3803021889859
18.5135718354300
18.5135718354300
18.6504543650420
18.6504543650420
18.7746111627546
18.7746111627546
18.8702407921341
18.8702407921341
18.9339927412443
18.9339927412443
18.9661075965495
18.9661075965495
18.9784986415893
18.9784986415893
18.9770844037044
18.9770844037044
18.9861506150658
18.9861506150658
19.0513193881278
19.0513193881278
19.1923317095975
19.1923317095975
19.3815716595846
19.3815716595846
19.5985509723740
19.5985509723740
19.8381857596229
19.8381857596229
20.0702781509132
20.0702781509132
20.2669453579581
20.2669453579581
20.4210293807622
20.4210293807622
20.5427030196100
20.5427030196100
20.6362097960246
20.6362097960246
20.7002122033222
20.7002122033222
20.7189292356089
20.7189292356089
20.6852418508551
20.6852418508551
20.6039672682882
20.6039672682882
20.4781686017831
20.4781686017831
20.2936023945855
20.2936023945855
20.0532314241822
20.0532314241822
19.7781748115527
19.7781748115527
19.4746753960741
19.4746753960741
19.1147020345177
19.1147020345177
18.6855324791591
18.6855324791591
18.2079087692796
18.2079087692796
17.6303575982600
17.6303575982600
17.0944554831793
17.0944554831793
16.5796879369097
16.5796879369097
16.0912160842773
16.0912160842773
15.6242212152369
15.6242212152369
15.1724677113476
15.1724677113476
14.7320833257882
14.7320833257882
14.3036510035748
14.3036510035748
13.9068170556480
13.9068170556480
13.5519087888123
13.5519087888123
13.2272312653776
13.2272312653776
12.8974640931878
12.8974640931878
12.5534925558033
12.5534925558033
12.2033148511678
12.2033148511678
11.8621423502014
11.8621423502014
11.5585849960568
11.5585849960568
11.3038576017641
11.3038576017641
11.1058598520149
11.1058598520149
10.9718413569476
10.9718413569476
10.8974111283671
10.8974111283671
10.8629372292891
10.8629372292891
10.8506937877262
10.8506937877262
10.8560100755671
10.8560100755671
10.8787257820826
10.8787257820826
10.9186835103000
10.9186835103000
10.9676070428551
10.9676070428551
11.0165078179424
11.0165078179424
11.0603124239866
11.0603124239866
11.0949609244300
11.0949609244300
11.1205032793430
11.1205032793430
11.1332200737180
11.1332200737180
11.1287994867822
11.1287994867822
11.1040296270926
11.1040296270926
11.0592179496991
11.0592179496991
10.9969097257251
10.9969097257251
10.9244140960789
10.9244140960789
10.8459059941910
10.8459059941910
10.7691591319419
10.7691591319419
10.7043365549255
10.7043365549255
10.6632359511741
10.6632359511741
10.6599225110795
10.6599225110795
10.7016146405793
10.7016146405793
10.8071826195032
10.8071826195032
10.9840416740785
10.9840416740785
11.2304217720098
11.2304217720098
11.5223736592940
11.5223736592940
11.8344213577516
11.8344213577516
12.1447299646228
12.1447299646228
12.4373392561156
12.4373392561156
12.7073015563125
12.7073015563125
12.9491249166338
12.9491249166338
13.1582939017303
13.1582939017303
13.3353468813713
13.3353468813713
13.4793559789180
13.4793559789180
13.5995624996609
13.5995624996609
13.7062184940445
13.7062184940445
13.8022135289830
13.8022135289830
13.8869737207799
13.8869737207799
13.9636848866810
13.9636848866810
14.0366459288703
14.0366459288703
14.1055589509944
14.1055589509944
14.1701158642420
14.1701158642420
14.2268220460409
14.2268220460409
14.2707002435860
14.2707002435860
14.2979286677350
14.2979286677350
14.3109644041033
14.3109644041033
14.3157124108104
14.3157124108104
14.3225067870027
14.3225067870027
14.3451931396340
14.3451931396340
14.4007491165680
14.4007491165680
14.4975854091749
14.4975854091749
14.6216930679029
14.6216930679029
14.7493096695555
14.7493096695555
14.8607004128696
14.8607004128696
14.9404840403222
14.9404840403222
14.9817885414767
14.9817885414767
14.9910779907973
14.9910779907973
14.9793927362301
14.9793927362301
14.9634509467722
14.9634509467722
14.9871676695458
14.9871676695458
15.0755312739379
15.0755312739379
15.2197557373437
15.2197557373437
15.4034255090154
15.4034255090154
15.6023266717968
15.6023266717968
15.8027106927048
15.8027106927048
15.9864829833380
15.9864829833380
16.1393031087149
16.1393031087149
16.2648125307602
16.2648125307602
16.3676714019585
16.3676714019585
16.4631400474641
16.4631400474641
16.5672525913992
16.5672525913992
16.6833649278237
16.6833649278237
16.7964661098991
16.7964661098991
16.9063639610019
16.9063639610019
17.0081123417592
17.0081123417592
17.0949833833356
17.0949833833356
17.1592425525141
17.1592425525141
17.2008582482540
17.2008582482540
17.2311173657579
17.2311173657579
17.2444180967820
17.2444180967820
17.2294200200520
17.2294200200520
17.1734156909921
17.1734156909921
17.0753967887524
17.0753967887524
16.9458979705918
16.9458979705918
16.8168531726141
16.8168531726141
16.7050409371940
16.7050409371940
16.6166849031236
16.6166849031236
16.5469429011656
16.5469429011656
16.4917379184025
16.4917379184025
16.4331607067245
16.4331607067245
16.3626956761151
16.3626956761151
16.2753839431461
16.2753839431461
16.1672088542894
16.1672088542894
16.0294624330215
16.0294624330215
15.8776452694869
15.8776452694869
15.7257360018746
15.7257360018746
15.5759907580589
15.5759907580589
15.4369228736787
15.4369228736787
15.3159058893631
15.3159058893631
15.2223943082572
15.2223943082572
15.1561396081564
15.1561396081564
15.1076515950383
15.1076515950383
15.0687153953992
15.0687153953992
15.0352138085652
15.0352138085652
15.0028513250743
15.0028513250743
14.9736308488088
14.9736308488088
14.9513202360856
14.9513202360856
14.9363564044996
14.9363564044996
14.9287046944082
14.9287046944082
14.9324662006482
14.9324662006482
14.9608413115566
14.9608413115566
15.0155920677200
15.0155920677200
15.0992649958588
15.0992649958588
15.2074813458834
15.2074813458834
15.3337496543009
15.3337496543009
15.4861908264021
15.4861908264021
15.6836951179345
15.6836951179345
15.9315407294026
15.9315407294026
16.2222081782654
16.2222081782654
16.5481593889073
16.5481593889073
16.8820519037673
16.8820519037673
17.1968045152850
17.1968045152850
17.4807423693731
17.4807423693731
17.7351429874605
17.7351429874605
17.9531856211370
17.9531856211370
18.1348203536194
18.1348203536194
18.2869208253039
18.2869208253039
18.4238551099458
18.4238551099458
18.5515959505201
18.5515959505201
18.6896978061100
18.6896978061100
18.8368238729591
18.8368238729591
18.9706811364642
18.9706811364642
19.0783089252919
19.0783089252919
19.1501482464607
19.1501482464607
19.1866213514237
19.1866213514237
19.1920295713140
19.1920295713140
19.1740439517891
19.1740439517891
19.1550540940714
19.1550540940714
19.1798955312098
19.1798955312098
19.2739914992043
19.2739914992043
19.4269300109143
19.4269300109143
19.6306508223856
19.6306508223856
19.8753975794382
19.8753975794382
20.1167259414437
20.1167259414437
20.3266734814691
20.3266734814691
20.4879158160857
20.4879158160857
20.6109653462461
20.6109653462461
20.6972446614764
20.6972446614764
20.7431367309871
20.7431367309871
20.7392887248874
20.7392887248874
20.6834892380282
20.6834892380282
20.5892147818298
20.5892147818298
20.4570940202187
20.4570940202187
20.2741625936556
20.2741625936556
20.0388409330029
20.0388409330029
19.7656788631655
19.7656788631655
19.4589789726684
19.4589789726684
19.0912351531873
19.0912351531873
18.6530960754335
18.6530960754335
18.1568261263815
18.1568261263815
17.6303575982600
17.6303575982600
17.0944554831793
17.0944554831793
16.5796879369097
16.5796879369097
16.0912160842773
16.0912160842773
15.6242212152369
15.6242212152369
15.1724677113476
15.1724677113476
14.7320833257882
14.7320833257882
14.3036510035748
14.3036510035748
13.9068170556480
13.9068170556480
13.5519087888123
13.5519087888123
13.2272312653776
13.2272312653776
12.8974640931878
12.8974640931878
12.5534925558033
12.5534925558033
12.2033148511678
12.2033148511678
11.8621423502014
11.8621423502014
11.5585849960568
11.5585849960568
11.3038576017641
11.3038576017641
11.1058598520149
11.1058598520149
10.9718413569476
10.9718413569476
10.8974111283671
10.8974111283671
10.8629372292891
10.8629372292891
10.8506937877262
10.8506937877262
10.8560100755671
10.8560100755671
10.8787257820826
10.8787257820826
10.9186835103000
10.9186835103000
10.9676070428551
10.9676070428551
11.0165078179424
11.0165078179424
11.0603124239866
11.0603124239866
11.0949609244300
11.0949609244300
11.1205032793430
11.1205032793430
11.1332200737180
11.1332200737180
11.1287994867822
11.1287994867822
11.1040296270926
11.1040296270926
11.0592179496991
11.0592179496991
10.9969097257251
10.9969097257251
10.9244140960789
10.9244140960789
10.8459059941910
10.8459059941910
10.7691591319419
10.7691591319419
10.7043365549255
10.7043365549255
10.6632359511741
10.6632359511741
10.6599225110795
10.6599225110795
10.7016146405793
10.7016146405793
10.8071826195032
10.8071826195032
10.9840416740785
10.9840416740785
11.2304217720098
11.2304217720098
11.5223736592940
11.5223736592940
11.8344213577516
11.8344213577516
12.1447299646228
12.1447299646228
12.4373392561156
12.4373392561156
12.7073015563125
12.7073015563125
12.9491249166338
12.9491249166338
13.1582939017303
13.1582939017303
13.3353468813713
13.3353468813713
13.4793559789180
13.4793559789180
13.5995624996609
13.5995624996609
13.7062184940445
13.7062184940445
13.8022135289830
13.8022135289830
13.8869737207799
13.8869737207799
13.9636848866810
13.9636848866810
14.0366459288703
14.0366459288703
14.1055589509944
14.1055589509944
14.1701158642420
14.1701158642420
14.2268220460409
14.2268220460409
14.2707002435860
14.2707002435860
14.2979286677350
14.2979286677350
14.3109644041033
14.3109644041033
14.3157124108104
14.3157124108104
14.3225067870027
14.3225067870027
14.3451931396340
14.3451931396340
14.4007491165680
14.4007491165680
14.4975854091749
14.4975854091749
14.6216930679029
14.6216930679029
14.7493096695555
14.7493096695555
14.8607004128696
14.8607004128696
14.9404840403222
14.9404840403222
14.9817885414767
14.9817885414767
14.9910779907973
14.9910779907973
14.9793927362301
14.9793927362301
14.9634509467722
14.9634509467722
14.9871676695458
14.9871676695458
15.0755312739379
15.0755312739379
15.2197557373437
15.2197557373437
15.4034255090154
15.4034255090154
15.6023266717968
15.6023266717968
15.8027106927048
15.8027106927048
15.9864829833380
15.9864829833380
16.1393031087149
16.1393031087149
16.2648125307602
16.2648125307602
16.3676714019585
16.3676714019585
16.4631400474641
16.4631400474641
16.5672525913992
16.5672525913992
16.6833649278237
16.6833649278237
16.7964661098991
16.7964661098991
16.9063639610019
16.9063639610019
17.0081123417592
17.0081123417592
17.0949833833356
17.0949833833356
17.1592425525141
17.1592425525141
17.2008582482540
17.2008582482540
17.2311173657579
17.2311173657579
17.2444180967820
17.2444180967820
17.2294200200520
17.2294200200520
17.1734156909921
17.1734156909921
17.0753967887524
17.0753967887524
16.9458979705918
16.9458979705918
16.8168531726141
16.8168531726141
16.7050409371940
16.7050409371940
16.6166849031236
16.6166849031236
16.5469429011656
16.5469429011656
16.4917379184025
16.4917379184025
16.4331607067245
16.4331607067245
16.3626956761151
16.3626956761151
16.2753839431461
16.2753839431461
16.1672088542894
16.1672088542894
16.0294624330215
16.0294624330215
15.8776452694869
15.8776452694869
15.7257360018746
15.7257360018746
15.5759907580589
15.5759907580589
15.4369228736787
15.4369228736787
15.3159058893631
15.3159058893631
15.2223943082572
15.2223943082572
15.1561396081564
15.1561396081564
15.1076515950383
15.1076515950383
15.0687153953992
15.0687153953992
15.0352138085652
15.0352138085652
15.0028513250743
15.0028513250743
14.9736308488088
14.9736308488088
14.9513202360856
14.9513202360856
14.9363564044996
14.9363564044996
14.9287046944082
14.9287046944082
14.9324662006482
14.9324662006482
14.9608413115566
14.9608413115566
15.0155920677200
15.0155920677200
15.0992649958588
15.0992649958588
15.2074813458834
15.2074813458834
15.3337496543009
15.3337496543009
15.4861908264021
15.4861908264021
15.6836951179345
15.6836951179345
15.9315407294026
15.9315407294026
16.2222081782654
16.2222081782654
16.5481593889073
16.5481593889073
16.8820519037673
16.8820519037673
17.1968045152850
17.1968045152850
17.4807423693731
17.4807423693731
17.7351429874605
17.7351429874605
17.9531856211370
17.9531856211370
18.1348203536194
18.1348203536194
18.2869208253039
18.2869208253039
18.4238551099458
18.4238551099458
18.5515959505201
18.5515959505201
18.6896978061100
18.6896978061100
18.8368238729591
18.8368238729591
18.9706811364642
18.9706811364642
19.0783089252919
19.0783089252919
19.1501482464607
19.1501482464607
19.1866213514237
19.1866213514237
19.1920295713140
19.1920295713140
19.1740439517891
19.1740439517891
19.1550540940714
19.1550540940714
19.1798955312098
19.1798955312098
19.2739914992043
19.2739914992043
19.4269300109143
19.4269300109143
19.6306508223856
19.6306508223856
19.8753975794382
19.8753975794382
20.1167259414437
20.1167259414437
20.3266734814691
20.3266734814691
20.4879158160857
20.4879158160857
20.6109653462461
20.6109653462461
20.6972446614764
20.6972446614764
20.7431367309871
20.7431367309871
20.7392887248874
20.7392887248874
20.6834892380282
20.6834892380282
20.5892147818298
20.5892147818298
20.4570940202187
20.4570940202187
20.2741625936556
20.2741625936556
20.0388409330029
20.0388409330029
19.7656788631655
19.7656788631655
19.4589789726684
19.4589789726684
19.0912351531873
19.0912351531873
18.6530960754335
18.6530960754335
18.1568261263815
18.1568261263815
17.5420904090131
17.5420904090131
17.0060859653070
17.0060859653070
16.4951617662949
16.4951617662949
16.0120686636799
16.0120686636799
15.5465197814626
15.5465197814626
15.1006547854358
15.1006547854358
14.6670893355066
14.6670893355066
14.2507347155696
14.2507347155696
13.8681128650655
13.8681128650655
13.5276962466503
13.5276962466503
13.2198059063545
13.2198059063545
12.9073869966833
12.9073869966833
12.5797480331192
12.5797480331192
12.2502514618225
12.2502514618225
11.9343693399447
11.9343693399447
11.6523644568123
11.6523644568123
11.4316118531913
11.4316118531913
11.2669375754886
11.2669375754886
11.1664733124699
11.1664733124699
11.1168147392045
11.1168147392045
11.1024975621030
11.1024975621030
11.1061899178733
11.1061899178733
11.1236385338186
11.1236385338186
11.1551932969515
11.1551932969515
11.1975636016023
11.1975636016023
11.2442824722423
11.2442824722423
11.2869115219089
11.2869115219089
11.3216423270536
11.3216423270536
11.3477022873527
11.3477022873527
11.3640483830141
11.3640483830141
11.3670982130033
11.3670982130033
11.3535377477039
11.3535377477039
11.3244349060436
11.3244349060436
11.2773878140288
11.2773878140288
11.2163894149158
11.2163894149158
11.1484586851609
11.1484586851609
11.0761014028369
11.0761014028369
11.0080404274426
11.0080404274426
10.9503392715492
10.9503392715492
10.9189845119168
10.9189845119168
10.9264462484762
10.9264462484762
10.9782895238167
10.9782895238167
11.0781074131071
11.0781074131071
11.2344540203559
11.2344540203559
11.4549886096833
11.4549886096833
11.7178472740838
11.7178472740838
12.0012384660154
12.0012384660154
12.2865270246908
12.2865270246908
12.5638368600813
12.5638368600813
12.8285923240149
12.8285923240149
13.0700381342034
13.0700381342034
13.2807494872102
13.2807494872102
13.4579803669890
13.4579803669890
13.6076700215582
13.6076700215582
13.7400181878175
13.7400181878175
13.8633407577225
13.8633407577225
13.9791136467268
13.9791136467268
14.0873726636813
14.0873726636813
14.1888406844203
14.1888406844203
14.2877325785419
14.2877325785419
14.3848911797376
14.3848911797376
14.4769013065118
14.4769013065118
14.5569534012961
14.5569534012961
14.6183246521519
14.6183246521519
14.6566837728154
14.6566837728154
14.6746651773834
14.6746651773834
14.6795840068054
14.6795840068054
14.6801015468245
14.6801015468245
14.7018191185876
14.7018191185876
14.7650446108873
14.7650446108873
14.8766575256384
14.8766575256384
15.0135222917368
15.0135222917368
15.1529274202591
15.1529274202591
15.2703124465577
15.2703124465577
15.3523161316395
15.3523161316395
15.3932382472205
15.3932382472205
15.3982550140525
15.3982550140525
15.3802810903214
15.3802810903214
15.3725012506188
15.3725012506188
15.4123602868204
15.4123602868204
15.5222059327634
15.5222059327634
15.6852260709038
15.6852260709038
15.8861198064577
15.8861198064577
16.1056354579742
16.1056354579742
16.3183741283422
16.3183741283422
16.5089935725946
16.5089935725946
16.6717330003063
16.6717330003063
16.8126292820117
16.8126292820117
16.9298287388415
16.9298287388415
17.0318597508669
17.0318597508669
17.1216361765687
17.1216361765687
17.2042457330634
17.2042457330634
17.2868866721274
17.2868866721274
17.3689989412490
17.3689989412490
17.4546076020489
17.4546076020489
17.5319931480730
17.5319931480730
17.5936430768213
17.5936430768213
17.6394468854871
17.6394468854871
17.6706727934358
17.6706727934358
17.6858990569137
17.6858990569137
17.6699443141243
17.6699443141243
17.6142000771428
17.6142000771428
17.5102423342840
17.5102423342840
17.3745844079953
17.3745844079953
17.2344768238398
17.2344768238398
17.1055548526398
17.1055548526398
16.9933345972767
16.9933345972767
16.8967346282293
16.8967346282293
16.8080034308591
16.8080034308591
16.7117643524399
16.7117643524399
16.5949213124187
16.5949213124187
16.4566120462402
16.4566120462402
16.3004972107707
16.3004972107707
16.1213403246196
16.1213403246196
15.9295297234727
15.9295297234727
15.7467843356205
15.7467843356205
15.5771181830106
15.5771181830106
15.4241084642124
15.4241084642124
15.2953345156058
15.2953345156058
15.1992802148093
15.1992802148093
15.1364607275652
15.1364607275652
15.0956945327285
15.0956945327285
15.0693599860078
15.0693599860078
15.0513123026513
15.0513123026513
15.0341991306427
15.0341991306427
15.0203441049932
15.0203441049932
15.0149886447277
15.0149886447277
15.0160233918666
15.0160233918666
15.0199077895816
15.0199077895816
15.0318620200727
15.0318620200727
15.0606603435606
15.0606603435606
15.1057560696353
15.1057560696353
15.1770163942313
15.1770163942313
15.2740658838831
15.2740658838831
15.3882493195948
15.3882493195948
15.5384671033513
15.5384671033513
15.7480384888023
15.7480384888023
16.0173335858702
16.0173335858702
16.3380944315612
16.3380944315612
16.6849324464384
16.6849324464384
17.0275416701251
17.0275416701251
17.3467398263423
17.3467398263423
17.6266743882532
17.6266743882532
17.8690513687235
17.8690513687235
18.0726351372891
18.0726351372891
18.2424952828174
18.2424952828174
18.3889557961413
18.3889557961413
18.5228452652747
18.5228452652747
18.6486511380246
18.6486511380246
18.7891488060461
18.7891488060461
18.9428572791887
18.9428572791887
19.0910208741181
19.0910208741181
19.2186663981305
19.2186663981305
19.3121856871811
19.3121856871811
19.3660714644477
19.3660714644477
19.3776342187532
19.3776342187532
19.3563756271251
19.3563756271251
19.3237510853663
19.3237510853663
19.3194219198663
19.3194219198663
19.3739243834098
19.3739243834098
19.4894788391370
19.4894788391370
19.6715371144496
19.6715371144496
19.9027210031819
19.9027210031819
20.1416947237969
20.1416947237969
20.3534224327012
20.3534224327012
20.5153073397455
20.5153073397455
20.6334295831176
20.6334295831176
20.7102921263269
20.7102921263269
20.7352530263650
20.7352530263650
20.7071409924135
20.7071409924135
20.6312866650063
20.6312866650063
20.5263233763728
20.5263233763728
20.3844462487405
20.3844462487405
20.2014489316759
20.2014489316759
19.9788442443241
19.9788442443241
19.7154998220690
19.7154998220690
19.4108288244271
19.4108288244271
19.0412421104571
19.0412421104571
18.5980654608613
18.5980654608613
18.0837498592083
18.0837498592083
17.5420904090131
17.5420904090131
17.0060859653070
17.0060859653070
16.4951617662949
16.4951617662949
16.0120686636799
16.0120686636799
15.5465197814626
15.5465197814626
15.1006547854358
15.1006547854358
14.6670893355066
14.6670893355066
14.2507347155696
14.2507347155696
13.8681128650655
13.8681128650655
13.5276962466503
13.5276962466503
13.2198059063545
13.2198059063545
12.9073869966833
12.9073869966833
12.5797480331192
12.5797480331192
12.2502514618225
12.2502514618225
11.9343693399447
11.9343693399447
11.6523644568123
11.6523644568123
11.4316118531913
11.4316118531913
11.2669375754886
11.2669375754886
11.1664733124699
11.1664733124699
11.1168147392045
11.1168147392045
11.1024975621030
11.1024975621030
11.1061899178733
11.1061899178733
11.1236385338186
11.1236385338186
11.1551932969515
11.1551932969515
11.1975636016023
11.1975636016023
11.2442824722423
11.2442824722423
11.2869115219089
11.2869115219089
11.3216423270536
11.3216423270536
11.3477022873527
11.3477022873527
11.3640483830141
11.3640483830141
11.3670982130033
11.3670982130033
11.3535377477039
11.3535377477039
11.3244349060436
11.3244349060436
11.2773878140288
11.2773878140288
11.2163894149158
11.2163894149158
11.1484586851609
11.1484586851609
11.0761014028369
11.0761014028369
11.0080404274426
11.0080404274426
10.9503392715492
10.9503392715492
10.9189845119168
10.9189845119168
10.9264462484762
10.9264462484762
10.9782895238167
10.9782895238167
11.0781074131071
11.0781074131071
11.2344540203559
11.2344540203559
11.4549886096833
11.4549886096833
11.7178472740838
11.7178472740838
12.0012384660154
12.0012384660154
12.2865270246908
12.2865270246908
12.5638368600813
12.5638368600813
12.8285923240149
12.8285923240149
13.0700381342034
13.0700381342034
13.2807494872102
13.2807494872102
13.4579803669890
13.4579803669890
13.6076700215582
13.6076700215582
13.7400181878175
13.7400181878175
13.8633407577225
13.8633407577225
13.9791136467268
13.9791136467268
14.0873726636813
14.0873726636813
14.1888406844203
14.1888406844203
14.2877325785419
14.2877325785419
14.3848911797376
14.3848911797376
14.4769013065118
14.4769013065118
14.5569534012961
14.5569534012961
14.6183246521519
14.6183246521519
14.6566837728154
14.6566837728154
14.6746651773834
14.6746651773834
14.6795840068054
14.6795840068054
14.6801015468245
14.6801015468245
14.7018191185876
14.7018191185876
14.7650446108873
14.7650446108873
14.8766575256384
14.8766575256384
15.0135222917368
15.0135222917368
15.1529274202591
15.1529274202591
15.2703124465577
15.2703124465577
15.3523161316395
15.3523161316395
15.3932382472205
15.3932382472205
15.3982550140525
15.3982550140525
15.3802810903214
15.3802810903214
15.3725012506188
15.3725012506188
15.4123602868204
15.4123602868204
15.5222059327634
15.5222059327634
15.6852260709038
15.6852260709038
15.8861198064577
15.8861198064577
16.1056354579742
16.1056354579742
16.3183741283422
16.3183741283422
16.5089935725946
16.5089935725946
16.6717330003063
16.6717330003063
16.8126292820117
16.8126292820117
16.9298287388415
16.9298287388415
17.0318597508669
17.0318597508669
17.1216361765687
17.1216361765687
17.2042457330634
17.2042457330634
17.2868866721274
17.2868866721274
17.3689989412490
17.3689989412490
17.4546076020489
17.4546076020489
17.5319931480730
17.5319931480730
17.5936430768213
17.5936430768213
17.6394468854871
17.6394468854871
17.6706727934358
17.6706727934358
17.6858990569137
17.6858990569137
17.6699443141243
17.6699443141243
17.6142000771428
17.6142000771428
17.5102423342840
17.5102423342840
17.3745844079953
17.3745844079953
17.2344768238398
17.2344768238398
17.1055548526398
17.1055548526398
16.9933345972767
16.9933345972767
16.8967346282293
16.8967346282293
16.8080034308591
16.8080034308591
16.7117643524399
16.7117643524399
16.5949213124187
16.5949213124187
16.4566120462402
16.4566120462402
16.3004972107707
16.3004972107707
16.1213403246196
16.1213403246196
15.9295297234727
15.9295297234727
15.7467843356205
15.7467843356205
15.5771181830106
15.5771181830106
15.4241084642124
15.4241084642124
15.2953345156058
15.2953345156058
15.1992802148093
15.1992802148093
15.1364607275652
15.1364607275652
15.0956945327285
15.0956945327285
15.0693599860078
15.0693599860078
15.0513123026513
15.0513123026513
15.0341991306427
15.0341991306427
15.0203441049932
15.0203441049932
15.0149886447277
15.0149886447277
15.0160233918666
15.0160233918666
15.0199077895816
15.0199077895816
15.0318620200727
15.0318620200727
15.0606603435606
15.0606603435606
15.1057560696353
15.1057560696353
15.1770163942313
15.1770163942313
15.2740658838831
15.2740658838831
15.3882493195948
15.3882493195948
15.5384671033513
15.5384671033513
15.7480384888023
15.7480384888023
16.0173335858702
16.0173335858702
16.3380944315612
16.3380944315612
16.6849324464384
16.6849324464384
17.0275416701251
17.0275416701251
17.3467398263423
17.3467398263423
17.6266743882532
17.6266743882532
17.8690513687235
17.8690513687235
18.0726351372891
18.0726351372891
18.2424952828174
18.2424952828174
18.3889557961413
18.3889557961413
18.5228452652747
18.5228452652747
18.6486511380246
18.6486511380246
18.7891488060461
18.7891488060461
18.9428572791887
18.9428572791887
19.0910208741181
19.0910208741181
19.2186663981305
19.2186663981305
19.3121856871811
19.3121856871811
19.3660714644477
19.3660714644477
19.3776342187532
19.3776342187532
19.3563756271251
19.3563756271251
19.3237510853663
19.3237510853663
19.3194219198663
19.3194219198663
19.3739243834098
19.3739243834098
19.4894788391370
19.4894788391370
19.6715371144496
19.6715371144496
19.9027210031819
19.9027210031819
20.1416947237969
20.1416947237969
20.3534224327012
20.3534224327012
20.5153073397455
20.5153073397455
20.6334295831176
20.6334295831176
20.7102921263269
20.7102921263269
20.7352530263650
20.7352530263650
20.7071409924135
20.7071409924135
20.6312866650063
20.6312866650063
20.5263233763728
20.5263233763728
20.3844462487405
20.3844462487405
20.2014489316759
20.2014489316759
19.9788442443241
19.9788442443241
19.7154998220690
19.7154998220690
19.4108288244271
19.4108288244271
19.0412421104571
19.0412421104571
18.5980654608613
18.5980654608613
18.0837498592083
18.0837498592083
17.4579446570359
17.4579446570359
16.9312176077116
16.9312176077116
16.4301189677960
16.4301189677960
15.9540039010990
15.9540039010990
15.5053399882916
15.5053399882916
15.0669177684416
15.0669177684416
14.6445887379906
14.6445887379906
14.2362578790519
14.2362578790519
13.8690424340928
13.8690424340928
13.5439225935972
13.5439225935972
13.2452652464551
13.2452652464551
12.9485294086708
12.9485294086708
12.6390007707959
12.6390007707959
12.3309481893800
12.3309481893800
12.0365677176194
12.0365677176194
11.7761590633120
11.7761590633120
11.5790239153825
11.5790239153825
11.4398768665555
11.4398768665555
11.3622435066108
11.3622435066108
11.3288459713614
11.3288459713614
11.3284045440694
11.3284045440694
11.3437799755296
11.3437799755296
11.3717753563160
11.3717753563160
11.4096854230999
11.4096854230999
11.4528047480580
11.4528047480580
11.4960415804703
11.4960415804703
11.5331650212773
11.5331650212773
11.5606402793969
11.5606402793969
11.5774264314518
11.5774264314518
11.5850804125828
11.5850804125828
11.5790841737179
11.5790841737179
11.5592860492648
11.5592860492648
11.5267878414739
11.5267878414739
11.4826209793949
11.4826209793949
11.4285863539854
11.4285863539854
11.3674539576481
11.3674539576481
11.3049185747417
11.3049185747417
11.2482110920241
11.2482110920241
11.2008748170546
11.2008748170546
11.1772012876024
11.1772012876024
11.1904340473669
11.1904340473669
11.2470217708630
11.2470217708630
11.3422149339836
11.3422149339836
11.4799740784543
11.4799740784543
11.6694781826939
11.6694781826939
11.8989035706119
11.8989035706119
12.1490791191980
12.1490791191980
12.4079703254694
12.4079703254694
12.6751206480541
12.6751206480541
12.9358923956711
12.9358923956711
13.1754182402937
13.1754182402937
13.3855166621168
13.3855166621168
13.5638706864715
13.5638706864715
13.7224388525523
13.7224388525523
13.8678903400492
13.8678903400492
14.0089507086637
14.0089507086637
14.1443924403374
14.1443924403374
14.2747230050181
14.2747230050181
14.3996470095503
14.3996470095503
14.5271017092135
14.5271017092135
14.6504674552151
14.6504674552151
14.7633557295830
14.7633557295830
14.8619541711991
14.8619541711991
14.9377953340084
14.9377953340084
14.9860935869709
14.9860935869709
15.0075415702174
15.0075415702174
15.0110603884176
15.0110603884176
15.0103760052789
15.0103760052789
15.0330657722624
15.0330657722624
15.1043262764761
15.1043262764761
15.2230936232366
15.2230936232366
15.3670784958559
15.3670784958559
15.5104493257085
15.5104493257085
15.6329285268831
15.6329285268831
15.7217414347585
15.7217414347585
15.7699419525460
15.7699419525460
15.7863030834769
15.7863030834769
15.7869432590362
15.7869432590362
15.8013096938881
15.8013096938881
15.8567608302362
15.8567608302362
15.9718650737067
15.9718650737067
16.1440530662815
16.1440530662815
16.3551866572448
16.3551866572448
16.5841063585705
16.5841063585705
16.8034835219285
16.8034835219285
17.0017555401615
17.0017555401615
17.1795320671807
17.1795320671807
17.3367379733389
17.3367379733389
17.4679581363567
17.4679581363567
17.5713819907012
17.5713819907012
17.6551295795434
17.6551295795434
17.7243458340455
17.7243458340455
17.7807970722728
17.7807970722728
17.8373032937565
17.8373032937565
17.9009855368078
17.9009855368078
17.9674835340314
17.9674835340314
18.0244432489431
18.0244432489431
18.0657458079852
18.0657458079852
18.0962416342579
18.0962416342579
18.1085091102334
18.1085091102334
18.0911931353439
18.0911931353439
18.0298315079031
18.0298315079031
17.9218359034839
17.9218359034839
17.7752192012883
17.7752192012883
17.6204555578320
17.6204555578320
17.4763279244431
17.4763279244431
17.3408974217019
17.3408974217019
17.2168753573212
17.2168753573212
17.0970498613961
17.0970498613961
16.9647900077969
16.9647900077969
16.8039505659035
16.8039505659035
16.6126206925339
16.6126206925339
16.3987733389353
16.3987733389353
16.1688966097891
16.1688966097891
15.9320330974740
15.9320330974740
15.7134138233184
15.7134138233184
15.5247900005909
15.5247900005909
15.3579050423462
15.3579050423462
15.2237755304151
15.2237755304151
15.1299510695442
15.1299510695442
15.0735898496954
15.0735898496954
15.0435797936532
15.0435797936532
15.0319494740280
15.0319494740280
15.0303746203553
15.0303746203553
15.0314133347428
15.0314133347428
15.0370131349177
15.0370131349177
15.0506240959760
15.0506240959760
15.0664683660217
15.0664683660217
15.0840823567648
15.0840823567648
15.1055731539764
15.1055731539764
15.1365378310739
15.1365378310739
15.1853977891928
15.1853977891928
15.2577317780287
15.2577317780287
15.3514853678482
15.3514853678482
15.4609345552860
15.4609345552860
15.6119577539601
15.6119577539601
15.8331610803734
15.8331610803734
16.1186585781160
16.1186585781160
16.4539442601822
16.4539442601822
16.8065569309545
16.8065569309545
17.1515404648355
17.1515404648355
17.4668057884278
17.4668057884278
17.7340859204753
17.7340859204753
17.9562974096689
17.9562974096689
18.1403971370023
18.1403971370023
18.2919741446711
18.2919741446711
18.4210305690709
18.4210305690709
18.5436983350304
18.5436983350304
18.6678874636065
18.6678874636065
18.8114655944868
18.8114655944868
18.9763572631777
18.9763572631777
19.1473935138214
19.1473935138214
19.3024782254879
19.3024782254879
19.4257440923002
19.4257440923002
19.5042137615663
19.5042137615663
19.5288040400003
19.5288040400003
19.5155277123588
19.5155277123588
19.4814913845487
19.4814913845487
19.4580371311765
19.4580371311765
19.4763265306409
19.4763265306409
19.5575610604088
19.5575610604088
19.7095180597642
19.7095180597642
19.9123437298309
19.9123437298309
20.1321329532554
20.1321329532554
20.3377502267914
20.3377502267914
20.5013036218426
20.5013036218426
20.6159972613869
20.6159972613869
20.6786674025883
20.6786674025883
20.6799421414698
20.6799421414698
20.6285043951644
20.6285043951644
20.5442543946931
20.5442543946931
20.4371677333712
20.4371677333712
20.2929567972829
20.2929567972829
20.1104226631151
20.1104226631151
19.8977547981135
19.8977547981135
19.6453771913942
19.6453771913942
19.3393705923240
19.3393705923240
18.9662065482087
18.9662065482087
18.5156045702974
18.5156045702974
17.9964916821435
17.9964916821435
17.4579446570359
17.4579446570359
16.9312176077116
16.9312176077116
16.4301189677960
16.4301189677960
15.9540039010990
15.9540039010990
15.5053399882916
15.5053399882916
15.0669177684416
15.0669177684416
14.6445887379906
14.6445887379906
14.2362578790519
14.2362578790519
13.8690424340928
13.8690424340928
13.5439225935972
13.5439225935972
13.2452652464551
13.2452652464551
12.9485294086708
12.9485294086708
12.6390007707959
12.6390007707959
12.3309481893800
12.3309481893800
12.0365677176194
12.0365677176194
11.7761590633120
11.7761590633120
11.5790239153825
11.5790239153825
11.4398768665555
11.4398768665555
11.3622435066108
11.3622435066108
11.3288459713614
11.3288459713614
11.3284045440694
11.3284045440694
11.3437799755296
11.3437799755296
11.3717753563160
11.3717753563160
11.4096854230999
11.4096854230999
11.4528047480580
11.4528047480580
11.4960415804703
11.4960415804703
11.5331650212773
11.5331650212773
11.5606402793969
11.5606402793969
11.5774264314518
11.5774264314518
11.5850804125828
11.5850804125828
11.5790841737179
11.5790841737179
11.5592860492648
11.5592860492648
11.5267878414739
11.5267878414739
11.4826209793949
11.4826209793949
11.4285863539854
11.4285863539854
11.3674539576481
11.3674539576481
11.3049185747417
11.3049185747417
11.2482110920241
11.2482110920241
11.2008748170546
11.2008748170546
11.1772012876024
11.1772012876024
11.1904340473669
11.1904340473669
11.2470217708630
11.2470217708630
11.3422149339836
11.3422149339836
11.4799740784543
11.4799740784543
11.6694781826939
11.6694781826939
11.8989035706119
11.8989035706119
12.1490791191980
12.1490791191980
12.4079703254694
12.4079703254694
12.6751206480541
12.6751206480541
12.9358923956711
12.9358923956711
13.1754182402937
13.1754182402937
13.3855166621168
13.3855166621168
13.5638706864715
13.5638706864715
13.7224388525523
13.7224388525523
13.8678903400492
13.8678903400492
14.0089507086637
14.0089507086637
14.1443924403374
14.1443924403374
14.2747230050181
14.2747230050181
14.3996470095503
14.3996470095503
14.5271017092135
14.5271017092135
14.6504674552151
14.6504674552151
14.7633557295830
14.7633557295830
14.8619541711991
14.8619541711991
14.9377953340084
14.9377953340084
14.9860935869709
14.9860935869709
15.0075415702174
15.0075415702174
15.0110603884176
15.0110603884176
15.0103760052789
15.0103760052789
15.0330657722624
15.0330657722624
15.1043262764761
15.1043262764761
15.2230936232366
15.2230936232366
15.3670784958559
15.3670784958559
15.5104493257085
15.5104493257085
15.6329285268831
15.6329285268831
15.7217414347585
15.7217414347585
15.7699419525460
15.7699419525460
15.7863030834769
15.7863030834769
15.7869432590362
15.7869432590362
15.8013096938881
15.8013096938881
15.8567608302362
15.8567608302362
15.9718650737067
15.9718650737067
16.1440530662815
16.1440530662815
16.3551866572448
16.3551866572448
16.5841063585705
16.5841063585705
16.8034835219285
16.8034835219285
17.0017555401615
17.0017555401615
17.1795320671807
17.1795320671807
17.3367379733389
17.3367379733389
17.4679581363567
17.4679581363567
17.5713819907012
17.5713819907012
17.6551295795434
17.6551295795434
17.7243458340455
17.7243458340455
17.7807970722728
17.7807970722728
17.8373032937565
17.8373032937565
17.9009855368078
17.9009855368078
17.9674835340314
17.9674835340314
18.0244432489431
18.0244432489431
18.0657458079852
18.0657458079852
18.0962416342579
18.0962416342579
18.1085091102334
18.1085091102334
18.0911931353439
18.0911931353439
18.0298315079031
18.0298315079031
17.9218359034839
17.9218359034839
17.7752192012883
17.7752192012883
17.6204555578320
17.6204555578320
17.4763279244431
17.4763279244431
17.3408974217019
17.3408974217019
17.2168753573212
17.2168753573212
17.0970498613961
17.0970498613961
16.9647900077969
16.9647900077969
16.8039505659035
16.8039505659035
16.6126206925339
16.6126206925339
16.3987733389353
16.3987733389353
16.1688966097891
16.1688966097891
15.9320330974740
15.9320330974740
15.7134138233184
15.7134138233184
15.5247900005909
15.5247900005909
15.3579050423462
15.3579050423462
15.2237755304151
15.2237755304151
15.1299510695442
15.1299510695442
15.0735898496954
15.0735898496954
15.0435797936532
15.0435797936532
15.0319494740280
15.0319494740280
15.0303746203553
15.0303746203553
15.0314133347428
15.0314133347428
15.0370131349177
15.0370131349177
15.0506240959760
15.0506240959760
15.0664683660217
15.0664683660217
15.0840823567648
15.0840823567648
15.1055731539764
15.1055731539764
15.1365378310739
15.1365378310739
15.1853977891928
15.1853977891928
15.2577317780287
15.2577317780287
15.3514853678482
15.3514853678482
15.4609345552860
15.4609345552860
15.6119577539601
15.6119577539601
15.8331610803734
15.8331610803734
16.1186585781160
16.1186585781160
16.4539442601822
16.4539442601822
16.8065569309545
16.8065569309545
17.1515404648355
17.1515404648355
17.4668057884278
17.4668057884278
17.7340859204753
17.7340859204753
17.9562974096689
17.9562974096689
18.1403971370023
18.1403971370023
18.2919741446711
18.2919741446711
18.4210305690709
18.4210305690709
18.5436983350304
18.5436983350304
18.6678874636065
18.6678874636065
18.8114655944868
18.8114655944868
18.9763572631777
18.9763572631777
19.1473935138214
19.1473935138214
19.3024782254879
19.3024782254879
19.4257440923002
19.4257440923002
19.5042137615663
19.5042137615663
19.5288040400003
19.5288040400003
19.5155277123588
19.5155277123588
19.4814913845487
19.4814913845487
19.4580371311765
19.4580371311765
19.4763265306409
19.4763265306409
19.5575610604088
19.5575610604088
19.7095180597642
19.7095180597642
19.9123437298309
19.9123437298309
20.1321329532554
20.1321329532554
20.3377502267914
20.3377502267914
20.5013036218426
20.5013036218426
20.6159972613869
20.6159972613869
20.6786674025883
20.6786674025883
20.6799421414698
20.6799421414698
20.6285043951644
20.6285043951644
20.5442543946931
20.5442543946931
20.4371677333712
20.4371677333712
20.2929567972829
20.2929567972829
20.1104226631151
20.1104226631151
19.8977547981135
19.8977547981135
19.6453771913942
19.6453771913942
19.3393705923240
19.3393705923240
18.9662065482087
18.9662065482087
18.5156045702974
18.5156045702974
17.9964916821435
17.9964916821435
17.3803536474926
17.3803536474926
16.8697374348496
16.8697374348496
16.3799541581191
16.3799541581191
15.9202646752157
15.9202646752157
15.4829273540065
15.4829273540065
15.0538627124725
15.0538627124725
14.6414683606502
14.6414683606502
14.2564704476179
14.2564704476179
13.9085709849690
13.9085709849690
13.5954566693553
13.5954566693553
13.3019170825932
13.3019170825932
13.0152959162529
13.0152959162529
12.7267771900111
12.7267771900111
12.4359050609825
12.4359050609825
12.1626569034573
12.1626569034573
11.9227643754634
11.9227643754634
11.7402032638439
11.7402032638439
11.6210798015735
11.6210798015735
11.5536061930626
11.5536061930626
11.5267912562617
11.5267912562617
11.5317151288897
11.5317151288897
11.5553329465687
11.5553329465687
11.5905232677813
11.5905232677813
11.6328045364370
11.6328045364370
11.6762207172340
11.6762207172340
11.7163120675735
11.7163120675735
11.7476471449863
11.7476471449863
11.7680424259198
11.7680424259198
11.7768605571692
11.7768605571692
11.7761350964199
11.7761350964199
11.7639122986191
11.7639122986191
11.7403036237213
11.7403036237213
11.7080226184247
11.7080226184247
11.6691745422837
11.6691745422837
11.6229919189053
11.6229919189053
11.5717346167379
11.5717346167379
11.5228059490267
11.5228059490267
11.4789140055490
11.4789140055490
11.4421318887627
11.4421318887627
11.4250122819938
11.4250122819938
11.4411504981081
11.4411504981081
11.4972227867259
11.4972227867259
11.5881557358085
11.5881557358085
11.7107585915179
11.7107585915179
11.8717209390582
11.8717209390582
12.0664271926844
12.0664271926844
12.2858139886942
12.2858139886942
12.5240746967596
12.5240746967596
12.7774386953818
12.7774386953818
13.0285424869925
13.0285424869925
13.2631532582095
13.2631532582095
13.4719651026391
13.4719651026391
13.6554851958525
13.6554851958525
13.8224795728362
13.8224795728362
13.9830962936909
13.9830962936909
14.1402307890239
14.1402307890239
14.2925304893506
14.2925304893506
14.4425274806617
14.4425274806617
14.5921804942900
14.5921804942900
14.7432744565285
14.7432744565285
14.8873983732845
14.8873983732845
15.0191234383885
15.0191234383885
15.1331237745883
15.1331237745883
15.2201556024919
15.2201556024919
15.2779869152324
15.2779869152324
15.3062238134193
15.3062238134193
15.3119002334640
15.3119002334640
15.3127833105976
15.3127833105976
15.3434383263713
15.3434383263713
15.4179696715506
15.4179696715506
15.5357165789929
15.5357165789929
15.6815541162624
15.6815541162624
15.8294588896205
15.8294588896205
15.9598091856748
15.9598091856748
16.0563751194982
16.0563751194982
16.1201406579298
16.1201406579298
16.1606751489720
16.1606751489720
16.1885795171656
16.1885795171656
16.2251090668817
16.2251090668817
16.2951713837777
16.2951713837777
16.4143676316447
16.4143676316447
16.5838131080727
16.5838131080727
16.7928199381995
16.7928199381995
17.0175441327272
17.0175441327272
17.2333870996451
17.2333870996451
17.4386125688626
17.4386125688626
17.6305233346711
17.6305233346711
17.8005760670658
17.8005760670658
17.9423896517968
17.9423896517968
18.0559914135060
18.0559914135060
18.1491792987143
18.1491792987143
18.2184978017117
18.2184978017117
18.2680279112427
18.2680279112427
18.3053963357687
18.3053963357687
18.3431785452866
18.3431785452866
18.3852180388825
18.3852180388825
18.4232870111362
18.4232870111362
18.4576684134140
18.4576684134140
18.4883793356585
18.4883793356585
18.4999183907050
18.4999183907050
18.4746270446370
18.4746270446370
18.4075200476491
18.4075200476491
18.2935851487017
18.2935851487017
18.1406350980606
18.1406350980606
17.9664238498397
17.9664238498397
17.8013671433939
17.8013671433939
17.6444448405027
17.6444448405027
17.4949305634471
17.4949305634471
17.3456648517706
17.3456648517706
17.1814746327023
17.1814746327023
16.9824376823938
16.9824376823938
16.7442390487590
16.7442390487590
16.4733369446714
16.4733369446714
16.1813970726593
16.1813970726593
15.8928849959507
15.8928849959507
15.6359037525607
15.6359037525607
15.4239245527832
15.4239245527832
15.2459222985360
15.2459222985360
15.1092400749724
15.1092400749724
15.0210795740915
15.0210795740915
14.9729194206841
14.9729194206841
14.9551518321939
14.9551518321939
14.9585361667130
14.9585361667130
14.9733624197633
14.9733624197633
14.9945171647368
14.9945171647368
15.0236388736663
15.0236388736663
15.0568938623302
15.0568938623302
15.0875697481353
15.0875697481353
15.1176869925328
15.1176869925328
15.1502513470099
15.1502513470099
15.1903290940700
15.1903290940700
15.2526802617820
15.2526802617820
15.3418467789920
15.3418467789920
15.4447707469650
15.4447707469650
15.5606993375342
15.5606993375342
15.7182884507807
15.7182884507807
15.9482415439565
15.9482415439565
16.2357178196055
16.2357178196055
16.5656848371439
16.5656848371439
16.9178437576416
16.9178437576416
17.2579077828574
17.2579077828574
17.5597018132386
17.5597018132386
17.8081513906782
17.8081513906782
18.0078544001225
18.0078544001225
18.1689000444795
18.1689000444795
18.2954762114412
18.2954762114412
18.4019249020277
18.4019249020277
18.5048124614725
18.5048124614725
18.6235291634524
18.6235291634524
18.7763077534304
18.7763077534304
18.9598425321692
18.9598425321692
19.1599883782024
19.1599883782024
19.3497381385010
19.3497381385010
19.5062664110429
19.5062664110429
19.6047215542396
19.6047215542396
19.6461598394120
19.6461598394120
19.6454188970778
19.6454188970778
19.6191883433626
19.6191883433626
19.5864782116100
19.5864782116100
19.5766206821963
19.5766206821963
19.6246281766947
19.6246281766947
19.7385990532711
19.7385990532711
19.9042856144707
19.9042856144707
20.0980238140319
20.0980238140319
20.2942588803808
20.2942588803808
20.4593563679768
20.4593563679768
20.5691581596197
20.5691581596197
20.6141448818527
20.6141448818527
20.5958481038972
20.5958481038972
20.5295568952923
20.5295568952923
20.4406092085018
20.4406092085018
20.3327849853063
20.3327849853063
20.1932327145165
20.1932327145165
20.0208554750473
20.0208554750473
19.8188417835531
19.8188417835531
19.5687560957637
19.5687560957637
19.2541218679424
19.2541218679424
18.8721555034574
18.8721555034574
18.4153508419075
18.4153508419075
17.9052984985991
17.9052984985991
17.3803536474926
17.3803536474926
16.8697374348496
16.8697374348496
16.3799541581191
16.3799541581191
15.9202646752157
15.9202646752157
15.4829273540065
15.4829273540065
15.0538627124725
15.0538627124725
14.6414683606502
14.6414683606502
14.2564704476179
14.2564704476179
13.9085709849690
13.9085709849690
13.5954566693553
13.5954566693553
13.3019170825932
13.3019170825932
13.0152959162529
13.0152959162529
12.7267771900111
12.7267771900111
12.4359050609825
12.4359050609825
12.1626569034573
12.1626569034573
11.9227643754634
11.9227643754634
11.7402032638439
11.7402032638439
11.6210798015735
11.6210798015735
11.5536061930626
11.5536061930626
11.5267912562617
11.5267912562617
11.5317151288897
11.5317151288897
11.5553329465687
11.5553329465687
11.5905232677813
11.5905232677813
11.6328045364370
11.6328045364370
11.6762207172340
11.6762207172340
11.7163120675735
11.7163120675735
11.7476471449863
11.7476471449863
11.7680424259198
11.7680424259198
11.7768605571692
11.7768605571692
11.7761350964199
11.7761350964199
11.7639122986191
11.7639122986191
11.7403036237213
11.7403036237213
11.7080226184247
11.7080226184247
11.6691745422837
11.6691745422837
11.6229919189053
11.6229919189053
11.5717346167379
11.5717346167379
11.5228059490267
11.5228059490267
11.4789140055490
11.4789140055490
11.4421318887627
11.4421318887627
11.4250122819938
11.4250122819938
11.4411504981081
11.4411504981081
11.4972227867259
11.4972227867259
11.5881557358085
11.5881557358085
11.7107585915179
11.7107585915179
11.8717209390582
11.8717209390582
12.0664271926844
12.0664271926844
12.2858139886942
12.2858139886942
12.5240746967596
12.5240746967596
12.7774386953818
12.7774386953818
13.0285424869925
13.0285424869925
13.2631532582095
13.2631532582095
13.4719651026391
13.4719651026391
13.6554851958525
13.6554851958525
13.8224795728362
13.8224795728362
13.9830962936909
13.9830962936909
14.1402307890239
14.1402307890239
14.2925304893506
14.2925304893506
14.4425274806617
14.4425274806617
14.5921804942900
14.5921804942900
14.7432744565285
14.7432744565285
14.8873983732845
14.8873983732845
15.0191234383885
15.0191234383885
15.1331237745883
15.1331237745883
15.2201556024919
15.2201556024919
15.2779869152324
15.2779869152324
15.3062238134193
15.3062238134193
15.3119002334640
15.3119002334640
15.3127833105976
15.3127833105976
15.3434383263713
15.3434383263713
15.4179696715506
15.4179696715506
15.5357165789929
15.5357165789929
15.6815541162624
15.6815541162624
15.8294588896205
15.8294588896205
15.9598091856748
15.9598091856748
16.0563751194982
16.0563751194982
16.1201406579298
16.1201406579298
16.1606751489720
16.1606751489720
16.1885795171656
16.1885795171656
16.2251090668817
16.2251090668817
16.2951713837777
16.2951713837777
16.4143676316447
16.4143676316447
16.5838131080727
16.5838131080727
16.7928199381995
16.7928199381995
17.0175441327272
17.0175441327272
17.2333870996451
17.2333870996451
17.4386125688626
17.4386125688626
17.6305233346711
17.6305233346711
17.8005760670658
17.8005760670658
17.9423896517968
17.9423896517968
18.0559914135060
18.0559914135060
18.1491792987143
18.1491792987143
18.2184978017117
18.2184978017117
18.2680279112427
18.2680279112427
18.3053963357687
18.3053963357687
18.3431785452866
18.3431785452866
18.3852180388825
18.3852180388825
18.4232870111362
18.4232870111362
18.4576684134140
18.4576684134140
18.4883793356585
18.4883793356585
18.4999183907050
18.4999183907050
18.4746270446370
18.4746270446370
18.4075200476491
18.4075200476491
18.2935851487017
18.2935851487017
18.1406350980606
18.1406350980606
17.9664238498397
17.9664238498397
17.8013671433939
17.8013671433939
17.6444448405027
17.6444448405027
17.4949305634471
17.4949305634471
17.3456648517706
17.3456648517706
17.1814746327023
17.1814746327023
16.9824376823938
16.9824376823938
16.7442390487590
16.7442390487590
16.4733369446714
16.4733369446714
16.1813970726593
16.1813970726593
15.8928849959507
15.8928849959507
15.6359037525607
15.6359037525607
15.4239245527832
15.4239245527832
15.2459222985360
15.2459222985360
15.1092400749724
15.1092400749724
15.0210795740915
15.0210795740915
14.9729194206841
14.9729194206841
14.9551518321939
14.9551518321939
14.9585361667130
14.9585361667130
14.9733624197633
14.9733624197633
14.9945171647368
14.9945171647368
15.0236388736663
15.0236388736663
15.0568938623302
15.0568938623302
15.0875697481353
15.0875697481353
15.1176869925328
15.1176869925328
15.1502513470099
15.1502513470099
15.1903290940700
15.1903290940700
15.2526802617820
15.2526802617820
15.3418467789920
15.3418467789920
15.4447707469650
15.4447707469650
15.5606993375342
15.5606993375342
15.7182884507807
15.7182884507807
15.9482415439565
15.9482415439565
16.2357178196055
16.2357178196055
16.5656848371439
16.5656848371439
16.9178437576416
16.9178437576416
17.2579077828574
17.2579077828574
17.5597018132386
17.5597018132386
17.8081513906782
17.8081513906782
18.0078544001225
18.0078544001225
18.1689000444795
18.1689000444795
18.2954762114412
18.2954762114412
18.4019249020277
18.4019249020277
18.5048124614725
18.5048124614725
18.6235291634524
18.6235291634524
18.7763077534304
18.7763077534304
18.9598425321692
18.9598425321692
19.1599883782024
19.1599883782024
19.3497381385010
19.3497381385010
19.5062664110429
19.5062664110429
19.6047215542396
19.6047215542396
19.6461598394120
19.6461598394120
19.6454188970778
19.6454188970778
19.6191883433626
19.6191883433626
19.5864782116100
19.5864782116100
19.5766206821963
19.5766206821963
19.6246281766947
19.6246281766947
19.7385990532711
19.7385990532711
19.9042856144707
19.9042856144707
20.0980238140319
20.0980238140319
20.2942588803808
20.2942588803808
20.4593563679768
20.4593563679768
20.5691581596197
20.5691581596197
20.6141448818527
20.6141448818527
20.5958481038972
20.5958481038972
20.5295568952923
20.5295568952923
20.4406092085018
20.4406092085018
20.3327849853063
20.3327849853063
20.1932327145165
20.1932327145165
20.0208554750473
20.0208554750473
19.8188417835531
19.8188417835531
19.5687560957637
19.5687560957637
19.2541218679424
19.2541218679424
18.8721555034574
18.8721555034574
18.4153508419075
18.4153508419075
17.9052984985991
17.9052984985991
17.3151703082283
17.3151703082283
16.8191736592030
16.8191736592030
16.3458700388323
16.3458700388323
15.9046358724379
15.9046358724379
15.4803059277173
15.4803059277173
15.0624951436356
15.0624951436356
14.6645037385800
14.6645037385800
14.3037084578850
14.3037084578850
13.9712526008539
13.9712526008539
13.6669203022381
13.6669203022381
13.3797575165965
13.3797575165965
13.1018296631331
13.1018296631331
12.8265828648531
12.8265828648531
12.5543565247055
12.5543565247055
12.2998221896686
12.2998221896686
12.0808058125513
12.0808058125513
11.9129702171801
11.9129702171801
11.8021842082083
11.8021842082083
11.7353215993289
11.7353215993289
11.7076791631364
11.7076791631364
11.7127612135559
11.7127612135559
11.7393513603589
11.7393513603589
11.7763906311178
11.7763906311178
11.8188697978221
11.8188697978221
11.8617630644528
11.8617630644528
11.8989044145887
11.8989044145887
11.9256347598388
11.9256347598388
11.9403325923512
11.9403325923512
11.9418268351997
11.9418268351997
11.9331240738787
11.9331240738787
11.9161971888122
11.9161971888122
11.8928565617980
11.8928565617980
11.8626800822113
11.8626800822113
11.8298337333492
11.8298337333492
11.7944838137183
11.7944838137183
11.7554072810801
11.7554072810801
11.7198497530291
11.7198497530291
11.6881510765794
11.6881510765794
11.6610003071711
11.6610003071711
11.6500161428267
11.6500161428267
11.6678730416255
11.6678730416255
11.7213679043047
11.7213679043047
11.8058537455506
11.8058537455506
11.9177386749472
11.9177386749472
12.0559064407651
12.0559064407651
12.2216832439516
12.2216832439516
12.4155142593095
12.4155142593095
12.6341282832114
12.6341282832114
12.8691124317583
12.8691124317583
13.1071145899103
13.1071145899103
13.3340100189520
13.3340100189520
13.5421247574257
13.5421247574257
13.7319320410638
13.7319320410638
13.9101826532475
13.9101826532475
14.0840245131244
14.0840245131244
14.2522290508657
14.2522290508657
14.4178471493671
14.4178471493671
14.5862017944061
14.5862017944061
14.7565934933237
14.7565934933237
14.9265700468431
14.9265700468431
15.0886706848129
15.0886706848129
15.2394515706134
15.2394515706134
15.3678936378668
15.3678936378668
15.4675838700846
15.4675838700846
15.5361451307336
15.5361451307336
15.5731318449392
15.5731318449392
15.5834489803682
15.5834489803682
15.5903612522799
15.5903612522799
15.6252431714656
15.6252431714656
15.6984156401346
15.6984156401346
15.8163648689684
15.8163648689684
15.9639857402661
15.9639857402661
16.1176967037935
16.1176967037935
16.2555548178020
16.2555548178020
16.3646534492965
16.3646534492965
16.4476002200381
16.4476002200381
16.5073655664216
16.5073655664216
16.5584595942299
16.5584595942299
16.6192887983250
16.6192887983250
16.7100205077976
16.7100205077976
16.8358702552913
16.8358702552913
16.9969415586392
16.9969415586392
17.1891811167338
17.1891811167338
17.3953274378362
17.3953274378362
17.6004823977094
17.6004823977094
17.8049912873985
17.8049912873985
17.9989039345632
17.9989039345632
18.1745778770029
18.1745778770029
18.3347484770444
18.3347484770444
18.4728210663746
18.4728210663746
18.5862808312742
18.5862808312742
18.6685654942450
18.6685654942450
18.7230102950728
18.7230102950728
18.7510617563828
18.7510617563828
18.7657863842948
18.7657863842948
18.7728173369854
18.7728173369854
18.7859540083565
18.7859540083565
18.8000660884540
18.8000660884540
18.8207380543848
18.8207380543848
18.8256013874453
18.8256013874453
18.7978413834333
18.7978413834333
18.7300686788249
18.7300686788249
18.6154213211586
18.6154213211586
18.4591728760018
18.4591728760018
18.2713086646435
18.2713086646435
18.0801683152556
18.0801683152556
17.8975717358992
17.8975717358992
17.7204382008885
17.7204382008885
17.5424543230983
17.5424543230983
17.3487029443584
17.3487029443584
17.1173614752079
17.1173614752079
16.8405099094685
16.8405099094685
16.5195077909864
16.5195077909864
16.1698704517605
16.1698704517605
15.8220733667296
15.8220733667296
15.5203572483856
15.5203572483856
15.2825127504898
15.2825127504898
15.0964103154358
15.0964103154358
14.9634899353768
14.9634899353768
14.8821153025301
14.8821153025301
14.8416038516232
14.8416038516232
14.8344829974124
14.8344829974124
14.8529854019760
14.8529854019760
14.8832051528636
14.8832051528636
14.9261011059677
14.9261011059677
14.9784173760977
14.9784173760977
15.0306703671757
15.0306703671757
15.0778346053181
15.0778346053181
15.1208882113190
15.1208882113190
15.1696492267944
15.1696492267944
15.2290544349136
15.2290544349136
15.3148181854290
15.3148181854290
15.4245847307918
15.4245847307918
15.5485730299325
15.5485730299325
15.6808682951281
15.6808682951281
15.8512162431956
15.8512162431956
16.0839378005897
16.0839378005897
16.3616505794661
16.3616505794661
16.6762998121330
16.6762998121330
17.0148256862619
17.0148256862619
17.3389820891329
17.3389820891329
17.6223253974139
17.6223253974139
17.8546778896096
17.8546778896096
18.0356191229200
18.0356191229200
18.1710806424192
18.1710806424192
18.2694827206973
18.2694827206973
18.3505053221854
18.3505053221854
18.4342419145694
18.4342419145694
18.5480567580426
18.5480567580426
18.7070199930715
18.7070199930715
18.9142850618306
18.9142850618306
19.1450361409171
19.1450361409171
19.3699171858648
19.3699171858648
19.5531902113800
19.5531902113800
19.6708739057615
19.6708739057615
19.7255338598736
19.7255338598736
19.7388601934563
19.7388601934563
19.7232923572879
19.7232923572879
19.6912516354283
19.6912516354283
19.6672783455506
19.6672783455506
19.6854362199499
19.6854362199499
19.7623924213068
19.7623924213068
19.8887869680440
19.8887869680440
20.0530016455147
20.0530016455147
20.2359675626037
20.2359675626037
20.3967444529428
20.3967444529428
20.5002271193836
20.5002271193836
20.5366936737578
20.5366936737578
20.5069419449238
20.5069419449238
20.4308989361258
20.4308989361258
20.3316403444597
20.3316403444597
20.2211390048827
20.2211390048827
20.0921901573626
20.0921901573626
19.9378818848545
19.9378818848545
19.7452565373013
19.7452565373013
19.4960185474242
19.4960185474242
19.1728831537339
19.1728831537339
18.7756283649681
18.7756283649681
18.3169322234438
18.3169322234438
17.8203706827686
17.8203706827686
17.3151703082283
17.3151703082283
16.8191736592030
16.8191736592030
16.3458700388323
16.3458700388323
15.9046358724379
15.9046358724379
15.4803059277173
15.4803059277173
15.0624951436356
15.0624951436356
14.6645037385800
14.6645037385800
14.3037084578850
14.3037084578850
13.9712526008539
13.9712526008539
13.6669203022381
13.6669203022381
13.3797575165965
13.3797575165965
13.1018296631331
13.1018296631331
12.8265828648531
12.8265828648531
12.5543565247055
12.5543565247055
12.2998221896686
12.2998221896686
12.0808058125513
12.0808058125513
11.9129702171801
11.9129702171801
11.8021842082083
11.8021842082083
11.7353215993289
11.7353215993289
11.7076791631364
11.7076791631364
11.7127612135559
11.7127612135559
11.7393513603589
11.7393513603589
11.7763906311178
11.7763906311178
11.8188697978221
11.8188697978221
11.8617630644528
11.8617630644528
11.8989044145887
11.8989044145887
11.9256347598388
11.9256347598388
11.9403325923512
11.9403325923512
11.9418268351997
11.9418268351997
11.9331240738787
11.9331240738787
11.9161971888122
11.9161971888122
11.8928565617980
11.8928565617980
11.8626800822113
11.8626800822113
11.8298337333492
11.8298337333492
11.7944838137183
11.7944838137183
11.7554072810801
11.7554072810801
11.7198497530291
11.7198497530291
11.6881510765794
11.6881510765794
11.6610003071711
11.6610003071711
11.6500161428267
11.6500161428267
11.6678730416255
11.6678730416255
11.7213679043047
11.7213679043047
11.8058537455506
11.8058537455506
11.9177386749472
11.9177386749472
12.0559064407651
12.0559064407651
12.2216832439516
12.2216832439516
12.4155142593095
12.4155142593095
12.6341282832114
12.6341282832114
12.8691124317583
12.8691124317583
13.1071145899103
13.1071145899103
13.3340100189520
13.3340100189520
13.5421247574257
13.5421247574257
13.7319320410638
13.7319320410638
13.9101826532475
13.9101826532475
14.0840245131244
14.0840245131244
14.2522290508657
14.2522290508657
14.4178471493671
14.4178471493671
14.5862017944061
14.5862017944061
14.7565934933237
14.7565934933237
14.9265700468431
14.9265700468431
15.0886706848129
15.0886706848129
15.2394515706134
15.2394515706134
15.3678936378668
15.3678936378668
15.4675838700846
15.4675838700846
15.5361451307336
15.5361451307336
15.5731318449392
15.5731318449392
15.5834489803682
15.5834489803682
15.5903612522799
15.5903612522799
15.6252431714656
15.6252431714656
15.6984156401346
15.6984156401346
15.8163648689684
15.8163648689684
15.9639857402661
15.9639857402661
16.1176967037935
16.1176967037935
16.2555548178020
16.2555548178020
16.3646534492965
16.3646534492965
16.4476002200381
16.4476002200381
16.5073655664216
16.5073655664216
16.5584595942299
16.5584595942299
16.6192887983250
16.6192887983250
16.7100205077976
16.7100205077976
16.8358702552913
16.8358702552913
16.9969415586392
16.9969415586392
17.1891811167338
17.1891811167338
17.3953274378362
17.3953274378362
17.6004823977094
17.6004823977094
17.8049912873985
17.8049912873985
17.9989039345632
17.9989039345632
18.1745778770029
18.1745778770029
18.3347484770444
18.3347484770444
18.4728210663746
18.4728210663746
18.5862808312742
18.5862808312742
18.6685654942450
18.6685654942450
18.7230102950728
18.7230102950728
18.7510617563828
18.7510617563828
18.7657863842948
18.7657863842948
18.7728173369854
18.7728173369854
18.7859540083565
18.7859540083565
18.8000660884540
18.8000660884540
18.8207380543848
18.8207380543848
18.8256013874453
18.8256013874453
18.7978413834333
18.7978413834333
18.7300686788249
18.7300686788249
18.6154213211586
18.6154213211586
18.4591728760018
18.4591728760018
18.2713086646435
18.2713086646435
18.0801683152556
18.0801683152556
17.8975717358992
17.8975717358992
17.7204382008885
17.7204382008885
17.5424543230983
17.5424543230983
17.3487029443584
17.3487029443584
17.1173614752079
17.1173614752079
16.8405099094685
16.8405099094685
16.5195077909864
16.5195077909864
16.1698704517605
16.1698704517605
15.8220733667296
15.8220733667296
15.5203572483856
15.5203572483856
15.2825127504898
15.2825127504898
15.0964103154358
15.0964103154358
14.9634899353768
14.9634899353768
14.8821153025301
14.8821153025301
14.8416038516232
14.8416038516232
14.8344829974124
14.8344829974124
14.8529854019760
14.8529854019760
14.8832051528636
14.8832051528636
14.9261011059677
14.9261011059677
14.9784173760977
14.9784173760977
15.0306703671757
15.0306703671757
15.0778346053181
15.0778346053181
15.1208882113190
15.1208882113190
15.1696492267944
15.1696492267944
15.2290544349136
15.2290544349136
15.3148181854290
15.3148181854290
15.4245847307918
15.4245847307918
15.5485730299325
15.5485730299325
15.6808682951281
15.6808682951281
15.8512162431956
15.8512162431956
16.0839378005897
16.0839378005897
16.3616505794661
16.3616505794661
16.6762998121330
16.6762998121330
17.0148256862619
17.0148256862619
17.3389820891329
17.3389820891329
17.6223253974139
17.6223253974139
17.8546778896096
17.8546778896096
18.0356191229200
18.0356191229200
18.1710806424192
18.1710806424192
18.2694827206973
18.2694827206973
18.3505053221854
18.3505053221854
18.4342419145694
18.4342419145694
18.5480567580426
18.5480567580426
18.7070199930715
18.7070199930715
18.9142850618306
18.9142850618306
19.1450361409171
19.1450361409171
19.3699171858648
19.3699171858648
19.5531902113800
19.5531902113800
19.6708739057615
19.6708739057615
19.7255338598736
19.7255338598736
19.7388601934563
19.7388601934563
19.7232923572879
19.7232923572879
19.6912516354283
19.6912516354283
19.6672783455506
19.6672783455506
19.6854362199499
19.6854362199499
19.7623924213068
19.7623924213068
19.8887869680440
19.8887869680440
20.0530016455147
20.0530016455147
20.2359675626037
20.2359675626037
20.3967444529428
20.3967444529428
20.5002271193836
20.5002271193836
20.5366936737578
20.5366936737578
20.5069419449238
20.5069419449238
20.4308989361258
20.4308989361258
20.3316403444597
20.3316403444597
20.2211390048827
20.2211390048827
20.0921901573626
20.0921901573626
19.9378818848545
19.9378818848545
19.7452565373013
19.7452565373013
19.4960185474242
19.4960185474242
19.1728831537339
19.1728831537339
18.7756283649681
18.7756283649681
18.3169322234438
18.3169322234438
17.8203706827686
17.8203706827686
17.2625150131700
17.2625150131700
16.7844584550627
16.7844584550627
16.3305550655436
16.3305550655436
15.9039852838282
15.9039852838282
15.4954539355718
15.4954539355718
15.0950816158026
15.0950816158026
14.7093425117226
14.7093425117226
14.3621817384356
14.3621817384356
14.0433250627875
14.0433250627875
13.7439784855598
13.7439784855598
13.4609374096986
13.4609374096986
13.1908350208237
13.1908350208237
12.9256969009775
12.9256969009775
12.6694532987939
12.6694532987939
12.4343872514031
12.4343872514031
12.2336600506041
12.2336600506041
12.0794202123527
12.0794202123527
11.9716374854713
11.9716374854713
11.8989171112546
11.8989171112546
11.8654892151315
11.8654892151315
11.8686552690377
11.8686552690377
11.8945995541850
11.8945995541850
11.9282563204722
11.9282563204722
11.9674989865929
11.9674989865929
12.0075728902767
12.0075728902767
12.0414397885487
12.0414397885487
12.0639131838813
12.0639131838813
12.0736249154069
12.0736249154069
12.0691953242344
12.0691953242344
12.0533150090812
12.0533150090812
12.0332967973047
12.0332967973047
12.0121981831231
12.0121981831231
11.9866589465658
11.9866589465658
11.9622329241721
11.9622329241721
11.9382762813292
11.9382762813292
11.9115469069763
11.9115469069763
11.8882568121698
11.8882568121698
11.8671971994715
11.8671971994715
11.8492407169804
11.8492407169804
11.8446916636005
11.8446916636005
11.8645117030372
11.8645117030372
11.9143433270962
11.9143433270962
11.9921709856490
11.9921709856490
12.0944404855542
12.0944404855542
12.2159793010064
12.2159793010064
12.3614236964948
12.3614236964948
12.5338659300851
12.5338659300851
12.7327333436170
12.7327333436170
12.9495149755992
12.9495149755992
13.1732226587890
13.1732226587890
13.3907498320788
13.3907498320788
13.5982482102446
13.5982482102446
13.7969519421212
13.7969519421212
13.9863203525509
13.9863203525509
14.1681890394422
14.1681890394422
14.3445589274054
14.3445589274054
14.5201964413027
14.5201964413027
14.7020732377107
14.7020732377107
14.8873395079325
14.8873395079325
15.0720612340803
15.0720612340803
15.2541829414609
15.2541829414609
15.4228836547395
15.4228836547395
15.5688382823004
15.5688382823004
15.6820338904719
15.6820338904719
15.7618069265290
15.7618069265290
15.8091429893690
15.8091429893690
15.8290405698941
15.8290405698941
15.8425999041189
15.8425999041189
15.8761762323018
15.8761762323018
15.9475700898317
15.9475700898317
16.0642170048610
16.0642170048610
16.2145783648473
16.2145783648473
16.3739093675598
16.3739093675598
16.5184200495078
16.5184200495078
16.6401564681514
16.6401564681514
16.7403860612807
16.7403860612807
16.8217786424414
16.8217786424414
16.8927274911088
16.8927274911088
16.9761987876502
16.9761987876502
17.0819714335656
17.0819714335656
17.2135061143775
17.2135061143775
17.3683931020871
17.3683931020871
17.5416737240983
17.5416737240983
17.7224502307866
17.7224502307866
17.9070232276897
17.9070232276897
18.0975524132950
18.0975524132950
18.2816004953268
18.2816004953268
18.4634477137857
18.4634477137857
18.6473411281291
18.6473411281291
18.8132295292130
18.8132295292130
18.9494700529283
18.9494700529283
19.0533139690141
19.0533139690141
19.1219063074316
19.1219063074316
19.1509889052289
19.1509889052289
19.1519639606349
19.1519639606349
19.1374043422806
19.1374043422806
19.1235328033666
19.1235328033666
19.1133660121733
19.1133660121733
19.1096213680157
19.1096213680157
19.1025298330127
19.1025298330127
19.0710888819733
19.0710888819733
19.0034147693239
19.0034147693239
18.8915535889822
18.8915535889822
18.7346978888208
18.7346978888208
18.5372527537901
18.5372527537901
18.3212126322990
18.3212126322990
18.1083953885643
18.1083953885643
17.8990658187202
17.8990658187202
17.6901544576384
17.6901544576384
17.4640772234467
17.4640772234467
17.2030154862089
17.2030154862089
16.8922343905518
16.8922343905518
16.5293194949222
16.5293194949222
16.1323663600274
16.1323663600274
15.7300970483736
15.7300970483736
15.3798382266430
15.3798382266430
15.1167679366902
15.1167679366902
14.9251567390589
14.9251567390589
14.8005166152787
14.8005166152787
14.7238318591056
14.7238318591056
14.6880433833875
14.6880433833875
14.6875472919104
14.6875472919104
14.7162146065872
14.7162146065872
14.7632441458407
14.7632441458407
14.8251343356690
14.8251343356690
14.8969685862882
14.8969685862882
14.9668988742651
14.9668988742651
15.0314497821176
15.0314497821176
15.0952909548181
15.0952909548181
15.1679812826861
15.1679812826861
15.2538686437125
15.2538686437125
15.3650123842761
15.3650123842761
15.5010242119853
15.5010242119853
15.6494061214568
15.6494061214568
15.8051663059128
15.8051663059128
15.9873079381356
15.9873079381356
16.2178056837515
16.2178056837515
16.4861068561920
16.4861068561920
16.7821064412501
16.7821064412501
17.0974251897283
17.0974251897283
17.4006794661820
17.4006794661820
17.6630934851809
17.6630934851809
17.8803821187573
17.8803821187573
18.0450008152576
18.0450008152576
18.1554960575829
18.1554960575829
18.2266729260638
18.2266729260638
18.2871232451955
18.2871232451955
18.3636380742315
18.3636380742315
18.4776090696330
18.4776090696330
18.6472976260394
18.6472976260394
18.8729401853737
18.8729401853737
19.1286482196720
19.1286482196720
19.3712503746619
19.3712503746619
19.5677729722061
19.5677729722061
19.6965357618283
19.6965357618283
19.7599456236585
19.7599456236585
19.7820398019926
19.7820398019926
19.7774270362343
19.7774270362343
19.7504655336992
19.7504655336992
19.7235005610885
19.7235005610885
19.7283270498687
19.7283270498687
19.7753826351406
19.7753826351406
19.8677769599963
19.8677769599963
20.0018517898997
20.0018517898997
20.1614460636972
20.1614460636972
20.3120849521334
20.3120849521334
20.4121725484613
20.4121725484613
20.4432358888189
20.4432358888189
20.4090156125095
20.4090156125095
20.3236420826634
20.3236420826634
20.2194921579318
20.2194921579318
20.1092158784075
20.1092158784075
19.9935795614454
19.9935795614454
19.8590668074390
19.8590668074390
19.6779950979107
19.6779950979107
19.4314370891167
19.4314370891167
19.0988611517601
19.0988611517601
18.6911809612963
18.6911809612963
18.2290536186674
18.2290536186674
17.7468268618568
17.7468268618568
17.2625150131700
17.2625150131700
16.7844584550627
16.7844584550627
16.3305550655436
16.3305550655436
15.9039852838282
15.9039852838282
15.4954539355718
15.4954539355718
15.0950816158026
15.0950816158026
14.7093425117226
14.7093425117226
14.3621817384356
14.3621817384356
14.0433250627875
14.0433250627875
13.7439784855598
13.7439784855598
13.4609374096986
13.4609374096986
13.1908350208237
13.1908350208237
12.9256969009775
12.9256969009775
12.6694532987939
12.6694532987939
12.4343872514031
12.4343872514031
12.2336600506041
12.2336600506041
12.0794202123527
12.0794202123527
11.9716374854713
11.9716374854713
11.8989171112546
11.8989171112546
11.8654892151315
11.8654892151315
11.8686552690377
11.8686552690377
11.8945995541850
11.8945995541850
11.9282563204722
11.9282563204722
11.9674989865929
11.9674989865929
12.0075728902767
12.0075728902767
12.0414397885487
12.0414397885487
12.0639131838813
12.0639131838813
12.0736249154069
12.0736249154069
12.0691953242344
12.0691953242344
12.0533150090812
12.0533150090812
12.0332967973047
12.0332967973047
12.0121981831231
12.0121981831231
11.9866589465658
11.9866589465658
11.9622329241721
11.9622329241721
11.9382762813292
11.9382762813292
11.9115469069763
11.9115469069763
11.8882568121698
11.8882568121698
11.8671971994715
11.8671971994715
11.8492407169804
11.8492407169804
11.8446916636005
11.8446916636005
11.8645117030372
11.8645117030372
11.9143433270962
11.9143433270962
11.9921709856490
11.9921709856490
12.0944404855542
12.0944404855542
12.2159793010064
12.2159793010064
12.3614236964948
12.3614236964948
12.5338659300851
12.5338659300851
12.7327333436170
12.7327333436170
12.9495149755992
12.9495149755992
13.1732226587890
13.1732226587890
13.3907498320788
13.3907498320788
13.5982482102446
13.5982482102446
13.7969519421212
13.7969519421212
13.9863203525509
13.9863203525509
14.1681890394422
14.1681890394422
14.3445589274054
14.3445589274054
14.5201964413027
14.5201964413027
14.7020732377107
14.7020732377107
14.8873395079325
14.8873395079325
15.0720612340803
15.0720612340803
15.2541829414609
15.2541829414609
15.4228836547395
15.4228836547395
15.5688382823004
15.5688382823004
15.6820338904719
15.6820338904719
15.7618069265290
15.7618069265290
15.8091429893690
15.8091429893690
15.8290405698941
15.8290405698941
15.8425999041189
15.8425999041189
15.8761762323018
15.8761762323018
15.9475700898317
15.9475700898317
16.0642170048610
16.0642170048610
16.2145783648473
16.2145783648473
16.3739093675598
16.3739093675598
16.5184200495078
16.5184200495078
16.6401564681514
16.6401564681514
16.7403860612807
16.7403860612807
16.8217786424414
16.8217786424414
16.8927274911088
16.8927274911088
16.9761987876502
16.9761987876502
17.0819714335656
17.0819714335656
17.2135061143775
17.2135061143775
17.3683931020871
17.3683931020871
17.5416737240983
17.5416737240983
17.7224502307866
17.7224502307866
17.9070232276897
17.9070232276897
18.0975524132950
18.0975524132950
18.2816004953268
18.2816004953268
18.4634477137857
18.4634477137857
18.6473411281291
18.6473411281291
18.8132295292130
18.8132295292130
18.9494700529283
18.9494700529283
19.0533139690141
19.0533139690141
19.1219063074316
19.1219063074316
19.1509889052289
19.1509889052289
19.1519639606349
19.1519639606349
19.1374043422806
19.1374043422806
19.1235328033666
19.1235328033666
19.1133660121733
19.1133660121733
19.1096213680157
19.1096213680157
19.1025298330127
19.1025298330127
19.0710888819733
19.0710888819733
19.0034147693239
19.0034147693239
18.8915535889822
18.8915535889822
18.7346978888208
18.7346978888208
18.5372527537901
18.5372527537901
18.3212126322990
18.3212126322990
18.1083953885643
18.1083953885643
17.8990658187202
17.8990658187202
17.6901544576384
17.6901544576384
17.4640772234467
17.4640772234467
17.2030154862089
17.2030154862089
16.8922343905518
16.8922343905518
16.5293194949222
16.5293194949222
16.1323663600274
16.1323663600274
15.7300970483736
15.7300970483736
15.3798382266430
15.3798382266430
15.1167679366902
15.1167679366902
14.9251567390589
14.9251567390589
14.8005166152787
14.8005166152787
14.7238318591056
14.7238318591056
14.6880433833875
14.6880433833875
14.6875472919104
14.6875472919104
14.7162146065872
14.7162146065872
14.7632441458407
14.7632441458407
14.8251343356690
14.8251343356690
14.8969685862882
14.8969685862882
14.9668988742651
14.9668988742651
15.0314497821176
15.0314497821176
15.0952909548181
15.0952909548181
15.1679812826861
15.1679812826861
15.2538686437125
15.2538686437125
15.3650123842761
15.3650123842761
15.5010242119853
15.5010242119853
15.6494061214568
15.6494061214568
15.8051663059128
15.8051663059128
15.9873079381356
15.9873079381356
16.2178056837515
16.2178056837515
16.4861068561920
16.4861068561920
16.7821064412501
16.7821064412501
17.0974251897283
17.0974251897283
17.4006794661820
17.4006794661820
17.6630934851809
17.6630934851809
17.8803821187573
17.8803821187573
18.0450008152576
18.0450008152576
18.1554960575829
18.1554960575829
18.2266729260638
18.2266729260638
18.2871232451955
18.2871232451955
18.3636380742315
18.3636380742315
18.4776090696330
18.4776090696330
18.6472976260394
18.6472976260394
18.8729401853737
18.8729401853737
19.1286482196720
19.1286482196720
19.3712503746619
19.3712503746619
19.5677729722061
19.5677729722061
19.6965357618283
19.6965357618283
19.7599456236585
19.7599456236585
19.7820398019926
19.7820398019926
19.7774270362343
19.7774270362343
19.7504655336992
19.7504655336992
19.7235005610885
19.7235005610885
19.7283270498687
19.7283270498687
19.7753826351406
19.7753826351406
19.8677769599963
19.8677769599963
20.0018517898997
20.0018517898997
20.1614460636972
20.1614460636972
20.3120849521334
20.3120849521334
20.4121725484613
20.4121725484613
20.4432358888189
20.4432358888189
20.4090156125095
20.4090156125095
20.3236420826634
20.3236420826634
20.2194921579318
20.2194921579318
20.1092158784075
20.1092158784075
19.9935795614454
19.9935795614454
19.8590668074390
19.8590668074390
19.6779950979107
19.6779950979107
19.4314370891167
19.4314370891167
19.0988611517601
19.0988611517601
18.6911809612963
18.6911809612963
18.2290536186674
18.2290536186674
17.7468268618568
17.7468268618568
17.2184805531123
17.2184805531123
16.7612089534386
16.7612089534386
16.3259111583717
16.3259111583717
15.9109402295043
15.9109402295043
15.5161943128676
15.5161943128676
15.1290538610356
15.1290538610356
14.7561818919825
14.7561818919825
14.4155906883428
14.4155906883428
14.1032159457409
14.1032159457409
13.8098768400198
13.8098768400198
13.5312168170688
13.5312168170688
13.2679073533732
13.2679073533732
13.0131742820468
13.0131742820468
12.7723823846820
12.7723823846820
12.5535724100033
12.5535724100033
12.3680657652317
12.3680657652317
12.2239085072715
12.2239085072715
12.1162391723577
12.1162391723577
12.0371722695592
12.0371722695592
11.9965196257048
11.9965196257048
11.9938038825274
11.9938038825274
12.0149488509390
12.0149488509390
12.0445481396212
12.0445481396212
12.0789090113481
12.0789090113481
12.1143808443133
12.1143808443133
12.1427396960566
12.1427396960566
12.1602828190341
12.1602828190341
12.1656892180855
12.1656892180855
12.1559128550063
12.1559128550063
12.1356761139538
12.1356761139538
12.1146598105834
12.1146598105834
12.0971658518747
12.0971658518747
12.0799766254528
12.0799766254528
12.0647826195160
12.0647826195160
12.0521778542848
12.0521778542848
12.0372607641864
12.0372607641864
12.0244570816354
12.0244570816354
12.0129631927556
12.0129631927556
12.0039564468868
12.0039564468868
12.0053036618381
12.0053036618381
12.0270007869560
12.0270007869560
12.0739690498897
12.0739690498897
12.1453231976897
12.1453231976897
12.2374882601651
12.2374882601651
12.3486242789978
12.3486242789978
12.4798358394860
12.4798358394860
12.6361526921319
12.6361526921319
12.8168806439471
12.8168806439471
13.0165793841734
13.0165793841734
13.2258141869355
13.2258141869355
13.4350224883424
13.4350224883424
13.6431939414458
13.6431939414458
13.8483296571632
13.8483296571632
14.0455493426602
14.0455493426602
14.2333928929634
14.2333928929634
14.4159939009116
14.4159939009116
14.5976617591037
14.5976617591037
14.7869939081042
14.7869939081042
14.9819913452518
14.9819913452518
15.1841103299487
15.1841103299487
15.3862937275375
15.3862937275375
15.5731429400418
15.5731429400418
15.7334086697174
15.7334086697174
15.8610430098346
15.8610430098346
15.9545839924451
15.9545839924451
16.0149454524878
16.0149454524878
16.0431773132694
16.0431773132694
16.0602887657081
16.0602887657081
16.0935276083309
16.0935276083309
16.1667107021234
16.1667107021234
16.2845770151552
16.2845770151552
16.4334897042029
16.4334897042029
16.5932960073094
16.5932960073094
16.7428719369904
16.7428719369904
16.8775635816600
16.8775635816600
16.9933257543016
16.9933257543016
17.0885240694223
17.0885240694223
17.1784941451183
17.1784941451183
17.2833143182388
17.2833143182388
17.4031688841371
17.4031688841371
17.5405931533726
17.5405931533726
17.6930712330153
17.6930712330153
17.8488845235976
17.8488845235976
18.0004273508687
18.0004273508687
18.1582772431819
18.1582772431819
18.3243162597503
18.3243162597503
18.4955747439391
18.4955747439391
18.6826701483710
18.6826701483710
18.8800023731531
18.8800023731531
19.0640384148696
19.0640384148696
19.2194583233780
19.2194583233780
19.3468082462878
19.3468082462878
19.4346352435968
19.4346352435968
19.4757664952354
19.4757664952354
19.4822650131333
19.4822650131333
19.4662888549555
19.4662888549555
19.4374192046634
19.4374192046634
19.4147386654621
19.4147386654621
19.3894963171907
19.3894963171907
19.3642665992158
19.3642665992158
19.3257233826461
19.3257233826461
19.2559880980580
19.2559880980580
19.1425441629411
19.1425441629411
18.9793161200807
18.9793161200807
18.7694247467374
18.7694247467374
18.5292907866397
18.5292907866397
18.2844538282662
18.2844538282662
18.0350990994053
18.0350990994053
17.7913839527759
17.7913839527759
17.5322100404500
17.5322100404500
17.2385749375704
17.2385749375704
16.8966407880202
16.8966407880202
16.5008206151218
16.5008206151218
16.0629026266444
16.0629026266444
15.6192036330934
15.6192036330934
15.2310723812493
15.2310723812493
14.9469591232001
14.9469591232001
14.7476836788900
14.7476836788900
14.6253713778332
14.6253713778332
14.5541371985260
14.5541371985260
14.5188186025831
14.5188186025831
14.5183633783522
14.5183633783522
14.5513801884087
14.5513801884087
14.6114111996448
14.6114111996448
14.6902924367347
14.6902924367347
14.7782573471470
14.7782573471470
14.8644481017939
14.8644481017939
14.9502521307433
14.9502521307433
15.0390695420929
15.0390695420929
15.1387828246065
15.1387828246065
15.2553327915685
15.2553327915685
15.3962312766644
15.3962312766644
15.5598592224970
15.5598592224970
15.7320644933867
15.7320644933867
15.9095459232965
15.9095459232965
16.1064625674896
16.1064625674896
16.3355144958064
16.3355144958064
16.5952417185746
16.5952417185746
16.8753399325286
16.8753399325286
17.1677200208963
17.1677200208963
17.4500175484662
17.4500175484662
17.6976091410880
17.6976091410880
17.9013886038201
17.9013886038201
18.0528678726802
18.0528678726802
18.1437454571746
18.1437454571746
18.1960019387878
18.1960019387878
18.2470787835841
18.2470787835841
18.3247171939961
18.3247171939961
18.4494948028992
18.4494948028992
18.6295986015015
18.6295986015015
18.8603499925523
18.8603499925523
19.1169296654480
19.1169296654480
19.3569832879167
19.3569832879167
19.5503547378732
19.5503547378732
19.6795535732944
19.6795535732944
19.7477475445158
19.7477475445158
19.7730032577898
19.7730032577898
19.7734874719199
19.7734874719199
19.7578061511868
19.7578061511868
19.7445806342847
19.7445806342847
19.7502691370504
19.7502691370504
19.7814038672325
19.7814038672325
19.8486095272364
19.8486095272364
19.9550740271822
19.9550740271822
20.0812388440797
20.0812388440797
20.2059208506056
20.2059208506056
20.2968075055825
20.2968075055825
20.3270231741359
20.3270231741359
20.2925154179850
20.2925154179850
20.2125426262962
20.2125426262962
20.1149242360130
20.1149242360130
20.0127981824698
20.0127981824698
19.9090401461096
19.9090401461096
19.7850031026084
19.7850031026084
19.6153728787110
19.6153728787110
19.3687469904453
19.3687469904453
19.0296576237732
19.0296576237732
18.6147821674400
18.6147821674400
18.1580737317494
18.1580737317494
17.6857823513533
17.6857823513533
17.2184805531123
17.2184805531123
16.7612089534386
16.7612089534386
16.3259111583717
16.3259111583717
15.9109402295043
15.9109402295043
15.5161943128676
15.5161943128676
15.1290538610356
15.1290538610356
14.7561818919825
14.7561818919825
14.4155906883428
14.4155906883428
14.1032159457409
14.1032159457409
13.8098768400198
13.8098768400198
13.5312168170688
13.5312168170688
13.2679073533732
13.2679073533732
13.0131742820468
13.0131742820468
12.7723823846820
12.7723823846820
12.5535724100033
12.5535724100033
12.3680657652317
12.3680657652317
12.2239085072715
12.2239085072715
12.1162391723577
12.1162391723577
12.0371722695592
12.0371722695592
11.9965196257048
11.9965196257048
11.9938038825274
11.9938038825274
12.0149488509390
12.0149488509390
12.0445481396212
12.0445481396212
12.0789090113481
12.0789090113481
12.1143808443133
12.1143808443133
12.1427396960566
12.1427396960566
12.1602828190341
12.1602828190341
12.1656892180855
12.1656892180855
12.1559128550063
12.1559128550063
12.1356761139538
12.1356761139538
12.1146598105834
12.1146598105834
12.0971658518747
12.0971658518747
12.0799766254528
12.0799766254528
12.0647826195160
12.0647826195160
12.0521778542848
12.0521778542848
12.0372607641864
12.0372607641864
12.0244570816354
12.0244570816354
12.0129631927556
12.0129631927556
12.0039564468868
12.0039564468868
12.0053036618381
12.0053036618381
12.0270007869560
12.0270007869560
12.0739690498897
12.0739690498897
12.1453231976897
12.1453231976897
12.2374882601651
12.2374882601651
12.3486242789978
12.3486242789978
12.4798358394860
12.4798358394860
12.6361526921319
12.6361526921319
12.8168806439471
12.8168806439471
13.0165793841734
13.0165793841734
13.2258141869355
13.2258141869355
13.4350224883424
13.4350224883424
13.6431939414458
13.6431939414458
13.8483296571632
13.8483296571632
14.0455493426602
14.0455493426602
14.2333928929634
14.2333928929634
14.4159939009116
14.4159939009116
14.5976617591037
14.5976617591037
14.7869939081042
14.7869939081042
14.9819913452518
14.9819913452518
15.1841103299487
15.1841103299487
15.3862937275375
15.3862937275375
15.5731429400418
15.5731429400418
15.7334086697174
15.7334086697174
15.8610430098346
15.8610430098346
15.9545839924451
15.9545839924451
16.0149454524878
16.0149454524878
16.0431773132694
16.0431773132694
16.0602887657081
16.0602887657081
16.0935276083309
16.0935276083309
16.1667107021234
16.1667107021234
16.2845770151552
16.2845770151552
16.4334897042029
16.4334897042029
16.5932960073094
16.5932960073094
16.7428719369904
16.7428719369904
16.8775635816600
16.8775635816600
16.9933257543016
16.9933257543016
17.0885240694223
17.0885240694223
17.1784941451183
17.1784941451183
17.2833143182388
17.2833143182388
17.4031688841371
17.4031688841371
17.5405931533726
17.5405931533726
17.6930712330153
17.6930712330153
17.8488845235976
17.8488845235976
18.0004273508687
18.0004273508687
18.1582772431819
18.1582772431819
18.3243162597503
18.3243162597503
18.4955747439391
18.4955747439391
18.6826701483710
18.6826701483710
18.8800023731531
18.8800023731531
19.0640384148696
19.0640384148696
19.2194583233780
19.2194583233780
19.3468082462878
19.3468082462878
19.4346352435968
19.4346352435968
19.4757664952354
19.4757664952354
19.4822650131333
19.4822650131333
19.4662888549555
19.4662888549555
19.4374192046634
19.4374192046634
19.4147386654621
19.4147386654621
19.3894963171907
19.3894963171907
19.3642665992158
19.3642665992158
19.3257233826461
19.3257233826461
19.2559880980580
19.2559880980580
19.1425441629411
19.1425441629411
18.9793161200807
18.9793161200807
18.7694247467374
18.7694247467374
18.5292907866397
18.5292907866397
18.2844538282662
18.2844538282662
18.0350990994053
18.0350990994053
17.7913839527759
17.7913839527759
17.5322100404500
17.5322100404500
17.2385749375704
17.2385749375704
16.8966407880202
16.8966407880202
16.5008206151218
16.5008206151218
16.0629026266444
16.0629026266444
15.6192036330934
15.6192036330934
15.2310723812493
15.2310723812493
14.9469591232001
14.9469591232001
14.7476836788900
14.7476836788900
14.6253713778332
14.6253713778332
14.5541371985260
14.5541371985260
14.5188186025831
14.5188186025831
14.5183633783522
14.5183633783522
14.5513801884087
14.5513801884087
14.6114111996448
14.6114111996448
14.6902924367347
14.6902924367347
14.7782573471470
14.7782573471470
14.8644481017939
14.8644481017939
14.9502521307433
14.9502521307433
15.0390695420929
15.0390695420929
15.1387828246065
15.1387828246065
15.2553327915685
15.2553327915685
15.3962312766644
15.3962312766644
15.5598592224970
15.5598592224970
15.7320644933867
15.7320644933867
15.9095459232965
15.9095459232965
16.1064625674896
16.1064625674896
16.3355144958064
16.3355144958064
16.5952417185746
16.5952417185746
16.8753399325286
16.8753399325286
17.1677200208963
17.1677200208963
17.4500175484662
17.4500175484662
17.6976091410880
17.6976091410880
17.9013886038201
17.9013886038201
18.0528678726802
18.0528678726802
18.1437454571746
18.1437454571746
18.1960019387878
18.1960019387878
18.2470787835841
18.2470787835841
18.3247171939961
18.3247171939961
18.4494948028992
18.4494948028992
18.6295986015015
18.6295986015015
18.8603499925523
18.8603499925523
19.1169296654480
19.1169296654480
19.3569832879167
19.3569832879167
19.5503547378732
19.5503547378732
19.6795535732944
19.6795535732944
19.7477475445158
19.7477475445158
19.7730032577898
19.7730032577898
19.7734874719199
19.7734874719199
19.7578061511868
19.7578061511868
19.7445806342847
19.7445806342847
19.7502691370504
19.7502691370504
19.7814038672325
19.7814038672325
19.8486095272364
19.8486095272364
19.9550740271822
19.9550740271822
20.0812388440797
20.0812388440797
20.2059208506056
20.2059208506056
20.2968075055825
20.2968075055825
20.3270231741359
20.3270231741359
20.2925154179850
20.2925154179850
20.2125426262962
20.2125426262962
20.1149242360130
20.1149242360130
20.0127981824698
20.0127981824698
19.9090401461096
19.9090401461096
19.7850031026084
19.7850031026084
19.6153728787110
19.6153728787110
19.3687469904453
19.3687469904453
19.0296576237732
19.0296576237732
18.6147821674400
18.6147821674400
18.1580737317494
18.1580737317494
17.6857823513533
17.6857823513533
17.1813539717243
17.1813539717243
16.7383086618927
16.7383086618927
16.3140637750458
16.3140637750458
15.9110295754210
15.9110295754210
15.5249604848424
15.5249604848424
15.1476808948520
15.1476808948520
14.7856092506532
14.7856092506532
14.4487287542171
14.4487287542171
14.1394110062341
14.1394110062341
13.8520892382669
13.8520892382669
13.5817535685259
13.5817535685259
13.3251409926978
13.3251409926978
13.0819465074325
13.0819465074325
12.8524502904814
12.8524502904814
12.6483465686897
12.6483465686897
12.4743892740680
12.4743892740680
12.3353253827160
12.3353253827160
12.2274351572995
12.2274351572995
12.1432004884361
12.1432004884361
12.0952469896249
12.0952469896249
12.0841599392888
12.0841599392888
12.0980779061580
12.0980779061580
12.1228962135688
12.1228962135688
12.1519996380980
12.1519996380980
12.1809833990603
12.1809833990603
12.2027800224497
12.2027800224497
12.2145577315329
12.2145577315329
12.2150000229480
12.2150000229480
12.2020557463699
12.2020557463699
12.1811493411594
12.1811493411594
12.1612905542754
12.1612905542754
12.1488379196956
12.1488379196956
12.1404937566060
12.1404937566060
12.1355065263967
12.1355065263967
12.1339109575959
12.1339109575959
12.1299643348237
12.1299643348237
12.1270523923475
12.1270523923475
12.1249696790703
12.1249696790703
12.1242393407793
12.1242393407793
12.1312881020013
12.1312881020013
12.1543546775482
12.1543546775482
12.1989710406346
12.1989710406346
12.2648218129785
12.2648218129785
12.3491385152965
12.3491385152965
12.4506520298756
12.4506520298756
12.5719587281967
12.5719587281967
12.7157551076179
12.7157551076179
12.8826630535587
12.8826630535587
13.0678225029299
13.0678225029299
13.2648185034908
13.2648185034908
13.4669308764140
13.4669308764140
13.6749491484993
13.6749491484993
13.8831766942573
13.8831766942573
14.0840095446050
14.0840095446050
14.2766599331874
14.2766599331874
14.4642016612918
14.4642016612918
14.6483042652905
14.6483042652905
14.8404833553152
14.8404833553152
15.0468796293267
15.0468796293267
15.2687211285342
15.2687211285342
15.4895305832769
15.4895305832769
15.6940554794472
15.6940554794472
15.8716881214942
15.8716881214942
16.0168550330995
16.0168550330995
16.1239129906534
16.1239129906534
16.1928857674322
16.1928857674322
16.2271755975814
16.2271755975814
16.2502719281579
16.2502719281579
16.2890080233887
16.2890080233887
16.3647527317772
16.3647527317772
16.4839033021020
16.4839033021020
16.6290098022095
16.6290098022095
16.7845425170041
16.7845425170041
16.9389411304993
16.9389411304993
17.0795599831451
17.0795599831451
17.1998592149048
17.1998592149048
17.3017679064818
17.3017679064818
17.4080931851554
17.4080931851554
17.5334684206038
17.5334684206038
17.6742773045787
17.6742773045787
17.8221655337749
17.8221655337749
17.9732725771965
17.9732725771965
18.1109571171193
18.1109571171193
18.2336088116845
18.2336088116845
18.3626824516427
18.3626824516427
18.4966518611032
18.4966518611032
18.6538864259755
18.6538864259755
18.8413576227084
18.8413576227084
19.0463379193480
19.0463379193480
19.2378172173308
19.2378172173308
19.4040626803592
19.4040626803592
19.5483111461781
19.5483111461781
19.6564921906116
19.6564921906116
19.7211708458126
19.7211708458126
19.7498724906534
19.7498724906534
19.7478235444191
19.7478235444191
19.7206305160623
19.7206305160623
19.6907113723015
19.6907113723015
19.6576091384965
19.6576091384965
19.6238412265413
19.6238412265413
19.5740330449069
19.5740330449069
19.4982299284372
19.4982299284372
19.3778741374778
19.3778741374778
19.2002664051381
19.2002664051381
18.9732753076989
18.9732753076989
18.7058235615591
18.7058235615591
18.4220276615585
18.4220276615585
18.1293732091164
18.1293732091164
17.8462698964325
17.8462698964325
17.5507064848785
17.5507064848785
17.2215256737086
17.2215256737086
16.8536562327905
16.8536562327905
16.4305384123636
16.4305384123636
15.9653737220858
15.9653737220858
15.4952798403307
15.4952798403307
15.0850846084976
15.0850846084976
14.7843822445077
14.7843822445077
14.5743528916705
14.5743528916705
14.4440823087781
14.4440823087781
14.3742944679512
14.3742944679512
14.3378239341232
14.3378239341232
14.3324218840278
14.3324218840278
14.3643642911723
14.3643642911723
14.4350196387159
14.4350196387159
14.5272744488899
14.5272744488899
14.6279632292440
14.6279632292440
14.7309987626198
14.7309987626198
14.8398706651830
14.8398706651830
14.9562567492557
14.9562567492557
15.0841625572068
15.0841625572068
15.2331716285270
15.2331716285270
15.4048301374527
15.4048301374527
15.5927004468616
15.5927004468616
15.7863227798050
15.7863227798050
15.9828268182095
15.9828268182095
16.1946466002832
16.1946466002832
16.4241548588332
16.4241548588332
16.6768154749024
16.6768154749024
16.9477342525419
16.9477342525419
17.2275838810843
17.2275838810843
17.4964183603404
17.4964183603404
17.7420021886647
17.7420021886647
17.9426756569906
17.9426756569906
18.0820720590423
18.0820720590423
18.1643350371854
18.1643350371854
18.2144138301029
18.2144138301029
18.2636131529663
18.2636131529663
18.3481923388751
18.3481923388751
18.4831993898884
18.4831993898884
18.6633198215742
18.6633198215742
18.8825401878853
18.8825401878853
19.1180539091167
19.1180539091167
19.3351759527304
19.3351759527304
19.5097203175625
19.5097203175625
19.6258369923405
19.6258369923405
19.6923085338040
19.6923085338040
19.7186534575091
19.7186534575091
19.7218336867399
19.7218336867399
19.7249963734393
19.7249963734393
19.7376090921080
19.7376090921080
19.7606538891047
19.7606538891047
19.7954992963548
19.7954992963548
19.8482963337990
19.8482963337990
19.9260010704797
19.9260010704797
20.0148305047881
20.0148305047881
20.1051869729767
20.1051869729767
20.1782256744643
20.1782256744643
20.2037870423612
20.2037870423612
20.1757685745857
20.1757685745857
20.1098121253370
20.1098121253370
20.0229140735420
20.0229140735420
19.9296130410517
19.9296130410517
19.8379413775988
19.8379413775988
19.7269264565101
19.7269264565101
19.5606386308728
19.5606386308728
19.3113576242732
19.3113576242732
18.9710127300017
18.9710127300017
18.5560601942888
18.5560601942888
18.1035921787669
18.1035921787669
17.6358592442183
17.6358592442183
17.1813539717243
17.1813539717243
16.7383086618927
16.7383086618927
16.3140637750458
16.3140637750458
15.9110295754210
15.9110295754210
15.5249604848424
15.5249604848424
15.1476808948520
15.1476808948520
14.7856092506532
14.7856092506532
14.4487287542171
14.4487287542171
14.1394110062341
14.1394110062341
13.8520892382669
13.8520892382669
13.5817535685259
13.5817535685259
13.3251409926978
13.3251409926978
13.0819465074325
13.0819465074325
12.8524502904814
12.8524502904814
12.6483465686897
12.6483465686897
12.4743892740680
12.4743892740680
12.3353253827160
12.3353253827160
12.2274351572995
12.2274351572995
12.1432004884361
12.1432004884361
12.0952469896249
12.0952469896249
12.0841599392888
12.0841599392888
12.0980779061580
12.0980779061580
12.1228962135688
12.1228962135688
12.1519996380980
12.1519996380980
12.1809833990603
12.1809833990603
12.2027800224497
12.2027800224497
12.2145577315329
12.2145577315329
12.2150000229480
12.2150000229480
12.2020557463699
12.2020557463699
12.1811493411594
12.1811493411594
12.1612905542754
12.1612905542754
12.1488379196956
12.1488379196956
12.1404937566060
12.1404937566060
12.1355065263967
12.1355065263967
12.1339109575959
12.1339109575959
12.1299643348237
12.1299643348237
12.1270523923475
12.1270523923475
12.1249696790703
12.1249696790703
12.1242393407793
12.1242393407793
12.1312881020013
12.1312881020013
12.1543546775482
12.1543546775482
12.1989710406346
12.1989710406346
12.2648218129785
12.2648218129785
12.3491385152965
12.3491385152965
12.4506520298756
12.4506520298756
12.5719587281967
12.5719587281967
12.7157551076179
12.7157551076179
12.8826630535587
12.8826630535587
13.0678225029299
13.0678225029299
13.2648185034908
13.2648185034908
13.4669308764140
13.4669308764140
13.6749491484993
13.6749491484993
13.8831766942573
13.8831766942573
14.0840095446050
14.0840095446050
14.2766599331874
14.2766599331874
14.4642016612918
14.4642016612918
14.6483042652905
14.6483042652905
14.8404833553152
14.8404833553152
15.0468796293267
15.0468796293267
15.2687211285342
15.2687211285342
15.4895305832769
15.4895305832769
15.6940554794472
15.6940554794472
15.8716881214942
15.8716881214942
16.0168550330995
16.0168550330995
16.1239129906534
16.1239129906534
16.1928857674322
16.1928857674322
16.2271755975814
16.2271755975814
16.2502719281579
16.2502719281579
16.2890080233887
16.2890080233887
16.3647527317772
16.3647527317772
16.4839033021020
16.4839033021020
16.6290098022095
16.6290098022095
16.7845425170041
16.7845425170041
16.9389411304993
16.9389411304993
17.0795599831451
17.0795599831451
17.1998592149048
17.1998592149048
17.3017679064818
17.3017679064818
17.4080931851554
17.4080931851554
17.5334684206038
17.5334684206038
17.6742773045787
17.6742773045787
17.8221655337749
17.8221655337749
17.9732725771965
17.9732725771965
18.1109571171193
18.1109571171193
18.2336088116845
18.2336088116845
18.3626824516427
18.3626824516427
18.4966518611032
18.4966518611032
18.6538864259755
18.6538864259755
18.8413576227084
18.8413576227084
19.0463379193480
19.0463379193480
19.2378172173308
19.2378172173308
19.4040626803592
19.4040626803592
19.5483111461781
19.5483111461781
19.6564921906116
19.6564921906116
19.7211708458126
19.7211708458126
19.7498724906534
19.7498724906534
19.7478235444191
19.7478235444191
19.7206305160623
19.7206305160623
19.6907113723015
19.6907113723015
19.6576091384965
19.6576091384965
19.6238412265413
19.6238412265413
19.5740330449069
19.5740330449069
19.4982299284372
19.4982299284372
19.3778741374778
19.3778741374778
19.2002664051381
19.2002664051381
18.9732753076989
18.9732753076989
18.7058235615591
18.7058235615591
18.4220276615585
18.4220276615585
18.1293732091164
18.1293732091164
17.8462698964325
17.8462698964325
17.5507064848785
17.5507064848785
17.2215256737086
17.2215256737086
16.8536562327905
16.8536562327905
16.4305384123636
16.4305384123636
15.9653737220858
15.9653737220858
15.4952798403307
15.4952798403307
15.0850846084976
15.0850846084976
14.7843822445077
14.7843822445077
14.5743528916705
14.5743528916705
14.4440823087781
14.4440823087781
14.3742944679512
14.3742944679512
14.3378239341232
14.3378239341232
14.3324218840278
14.3324218840278
14.3643642911723
14.3643642911723
14.4350196387159
14.4350196387159
14.5272744488899
14.5272744488899
14.6279632292440
14.6279632292440
14.7309987626198
14.7309987626198
14.8398706651830
14.8398706651830
14.9562567492557
14.9562567492557
15.0841625572068
15.0841625572068
15.2331716285270
15.2331716285270
15.4048301374527
15.4048301374527
15.5927004468616
15.5927004468616
15.7863227798050
15.7863227798050
15.9828268182095
15.9828268182095
16.1946466002832
16.1946466002832
16.4241548588332
16.4241548588332
16.6768154749024
16.6768154749024
16.9477342525419
16.9477342525419
17.2275838810843
17.2275838810843
17.4964183603404
17.4964183603404
17.7420021886647
17.7420021886647
17.9426756569906
17.9426756569906
18.0820720590423
18.0820720590423
18.1643350371854
18.1643350371854
18.2144138301029
18.2144138301029
18.2636131529663
18.2636131529663
18.3481923388751
18.3481923388751
18.4831993898884
18.4831993898884
18.6633198215742
18.6633198215742
18.8825401878853
18.8825401878853
19.1180539091167
19.1180539091167
19.3351759527304
19.3351759527304
19.5097203175625
19.5097203175625
19.6258369923405
19.6258369923405
19.6923085338040
19.6923085338040
19.7186534575091
19.7186534575091
19.7218336867399
19.7218336867399
19.7249963734393
19.7249963734393
19.7376090921080
19.7376090921080
19.7606538891047
19.7606538891047
19.7954992963548
19.7954992963548
19.8482963337990
19.8482963337990
19.9260010704797
19.9260010704797
20.0148305047881
20.0148305047881
20.1051869729767
20.1051869729767
20.1782256744643
20.1782256744643
20.2037870423612
20.2037870423612
20.1757685745857
20.1757685745857
20.1098121253370
20.1098121253370
20.0229140735420
20.0229140735420
19.9296130410517
19.9296130410517
19.8379413775988
19.8379413775988
19.7269264565101
19.7269264565101
19.5606386308728
19.5606386308728
19.3113576242732
19.3113576242732
18.9710127300017
18.9710127300017
18.5560601942888
18.5560601942888
18.1035921787669
18.1035921787669
17.6358592442183
17.6358592442183
17.1584133301544
17.1584133301544
16.7158969056465
16.7158969056465
16.2994381481024
16.2994381481024
15.8996997142840
15.8996997142840
15.5120976656700
15.5120976656700
15.1400874862419
15.1400874862419
14.7815029979241
14.7815029979241
14.4490686310813
14.4490686310813
14.1423953543577
14.1423953543577
13.8620225470726
13.8620225470726
13.6018241992068
13.6018241992068
13.3542524808501
13.3542524808501
13.1196876670233
13.1196876670233
12.9008729647891
12.9008729647891
12.7103854460699
12.7103854460699
12.5451967371844
12.5451967371844
12.4106454948999
12.4106454948999
12.3009011725007
12.3009011725007
12.2124807463638
12.2124807463638
12.1571305929985
12.1571305929985
12.1377164239943
12.1377164239943
12.1423476075562
12.1423476075562
12.1607514909146
12.1607514909146
12.1837719849292
12.1837719849292
12.2062803912288
12.2062803912288
12.2215021558731
12.2215021558731
12.2269935197763
12.2269935197763
12.2231841491554
12.2231841491554
12.2084268808377
12.2084268808377
12.1890672191878
12.1890672191878
12.1726197262965
12.1726197262965
12.1657892058862
12.1657892058862
12.1657463021047
12.1657463021047
12.1716769213137
12.1716769213137
12.1806140904597
12.1806140904597
12.1870048250539
12.1870048250539
12.1942643556102
12.1942643556102
12.2008783984128
12.2008783984128
12.2086045004248
12.2086045004248
12.2216527481337
12.2216527481337
12.2467791213502
12.2467791213502
12.2904472207252
12.2904472207252
12.3519424149087
12.3519424149087
12.4297692241190
12.4297692241190
12.5220890075055
12.5220890075055
12.6334713988476
12.6334713988476
12.7675544233349
12.7675544233349
12.9232971687861
12.9232971687861
13.0997150681927
13.0997150681927
13.2871852208262
13.2871852208262
13.4856136237397
13.4856136237397
13.6932519948833
13.6932519948833
13.9021680698563
13.9021680698563
14.1060588738400
14.1060588738400
14.3026199993514
14.3026199993514
14.4907652234881
14.4907652234881
14.6773451936882
14.6773451936882
14.8741186761363
14.8741186761363
15.0942222230270
15.0942222230270
15.3327974565470
15.3327974565470
15.5719176253110
15.5719176253110
15.7962142020612
15.7962142020612
15.9916485431236
15.9916485431236
16.1516017944810
16.1516017944810
16.2701806765288
16.2701806765288
16.3460500296109
16.3460500296109
16.3903566310067
16.3903566310067
16.4235595540708
16.4235595540708
16.4699081828674
16.4699081828674
16.5494345421550
16.5494345421550
16.6700403024925
16.6700403024925
16.8151233662810
16.8151233662810
16.9668910627403
16.9668910627403
17.1112558309675
17.1112558309675
17.2443089825884
17.2443089825884
17.3605566732327
17.3605566732327
17.4711063566521
17.4711063566521
17.5982110971205
17.5982110971205
17.7482797453051
17.7482797453051
17.9099232038454
17.9099232038454
18.0735578974880
18.0735578974880
18.2235294792290
18.2235294792290
18.3418183903264
18.3418183903264
18.4386104604411
18.4386104604411
18.5319286508273
18.5319286508273
18.6388245992012
18.6388245992012
18.7822912390912
18.7822912390912
18.9588950187631
18.9588950187631
19.1584813963364
19.1584813963364
19.3536117028269
19.3536117028269
19.5308751051387
19.5308751051387
19.6953316237232
19.6953316237232
19.8290840129732
19.8290840129732
19.9249743028743
19.9249743028743
19.9833923816792
19.9833923816792
20.0045720625359
20.0045720625359
19.9899579061914
19.9899579061914
19.9541723855933
19.9541723855933
19.9153143903256
19.9153143903256
19.8699259677010
19.8699259677010
19.8097603834636
19.8097603834636
19.7244645646865
19.7244645646865
19.5947234036347
19.5947234036347
19.4008088663825
19.4008088663825
19.1522106971836
19.1522106971836
18.8536274817252
18.8536274817252
18.5237673082074
18.5237673082074
18.1821801680643
18.1821801680643
17.8527140191592
17.8527140191592
17.5232743484191
17.5232743484191
17.1590566759089
17.1590566759089
16.7620903823245
16.7620903823245
16.3224549804752
16.3224549804752
15.8440207404400
15.8440207404400
15.3664801764856
15.3664801764856
14.9480817295963
14.9480817295963
14.6286434367221
14.6286434367221
14.4057624410549
14.4057624410549
14.2685933157822
14.2685933157822
14.1943074360457
14.1943074360457
14.1556831923969
14.1556831923969
14.1458540089729
14.1458540089729
14.1742815576290
14.1742815576290
14.2490046345475
14.2490046345475
14.3490140913184
14.3490140913184
14.4612073988894
14.4612073988894
14.5795736460882
14.5795736460882
14.7116225712998
14.7116225712998
14.8577244205898
14.8577244205898
15.0164071547868
15.0164071547868
15.1952650790497
15.1952650790497
15.3923701021142
15.3923701021142
15.5999779795239
15.5999779795239
15.8125811731459
15.8125811731459
16.0280611066499
16.0280611066499
16.2530981610420
16.2530981610420
16.4856057229955
16.4856057229955
16.7320838362408
16.7320838362408
16.9966483792192
16.9966483792192
17.2755975904745
17.2755975904745
17.5555981157560
17.5555981157560
17.8063987913333
17.8063987913333
18.0068844153311
18.0068844153311
18.1490607584918
18.1490607584918
18.2414026808092
18.2414026808092
18.3001444339910
18.3001444339910
18.3550723833018
18.3550723833018
18.4424388197729
18.4424388197729
18.5786222672705
18.5786222672705
18.7494648712242
18.7494648712242
18.9471264718139
18.9471264718139
19.1485994705642
19.1485994705642
19.3277103032878
19.3277103032878
19.4689926799646
19.4689926799646
19.5630537220247
19.5630537220247
19.6179838895450
19.6179838895450
19.6436911817874
19.6436911817874
19.6557959815319
19.6557959815319
19.6774943831259
19.6774943831259
19.7177395013219
19.7177395013219
19.7673355802500
19.7673355802500
19.8184991450076
19.8184991450076
19.8697538111183
19.8697538111183
19.9258134318999
19.9258134318999
19.9851127924891
19.9851127924891
20.0445347023496
20.0445347023496
20.0906917567094
20.0906917567094
20.1016565229177
20.1016565229177
20.0734814151085
20.0734814151085
20.0156632027449
20.0156632027449
19.9373281452960
19.9373281452960
19.8522876748240
19.8522876748240
19.7683426280137
19.7683426280137
19.6628514865408
19.6628514865408
19.4963349182921
19.4963349182921
19.2504305189825
19.2504305189825
18.9181361750943
18.9181361750943
18.5142777937077
18.5142777937077
18.0680672557011
18.0680672557011
17.6118553256766
17.6118553256766
17.1584133301544
17.1584133301544
16.7158969056465
16.7158969056465
16.2994381481024
16.2994381481024
15.8996997142840
15.8996997142840
15.5120976656700
15.5120976656700
15.1400874862419
15.1400874862419
14.7815029979241
14.7815029979241
14.4490686310813
14.4490686310813
14.1423953543577
14.1423953543577
13.8620225470726
13.8620225470726
13.6018241992068
13.6018241992068
13.3542524808501
13.3542524808501
13.1196876670233
13.1196876670233
12.9008729647891
12.9008729647891
12.7103854460699
12.7103854460699
12.5451967371844
12.5451967371844
12.4106454948999
12.4106454948999
12.3009011725007
12.3009011725007
12.2124807463638
12.2124807463638
12.1571305929985
12.1571305929985
12.1377164239943
12.1377164239943
12.1423476075562
12.1423476075562
12.1607514909146
12.1607514909146
12.1837719849292
12.1837719849292
12.2062803912288
12.2062803912288
12.2215021558731
12.2215021558731
12.2269935197763
12.2269935197763
12.2231841491554
12.2231841491554
12.2084268808377
12.2084268808377
12.1890672191878
12.1890672191878
12.1726197262965
12.1726197262965
12.1657892058862
12.1657892058862
12.1657463021047
12.1657463021047
12.1716769213137
12.1716769213137
12.1806140904597
12.1806140904597
12.1870048250539
12.1870048250539
12.1942643556102
12.1942643556102
12.2008783984128
12.2008783984128
12.2086045004248
12.2086045004248
12.2216527481337
12.2216527481337
12.2467791213502
12.2467791213502
12.2904472207252
12.2904472207252
12.3519424149087
12.3519424149087
12.4297692241190
12.4297692241190
12.5220890075055
12.5220890075055
12.6334713988476
12.6334713988476
12.7675544233349
12.7675544233349
12.9232971687861
12.9232971687861
13.0997150681927
13.0997150681927
13.2871852208262
13.2871852208262
13.4856136237397
13.4856136237397
13.6932519948833
13.6932519948833
13.9021680698563
13.9021680698563
14.1060588738400
14.1060588738400
14.3026199993514
14.3026199993514
14.4907652234881
14.4907652234881
14.6773451936882
14.6773451936882
14.8741186761363
14.8741186761363
15.0942222230270
15.0942222230270
15.3327974565470
15.3327974565470
15.5719176253110
15.5719176253110
15.7962142020612
15.7962142020612
15.9916485431236
15.9916485431236
16.1516017944810
16.1516017944810
16.2701806765288
16.2701806765288
16.3460500296109
16.3460500296109
16.3903566310067
16.3903566310067
16.4235595540708
16.4235595540708
16.4699081828674
16.4699081828674
16.5494345421550
16.5494345421550
16.6700403024925
16.6700403024925
16.8151233662810
16.8151233662810
16.9668910627403
16.9668910627403
17.1112558309675
17.1112558309675
17.2443089825884
17.2443089825884
17.3605566732327
17.3605566732327
17.4711063566521
17.4711063566521
17.5982110971205
17.5982110971205
17.7482797453051
17.7482797453051
17.9099232038454
17.9099232038454
18.0735578974880
18.0735578974880
18.2235294792290
18.2235294792290
18.3418183903264
18.3418183903264
18.4386104604411
18.4386104604411
18.5319286508273
18.5319286508273
18.6388245992012
18.6388245992012
18.7822912390912
18.7822912390912
18.9588950187631
18.9588950187631
19.1584813963364
19.1584813963364
19.3536117028269
19.3536117028269
19.5308751051387
19.5308751051387
19.6953316237232
19.6953316237232
19.8290840129732
19.8290840129732
19.9249743028743
19.9249743028743
19.9833923816792
19.9833923816792
20.0045720625359
20.0045720625359
19.9899579061914
19.9899579061914
19.9541723855933
19.9541723855933
19.9153143903256
19.9153143903256
19.8699259677010
19.8699259677010
19.8097603834636
19.8097603834636
19.7244645646865
19.7244645646865
19.5947234036347
19.5947234036347
19.4008088663825
19.4008088663825
19.1522106971836
19.1522106971836
18.8536274817252
18.8536274817252
18.5237673082074
18.5237673082074
18.1821801680643
18.1821801680643
17.8527140191592
17.8527140191592
17.5232743484191
17.5232743484191
17.1590566759089
17.1590566759089
16.7620903823245
16.7620903823245
16.3224549804752
16.3224549804752
15.8440207404400
15.8440207404400
15.3664801764856
15.3664801764856
14.9480817295963
14.9480817295963
14.6286434367221
14.6286434367221
14.4057624410549
14.4057624410549
14.2685933157822
14.2685933157822
14.1943074360457
14.1943074360457
14.1556831923969
14.1556831923969
14.1458540089729
14.1458540089729
14.1742815576290
14.1742815576290
14.2490046345475
14.2490046345475
14.3490140913184
14.3490140913184
14.4612073988894
14.4612073988894
14.5795736460882
14.5795736460882
14.7116225712998
14.7116225712998
14.8577244205898
14.8577244205898
15.0164071547868
15.0164071547868
15.1952650790497
15.1952650790497
15.3923701021142
15.3923701021142
15.5999779795239
15.5999779795239
15.8125811731459
15.8125811731459
16.0280611066499
16.0280611066499
16.2530981610420
16.2530981610420
16.4856057229955
16.4856057229955
16.7320838362408
16.7320838362408
16.9966483792192
16.9966483792192
17.2755975904745
17.2755975904745
17.5555981157560
17.5555981157560
17.8063987913333
17.8063987913333
18.0068844153311
18.0068844153311
18.1490607584918
18.1490607584918
18.2414026808092
18.2414026808092
18.3001444339910
18.3001444339910
18.3550723833018
18.3550723833018
18.4424388197729
18.4424388197729
18.5786222672705
18.5786222672705
18.7494648712242
18.7494648712242
18.9471264718139
18.9471264718139
19.1485994705642
19.1485994705642
19.3277103032878
19.3277103032878
19.4689926799646
19.4689926799646
19.5630537220247
19.5630537220247
19.6179838895450
19.6179838895450
19.6436911817874
19.6436911817874
19.6557959815319
19.6557959815319
19.6774943831259
19.6774943831259
19.7177395013219
19.7177395013219
19.7673355802500
19.7673355802500
19.8184991450076
19.8184991450076
19.8697538111183
19.8697538111183
19.9258134318999
19.9258134318999
19.9851127924891
19.9851127924891
20.0445347023496
20.0445347023496
20.0906917567094
20.0906917567094
20.1016565229177
20.1016565229177
20.0734814151085
20.0734814151085
20.0156632027449
20.0156632027449
19.9373281452960
19.9373281452960
19.8522876748240
19.8522876748240
19.7683426280137
19.7683426280137
19.6628514865408
19.6628514865408
19.4963349182921
19.4963349182921
19.2504305189825
19.2504305189825
18.9181361750943
18.9181361750943
18.5142777937077
18.5142777937077
18.0680672557011
18.0680672557011
17.6118553256766
17.6118553256766
17.1436426865761
17.1436426865761
16.6969374832345
16.6969374832345
16.2738869810283
16.2738869810283
15.8674147781208
15.8674147781208
15.4774659479958
15.4774659479958
15.1011909688151
15.1011909688151
14.7366897321167
14.7366897321167
14.4093185912504
14.4093185912504
14.1075767392714
14.1075767392714
13.8344277656604
13.8344277656604
13.5837216378323
13.5837216378323
13.3451077539837
13.3451077539837
13.1171254349161
13.1171254349161
12.9100768158793
12.9100768158793
12.7326406394346
12.7326406394346
12.5774879443180
12.5774879443180
12.4465705319442
12.4465705319442
12.3349776919301
12.3349776919301
12.2423917461106
12.2423917461106
12.1803883758880
12.1803883758880
12.1518962370811
12.1518962370811
12.1462712208697
12.1462712208697
12.1557683763273
12.1557683763273
12.1722851050772
12.1722851050772
12.1885990857391
12.1885990857391
12.1979327534833
12.1979327534833
12.1986401144193
12.1986401144193
12.1906511503238
12.1906511503238
12.1745855485320
12.1745855485320
12.1578454354322
12.1578454354322
12.1470665293906
12.1470665293906
12.1467359955072
12.1467359955072
12.1552319117315
12.1552319117315
12.1716446894904
12.1716446894904
12.1910512952248
12.1910512952248
12.2080734198566
12.2080734198566
12.2250079968445
12.2250079968445
12.2401697623133
12.2401697623133
12.2558177944548
12.2558177944548
12.2753103411648
12.2753103411648
12.3046603294660
12.3046603294660
12.3493467493182
12.3493467493182
12.4075161896997
12.4075161896997
12.4786970525317
12.4786970525317
12.5635376544856
12.5635376544856
12.6667290133413
12.6667290133413
12.7912073920653
12.7912073920653
12.9378511098530
12.9378511098530
13.1068842668767
13.1068842668767
13.2919198915627
13.2919198915627
13.4909306394887
13.4909306394887
13.6998192745194
13.6998192745194
13.9117552327348
13.9117552327348
14.1181168263831
14.1181168263831
14.3165422912944
14.3165422912944
14.5049282084713
14.5049282084713
14.6947926668313
14.6947926668313
14.8966810277217
14.8966810277217
15.1276854499952
15.1276854499952
15.3815612666358
15.3815612666358
15.6360868756452
15.6360868756452
15.8780689985620
15.8780689985620
16.0908138848083
16.0908138848083
16.2636715183678
16.2636715183678
16.3932328757492
16.3932328757492
16.4813295867002
16.4813295867002
16.5402474989734
16.5402474989734
16.5848499061025
16.5848499061025
16.6386466026644
16.6386466026644
16.7259484074903
16.7259484074903
16.8497809497962
16.8497809497962
16.9950936958978
16.9950936958978
17.1377219483869
17.1377219483869
17.2689756784023
17.2689756784023
17.3895695467277
17.3895695467277
17.5010860446349
17.5010860446349
17.6225446592212
17.6225446592212
17.7678694622957
17.7678694622957
17.9429330186740
17.9429330186740
18.1267910254750
18.1267910254750
18.3034569874325
18.3034569874325
18.4498364208027
18.4498364208027
18.5544107666808
18.5544107666808
18.6282927438361
18.6282927438361
18.6933945585521
18.6933945585521
18.7784592468330
18.7784592468330
18.9021777614694
18.9021777614694
19.0648388432381
19.0648388432381
19.2548116994234
19.2548116994234
19.4530479198107
19.4530479198107
19.6486132285155
19.6486132285155
19.8335085615469
19.8335085615469
19.9950857104803
19.9950857104803
20.1223139421506
20.1223139421506
20.2072765013548
20.2072765013548
20.2575057214878
20.2575057214878
20.2665019496566
20.2665019496566
20.2366999793337
20.2366999793337
20.1840818370801
20.1840818370801
20.1178421618890
20.1178421618890
20.0362623258930
20.0362623258930
19.9310872911404
19.9310872911404
19.7788957572897
19.7788957572897
19.5633356854713
19.5633356854713
19.2884633265452
19.2884633265452
18.9571920368248
18.9571920368248
18.5844277024269
18.5844277024269
18.1939626531642
18.1939626531642
17.8137989314980
17.8137989314980
17.4453037428096
17.4453037428096
17.0529487664235
17.0529487664235
16.6329903309126
16.6329903309126
16.1859231266238
16.1859231266238
15.7062973849109
15.7062973849109
15.2336797949650
15.2336797949650
14.8142840122730
14.8142840122730
14.4829154903390
14.4829154903390
14.2520010483006
14.2520010483006
14.1098289574463
14.1098289574463
14.0279886348485
14.0279886348485
13.9848032698769
13.9848032698769
13.9761874648379
13.9761874648379
14.0044997555699
14.0044997555699
14.0747530936201
14.0747530936201
14.1792622285954
14.1792622285954
14.3008337310150
14.3008337310150
14.4330263679248
14.4330263679248
14.5866842478876
14.5866842478876
14.7576994195417
14.7576994195417
14.9427664973913
14.9427664973913
15.1436832686357
15.1436832686357
15.3603912075124
15.3603912075124
15.5876010328267
15.5876010328267
15.8188718596415
15.8188718596415
16.0525633219540
16.0525633219540
16.2849332228520
16.2849332228520
16.5208540537561
16.5208540537561
16.7669011959593
16.7669011959593
17.0337389507649
17.0337389507649
17.3205869031733
17.3205869031733
17.6170727942951
17.6170727942951
17.8808568344160
17.8808568344160
18.0948039636458
18.0948039636458
18.2547934169911
18.2547934169911
18.3644913676046
18.3644913676046
18.4406667685869
18.4406667685869
18.5145183610098
18.5145183610098
18.6093207820546
18.6093207820546
18.7340534197696
18.7340534197696
18.8839101789331
18.8839101789331
19.0460547085641
19.0460547085641
19.2081221300806
19.2081221300806
19.3499739005231
19.3499739005231
19.4546245526468
19.4546245526468
19.5216722018137
19.5216722018137
19.5608152052351
19.5608152052351
19.5787274032131
19.5787274032131
19.5974148942444
19.5974148942444
19.6408002442601
19.6408002442601
19.7068590806908
19.7068590806908
19.7836110283424
19.7836110283424
19.8539759946930
19.8539759946930
19.9083198662328
19.9083198662328
19.9570805935159
19.9570805935159
20.0003220124956
20.0003220124956
20.0336602912105
20.0336602912105
20.0490750326984
20.0490750326984
20.0386075735884
20.0386075735884
20.0027676991879
20.0027676991879
19.9388370173498
19.9388370173498
19.8584680243352
19.8584680243352
19.7749339509152
19.7749339509152
19.6925900396451
19.6925900396451
19.5831534187345
19.5831534187345
19.4142090010117
19.4142090010117
19.1749397470079
19.1749397470079
18.8611295073486
18.8611295073486
18.4791631028117
18.4791631028117
18.0500783381760
18.0500783381760
17.5995801574370
17.5995801574370
17.1436426865761
17.1436426865761
16.6969374832345
16.6969374832345
16.2738869810283
16.2738869810283
15.8674147781208
15.8674147781208
15.4774659479958
15.4774659479958
15.1011909688151
15.1011909688151
14.7366897321167
14.7366897321167
14.4093185912504
14.4093185912504
14.1075767392714
14.1075767392714
13.8344277656604
13.8344277656604
13.5837216378323
13.5837216378323
13.3451077539837
13.3451077539837
13.1171254349161
13.1171254349161
12.9100768158793
12.9100768158793
12.7326406394346
12.7326406394346
12.5774879443180
12.5774879443180
12.4465705319442
12.4465705319442
12.3349776919301
12.3349776919301
12.2423917461106
12.2423917461106
12.1803883758880
12.1803883758880
12.1518962370811
12.1518962370811
12.1462712208697
12.1462712208697
12.1557683763273
12.1557683763273
12.1722851050772
12.1722851050772
12.1885990857391
12.1885990857391
12.1979327534833
12.1979327534833
12.1986401144193
12.1986401144193
12.1906511503238
12.1906511503238
12.1745855485320
12.1745855485320
12.1578454354322
12.1578454354322
12.1470665293906
12.1470665293906
12.1467359955072
12.1467359955072
12.1552319117315
12.1552319117315
12.1716446894904
12.1716446894904
12.1910512952248
12.1910512952248
12.2080734198566
12.2080734198566
12.2250079968445
12.2250079968445
12.2401697623133
12.2401697623133
12.2558177944548
12.2558177944548
12.2753103411648
12.2753103411648
12.3046603294660
12.3046603294660
12.3493467493182
12.3493467493182
12.4075161896997
12.4075161896997
12.4786970525317
12.4786970525317
12.5635376544856
12.5635376544856
12.6667290133413
12.6667290133413
12.7912073920653
12.7912073920653
12.9378511098530
12.9378511098530
13.1068842668767
13.1068842668767
13.2919198915627
13.2919198915627
13.4909306394887
13.4909306394887
13.6998192745194
13.6998192745194
13.9117552327348
13.9117552327348
14.1181168263831
14.1181168263831
14.3165422912944
14.3165422912944
14.5049282084713
14.5049282084713
14.6947926668313
14.6947926668313
14.8966810277217
14.8966810277217
15.1276854499952
15.1276854499952
15.3815612666358
15.3815612666358
15.6360868756452
15.6360868756452
15.8780689985620
15.8780689985620
16.0908138848083
16.0908138848083
16.2636715183678
16.2636715183678
16.3932328757492
16.3932328757492
16.4813295867002
16.4813295867002
16.5402474989734
16.5402474989734
16.5848499061025
16.5848499061025
16.6386466026644
16.6386466026644
16.7259484074903
16.7259484074903
16.8497809497962
16.8497809497962
16.9950936958978
16.9950936958978
17.1377219483869
17.1377219483869
17.2689756784023
17.2689756784023
17.3895695467277
17.3895695467277
17.5010860446349
17.5010860446349
17.6225446592212
17.6225446592212
17.7678694622957
17.7678694622957
17.9429330186740
17.9429330186740
18.1267910254750
18.1267910254750
18.3034569874325
18.3034569874325
18.4498364208027
18.4498364208027
18.5544107666808
18.5544107666808
18.6282927438361
18.6282927438361
18.6933945585521
18.6933945585521
18.7784592468330
18.7784592468330
18.9021777614694
18.9021777614694
19.0648388432381
19.0648388432381
19.2548116994234
19.2548116994234
19.4530479198107
19.4530479198107
19.6486132285155
19.6486132285155
19.8335085615469
19.8335085615469
19.9950857104803
19.9950857104803
20.1223139421506
20.1223139421506
20.2072765013548
20.2072765013548
20.2575057214878
20.2575057214878
20.2665019496566
20.2665019496566
20.2366999793337
20.2366999793337
20.1840818370801
20.1840818370801
20.1178421618890
20.1178421618890
20.0362623258930
20.0362623258930
19.9310872911404
19.9310872911404
19.7788957572897
19.7788957572897
19.5633356854713
19.5633356854713
19.2884633265452
19.2884633265452
18.9571920368248
18.9571920368248
18.5844277024269
18.5844277024269
18.1939626531642
18.1939626531642
17.8137989314980
17.8137989314980
17.4453037428096
17.4453037428096
17.0529487664235
17.0529487664235
16.6329903309126
16.6329903309126
16.1859231266238
16.1859231266238
15.7062973849109
15.7062973849109
15.2336797949650
15.2336797949650
14.8142840122730
14.8142840122730
14.4829154903390
14.4829154903390
14.2520010483006
14.2520010483006
14.1098289574463
14.1098289574463
14.0279886348485
14.0279886348485
13.9848032698769
13.9848032698769
13.9761874648379
13.9761874648379
14.0044997555699
14.0044997555699
14.0747530936201
14.0747530936201
14.1792622285954
14.1792622285954
14.3008337310150
14.3008337310150
14.4330263679248
14.4330263679248
14.5866842478876
14.5866842478876
14.7576994195417
14.7576994195417
14.9427664973913
14.9427664973913
15.1436832686357
15.1436832686357
15.3603912075124
15.3603912075124
15.5876010328267
15.5876010328267
15.8188718596415
15.8188718596415
16.0525633219540
16.0525633219540
16.2849332228520
16.2849332228520
16.5208540537561
16.5208540537561
16.7669011959593
16.7669011959593
17.0337389507649
17.0337389507649
17.3205869031733
17.3205869031733
17.6170727942951
17.6170727942951
17.8808568344160
17.8808568344160
18.0948039636458
18.0948039636458
18.2547934169911
18.2547934169911
18.3644913676046
18.3644913676046
18.4406667685869
18.4406667685869
18.5145183610098
18.5145183610098
18.6093207820546
18.6093207820546
18.7340534197696
18.7340534197696
18.8839101789331
18.8839101789331
19.0460547085641
19.0460547085641
19.2081221300806
19.2081221300806
19.3499739005231
19.3499739005231
19.4546245526468
19.4546245526468
19.5216722018137
19.5216722018137
19.5608152052351
19.5608152052351
19.5787274032131
19.5787274032131
19.5974148942444
19.5974148942444
19.6408002442601
19.6408002442601
19.7068590806908
19.7068590806908
19.7836110283424
19.7836110283424
19.8539759946930
19.8539759946930
19.9083198662328
19.9083198662328
19.9570805935159
19.9570805935159
20.0003220124956
20.0003220124956
20.0336602912105
20.0336602912105
20.0490750326984
20.0490750326984
20.0386075735884
20.0386075735884
20.0027676991879
20.0027676991879
19.9388370173498
19.9388370173498
19.8584680243352
19.8584680243352
19.7749339509152
19.7749339509152
19.6925900396451
19.6925900396451
19.5831534187345
19.5831534187345
19.4142090010117
19.4142090010117
19.1749397470079
19.1749397470079
18.8611295073486
18.8611295073486
18.4791631028117
18.4791631028117
18.0500783381760
18.0500783381760
17.5995801574370
17.5995801574370
17.1329932068628
17.1329932068628
16.6837982673154
16.6837982673154
16.2410373836659
16.2410373836659
15.8147173711392
15.8147173711392
15.4151550316117
15.4151550316117
15.0247166681798
15.0247166681798
14.6555205860881
14.6555205860881
14.3292908007131
14.3292908007131
14.0332328597480
14.0332328597480
13.7655789368210
13.7655789368210
13.5255642246785
13.5255642246785
13.2955038261442
13.2955038261442
13.0737560022499
13.0737560022499
12.8802856596835
12.8802856596835
12.7134630254315
12.7134630254315
12.5686570299289
12.5686570299289
12.4408947608456
12.4408947608456
12.3282660695686
12.3282660695686
12.2324023826090
12.2324023826090
12.1637461883888
12.1637461883888
12.1245440061866
12.1245440061866
12.1065730069289
12.1065730069289
12.1057082637641
12.1057082637641
12.1162848158183
12.1162848158183
12.1275241003004
12.1275241003004
12.1314158000987
12.1314158000987
12.1278486320772
12.1278486320772
12.1165205554575
12.1165205554575
12.1002197789967
12.1002197789967
12.0869509846185
12.0869509846185
12.0830190001776
12.0830190001776
12.0908884676404
12.0908884676404
12.1086041657881
12.1086041657881
12.1353261648851
12.1353261648851
12.1654248145930
12.1654248145930
12.1930662729476
12.1930662729476
12.2193696234586
12.2193696234586
12.2428913944767
12.2428913944767
12.2658655067971
12.2658655067971
12.2928660922240
12.2928660922240
12.3281001493503
12.3281001493503
12.3746548755255
12.3746548755255
12.4320707552742
12.4320707552742
12.4976336634916
12.4976336634916
12.5759968719753
12.5759968719753
12.6724370886020
12.6724370886020
12.7889207112286
12.7889207112286
12.9284098777847
12.9284098777847
13.0931283752506
13.0931283752506
13.2789463194077
13.2789463194077
13.4815140242757
13.4815140242757
13.6946232054922
13.6946232054922
13.9115273336487
13.9115273336487
14.1214132015302
14.1214132015302
14.3207553296781
14.3207553296781
14.5121153134659
14.5121153134659
14.7046826791246
14.7046826791246
14.9123262058101
14.9123262058101
15.1522976915780
15.1522976915780
15.4164245394687
15.4164245394687
15.6840665084026
15.6840665084026
15.9397980183215
15.9397980183215
16.1674740293435
16.1674740293435
16.3530942492211
16.3530942492211
16.4942085277032
16.4942085277032
16.5990072183751
16.5990072183751
16.6748087691253
16.6748087691253
16.7333669917827
16.7333669917827
16.8008330130312
16.8008330130312
16.8973212682545
16.8973212682545
17.0226118774515
17.0226118774515
17.1620949902327
17.1620949902327
17.2963826287692
17.2963826287692
17.4163316707948
17.4163316707948
17.5253957982265
17.5253957982265
17.6345779897648
17.6345779897648
17.7654945936472
17.7654945936472
17.9310422076222
17.9310422076222
18.1269360465104
18.1269360465104
18.3291880824968
18.3291880824968
18.5155095098465
18.5155095098465
18.6591810047913
18.6591810047913
18.7553034752990
18.7553034752990
18.8089825965577
18.8089825965577
18.8580691950323
18.8580691950323
18.9282379115017
18.9282379115017
19.0389722449435
19.0389722449435
19.1997823215478
19.1997823215478
19.3905499264859
19.3905499264859
19.6004758805955
19.6004758805955
19.8144041448492
19.8144041448492
20.0141209724345
20.0141209724345
20.1891758685734
20.1891758685734
20.3320588262528
20.3320588262528
20.4418534883130
20.4418534883130
20.5166653603984
20.5166653603984
20.5412292017354
20.5412292017354
20.5166708105026
20.5166708105026
20.4554433177758
20.4554433177758
20.3633258508449
20.3633258508449
20.2451395573574
20.2451395573574
20.1043485279560
20.1043485279560
19.9184992530077
19.9184992530077
19.6696855535552
19.6696855535552
19.3632184372916
19.3632184372916
18.9998958302774
18.9998958302774
18.5894027512128
18.5894027512128
18.1574276552363
18.1574276552363
17.7279991712022
17.7279991712022
17.3158946983405
17.3158946983405
16.9032000545042
16.9032000545042
16.4764820254277
16.4764820254277
16.0288169474126
16.0288169474126
15.5609577537049
15.5609577537049
15.1045693821045
15.1045693821045
14.6981697361931
14.6981697361931
14.3659477191934
14.3659477191934
14.1286376847463
14.1286376847463
13.9857227456130
13.9857227456130
13.8950094929315
13.8950094929315
13.8502158324441
13.8502158324441
13.8445475894044
13.8445475894044
13.8763598634130
13.8763598634130
13.9461648554203
13.9461648554203
14.0498764198978
14.0498764198978
14.1767654733363
14.1767654733363
14.3198755375458
14.3198755375458
14.4852645922755
14.4852645922755
14.6719651147336
14.6719651147336
14.8745927132935
14.8745927132935
15.0903432997738
15.0903432997738
15.3231022522488
15.3231022522488
15.5683762491757
15.5683762491757
15.8169810777147
15.8169810777147
16.0630584207654
16.0630584207654
16.2999541918025
16.2999541918025
16.5389680856078
16.5389680856078
16.7962101311583
16.7962101311583
17.0782299206325
17.0782299206325
17.3814627920621
17.3814627920621
17.6900690730045
17.6900690730045
17.9696932181460
17.9696932181460
18.2028826358346
18.2028826358346
18.3826387503312
18.3826387503312
18.5123883628509
18.5123883628509
18.6125980269825
18.6125980269825
18.7098675506841
18.7098675506841
18.8152657709335
18.8152657709335
18.9246994012281
18.9246994012281
19.0455520883219
19.0455520883219
19.1736318055184
19.1736318055184
19.2981901549504
19.2981901549504
19.4069122875437
19.4069122875437
19.4841859228972
19.4841859228972
19.5319738734711
19.5319738734711
19.5539043019087
19.5539043019087
19.5629152356179
19.5629152356179
19.5866617359232
19.5866617359232
19.6408189748285
19.6408189748285
19.7218001858327
19.7218001858327
19.8159436016182
19.8159436016182
19.8993328819130
19.8993328819130
19.9621292115877
19.9621292115877
20.0038297911651
20.0038297911651
20.0358874783357
20.0358874783357
20.0549961443913
20.0549961443913
20.0511934570612
20.0511934570612
20.0177096408030
20.0177096408030
19.9638790754266
19.9638790754266
19.8881148928267
19.8881148928267
19.7941103814463
19.7941103814463
19.6998821656363
19.6998821656363
19.6049968354517
19.6049968354517
19.4838724941197
19.4838724941197
19.3142122532512
19.3142122532512
19.0859678016323
19.0859678016323
18.7908477287999
18.7908477287999
18.4386092244767
18.4386092244767
18.0316029858166
18.0316029858166
17.5873406432476
17.5873406432476
17.1329932068628
17.1329932068628
16.6837982673154
16.6837982673154
16.2410373836659
16.2410373836659
15.8147173711392
15.8147173711392
15.4151550316117
15.4151550316117
15.0247166681798
15.0247166681798
14.6555205860881
14.6555205860881
14.3292908007131
14.3292908007131
14.0332328597480
14.0332328597480
13.7655789368210
13.7655789368210
13.5255642246785
13.5255642246785
13.2955038261442
13.2955038261442
13.0737560022499
13.0737560022499
12.8802856596835
12.8802856596835
12.7134630254315
12.7134630254315
12.5686570299289
12.5686570299289
12.4408947608456
12.4408947608456
12.3282660695686
12.3282660695686
12.2324023826090
12.2324023826090
12.1637461883888
12.1637461883888
12.1245440061866
12.1245440061866
12.1065730069289
12.1065730069289
12.1057082637641
12.1057082637641
12.1162848158183
12.1162848158183
12.1275241003004
12.1275241003004
12.1314158000987
12.1314158000987
12.1278486320772
12.1278486320772
12.1165205554575
12.1165205554575
12.1002197789967
12.1002197789967
12.0869509846185
12.0869509846185
12.0830190001776
12.0830190001776
12.0908884676404
12.0908884676404
12.1086041657881
12.1086041657881
12.1353261648851
12.1353261648851
12.1654248145930
12.1654248145930
12.1930662729476
12.1930662729476
12.2193696234586
12.2193696234586
12.2428913944767
12.2428913944767
12.2658655067971
12.2658655067971
12.2928660922240
12.2928660922240
12.3281001493503
12.3281001493503
12.3746548755255
12.3746548755255
12.4320707552742
12.4320707552742
12.4976336634916
12.4976336634916
12.5759968719753
12.5759968719753
12.6724370886020
12.6724370886020
12.7889207112286
12.7889207112286
12.9284098777847
12.9284098777847
13.0931283752506
13.0931283752506
13.2789463194077
13.2789463194077
13.4815140242757
13.4815140242757
13.6946232054922
13.6946232054922
13.9115273336487
13.9115273336487
14.1214132015302
14.1214132015302
14.3207553296781
14.3207553296781
14.5121153134659
14.5121153134659
14.7046826791246
14.7046826791246
14.9123262058101
14.9123262058101
15.1522976915780
15.1522976915780
15.4164245394687
15.4164245394687
15.6840665084026
15.6840665084026
15.9397980183215
15.9397980183215
16.1674740293435
16.1674740293435
16.3530942492211
16.3530942492211
16.4942085277032
[truncated: 1,584,851 more chars]
