# Supplementary material for: Multiple structure alignment with msTALI
Source: BMC Bioinformatics. 2012 May 20;13:105. doi: 10.1186/1471-2105-13-105 (PMC3473313; doi:10.1186/1471-2105-13-105)
Supplement: Additional file 1 — The C++ Source code for msTALI. The README file contains brief compilation and execution instructions. [file 1471-2105-13-105-S1.gz › msTALI/Functions/node.h]

#ifndef NODE_H_
#define NODE_H_
#include <vector>
#include <string>
using namespace std;

class node
{
public:
	node();
	virtual ~node();
	bool Leaf;
	int Parent;
	vector<int> ChildLeaves;
};

#endif /*NODE_H_*/
