# Supplementary material for: Multiple structure alignment with msTALI
Source: BMC Bioinformatics. 2012 May 20;13:105. doi: 10.1186/1471-2105-13-105 (PMC3473313; doi:10.1186/1471-2105-13-105)
Supplement: Additional file 1 — The C++ Source code for msTALI. The README file contains brief compilation and execution instructions. [file 1471-2105-13-105-S1.gz › msTALI/Functions/likelihoodDifferenceWithPenalty.h]

#ifndef LIKELIHOODDIFFERENCEWITHPENALTY_H_
#define LIKELIHOODDIFFERENCEWITHPENALTY_H_
#include <string>
#include <math.h>
#include <iostream>
#include <fstream>
#include <string>
#include "params.h"
#include "../residue.h"
#include <stdlib.h> 

using namespace std;

bool isna(double d);

double min(double d, int i);


double likelihoodDifferenceWithPenalty(params & p, residue residue1,residue residue2);
void clean();


#endif /*LIKELIHOODDIFFERENCEWITHPENALTY_H_*/
