# Supplementary material for: Multiple structure alignment with msTALI
Source: BMC Bioinformatics. 2012 May 20;13:105. doi: 10.1186/1471-2105-13-105 (PMC3473313; doi:10.1186/1471-2105-13-105)
Supplement: Additional file 1 — The C++ Source code for msTALI. The README file contains brief compilation and execution instructions. [file 1471-2105-13-105-S1.gz › msTALI/Functions/gapDistanceScore.cpp]

#include "gapDistanceScore.h"

	/*
double gapDistanceScore(profile& profile1,profile& profile2,int ind1a,int ind1b,int ind2a,int ind2b){
	/ **
	double d = 0;
	if (ind1a == -1 || ind1b == -1 || ind2a == -1 || ind2b == -1){
		return d;	
	}
	if (ind1a >= ind1b || ind2a >= ind2b){
		return d;	
	}
	int tmp1 = profile1.getResidueCount();
	int tmp2 = profile2.getResidueCount();
	if (ind1a >= tmp1 || ind1b > tmp1 || ind2a > tmp2 || ind2b > tmp2){
		return d;
	}
	
	double totalWeight = 0;
	for (size_t i = 0; i < profile1.structures.size(); i ++){
		for (size_t j = 0; j < profile2.structures.size(); j++){
			if (profile1.structures.at(i)->getResidues()[ind1a].isGap() || profile1.structures.at(i)->getResidues()[ind1b].isGap()){
				continue;	
			}
			if (profile2.structures.at(j)->getResidues()[ind2a].isGap() || profile2.structures.at(j)->getResidues()[ind2b].isGap()){
				continue;	
			}
			
			double xdist1 = fabs(profile1.structures.at(i)->getResidues()[ind1b].getxcoord()-profile1.structures.at(i)->getResidues()[ind1a].getxcoord());
			double ydist1 = fabs(profile1.structures.at(i)->getResidues()[ind1b].getycoord()-profile1.structures.at(i)->getResidues()[ind1a].getycoord());
			double zdist1 = fabs(profile1.structures.at(i)->getResidues()[ind1b].getzcoord()-profile1.structures.at(i)->getResidues()[ind1a].getzcoord());
			double dist1 = sqrt(pow(xdist1,2.0)+pow(ydist1,2.0)+pow(zdist1,2.0));
			
			double xdist2 = fabs(profile2.structures.at(j)->getResidues()[ind2b].getxcoord()-profile2.structures.at(j)->getResidues()[ind2a].getxcoord());
			double ydist2 = fabs(profile2.structures.at(j)->getResidues()[ind2b].getycoord()-profile2.structures.at(j)->getResidues()[ind2a].getycoord());
			double zdist2 = fabs(profile2.structures.at(j)->getResidues()[ind2b].getzcoord()-profile2.structures.at(j)->getResidues()[ind2a].getzcoord());
			double dist2 = sqrt(pow(xdist2,2.0)+pow(ydist2,2.0)+pow(zdist2,2.0));
			d = d - fabs(dist1 - dist2) * profile1.structures.at(i)->getEffectiveWeight() * profile2.structures.at(j)->getEffectiveWeight();
			totalWeight = totalWeight + profile1.structures.at(i)->getEffectiveWeight() * profile2.structures.at(j)->getEffectiveWeight();
		}
	}	

	d = d / totalWeight;
	return d;
	
	**  /
	
    return 0.0;
}

*/
