# Supplementary material for: Multiple structure alignment with msTALI
Source: BMC Bioinformatics. 2012 May 20;13:105. doi: 10.1186/1471-2105-13-105 (PMC3473313; doi:10.1186/1471-2105-13-105)
Supplement: Additional file 1 — The C++ Source code for msTALI. The README file contains brief compilation and execution instructions. [file 1471-2105-13-105-S1.gz › msTALI/Functions/params.cpp]

#include "params.h"
#include <string>
#include <iostream>
#include <cstdlib>

double BLOSUM300[]={4,-3,0,0,-2,0,-2,0,0,-1,1,0,-1,1,-1,1,1,1,-5,-4}; 
double BLOSUM301[]={-3,17,-3,1,-3,-4,-5,-2,-3,0,-2,-1,-3,-2,-2,-2,-2,-2,-2,-6};
double BLOSUM302[]={0,-3,9,1,-5,-1,-2,-4,0,-1,-3,1,-1,-1,-1,0,-1,-2,-4,-1};
double BLOSUM303[]={0,1,1,6,-4,-2,0,-3,2,-1,-1,-1,1,2,-1,0,-2,-3,-1,-2};
double BLOSUM304[]={-2,-3,-5,-4,10,-3,-3,0,-1,2,-2,-1,-4,-3,-1,-1,-2,1,1,3};
double BLOSUM305[]={0,-4,-1,-2,-3,8,-3,-1,-1,-2,-2,0,-1,-2,-2,0,-2,-3,1,-3}; 
double BLOSUM306[]={-2,-5,-2,0,-3,-3,14,-2,-2,-1,2,-1,1,0,-1,-1,-2,-3,-5,0};
double BLOSUM307[]={0,-2,-4,-3,0,-1,-2,6,-2,2,1,0,-3,-2,-3,-1,0,4,-3,-1};
double BLOSUM308[]={0,-3,0,2,-1,-1,-2,-2,4,-2,2,0,1,0,1,0,-1,-2,-2,-1};
double BLOSUM309[]={-1,0,-1,-1,2,-2,-1,2,-2,4,2,-2,-3,-2,-2,-2,0,1,-2,3};
double BLOSUM3010[]={1,-2,-3,-1,-2,-2,2,1,2,2,6,0,-4,-1, 0,-2,0,0,-3,-1};
double BLOSUM3011[]={0,-1,1,-1,-1,0,-1,0,0,-2,0,8,-3,-1,-2,0,1,-2,-7,-4};
double BLOSUM3012[]={-1,-3,-1,1,-4,-1,1,-3,1,-3,-4,-3,11,0,-1,-1,0,-4,-3,-2};
double BLOSUM3013[]={1,-2,-1,2,-3,-2,0,-2,0,-2,-1,-1,0,8,3,-1,0,-3,-1,-1};
double BLOSUM3014[]={-1,-2,-1,-1,-1,-2,-1,-3,1,-2,0,-2,-1,3,8,-1,-3,-1,0,0};
double BLOSUM3015[]={1,-2,0,0,-1,0,-1,-1,0,-2,-2,0,-1,-1,-1,4,2,-1,-3,-2};
double BLOSUM3016[]={1,-2,-1,-2,-2,-2,-2,0,-1,0,0,1,0,0,-3,2,5,1,-5,-1};
double BLOSUM3017[]={1,-2,-2,-3,1,-3,-3,4,-2,1,0,-2,-4,-3,-1,-1,1,5,-3,1};
double BLOSUM3018[]={-5,-2,-4,-1,1,1,-5,-3,-2,-2,-3,-7,-3,-1, 0,-3,-5,-3,20,5};
double BLOSUM3019[]={-4,-6,-1,-2,3,-3,0,-1,-1,3,-1,-4,-2,-1, 0,-2,-1,1,5,9};

double SStrans0[]={-7.6261,-7.6261,-7.6261,-22.1200,-22.1200,-12.3909,-12.3909,-12.3909};
double SStrans1[]={-7.6261,-7.6261,-7.6261,-22.1200,-22.1200,-12.3909,-12.3909,-12.3909};
double SStrans2[]={-7.6261,-7.6261,-7.6261,-22.1200,-22.1200,-12.3909,-12.3909,-12.3909};
double SStrans3[]={-22.1200,-22.1200,-22.1200,-2.0026,-2.0026,-10.2117,-10.2117,-10.2117};
double SStrans4[]={-22.1200,-22.1200,-22.1200,-2.0026,-2.0026,-10.2117,-10.2117,-10.2117};
double SStrans5[]={-12.3909, -12.3909, -12.3909, -10.2117,-10.2117, -3.5145,-3.5145,-3.5145};
double SStrans6[]={-12.3909, -12.3909, -12.3909, -10.2117,-10.2117, -3.5145,-3.5145,-3.5145};
double SStrans7[]={-12.3909, -12.3909, -12.3909, -10.2117,-10.2117, -3.5145,-3.5145,-3.5145};

params::params(){
	gapToResidueScore = 0.0;
	SSAngleWeight = 0.6;
	SSSequenceWeight = 0.4;
	SSDistanceWeight = 0.0;
	SSHydrophobicityWeight = 0.0;
	SSSurfaceAccessibilityWeight = 0.0;
	SSSidechainAngleWeight = 0.0;
	TurnAngleWeight = 0.4;
	TurnSequenceWeight = 0.6;
	TurnDistanceWeight = 0.0;
	TurnHydrophobicityWeight = 0.0;
	TurnSurfaceAccessibilityWeight = 0.0;
	TurnSidechainAngleWeight = 0.0;
	minValue = 0.0;
	maxValue = 23.1196;
	gapDistanceWeight = 0.0;

	L2DistWeight = 0.0;
	L2SeqWeight = 0.0;
	G2DistWeight = 0.0;
	G2SeqWeight = 0.0;
	
	endGapOpen = 0.0;
	endGapExtension = 1.0;
	nearEndGapOpen = 6.0;
	nearEndGapExtension = 1.0;
	gapOpen = 6.0;
	gapExtension = 1.0;

	distanceMaxValue = 10.0;
	
	iterate = 1;
	realign = 1;

	BLOSUM30 = new double*[20];
	BLOSUM30[0] = BLOSUM300;
	BLOSUM30[1] = BLOSUM301;
	BLOSUM30[2] = BLOSUM302;
	BLOSUM30[3] = BLOSUM303;
	BLOSUM30[4] = BLOSUM304;
	BLOSUM30[5] = BLOSUM305;
	BLOSUM30[6] = BLOSUM306;
	BLOSUM30[7] = BLOSUM307;
	BLOSUM30[8] = BLOSUM308;
	BLOSUM30[9] = BLOSUM309;
	BLOSUM30[10] = BLOSUM3010;
	BLOSUM30[11] = BLOSUM3011;
	BLOSUM30[12] = BLOSUM3012;
	BLOSUM30[13] = BLOSUM3013;
	BLOSUM30[14] = BLOSUM3014;
	BLOSUM30[15] = BLOSUM3015;
	BLOSUM30[16] = BLOSUM3016;
	BLOSUM30[17] = BLOSUM3017;
	BLOSUM30[18] = BLOSUM3018;
	BLOSUM30[19] = BLOSUM3019;
	
	//NORMALIZE PARAMS
	double maxMatrixVal = BLOSUM30[0][0]; double minMatrixVal = BLOSUM30[0][0];
	for (int i = 0; i < 20; i++){
		for (int j = 0; j < 20; j++){
			if (BLOSUM30[i][j] < minMatrixVal){minMatrixVal = BLOSUM30[i][j];}
			if (BLOSUM30[i][j] > maxMatrixVal){maxMatrixVal = BLOSUM30[i][j];}
		}
	}
	
	double scale = (maxValue - minValue) / (maxMatrixVal - minMatrixVal);
	for (int i = 0; i < 20; i++){
		for (int j = 0; j < 20; j++){
			BLOSUM30[i][j] = (BLOSUM30[i][j]  - (minMatrixVal - minValue)) * scale;// +.5;
		}
	}
	
	
	SSTransitionPenalty = new double*[8];
	SSTransitionPenalty[0]=SStrans0;
	SSTransitionPenalty[1]=SStrans1;
	SSTransitionPenalty[2]=SStrans2;
	SSTransitionPenalty[3]=SStrans3;
	SSTransitionPenalty[4]=SStrans4;
	SSTransitionPenalty[5]=SStrans5;
	SSTransitionPenalty[6]=SStrans6;
	SSTransitionPenalty[7]=SStrans7;
}

params::~params(){

  // TODO: no copy constructor, so can't delete these arrays
  
    /*for (int i = 0; i < 8; i ++)
    {
	    delete [] BLOSUM30[i];	
    }
    */
	
  // delete [] BLOSUM30;
  // delete [] SSTransitionPenalty;

	//TODO write nested for loop here
	


}

void params::mergeWith(params & p)
{
  SSAngleWeight = (SSAngleWeight + p.SSAngleWeight) / 2.0;
  SSSequenceWeight = (SSSequenceWeight + p.SSSequenceWeight) / 2.0;
  SSDistanceWeight = (SSDistanceWeight + p.SSDistanceWeight) / 2.0;
  SSHydrophobicityWeight = (SSHydrophobicityWeight + p.SSHydrophobicityWeight) / 2.0;
  SSSurfaceAccessibilityWeight = (SSSurfaceAccessibilityWeight + p.SSSurfaceAccessibilityWeight) / 2.0;
  SSSidechainAngleWeight = (SSSidechainAngleWeight + p.SSSidechainAngleWeight) / 2.0;
  TurnAngleWeight = (TurnAngleWeight + p.TurnAngleWeight) / 2.0;
  TurnSequenceWeight = (TurnSequenceWeight + p.TurnSequenceWeight) / 2.0;
  TurnDistanceWeight = (TurnDistanceWeight + p.TurnDistanceWeight) / 2.0;
  TurnHydrophobicityWeight = (TurnHydrophobicityWeight + p.TurnHydrophobicityWeight) / 2.0;
  TurnSurfaceAccessibilityWeight = (TurnSurfaceAccessibilityWeight + p.TurnSurfaceAccessibilityWeight) / 2.0;;
  TurnSidechainAngleWeight = (TurnSidechainAngleWeight + p.TurnSidechainAngleWeight) / 2.0;
  L2DistWeight = (L2DistWeight + p.L2DistWeight) / 2.0;
  L2SeqWeight = (L2SeqWeight + p.L2SeqWeight) / 2.0;
  G2DistWeight = (G2DistWeight + p.G2DistWeight) / 2.0;
  G2SeqWeight = (G2SeqWeight + p.G2SeqWeight) / 2.0;
}

void params::NormalizeSSParams()
{
          double sum = SSAngleWeight
            + SSSequenceWeight
            + SSDistanceWeight
            + SSHydrophobicityWeight
            + SSSurfaceAccessibilityWeight
            + SSSidechainAngleWeight;
          SSAngleWeight /= sum;
          SSSequenceWeight /= sum;
          SSDistanceWeight /= sum;
          SSHydrophobicityWeight /= sum;
          SSSurfaceAccessibilityWeight /= sum;
          SSSidechainAngleWeight /= sum;
}

void params::NormalizeTurnParams()
{
          double sum = TurnAngleWeight
            + TurnSequenceWeight
            + TurnDistanceWeight
            + TurnHydrophobicityWeight
            + TurnSurfaceAccessibilityWeight
            + TurnSidechainAngleWeight;
          TurnAngleWeight /= sum;
          TurnSequenceWeight /= sum;
          TurnDistanceWeight /= sum;
          TurnHydrophobicityWeight /= sum;
          TurnSurfaceAccessibilityWeight /= sum;
          TurnSidechainAngleWeight /= sum;
}


/**
 * Blosum 30 sequence evaluation function
 */
double params::sequenceEvalFunction(string res1, string res2, double minValue, double maxValue){  	
	// List of allowed protein characters for BLOSUM30
	char charIndex[] = {0,-1,1,2,3,4,5,6,7,-1,8,9,10,11,-1,12,13,14,15,16,-1,17,18,-1,19,-1};

	//% Convert protein sequence ASCII characters to position in the
	//% substitution matrix
	int ind1 = res1.c_str()[0] - 'a';
	int ind2 = res2.c_str()[0] - 'a';
	
	if (ind1 < 0 || ind1 > 25)
	{
	  cerr << "Invalid index " << ind1 << " for " << res1.c_str()[0] << endl;
	  exit(1);
	}
	if (ind2 < 0 || ind2 > 25)
	{
	  cerr << "Invalid index " << ind2 << " for " << res2.c_str()[0] << endl;
	  exit(1);
	}
	
	int PIndex1 = charIndex[ind1];
	int PIndex2 = charIndex[ind2];	
	
	if (PIndex1 == -1){
	  cout<< "Invalid character " << res1 <<" for BLOSUM30."<<endl;
	  exit(1);
	}

	if (PIndex2 == -1){
	  cout<< "Invalid character " << res2 <<" for BLOSUM30."<<endl;
	  exit(1);
	}

	return BLOSUM30[PIndex1][PIndex2];
}
