# Supplementary material for: Multiple structure alignment with msTALI
Source: BMC Bioinformatics. 2012 May 20;13:105. doi: 10.1186/1471-2105-13-105 (PMC3473313; doi:10.1186/1471-2105-13-105)
Supplement: Additional file 1 — The C++ Source code for msTALI. The README file contains brief compilation and execution instructions. [file 1471-2105-13-105-S1.gz › msTALI/Functions/matches.h]

#ifndef MATCHES_H_
#define MATCHES_H_
#include "../residue.h"
#include "params.h"
#include "./Accessibility/accessibility.h"
#include "./Hydrophobicity/hydrophobicity.h"
#include <math.h>
#include <iostream>

/**
 * MATCHES.h contains the matching code for hydrophobicity, surface accessibilty, etc.
 * The max and min values may later need to be taken from params.
 */


///FUNCTIONS
double hydrophobicityMatch(residue& residue1,residue& residue2, params& p);
		
double surfaceAccessibilityMatch(residue& residue1,residue& residue2, params& p);
		
double distanceMatch(residue& residue1,residue& residue2, params& p);

double sidechainMatch(residue& r1,residue& r2, params& p);


#endif /*MATCHES_H_*/
