# Supplementary material for: Multiple structure alignment with msTALI
Source: BMC Bioinformatics. 2012 May 20;13:105. doi: 10.1186/1471-2105-13-105 (PMC3473313; doi:10.1186/1471-2105-13-105)
Supplement: Additional file 1 — The C++ Source code for msTALI. The README file contains brief compilation and execution instructions. [file 1471-2105-13-105-S1.gz › msTALI/Functions/njtree.h]

#ifndef NJTREE_H_
#define NJTREE_H_
#include <string>
using namespace std;

class njtree
{
public:
	vector<double> getW(){return W;};
	double ** getTrPtrs(){return trptrs;};
	double getNumLeaves(){return numLeaves;};
	double getNumBranches(){return numBranches;};
	vector<int> getHOrder(){return hOrder;};
	
	njtree(double **, std::string*, int);
	virtual ~njtree();

	string newickTree;

private:
	vector<double> W;
	double ** trptrs;
	std::string* trNames;
	int numLeaves;
	int numBranches;
	vector<int> hOrder;
};

#endif /*NJTREE_H_*/
