# Supplementary material for: Multiple structure alignment with msTALI
Source: BMC Bioinformatics. 2012 May 20;13:105. doi: 10.1186/1471-2105-13-105 (PMC3473313; doi:10.1186/1471-2105-13-105)
Supplement: Additional file 1 — The C++ Source code for msTALI. The README file contains brief compilation and execution instructions. [file 1471-2105-13-105-S1.gz › msTALI/Functions/evalScoreSequence.h]

#ifndef EVALSCOREFORPROFILES_H_
#define EVALSCOREFORPROFILES_H_
#include "../profile.h"
#include "../structure.h"
#include "params.h"
#include "matches.h"
#include "likelihoodDifferenceWithPenalty.h"
#include <iostream>
 
	double evalScoreSequence(structure& s1, structure& s2,int index1,int index2, params& p);

#endif /*EVALSCOREFORPROFILES_H_*/
