# Supplementary material for: Multiple structure alignment with msTALI
Source: BMC Bioinformatics. 2012 May 20;13:105. doi: 10.1186/1471-2105-13-105 (PMC3473313; doi:10.1186/1471-2105-13-105)
Supplement: Additional file 1 — The C++ Source code for msTALI. The README file contains brief compilation and execution instructions. [file 1471-2105-13-105-S1.gz › msTALI/Functions/multipleAlign.h]

#ifndef MULTIPLEALIGN_H_
#define MULTIPLEALIGN_H_
#include "params.h"
#include "globalPairwiseAlignmentAffineGap.h"
#include "../profile.h"
#include <vector>
#include <string>

class multipleAlign
{
private:
	profile aligned;
	double score;
	vector<double> scores;
	bool verbose;
	
public:
	profile& getAligned(){return aligned;}
	multipleAlign(vector<profile*>, params, bool verbose);
	~multipleAlign();
	
	vector<double> getScores() { return scores; }

	double getScore() { return score; }
};

#endif /*MULTIPLEALIGN_H_*/
