# Supplementary material for: Multiple structure alignment with msTALI
Source: BMC Bioinformatics. 2012 May 20;13:105. doi: 10.1186/1471-2105-13-105 (PMC3473313; doi:10.1186/1471-2105-13-105)
Supplement: Additional file 1 — The C++ Source code for msTALI. The README file contains brief compilation and execution instructions. [file 1471-2105-13-105-S1.gz › msTALI/Functions/likelihoodDifferenceWithPenalty.C]

#include "likelihoodDifferenceWithPenalty.h"
#include <iostream>

bool isRead = false;

double** data1;
double** data2;
double** gly;
double** ala;
double ** pro;

bool isna(double d){
	if (d > 180 || d < -180){
		return true;
	}
	return false;	
}

double min(double& d, double& i){
	if (d<i){
		return d;	
	}
	return i;
}

void clean(){
	for (int i = 0; i < 360; i ++){
		delete []gly[i];
		delete []ala[i];
		delete []pro[i];
	}
	delete[]gly;
	delete[]ala;
	delete[]pro;
}


double likelihoodDifferenceWithPenalty(params & p, residue residue1,residue residue2){
	if (isna(residue1.getPhi()) || isna(residue1.getPsi()) || isna(residue2.getPhi()) || isna(residue2.getPsi())){		
		double f = p.maxValue;
		return f;
	}	
	
	string r1Name = residue1.getResidueName();
	string r2Name = residue2.getResidueName();
	
	if (isRead == false){		
		string glyfile = "Functions/gly.out";
		string alafile = "Functions/ala.out";
		string profile = "Functions/pro.out";
	  	string line;
  		string fragment;
		
		gly = new double*[360];
		ala = new double*[360];
		pro = new double*[360];
		for (int i = 0; i < 360; i ++){
			gly[i] = new double[360];
			ala[i] = new double[360];	
			pro[i] = new double[360];

		}

		ifstream file1(glyfile.c_str());
		if (file1.is_open()){
			int i = 0;
			int j = 0;
			while(!file1.eof()){
	 	 		if (line[0] == ' '){continue;}
	 	 		getline (file1,line);
			 	gly[i][j] = atof(line.c_str());
				j++;
			 	if (j ==360){
			 		j=0;
			 		i++;
			 	}
			}
			
			file1.close();			
		}else{
			cout << "FILE NOT FOUND: gly.out" << endl;
		}
		
		ifstream file2(alafile.c_str());
		if (file2.is_open()){
			int i = 0;
			int j = 0;
			while(!file2.eof()){
	 	 		if (line[0] == ' '){continue;}
	 	 		getline (file2,line);
			 	ala[i][j] = atof(line.c_str());
			 	j++;
			 	if (j ==360){
			 		j=0;
			 		i++;
			 	}
			}
			
			file2.close();
		}else{
			cout << "FILE NOT FOUND: ala.out" << endl;
		}
		
		ifstream file3(profile.c_str());
		if (file3.is_open()){
			int i = 0;
			int j = 0;
			while(!file3.eof()){
				if (line[0] == ' '){continue;}
	 	 		getline (file3,line);
			 	pro[i][j] = atof(line.c_str());
			 	j++;
			 	if (j ==360){
			 		j=0;
			 		i++;
			 	}
			}
			
			file3.close();
		}else{
			cout << "FILE NOT FOUND: pro.out" << endl;
		}
		
		isRead = true;
	}
	
	
	if (r1Name.c_str()[0] == 'G' || r1Name.c_str()[0] == 'g'){
		data1 = gly;
	}else if (r1Name.c_str()[0]=='P' || r1Name.c_str()[0] == 'p'){
		data1 = pro;
	}else{
		data1 = ala;
	}
	
	if (r2Name.c_str()[0] == 'G' || r2Name.c_str()[0] == 'g'){
		data2 = gly;
	}else if (r2Name.c_str()[0]=='P' || r2Name.c_str()[0] == 'p'){
		data2 = pro;
	}else{
		data2 = ala;
	}
	
	
	double phi = (residue1.getPhi());
	double psi = (residue1.getPsi());
	int ang1 = min(phi + 181, 360.0)+.5;
	int ang2 = min(psi + 181, 360.0)+.5;
	double val1 = data1[ang1-1][ang2-1];
		
	phi = (residue2.getPhi());//Maybe +.5?
	psi = (residue2.getPsi());
	ang1 = min(phi + 181, 360.0)+.5;
	ang2 = min(psi + 181, 360.0)+.5;
	double val2 = data2[ang1-1][ang2-1];
	
	double minVal = p.minValue;
	double maxVal = p.maxValue;
	if (val1 > maxVal || val1 < minVal){cout<<"Error: invalid val1 value"<<endl;}
	if (val2 > maxVal || val2 < minVal){cout<<"Error: invalid val2 value"<<endl;}
	
	//TODO: Exit if the residues do not match GHIBEST
	//char* ssType = "GHIBEST ";
	
	//for (int i = 0; i < 8; i++){
	//	if (residue.getSSType() 
	//	
	//	
	//}
	
	//i1 = ssType == residue1.SSType;
	//i2 = ssType == residue2.SSType;
	//if sum(i1) ~= 1 || sum(i2) ~= 1
	//error('Yikes!');
	//end

	double f = maxVal - fabs(val1 - val2);
	
	string i1 = residue1.getSSType();
	string i2 = residue2.getSSType();
	char i11 = i1[0];
	int i12 = 0;
	char i21 = i2[0];
	int i22 = 0;
	char * SSs = (char*)"GHIBEST ";
	for (size_t i = 0; i < 8; i ++){
		if (i11 == SSs[i]){i12 = i;} 	
	} 
	for (size_t i = 0; i < 8; i ++){
		if (i21 == SSs[i]){i22 = i;}	
	}
	
	//cout << "LHD NO PENALTY:" << f << endl;
	double penalty = p.SSTransitionPenalty[i12][i22];
	
	f = f + penalty;

	if (minVal > f){f = minVal;}
	if (maxVal < f){f = maxVal;}
	
	f = (f - minVal) / (maxVal - minVal) * (p.maxValue - p.minValue) + p.minValue;
		
	return f;
}
