# Supplementary material for: Multiple structure alignment with msTALI
Source: BMC Bioinformatics. 2012 May 20;13:105. doi: 10.1186/1471-2105-13-105 (PMC3473313; doi:10.1186/1471-2105-13-105)
Supplement: Additional file 1 — The C++ Source code for msTALI. The README file contains brief compilation and execution instructions. [file 1471-2105-13-105-S1.gz › msTALI/Functions/PhyTree.cpp]

/**
###########################################################################
###########################################################################
##                     Phylogenetic Tree Class                           ##
##                         Parker F. Bush                                ##
###########################################################################
###########################################################################
**/
#include "PhyTree.h"
#include <stdio.h>

void
printmat (int **D, size_t r, size_t c)
{
  cout << endl;
  for (size_t i = 0; i < r; i++)
    {
      for (size_t j = 0; j < c; j++)
        {
          char *s = new char[20];
          s[0] = ' ';
          sprintf (s, "%f", D[i][j]);
          string S = s;
          if (D[i][j] > 5000)
            {
              S = " INFINITY";
            }
          cout << S << "\t";
          delete[]s;
          //cout << D[i][j] << "\t";                                                                                                                         
        }
      cout << endl;
    }
  cout << endl;
}


void
printmat (double **D, size_t r, size_t c)
{
  cout << endl;
  for (size_t i = 0; i < r; i++)
    {
      for (size_t j = 0; j < c; j++)
	{
	  char *s = new char[20];
	  s[0] = ' ';
	  sprintf (s, "%f", D[i][j]);
	  string S = s;
	  if (D[i][j] > 5000)
	    {
	      S = " INFINITY";
	    }
	  cout << S << "\t";
	  delete[]s;
	  //cout << D[i][j] << "\t";
	}
      cout << endl;
    }
  cout << endl;
}

PhyTree::PhyTree (int **B, size_t bsize, double **D, size_t dsize,
		  std::string * n, size_t nsize)
{
/**
B = varargin{1};
D = varargin{2};
N = varargin{3};   
**/

  bool verbose = false;

  numBranches = bsize;
  double numLeaves = numBranches + 1;
  double numLabels = numBranches + numLeaves;
  //string* 
  names = new string[(int) numLabels];

  if (verbose)
    {
      cout << "B=";
      printmat (B, bsize, 2);
      cout << "D=";
      printmat (D, dsize, 1);
    }

  //h=all(B'>=repmat(numLeaves+1:numLabels,2,1));
  //repmat(numLeaves+1;numLabels,2,1));
  double **temp1 = new double *[2];
  temp1[0] = new double[bsize];
  temp1[1] = new double[bsize];
  for (size_t i = 0; i < bsize; i++)
    {
      temp1[0][i] = numLeaves + 1 + i;
      temp1[1][i] = numLeaves + 1 + i;
    }

  //Verify repmat
  if (verbose)
    {
      cout << "repmat=";
      printmat (temp1, 2, bsize);
    }

  double *h = new double[bsize];
  for (size_t i = 0; i < bsize; i++)
    {
      if (B[i][0] >= temp1[0][i] && B[i][1] >= temp1[1][i])
	{
	  h[i] = 1;
	}
      else
	{
	  h[i] = 0;
	}
    }

  //Verify h
  if (verbose)
    {
      cout << endl;
      cout << "H=" << endl;
      for (size_t i = 0; i < bsize; i++)
	{
	  cout << h[i] << " ";
	}
      cout << endl;
    }
  //Add ultrametric distances of leaves
  //D = [zeros(numLeaves,1); D]; % add ultrametric distances of leaves
  if (dsize == numBranches)
    {
      //TODO POSSIBLY MAKE SURE D HAS A PROPER SIZE HERE?
      double **temp2 = D;
      D = new double *[(int) dsize + (int) numLeaves];
      for (size_t i = 0; i < dsize + numLeaves; i++)
	{
	  D[i] = new double[1];
	  D[i][0] = 0;
	}
      for (size_t i = numLeaves; i < dsize + numLeaves; i++)
	{
	  D[i][0] = temp2[(int) i - (int) numLeaves][0];
	}
      if (verbose)
	{
	  cout << "D=";
	  printmat (D, dsize + numLeaves, 1);
	}
    }
  else if (dsize == numLabels)
    {
      if (verbose)
	{
	  cout << "D is OK!" << endl;
	}
    }
  else
    {
      cout << "INVALID VALUE FOR D!";
    }
  //Set default names
  for (size_t ind = 0; ind < numLeaves; ind++)
    {
      stringstream out;
      out << ind + 1;
      string s = out.str ();
      names[ind] = "" + s;
    }
  for (size_t ind = 0; ind < numBranches; ind++)
    {
      stringstream out;
      out << ind + 1;
      string s = out.str ();
      names[ind + (int) numLeaves] = "Branch_" + s;
    }
  //Verify names
  if (verbose)
    {
      cout << endl;
      cout << "Names=" << endl;
      for (size_t i = 0; i < numLeaves + numBranches; i++)
	{
	  cout << names[i] << " ";
	}
      cout << endl;
    }
  //CASE OF NAMES IS ALWAYS CASE OF NUMBRANCHES.
  for (int i = numLeaves + 1; i < numLabels + 1; i++)
    {
      int tmp = i - (numLeaves + 1);
      h[tmp] = i;
    }

  //TODO name stuff?
  //TODO check for values of D less than zero, throw exception.
  //Check and corrects a non-monotonic tree.
  for (int ind = 0; ind < numBranches; ind++)
    {
      //TODO FIGURE OUT WHAT THIS DOES AND FINISH TRANSLATING IT.
		    /**
    for ind = 1:numBranches
        if any(D(B(ind,:))<0)
            tmp = min(D(B(ind,:)));
            D(B(ind,:)) = D(B(ind,:)) - tmp;
            D(numLeaves+ind) = D(numLeaves+ind) + tmp;
        end
    end
	**/

    }

  tree = B;
  dist = D;
  //tr.names = names(:);

  // check if thecurrent tree structure leads to a tree with non-divided
  // clusters (no crossing branches when displayed):

  bool needsReorder = false;
  double *mi = new double[(int) numBranches + (int) numLeaves];
  double *ma = new double[(int) numBranches + (int) numLeaves];
  for (int i = 0; i < numLeaves; i++)
    {
      mi[i] = i + 1;
      ma[i] = i + 1;
    }
  for (int i = numLeaves; i < numBranches + numLeaves; i++)
    {
      mi[i] = 0;
      ma[i] = 0;
    }
  double *sz = new double[(int) numBranches + (int) numLeaves];
  for (int i = 0; i < numBranches + numLeaves; i++)
    {
      sz[i] = 1;
    }
  int J = 0;
  for (int i = 0; i < numBranches; i++)
    {
      J = i + numLeaves;
      //mi[J] = min(mi(tree(i,:)));
      int min = mi[tree[i][0]];
      if (min > mi[tree[i][1]])
	{
	  min = mi[tree[i][1]];
	}
      mi[J] = min;
      //ma[J] = max(ma(tree(i,:)));
      int max = ma[tree[i][0]];
      if (max < ma[tree[i][1]])
	{
	  max = ma[tree[i][1]];
	}
      ma[J] = max;
      if (ma[J] - mi[J] + 1 != sz[J])
	{
	  needsReorder = true;
	  break;
	}
    }
  if (verbose)
    {
      if (needsReorder)
	{
	  cout << "Reordering Tree..." << endl;
	}
    }

  if (verbose)
    {
      cout << "Tree before reorder" << endl;
    }

  if (verbose)
    {
      cout << "B=";
      printmat (B, bsize, 2);
      cout << "D=";
      printmat (D, dsize, 1);
    }

  if (needsReorder)
    {
      prettyordertree ();
    }

  if (verbose)
    {
      cout << "Tree After reorder" << endl;
    }

  if (verbose)
    {
      cout << "B=";
      printmat (B, bsize, 2);
      cout << "D=";
      printmat (D, dsize, 1);
    }

//TODO CLEANUP
// delete [][] temp1;
  delete[]mi;
  delete[]ma;
  delete[]sz;

  delete [] h;
}

void
PhyTree::prettyordertree ()
{
/***************************************************************************
****************************************************************************
*** PRETTYORDER Reorders the leaf nodes to avoid branch crossings.**********
*** T2 = PRETTYORDER(T1) Reorders the leaf nodes in the phylogenetic tree***
*** T1 such that the layout of the tree does not contain branch crossings.**
****************************************************************************
****************************************************************************
**/
  bool verbose = false;
  double numLeaves = numBranches + 1;
  double numLabels = numBranches + numLeaves;
  double *L = new double[(int) numLabels];
  for (int i = 0; i < numLabels; i++)
    {
      L[i] = 0;
      if (i < numLeaves)
	{
	  L[i] = 1;
	}
    }
  for (int ind = 0; ind < numBranches; ind++)
    {
      L[ind + (int) numLeaves] =
	L[tree[ind][0]] + L[tree[ind][1]];
    }
  double *X = new double[(int) numLabels];
  for (int i = 0; i < numLabels; i++)
    {
      X[i] = 0;
    }
  //for ind = numBranches:-1:1
  // X(tr.tree(ind,:)) = tr.dist(tr.tree(ind,:))+X(ind+numLeaves);
  //end
  //TODO -1 indexes on tree?
  for (int ind = numBranches - 1; ind > -1; ind--)
    {
      int temp1 = tree[ind][0];
      int temp2 = tree[ind][1];
      double temp3 = dist[temp1][0];
      double temp4 = dist[temp2][0];
      X[tree[ind][0]] = temp3 + X[ind + (int) numLeaves];
      X[tree[ind][1]] = temp4 + X[ind + (int) numLeaves];
    }
  double *Li = new double[(int) numLabels];
  double *Ls = new double[(int) numLabels];
  for (int i = 0; i < numLabels; i++)
    {
      Li[i] = 0;
      Ls[i] = 0;
    }
  Ls[(int) numLabels - 1] = numLeaves;
  for (int ind = numBranches - 1; ind > -1; ind--)
    {
      Ls[(int) tree[ind][0]] = Ls[ind + (int) numLeaves];
      Ls[tree[ind][1]] = Ls[ind + (int) numLeaves];
      Li[tree[ind][0]] = Li[ind + (int) numLeaves];
      Li[tree[ind][1]] = Li[ind + (int) numLeaves];
      //Todo copy?
      if (X[tree[ind][1]] - X[tree[ind][0]] >= 0)
	{
	  Ls[tree[ind][0]] =
	    Li[tree[ind][0]] + L[tree[ind][0]];
	  Li[tree[ind][1]] =
	    Ls[tree[ind][1]] - L[tree[ind][1]];
	}
      else
	{
	  Ls[tree[ind][1]] =
	    Li[tree[ind][1]] + L[tree[ind][1]];
	  Li[tree[ind][0]] =
	    Ls[tree[ind][0]] - L[tree[ind][0]];
	}
    }
  //TODO be sure to copy before assigning, in order to prevent overwrite during copy.
  //TODO figure out 9-4 issue.
  if (verbose)
    {
      cout << endl;
      cout << "L \t X \t Ls \t Li" << endl;
      for (int i = 0; i < numLabels; i++)
	{
	  cout << L[i] << "\t";
	  cout << X[i] << "\t";
	  cout << Ls[i] << "\t";
	  cout << Li[i] << "\t";
	  cout << endl;
	}
      cout << endl;
    }

  //TODO this.
/***************************************************************************
****************************************************************************
****************************************************************************
****************************************************************************  
tr.names(Ls(1:numLeaves))=tr.names(1:numLeaves);
****************************************************************************
****************************************************************************
	**/
  string *namestemp = new string[(int) numLabels];
  for (size_t i = 0; i < numLeaves; i++)
    {
      namestemp[(int) Ls[i] - 1] = names[i];
    }
  for (size_t i = 0; i < numLeaves; i++)
    {
      names[i] = namestemp[i];
    }


  delete[]namestemp;

  //tr.dist(Ls(1:numLeaves)) = tr.dist(1:numLeaves);
  double **tempdst = new double *[(int) numLabels];
  for (int i = 0; i < numLabels; i++)
    {
      tempdst[i] = new double[1];
    }
  for (int i = 0; i < numLeaves; i++)
    {
      tempdst[(int) Ls[i] - 1][0] = dist[i][0];
    }
  for (int i = 0; i < numLeaves; i++)
    {
      dist[i][0] = tempdst[i][0];
    }
  for (int i = 0; i < numLeaves; i++)
    {
      delete[]tempdst[i];
    }
  delete[]tempdst;


  //Ls(numLeaves+1:numLabels)=numLeaves+1:numLabels;
  for (int i = numLeaves; i < numLabels; i++)
    {
      Ls[i] = i + 1;
    }


  //tr.tree = Ls(tr.tree);
  double **temptree = new double *[(int) numBranches];
  for (int i = 0; i < numBranches; i++)
    {
      temptree[i] = new double[2];
    }
  if (verbose)
    {
      cout << "Building new tree..." << endl;
    }
  for (int i = 0; i < numLabels - 1; i++)
    {				//TODO WHY is this -1?
      if (i < numBranches)
	{
	  temptree[i][0] = Ls[tree[i][0]];
	}
      else
	{
	  temptree[i - (int) numBranches][1] =
	    Ls[tree[i - (int) numBranches][1]];
	}
    }
  //TODO ITERATE TREE DELETE
  //for (int i = 0; i < numBranches; i ++){
  //      delete [] tree[i];      
  //}
  //delete [] tree;
  for (int i = 0; i < numBranches; i++)
    {
      tree[i][0] = temptree[i][0] - 1;
      tree[i][1] = temptree[i][1] - 1;
    }
  delete[]temptree;

  delete[]L;
  delete[]X;
  delete[]Ls;
  delete[]Li;
}

void
PhyTree::reroottree ()
{
  bool verbose = false;
  //cout << "Rerooting Tree" << endl;
  if (verbose)
    {
      cout << "Start reroot tree" << endl;
    }
  double numLeaves = numBranches + 1;
  double numLabels = numLeaves + numBranches;
  midpoint ();
  int node = midPointNode;
  double distance = midPointDistance;
  if (verbose)
    {
      cout << "numBranches:" << numBranches << endl;
      cout << "Node:" << node << endl;
      cout << "Distance:" << distance << endl;
    }
  //Find parents for every node.  
  double *parent = new double[(int) numLabels];
  for (int i = 0; i < numLabels; i++)
    {
      parent[i] = 0;
    }
  double *repmat = new double[(int) numBranches];
  for (int i = numLeaves + 1; i < numLabels + 1; i++)
    {
      repmat[i - (int) (numLeaves + 1)] = i;
    }
  for (int i = 0; i < numBranches; i++)
    {
      parent[tree[i][0]] = repmat[i];

    }
  for (int i = 0; i < numBranches; i++)
    {
      parent[tree[i][1]] = repmat[i];
    }
  if (verbose)
    {
      cout << "Parent = " << endl;
      for (int i = 0; i < numLabels; i++)
	{
	  cout << parent[i] << endl;
	}
    }				//CHECK!

  //Validate distance, if necessary shift the origin node.
  if (distance < 0)
    {
      cout << "Error: Bioinfo:phytree:reroot:InvalidInputDistance" << endl;
      exit (1);
    }

  while (dist[(int) node][0] < distance && node != numLabels)
    {
      distance = distance - dist[(int) node][0];
      node = parent[(int) node];
    }

  if (node == numLabels)
    {
      if (distance > 0)
	{
	  cout << "Warning: Distance goes beyond the root" << endl;
	  exit (1);
	}
      else
	{
	  names[(int) numBranches] = "Root";
	}
      return;
    }

  if (verbose)
    {
      cout << "node = " << node << endl;
    }

  //Check if we just need to move the branches of the current root;
  if (parent[(int) node] == numLabels)
    {
      if (verbose)
	{
	  cout << "Moving branches of current root" << endl;
	}
      vector < double >setxor;
      for (int k = 0; k < 2; k++)
	{
	  bool found = false;
	  for (size_t j = 0; j < setxor.size (); j++)
	    {
	      if (setxor[j] == tree[(int) numBranches - 1][k])
		{
		  found = true;
		}
	    }
	  if (!found)
	    {
	      setxor.push_back (tree[(int) numBranches - 1][k]);
	    }
	}
      //cout << "Step 1 complete" << endl;
      bool found = false;
      for (size_t i = 0; i < setxor.size (); i++)
	{
	  if (node == setxor[i])
	    {
	      setxor.erase (setxor.begin () + i);
	      found = true;
	    }
	}
      //cout << "Step 2 complete" << endl;
      if (!found)
	{
	  setxor.push_back (node);
	}
      for (size_t i = 0; i < setxor.size (); i++)
	{
	  dist[(int) setxor[i]][0] =
	    dist[tree[(int) numBranches - 1][0]][0] +
	    dist[tree[(int) numBranches - 1][1]][0] - distance;
	}
      dist[(int) node][0] = distance;
      //cout << "Step 3 complete" << endl;
      //TODO names[(int)numBranches-1] = "Root";
      if (verbose)
	{
	  cout << "End Rerooting Process" << endl;
	}
      return;
    }

  //Path to root from node and bros for every point in the path.
  if (verbose)
    {
      cout << "Path to root" << endl;
    }
  double *path2r = new double[(size_t) numBranches];
  for (int i = 0; i < numBranches; i++)
    {
      path2r[i] = 0;
    }
  vector < double >pathBros;
  double me = node;
  double par = parent[(int) node] - 1;
  //Careful with this
  //TODO Figure out why this thing is so weird.
  while (par != -1)
    {
      vector < double >setxor2;
      setxor2.push_back (tree[(int) par - (int) numLeaves][0]);
      if (setxor2[0] != tree[(int) par - (int) numLeaves][1])
	{
	  setxor2.push_back (tree[(int) par - (int) numLeaves][1]);
	}
      bool found = false;
      for (size_t i = 0; i < setxor2.size (); i++)
	{
	  if (setxor2[i] == me)
	    {
	      setxor2.erase (setxor2.begin () + i);
	      found = true;
	    }
	}
      if (!found)
	{
	  setxor2.push_back (me);
	}
      //Sort ... ._.
      for (size_t i = 0; i < setxor2.size (); i++)
	{
	  for (size_t j = 0; j < setxor2.size (); j++)
	    {
	      if (setxor2[j] < setxor2[i])
		{
		  double swaptemp = setxor2[i];
		  setxor2[i] = setxor2[j];
		  setxor2[j] = swaptemp;
		}
	    }
	}
      for (size_t i = 0; i < setxor2.size (); i++)
	{
	  pathBros.push_back (setxor2[i]);
	}
      if (verbose)
	{
	  cout << "setxor" << endl;
	  for (size_t i = 0; i < setxor2.size (); i++)
	    {
	      cout << setxor2[i] << endl;
	    }
	}
      path2r[(int) par - (int) numLeaves] = 1;
      me = par;
      par = parent[(int) par] - 1;
      if (verbose)
	{
	  cout << par << endl;;
	}
    }
  //ERROR BEFORE HERE
  vector < double >path2rInd;
  for (int i = 0; i < numBranches; i++)
    {
      if (path2r[i] != 0)
	{
	  path2rInd.push_back (i + numLeaves);
	}
    }
  //New tree pointers
  if (verbose)
    {
      cout << "pathBros" << endl;
      for (size_t i = 0; i < pathBros.size (); i++)
	{
	  cout << pathBros[i] << endl;
	}
      cout << "path2r" << endl;
      for (int i = 0; i < numBranches; i++)
	{
	  cout << path2r[i] << endl;
	}
    }
/**
 * tr.tree = [tr.tree(~path2r,:);[[pathBros(end-1:-1:1);node],[pathBros(end);path2rInd(end-1:-1:1)]]];
 **/

  //TODO eliminate segfault here
  //TODO ALL : Replace printmats with appropriate sizes.
  if (verbose)
    {
      cout << "TREE" << endl;
      printmat (tree, numBranches, 2);
    }

  int loopCounter = 0;
  double **treecpy = new double *[(int) numBranches];
  for (int i = 0; i < numBranches; i++)
    {
      treecpy[i] = new double[2];
      treecpy[i][0] = 0;
      treecpy[i][1] = 0;
    }
  for (size_t i = 0; i < numBranches; i++)
    {
      if (path2r[i] == 0)
	{
	  treecpy[loopCounter][0] = tree[i][0];
	  treecpy[loopCounter][1] = tree[i][1];
	  loopCounter++;
	}
    }				//pathBros(end-1:-1:1)
  int lineCounter = loopCounter;
  for (int i = pathBros.size () - 2; i > -1; i--)
    {
      treecpy[lineCounter][0] = pathBros[i];
      lineCounter++;
    }
  treecpy[(int) numBranches - 1][0] = node;
  lineCounter = loopCounter;
  treecpy[lineCounter][1] = pathBros[pathBros.size () - 1];
  lineCounter++;
  if (verbose)
    {				//verify, kthnx.
      cout << "path2rInd=" << endl;
      for (size_t i = 0; i < path2rInd.size (); i++)
	{
	  cout << path2rInd[i] << endl;
	}
    }
  for (int i = path2rInd.size () - 2; i > -1; i--)
    {
      treecpy[lineCounter][1] = path2rInd[i];
      lineCounter++;
    }
  if (verbose)
    {
      cout << "NEW TREE POINTERS" << endl;
      cout << "TREE" << endl;
      printmat (treecpy, numBranches, 2);
    }				//CHECK!

  for (int i = 0; i < numBranches; i++)
    {
      tree[i][0] = treecpy[i][0];
      tree[i][1] = treecpy[i][1];
      delete[]treecpy[i];
    }
  delete[]treecpy;


  if (verbose)
    {
      cout << "Old distances" << endl;
      for (int i = 0; i < numLabels; i++)
	{
	  cout << dist[i][0] << endl;
	}
      cout << "Pathbros" << endl;
      cout << pathBros[0] << ":" << pathBros[1] << endl;
      cout << "Path2rInd" << endl;
      cout << path2rInd[0] << ":" << path2rInd[1] << endl;
      cout << "Node:" << node << endl;
      cout << "Parent" << endl;
      for (int i = 0; i < numLabels; i++)
	{
	  cout << parent[i] << endl;
	}
    }


  //Swapping distances in the nodes that belong to the path2r.
  double **distmp = new double *[(int) numLabels];
  for (int i = 0; i < numLabels; i++)
    {
      distmp[i] = new double[1];
      distmp[i][0] = 0;
    }
  for (int i = 0; i < numLabels; i++)
    {
      distmp[i][0] = dist[i][0];
    }

  distmp[(int) pathBros[pathBros.size () - 1]][0] =
    dist[(int) pathBros[pathBros.size () - 1]][0] +
    dist[(int) path2rInd[path2rInd.size () - 2]][0];
  //TODO: May need to prevent overwrite/rewrite in assignment.
  for (size_t i = 1; i < path2rInd.size () - 1; i++)
    {
      distmp[(int) path2rInd[i]][0] = dist[(int) path2rInd[i - 1]][0];
    }
  for (int i = 0; i < numLabels; i++)
    {
      dist[i][0] = distmp[i][0];
    }
  for (int i = 0; i < numLabels; i++)
    {
      delete[]distmp[i];
    }
  delete[]distmp;
  dist[(int) parent[(int) node] - 1][0] = dist[(int) node][0] - distance;
  dist[(int) node][0] = distance;
  if (verbose)
    {
      cout << "New Distances" << endl;
      for (int i = 0; i < numLabels; i++)
	{
	  cout << dist[i][0] << endl;
	}
    }				//CHECK!


	/** 
	% some branches changed positions, need to tree 
	tr.tree = ipermuta(tr.tree);
	tr.dist = tr.dist(permuta);
	tr.names = tr.names(permuta);
	tr.names{end} = 'Root';
	 * 
	 * */


  //Some branches changed positions, need to tree.
  //permuta = [(1:numLeaves)';find(~path2r)+numLeaves;...
  //path2rInd(end-1:-1:1);numLabels];
  vector < double >permuta;
  for (int i = 0; i < numLeaves; i++)
    {
      permuta.push_back (i);
    }
  for (int i = 0; i < numBranches; i++)
    {
      if (path2r[i] == 0)
	{
	  permuta.push_back (i + numLeaves);
	}
    }
  for (int i = path2rInd.size () - 2; i > -1; i--)
    {
      permuta.push_back (path2rInd[i]);
    }
  permuta.push_back (numLabels - 1);
  //ipermuta(permuta)=1:numLabels;
  vector < double >ipermuta;
  for (size_t i = 0; i < permuta.size (); i++)
    {
      ipermuta.push_back (i);
    }
  for (size_t i = 0; i < permuta.size (); i++)
    {
      ipermuta[(int) permuta[i]] = i;
    }
  if (verbose)
    {
      cout << "Permuta" << endl;
      for (size_t i = 0; i < permuta.size (); i++)
	{
	  cout << permuta[i] << "\t";
	}
      cout << endl;
      cout << "IPermuta" << endl;
      for (size_t i = 0; i < ipermuta.size (); i++)
	{
	  cout << ipermuta[i] << "\t";
	}
      cout << endl;
    }


  //tr.tree = ipermuta(tr.tree);
  //tr.dist = tr.dist(permuta);
  double **treecmp = new double *[(int) numBranches];
  for (int i = 0; i < numBranches; i++)
    {
      treecmp[i] = new double[2];
      treecmp[i][0] = 0;
      treecmp[i][1] = 0;
    }

  for (int i = 0; i < numBranches; i++)
    {
      treecmp[i][0] = ipermuta[tree[i][0]];
      treecmp[i][1] = ipermuta[tree[i][1]];
      //if (i < numBranches)
      //      treecmp[i][0] = ipermuta[(int)tree[i][0]];
      //if (i >= numBranches){
      //      treecmp[i-(int)numBranches][1] = ipermuta[(int)tree[i-(int)numBranches][1]];
      //}
    }


  double **disttmp2 = new double *[(int) numLabels];
  for (int i = 0; i < numLabels; i++)
    {
      disttmp2[i] = new double[1];
      disttmp2[i][0] = 0;
    }
  for (size_t i = 0; i < permuta.size (); i++)
    {
      disttmp2[i][0] = dist[(int) permuta[i]][0];
    }

  //Copy the temporary tree and distance to their new locations.
  for (int i = 0; i < numBranches; i++)
    {
      tree[i][0] = treecmp[i][0];
      tree[i][1] = treecmp[i][1];
      delete[]treecmp[i];
    } 
  delete[]treecmp;
  for (int i = 0; i < numLabels; i++)
    {
      dist[i][0] = disttmp2[i][0];
      delete[]disttmp2[i];
    } 
  delete[]disttmp2;

  if (verbose)
    {
      cout << "NEW TREE AND DISTANCE" << endl;
      printmat (tree, numBranches, 2);
      for (int i = 0; i < numLabels; i++)
	{
	  cout << dist[i][0] << endl;
	}
    }


  //TODO TR NAMES
  //TODO HERE tr.names = tr.names[permuta];
  //tr.names{end} = root;
  //cout << "REORDERING NAMES" << endl;
  //cout << "PERMUTA:";
  //for (size_t i = 0; i < permuta.size(); i ++){cout << permuta[i] << '\t';}
  //cout<< endl;

  string *namestemp = new string[(int) numLabels];
  /*cout << "NAMES BEFORE REORDER" << endl;
     for (size_t i = 0; i < numLabels; i ++){
     cout << names[i] << endl;
     }
   */
  for (size_t i = 0; i < permuta.size (); i++)
    {
      namestemp[i] = names[(int) permuta[i]];
    }
  for (size_t i = 0; i < numLabels; i++)
    {
      names[i] = namestemp[i];
    }
  /*cout << "NAMES AFTER REORDER" << endl;
     for (size_t i = 0; i < numLabels; i++){
     cout << names[i] << endl;

     } */
  delete[]namestemp;


  //Re-order leaves for no branch crossings: 
  prettyordertree ();
  if (verbose)
    {
      cout << "Rerooted Tree, final:" << endl;
      printmat (tree, numBranches, 2);
      cout << "Distances:" << endl;
      for (int i = 0; i < numLabels; i++)
	{
	  cout << dist[i][0] << endl;
	} cout << endl;
    }
}

/**
At this point, midpoint may work. H, g, and node all return the matlab 
value -1, as they are (possibly) all used as indexes. 
**/
void
PhyTree::midpoint ()
{
  bool verbose = false;
  if (verbose)
    {
      cout << "##Starting Midpoint Calculation...##" << endl;
    }
  double numLeaves = numBranches + 1;
  double numLabels = numLeaves + numBranches;

  double *branchWidth = new double[(int) numLabels];
  double *downDist = new double[(int) numLabels];
  double *upDist = new double[(int) numLabels];
  for (int i = 0; i < numLabels; i++)
    {
      branchWidth[i] = 1;
      downDist[i] = 0;
      upDist[i] = 0;
    }

  if (verbose)
    {
      cout << "Distances:" << endl;
      for (int i = 0; i < numLabels; i++)
	{
	  cout << dist[i][0] << endl;
    }}
  //Cumulative distance and width downwards the tree.
  double *ddst = new double[(int) numLabels];
  for (int i = 0; i < numLabels; i++)
    {
      ddst[i] = 0;
    }
  for (int ind = 0; ind < numBranches; ind++)
    {
      branchWidth[(int) numLeaves + ind] =
	branchWidth[tree[ind][0]] + branchWidth[tree[ind][1]];
      downDist[(int) numLeaves + ind] =
	downDist[tree[ind][0]] + downDist[tree[ind][1]] +
	dist[tree[ind][0]][0] * branchWidth[tree[ind][0]] +
	dist[tree[ind][1]][0] * branchWidth[tree[ind][1]];
			/**cout << "start calc" << endl;
			cout << tree[ind][0] << endl;
			cout << tree[ind][1] << endl;
			cout << "end calc" << endl;**/
      //  downDist(numLeaves+ind) = sum(downDist(tr.tree(ind,:)) + ...
      //    tr.dist(tr.tree(ind,:)).*branchWidth(tr.tree(ind,:)));
    }
  //delete [] downDist;
  //downDist = ddst;
  //TODO fix tree to -1? Probably not, as Z was previously corrected.
  //Backpropogate distances
  for (int ind = numBranches - 1; ind > -1; ind--)
    {
      double *upDisttmp = new double[(int) numLabels];
      for (int i = 0; i < numLabels; i++)
	{
	  upDisttmp[i] = upDist[i];
	}
      upDisttmp[tree[ind][0]] = downDist[tree[ind][1]] +
	upDist[ind + (int) numLeaves] +
	dist[ind + (int) numLeaves][0] * (numLeaves -
					  branchWidth[ind +
						      (int) numLeaves]) +
	dist[tree[ind][1]][0] * (branchWidth[tree[ind][1]]);
      upDisttmp[tree[ind][1]] =
	downDist[tree[ind][0]] + upDist[ind + (int) numLeaves] +
	dist[ind + (int) numLeaves][0] * (numLeaves -
					  branchWidth[ind +
						      (int) numLeaves]) +
	dist[tree[ind][0]][0] * (branchWidth[tree[ind][0]]);
      for (int i = 0; i < numLabels; i++)
	{
	  upDist[i] = upDisttmp[i];
	}
      delete[]upDisttmp;
    }

  if (verbose)
    {
      cout << " brw\t ddst\t udst" << endl;
      for (int i = 0; i < numLabels; i++)
	{
	  cout << branchWidth[i] << "\t" << downDist[i] << "\t" << upDist[i]
	    << endl;
    }}


  //Root can not be in an edge which length is zero.
  double *h = new double[(int) numLabels];
  for (int i = 0; i < numLabels; i++)
    {
      if (dist[i][0] == 0)
	{
	  h[i] = 0;
	}
      else
	{
	  h[i] = 1.0;
	}
    }
  //TODO fix all numLabels to -1 if needed.
  h[(int) numLabels - 1] = 0;	//check

  double *x = new double[(int) numLabels];
  for (int i = 0; i < numLabels; i++)
    {
      x[i] = 9999;
    }

  //TODO figure out this redundancy. These lines seem stupid.
		/**
		 * x(h) = (upDist(h)./branchWidth(h) - ...
         *	downDist(h)./(numLeaves-branchWidth(h)))./tr.dist(h)/2 + 1/2;
    	 *	
		 *	x(h) = (upDist(h)./(numLeaves-branchWidth(h)) - ...
         *	downDist(h)./(branchWidth(h)))./tr.dist(h)/2 + 1/2; 
		 */
  for (int i = 0; i < numLabels; i++)
    {
      if (h[i] == 1)
	{
	  x[i] = (upDist[i] / (numLeaves - branchWidth[i]) -
		  downDist[i] / branchWidth[i]) / dist[i][0] / 2.0 + 0.5;
	}
    }
  if (verbose)
    {
      cout << endl << "X = " << endl;
      for (int i = 0; i < numLabels; i++)
	{
	  cout << x[i] << endl;
	} cout << endl;
    }				//CHECK! X WORKS!

  //Find all possible roots:
  //h = find(x>=0 & x<=1), in other words, h array of index of all x > 0; 
  int hsize = 0;
  for (int i = 0; i < numLabels; i++)
    {
      if (x[i] >= 0 && x[i] <= 1)
	{
	  h[hsize] = i;
	  hsize++;
	}
    }
  //dummy = lowest results. 
  // THEY'RE WATCHING ME! 
  //h = lowest index
  double dummy = 0;
  if (hsize == 0)
    {
      double min = 9999;
      for (int i = 0; i < numLabels; i++)
	{
	  if (fabs (x[i] - .5 < min))
	    {
	      min = fabs (x[i] - .5);
	      h[0] = i;
	      hsize = 1;
	    }
	}
    }
  //Pick the most balanced one.
  double d = 9999;
  double g = 0.0;
  for (int i = 0; i < hsize; i++)
    {
      if (fabs (branchWidth[(int) h[i]] * 2.0 - numLeaves) < d)
	{
	  d = fabs (branchWidth[(int) h[i]] * 2.0 - numLeaves);
	  g = i;
	}
    }
  midPointNode = h[(int) g];
  if (verbose)
    {
      cout << "g=" << g << endl;
      cout << "h=" << endl;
      for (int i = 0; i < hsize; i++)
	{
	  cout << h[i] << endl;
	}
    }
  double ratio = 0.0;
  double maxt = 0.0;
  if (x[(int) h[(int) g]] > 0)
    {
      maxt = x[(int) h[(int) g]];
    }
  else
    {
      maxt = 0.0;
    }
  if (maxt > 1)
    {
      maxt = 1.0;
    }
  ratio = maxt;
  //if ratio is 1 then better pick the parent.
  //TODO: Weird indexing, verify.
  if (ratio == 1.0)
    {
      for (int i = 0; i < numBranches; i++)
	{
	  if (tree[i][0] == midPointNode)
	    {
	      midPointNode = i;
	    }
	  if (tree[i][1] == midPointNode)
	    {
	      midPointNode = numBranches + 1.0;
	    }
	}
      ratio = 0.0;
    }

  //change the ratio (x) to the distance to the selected node
  if (verbose)
    {
      cout << "dist: " << dist[midPointNode][0] << endl;
      cout << "ratio: " << ratio << endl;
      cout << ratio * dist[midPointNode][0] << endl;
    }
  midPointDistance = ratio * dist[midPointNode][0];
  if (verbose)
    {
      cout << endl << "##End Midpoint Calculation##" << endl;
    }
}


PhyTree::~PhyTree ()
{
  delete[]tree;
  //possibly numbranches?
  for (int i = 0; i < numBranches * 2 - 1; i++)
    {

      //TODO Make sure this is deleted?
      //      delete [] dist[i];      
    }
  //TODO THIS
}
