# Supplementary material for: Multiple structure alignment with msTALI
Source: BMC Bioinformatics. 2012 May 20;13:105. doi: 10.1186/1471-2105-13-105 (PMC3473313; doi:10.1186/1471-2105-13-105)
Supplement: Additional file 1 — The C++ Source code for msTALI. The README file contains brief compilation and execution instructions. [file 1471-2105-13-105-S1.gz › msTALI/Functions/PhyTree.h]

#ifndef PHYTREE_H_
#define PHYTREE_H_
#include <math.h>
#include <iostream>
#include <sstream>
#include <cstdlib>
#include <string>
#include <vector>
using namespace std;

void printmat(double** D, size_t r, size_t c);

class PhyTree
{
public:
	PhyTree(int **, size_t, double **, size_t, std::string *, size_t);
	virtual ~PhyTree();
	void prettyordertree();
	void reroottree();
	void midpoint();
        int ** tree;
	double ** dist;
	string * names;	
private:
	double numBranches;
	int midPointNode;
	double midPointDistance;
};

#endif /*PHYTREE_H_*/
