# Supplementary material for: Multiple structure alignment with msTALI
Source: BMC Bioinformatics. 2012 May 20;13:105. doi: 10.1186/1471-2105-13-105 (PMC3473313; doi:10.1186/1471-2105-13-105)
Supplement: Additional file 1 — The C++ Source code for msTALI. The README file contains brief compilation and execution instructions. [file 1471-2105-13-105-S1.gz › msTALI/Functions/gly.out]

16.5733824122083
16.5733824122083
16.5368667461053
16.5368667461053
16.4650974169118
16.4650974169118
16.3597836671545
16.3597836671545
16.2219563596654
16.2219563596654
16.0548401690230
16.0548401690230
15.8597207179342
15.8597207179342
15.6390361501407
15.6390361501407
15.3977738817722
15.3977738817722
15.1432985281937
15.1432985281937
14.8802840674375
14.8802840674375
14.6081238840633
14.6081238840633
14.3229718497581
14.3229718497581
14.0306238160990
14.0306238160990
13.7372553814602
13.7372553814602
13.4420351368377
13.4420351368377
13.1477658836877
13.1477658836877
12.8537219743685
12.8537219743685
12.5672537887091
12.5672537887091
12.2958315622174
12.2958315622174
12.0402567403759
12.0402567403759
11.8022188535425
11.8022188535425
11.5757130824194
11.5757130824194
11.3545726339034
11.3545726339034
11.1388115968705
11.1388115968705
10.9307375192723
10.9307375192723
10.7294752947448
10.7294752947448
10.5264943321048
10.5264943321048
10.3204243792400
10.3204243792400
10.1176630029321
10.1176630029321
9.91955463513765
9.91955463513765
9.73172970914932
9.73172970914932
9.55800311693722
9.55800311693722
9.39183517183082
9.39183517183082
9.23260619329496
9.23260619329496
9.08154526408518
9.08154526408518
8.93732391162185
8.93732391162185
8.79572332966080
8.79572332966080
8.65603966958005
8.65603966958005
8.52205466132512
8.52205466132512
8.39402872238947
8.39402872238947
8.26992273012779
8.26992273012779
8.14482012896521
8.14482012896521
8.01992076266233
8.01992076266233
7.89862510092560
7.89862510092560
7.78412227578916
7.78412227578916
7.68054526933013
7.68054526933013
7.59092924508160
7.59092924508160
7.51524208692238
7.51524208692238
7.45230560789975
7.45230560789975
7.40137947790043
7.40137947790043
7.35897529889116
7.35897529889116
7.32482754825041
7.32482754825041
7.30034822990223
7.30034822990223
7.28636840403944
7.28636840403944
7.27883591778750
7.27883591778750
7.27438633218049
7.27438633218049
7.27105026726867
7.27105026726867
7.26697447781683
7.26697447781683
7.25926961027142
7.25926961027142
7.24994119926929
7.24994119926929
7.23993406590052
7.23993406590052
7.22796360740355
7.22796360740355
7.21250766304266
7.21250766304266
7.19802743539975
7.19802743539975
7.18499219477403
7.18499219477403
7.17367453488815
7.17367453488815
7.16375165439970
7.16375165439970
7.15403054084510
7.15403054084510
7.14403846605051
7.14403846605051
7.13417703917300
7.13417703917300
7.12667032243730
7.12667032243730
7.12432834345043
7.12432834345043
7.12975401499506
7.12975401499506
7.14141102306889
7.14141102306889
7.15936194089787
7.15936194089787
7.18501268431957
7.18501268431957
7.21630133835958
7.21630133835958
7.25244231982954
7.25244231982954
7.29534104871646
7.29534104871646
7.34113643230460
7.34113643230460
7.38736518393803
7.38736518393803
7.43340957266375
7.43340957266375
7.48094080653737
7.48094080653737
7.52903369020349
7.52903369020349
7.57367276823182
7.57367276823182
7.61169275667116
7.61169275667116
7.64209053540088
7.64209053540088
7.66398361938821
7.66398361938821
7.67812964737193
7.67812964737193
7.68276179114418
7.68276179114418
7.67735145559655
7.67735145559655
7.66264852642308
7.66264852642308
7.63917648260882
7.63917648260882
7.60822029003970
7.60822029003970
7.57260924153376
7.57260924153376
7.53510311469719
7.53510311469719
7.49667871402504
7.49667871402504
7.45849020887772
7.45849020887772
7.42242525768254
7.42242525768254
7.38846976261262
7.38846976261262
7.35948470533168
7.35948470533168
7.33548001444590
7.33548001444590
7.31704164105313
7.31704164105313
7.30531440468972
7.30531440468972
7.29972134432422
7.29972134432422
7.30028820198649
7.30028820198649
7.30600325232380
7.30600325232380
7.31576125160601
7.31576125160601
7.32758157575441
7.32758157575441
7.34049307631613
7.34049307631613
7.35211714670332
7.35211714670332
7.36178916965217
7.36178916965217
7.37057635225211
7.37057635225211
7.37774893827124
7.37774893827124
7.38362524204398
7.38362524204398
7.38861998206793
7.38861998206793
7.39241916689671
7.39241916689671
7.39234038102065
7.39234038102065
7.38786031162795
7.38786031162795
7.38141744841445
7.38141744841445
7.37455529074690
7.37455529074690
7.36446963466971
7.36446963466971
7.35033285949110
7.35033285949110
7.33751303788387
7.33751303788387
7.32756526064136
7.32756526064136
7.32346167613354
7.32346167613354
7.32966658161031
7.32966658161031
7.34659525877821
7.34659525877821
7.37311240970973
7.37311240970973
7.40996409215270
7.40996409215270
7.46099056067561
7.46099056067561
7.52456441970672
7.52456441970672
7.60477583875684
7.60477583875684
7.70164488031374
7.70164488031374
7.81137914205742
7.81137914205742
7.92965709805242
7.92965709805242
8.05251035071383
8.05251035071383
8.17630163288382
8.17630163288382
8.30026581886631
8.30026581886631
8.43138986607537
8.43138986607537
8.57060078298991
8.57060078298991
8.71616998978848
8.71616998978848
8.86417065451299
8.86417065451299
9.01499261589302
9.01499261589302
9.17153950542557
9.17153950542557
9.33610325782148
9.33610325782148
9.50877202917470
9.50877202917470
9.69091396440525
9.69091396440525
9.88257781840011
9.88257781840011
10.0830534022380
10.0830534022380
10.2875184100062
10.2875184100062
10.4948827075064
10.4948827075064
10.7041465441752
10.7041465441752
10.9181385949286
10.9181385949286
11.1366657279147
11.1366657279147
11.3610090073151
11.3610090073151
11.5908219693774
11.5908219693774
11.8248209591345
11.8248209591345
12.0701372298694
12.0701372298694
12.3278350735858
12.3278350735858
12.5986610855988
12.5986610855988
12.8795810336957
12.8795810336957
13.1693466134237
13.1693466134237
13.4610822264429
13.4610822264429
13.7531429860814
13.7531429860814
14.0438704120182
14.0438704120182
14.3344984051671
14.3344984051671
14.6178779187697
14.6178779187697
14.8909987653045
14.8909987653045
15.1559355767474
15.1559355767474
15.4107039830043
15.4107039830043
15.6499277399884
15.6499277399884
15.8668545734383
15.8668545734383
16.0586574193211
16.0586574193211
16.2239243460233
16.2239243460233
16.3609448939879
16.3609448939879
16.4660933925123
16.4660933925123
16.5371468260595
16.5371468260595
16.5733602761430
16.5733602761430
16.5733824122083
16.5733824122083
16.5368667461053
16.5368667461053
16.4650974169118
16.4650974169118
16.3597836671545
16.3597836671545
16.2219563596654
16.2219563596654
16.0548401690230
16.0548401690230
15.8597207179342
15.8597207179342
15.6390361501407
15.6390361501407
15.3977738817722
15.3977738817722
15.1432985281937
15.1432985281937
14.8802840674375
14.8802840674375
14.6081238840633
14.6081238840633
14.3229718497581
14.3229718497581
14.0306238160990
14.0306238160990
13.7372553814602
13.7372553814602
13.4420351368377
13.4420351368377
13.1477658836877
13.1477658836877
12.8537219743685
12.8537219743685
12.5672537887091
12.5672537887091
12.2958315622174
12.2958315622174
12.0402567403759
12.0402567403759
11.8022188535425
11.8022188535425
11.5757130824194
11.5757130824194
11.3545726339034
11.3545726339034
11.1388115968705
11.1388115968705
10.9307375192723
10.9307375192723
10.7294752947448
10.7294752947448
10.5264943321048
10.5264943321048
10.3204243792400
10.3204243792400
10.1176630029321
10.1176630029321
9.91955463513765
9.91955463513765
9.73172970914932
9.73172970914932
9.55800311693722
9.55800311693722
9.39183517183082
9.39183517183082
9.23260619329496
9.23260619329496
9.08154526408518
9.08154526408518
8.93732391162185
8.93732391162185
8.79572332966080
8.79572332966080
8.65603966958005
8.65603966958005
8.52205466132512
8.52205466132512
8.39402872238947
8.39402872238947
8.26992273012779
8.26992273012779
8.14482012896521
8.14482012896521
8.01992076266233
8.01992076266233
7.89862510092560
7.89862510092560
7.78412227578916
7.78412227578916
7.68054526933013
7.68054526933013
7.59092924508160
7.59092924508160
7.51524208692238
7.51524208692238
7.45230560789975
7.45230560789975
7.40137947790043
7.40137947790043
7.35897529889116
7.35897529889116
7.32482754825041
7.32482754825041
7.30034822990223
7.30034822990223
7.28636840403944
7.28636840403944
7.27883591778750
7.27883591778750
7.27438633218049
7.27438633218049
7.27105026726867
7.27105026726867
7.26697447781683
7.26697447781683
7.25926961027142
7.25926961027142
7.24994119926929
7.24994119926929
7.23993406590052
7.23993406590052
7.22796360740355
7.22796360740355
7.21250766304266
7.21250766304266
7.19802743539975
7.19802743539975
7.18499219477403
7.18499219477403
7.17367453488815
7.17367453488815
7.16375165439970
7.16375165439970
7.15403054084510
7.15403054084510
7.14403846605051
7.14403846605051
7.13417703917300
7.13417703917300
7.12667032243730
7.12667032243730
7.12432834345043
7.12432834345043
7.12975401499506
7.12975401499506
7.14141102306889
7.14141102306889
7.15936194089787
7.15936194089787
7.18501268431957
7.18501268431957
7.21630133835958
7.21630133835958
7.25244231982954
7.25244231982954
7.29534104871646
7.29534104871646
7.34113643230460
7.34113643230460
7.38736518393803
7.38736518393803
7.43340957266375
7.43340957266375
7.48094080653737
7.48094080653737
7.52903369020349
7.52903369020349
7.57367276823182
7.57367276823182
7.61169275667116
7.61169275667116
7.64209053540088
7.64209053540088
7.66398361938821
7.66398361938821
7.67812964737193
7.67812964737193
7.68276179114418
7.68276179114418
7.67735145559655
7.67735145559655
7.66264852642308
7.66264852642308
7.63917648260882
7.63917648260882
7.60822029003970
7.60822029003970
7.57260924153376
7.57260924153376
7.53510311469719
7.53510311469719
7.49667871402504
7.49667871402504
7.45849020887772
7.45849020887772
7.42242525768254
7.42242525768254
7.38846976261262
7.38846976261262
7.35948470533168
7.35948470533168
7.33548001444590
7.33548001444590
7.31704164105313
7.31704164105313
7.30531440468972
7.30531440468972
7.29972134432422
7.29972134432422
7.30028820198649
7.30028820198649
7.30600325232380
7.30600325232380
7.31576125160601
7.31576125160601
7.32758157575441
7.32758157575441
7.34049307631613
7.34049307631613
7.35211714670332
7.35211714670332
7.36178916965217
7.36178916965217
7.37057635225211
7.37057635225211
7.37774893827124
7.37774893827124
7.38362524204398
7.38362524204398
7.38861998206793
7.38861998206793
7.39241916689671
7.39241916689671
7.39234038102065
7.39234038102065
7.38786031162795
7.38786031162795
7.38141744841445
7.38141744841445
7.37455529074690
7.37455529074690
7.36446963466971
7.36446963466971
7.35033285949110
7.35033285949110
7.33751303788387
7.33751303788387
7.32756526064136
7.32756526064136
7.32346167613354
7.32346167613354
7.32966658161031
7.32966658161031
7.34659525877821
7.34659525877821
7.37311240970973
7.37311240970973
7.40996409215270
7.40996409215270
7.46099056067561
7.46099056067561
7.52456441970672
7.52456441970672
7.60477583875684
7.60477583875684
7.70164488031374
7.70164488031374
7.81137914205742
7.81137914205742
7.92965709805242
7.92965709805242
8.05251035071383
8.05251035071383
8.17630163288382
8.17630163288382
8.30026581886631
8.30026581886631
8.43138986607537
8.43138986607537
8.57060078298991
8.57060078298991
8.71616998978848
8.71616998978848
8.86417065451299
8.86417065451299
9.01499261589302
9.01499261589302
9.17153950542557
9.17153950542557
9.33610325782148
9.33610325782148
9.50877202917470
9.50877202917470
9.69091396440525
9.69091396440525
9.88257781840011
9.88257781840011
10.0830534022380
10.0830534022380
10.2875184100062
10.2875184100062
10.4948827075064
10.4948827075064
10.7041465441752
10.7041465441752
10.9181385949286
10.9181385949286
11.1366657279147
11.1366657279147
11.3610090073151
11.3610090073151
11.5908219693774
11.5908219693774
11.8248209591345
11.8248209591345
12.0701372298694
12.0701372298694
12.3278350735858
12.3278350735858
12.5986610855988
12.5986610855988
12.8795810336957
12.8795810336957
13.1693466134237
13.1693466134237
13.4610822264429
13.4610822264429
13.7531429860814
13.7531429860814
14.0438704120182
14.0438704120182
14.3344984051671
14.3344984051671
14.6178779187697
14.6178779187697
14.8909987653045
14.8909987653045
15.1559355767474
15.1559355767474
15.4107039830043
15.4107039830043
15.6499277399884
15.6499277399884
15.8668545734383
15.8668545734383
16.0586574193211
16.0586574193211
16.2239243460233
16.2239243460233
16.3609448939879
16.3609448939879
16.4660933925123
16.4660933925123
16.5371468260595
16.5371468260595
16.5733602761430
16.5733602761430
16.5603884809431
16.5603884809431
16.5242079660013
16.5242079660013
16.4529079022292
16.4529079022292
16.3477325142043
16.3477325142043
16.2108353486892
16.2108353486892
16.0436791882920
16.0436791882920
15.8481240319924
15.8481240319924
15.6270441661735
15.6270441661735
15.3853761542329
15.3853761542329
15.1330192229607
15.1330192229607
14.8733280572105
14.8733280572105
14.6030058465895
14.6030058465895
14.3189781361099
14.3189781361099
14.0273861223096
14.0273861223096
13.7335404165259
13.7335404165259
13.4368038260870
13.4368038260870
13.1380521944109
13.1380521944109
12.8390259250954
12.8390259250954
12.5491045140990
12.5491045140990
12.2779254735027
12.2779254735027
12.0281038563781
12.0281038563781
11.7974050854512
11.7974050854512
11.5767324653549
11.5767324653549
11.3596178112230
11.3596178112230
11.1498620595396
11.1498620595396
10.9508330255962
10.9508330255962
10.7555600306339
10.7555600306339
10.5538023312520
10.5538023312520
10.3481233818880
10.3481233818880
10.1453309064098
10.1453309064098
9.94897168323581
9.94897168323581
9.76302058380259
9.76302058380259
9.59549839930430
9.59549839930430
9.43540190035756
9.43540190035756
9.28032649290466
9.28032649290466
9.13501422965501
9.13501422965501
8.99786484773945
8.99786484773945
8.86358298972057
8.86358298972057
8.73086857479514
8.73086857479514
8.60356710596073
8.60356710596073
8.47953322201080
8.47953322201080
8.35519260930155
8.35519260930155
8.22913617394910
8.22913617394910
8.10142477929263
8.10142477929263
7.97674424179727
7.97674424179727
7.85817045030844
7.85817045030844
7.74916112117399
7.74916112117399
7.65080711697544
7.65080711697544
7.56424881775454
7.56424881775454
7.48884716299121
7.48884716299121
7.42542308826385
7.42542308826385
7.36935556196550
7.36935556196550
7.31945352331454
7.31945352331454
7.27856360290340
7.27856360290340
7.24702246197250
7.24702246197250
7.22172531826187
7.22172531826187
7.20016951415072
7.20016951415072
7.18001937383427
7.18001937383427
7.16015543013802
7.16015543013802
7.13728419501102
7.13728419501102
7.11345867431237
7.11345867431237
7.08881607256400
7.08881607256400
7.06343930396326
7.06343930396326
7.03765777809273
7.03765777809273
7.01538854840254
7.01538854840254
6.99898025090688
6.99898025090688
6.98607080505599
6.98607080505599
6.97628763228034
6.97628763228034
6.96984853910841
6.96984853910841
6.96628993593249
6.96628993593249
6.96457754901898
6.96457754901898
6.96534497205458
6.96534497205458
6.97325662744598
6.97325662744598
6.99228118235949
6.99228118235949
7.01982396327823
7.01982396327823
7.05537530567209
7.05537530567209
7.09803698973109
7.09803698973109
7.14540590565529
7.14540590565529
7.19692473655211
7.19692473655211
7.25137515634712
7.25137515634712
7.30545383715309
7.30545383715309
7.36014943826564
7.36014943826564
7.41739196110687
7.41739196110687
7.47543021778031
7.47543021778031
7.53247023766027
7.53247023766027
7.58461595659116
7.58461595659116
7.62982908079746
7.62982908079746
7.66742619843227
7.66742619843227
7.69855409475398
7.69855409475398
7.72135308333277
7.72135308333277
7.73313029046451
7.73313029046451
7.73523354474681
7.73523354474681
7.72876317840520
7.72876317840520
7.71348222477827
7.71348222477827
7.69121168882820
7.69121168882820
7.66503794038654
7.66503794038654
7.63758631625532
7.63758631625532
7.61251347279314
7.61251347279314
7.59084680194814
7.59084680194814
7.56962743966218
7.56962743966218
7.54810253246433
7.54810253246433
7.52948795411066
7.52948795411066
7.51495896397169
7.51495896397169
7.50647944783930
7.50647944783930
7.50417045293973
7.50417045293973
7.50576333545983
7.50576333545983
7.51034271069600
7.51034271069600
7.51882095997000
7.51882095997000
7.52840634834325
7.52840634834325
7.53744580206344
7.53744580206344
7.54689810095511
7.54689810095511
7.55548641843339
7.55548641843339
7.56255118926590
7.56255118926590
7.56851350364225
7.56851350364225
7.57187480823319
7.57187480823319
7.57012771799338
7.57012771799338
7.56353748912311
7.56353748912311
7.55368981050461
7.55368981050461
7.54183077281758
7.54183077281758
7.52544866598854
7.52544866598854
7.50457590149416
7.50457590149416
7.48173464567177
7.48173464567177
7.45702241986582
7.45702241986582
7.42873673932892
7.42873673932892
7.39783640626959
7.39783640626959
7.37011543190526
7.37011543190526
7.34805165353954
7.34805165353954
7.33561970143747
7.33561970143747
7.33377658810995
7.33377658810995
7.34244984159520
7.34244984159520
7.36365348890578
7.36365348890578
7.40140219924358
7.40140219924358
7.45279647848944
7.45279647848944
7.52225395528879
7.52225395528879
7.61071334087457
7.61071334087457
7.71422608560187
7.71422608560187
7.82833087841665
7.82833087841665
7.94870187368052
7.94870187368052
8.07127251577631
8.07127251577631
8.19595834397578
8.19595834397578
8.32993323400187
8.32993323400187
8.47321079770956
8.47321079770956
8.62376737434736
8.62376737434736
8.77736172456879
8.77736172456879
8.93431636036278
8.93431636036278
9.09647023953527
9.09647023953527
9.26744572738100
9.26744572738100
9.44951622090897
9.44951622090897
9.64137639800772
9.64137639800772
9.83793024207041
9.83793024207041
10.0430012670633
10.0430012670633
10.2510914273446
10.2510914273446
10.4642977647242
10.4642977647242
10.6846803411856
10.6846803411856
10.9101197624010
10.9101197624010
11.1387176588696
11.1387176588696
11.3739231933569
11.3739231933569
11.6126358198085
11.6126358198085
11.8569388711550
11.8569388711550
12.1091661842243
12.1091661842243
12.3689236153810
12.3689236153810
12.6385886512189
12.6385886512189
12.9182376343521
12.9182376343521
13.2060920078751
13.2060920078751
13.4969594873677
13.4969594873677
13.7846946669886
13.7846946669886
14.0684705423232
14.0684705423232
14.3523369916278
14.3523369916278
14.6334347090076
14.6334347090076
14.9059183954585
14.9059183954585
15.1687445704439
15.1687445704439
15.4203556896067
15.4203556896067
15.6546714754980
15.6546714754980
15.8666716046349
15.8666716046349
16.0541526571090
16.0541526571090
16.2165447783381
16.2165447783381
16.3517955035016
16.3517955035016
16.4559962443984
16.4559962443984
16.5260424963727
16.5260424963727
16.5609848372232
16.5609848372232
16.5603884809431
16.5603884809431
16.5242079660013
16.5242079660013
16.4529079022292
16.4529079022292
16.3477325142043
16.3477325142043
16.2108353486892
16.2108353486892
16.0436791882920
16.0436791882920
15.8481240319924
15.8481240319924
15.6270441661735
15.6270441661735
15.3853761542329
15.3853761542329
15.1330192229607
15.1330192229607
14.8733280572105
14.8733280572105
14.6030058465895
14.6030058465895
14.3189781361099
14.3189781361099
14.0273861223096
14.0273861223096
13.7335404165259
13.7335404165259
13.4368038260870
13.4368038260870
13.1380521944109
13.1380521944109
12.8390259250954
12.8390259250954
12.5491045140990
12.5491045140990
12.2779254735027
12.2779254735027
12.0281038563781
12.0281038563781
11.7974050854512
11.7974050854512
11.5767324653549
11.5767324653549
11.3596178112230
11.3596178112230
11.1498620595396
11.1498620595396
10.9508330255962
10.9508330255962
10.7555600306339
10.7555600306339
10.5538023312520
10.5538023312520
10.3481233818880
10.3481233818880
10.1453309064098
10.1453309064098
9.94897168323581
9.94897168323581
9.76302058380259
9.76302058380259
9.59549839930430
9.59549839930430
9.43540190035756
9.43540190035756
9.28032649290466
9.28032649290466
9.13501422965501
9.13501422965501
8.99786484773945
8.99786484773945
8.86358298972057
8.86358298972057
8.73086857479514
8.73086857479514
8.60356710596073
8.60356710596073
8.47953322201080
8.47953322201080
8.35519260930155
8.35519260930155
8.22913617394910
8.22913617394910
8.10142477929263
8.10142477929263
7.97674424179727
7.97674424179727
7.85817045030844
7.85817045030844
7.74916112117399
7.74916112117399
7.65080711697544
7.65080711697544
7.56424881775454
7.56424881775454
7.48884716299121
7.48884716299121
7.42542308826385
7.42542308826385
7.36935556196550
7.36935556196550
7.31945352331454
7.31945352331454
7.27856360290340
7.27856360290340
7.24702246197250
7.24702246197250
7.22172531826187
7.22172531826187
7.20016951415072
7.20016951415072
7.18001937383427
7.18001937383427
7.16015543013802
7.16015543013802
7.13728419501102
7.13728419501102
7.11345867431237
7.11345867431237
7.08881607256400
7.08881607256400
7.06343930396326
7.06343930396326
7.03765777809273
7.03765777809273
7.01538854840254
7.01538854840254
6.99898025090688
6.99898025090688
6.98607080505599
6.98607080505599
6.97628763228034
6.97628763228034
6.96984853910841
6.96984853910841
6.96628993593249
6.96628993593249
6.96457754901898
6.96457754901898
6.96534497205458
6.96534497205458
6.97325662744598
6.97325662744598
6.99228118235949
6.99228118235949
7.01982396327823
7.01982396327823
7.05537530567209
7.05537530567209
7.09803698973109
7.09803698973109
7.14540590565529
7.14540590565529
7.19692473655211
7.19692473655211
7.25137515634712
7.25137515634712
7.30545383715309
7.30545383715309
7.36014943826564
7.36014943826564
7.41739196110687
7.41739196110687
7.47543021778031
7.47543021778031
7.53247023766027
7.53247023766027
7.58461595659116
7.58461595659116
7.62982908079746
7.62982908079746
7.66742619843227
7.66742619843227
7.69855409475398
7.69855409475398
7.72135308333277
7.72135308333277
7.73313029046451
7.73313029046451
7.73523354474681
7.73523354474681
7.72876317840520
7.72876317840520
7.71348222477827
7.71348222477827
7.69121168882820
7.69121168882820
7.66503794038654
7.66503794038654
7.63758631625532
7.63758631625532
7.61251347279314
7.61251347279314
7.59084680194814
7.59084680194814
7.56962743966218
7.56962743966218
7.54810253246433
7.54810253246433
7.52948795411066
7.52948795411066
7.51495896397169
7.51495896397169
7.50647944783930
7.50647944783930
7.50417045293973
7.50417045293973
7.50576333545983
7.50576333545983
7.51034271069600
7.51034271069600
7.51882095997000
7.51882095997000
7.52840634834325
7.52840634834325
7.53744580206344
7.53744580206344
7.54689810095511
7.54689810095511
7.55548641843339
7.55548641843339
7.56255118926590
7.56255118926590
7.56851350364225
7.56851350364225
7.57187480823319
7.57187480823319
7.57012771799338
7.57012771799338
7.56353748912311
7.56353748912311
7.55368981050461
7.55368981050461
7.54183077281758
7.54183077281758
7.52544866598854
7.52544866598854
7.50457590149416
7.50457590149416
7.48173464567177
7.48173464567177
7.45702241986582
7.45702241986582
7.42873673932892
7.42873673932892
7.39783640626959
7.39783640626959
7.37011543190526
7.37011543190526
7.34805165353954
7.34805165353954
7.33561970143747
7.33561970143747
7.33377658810995
7.33377658810995
7.34244984159520
7.34244984159520
7.36365348890578
7.36365348890578
7.40140219924358
7.40140219924358
7.45279647848944
7.45279647848944
7.52225395528879
7.52225395528879
7.61071334087457
7.61071334087457
7.71422608560187
7.71422608560187
7.82833087841665
7.82833087841665
7.94870187368052
7.94870187368052
8.07127251577631
8.07127251577631
8.19595834397578
8.19595834397578
8.32993323400187
8.32993323400187
8.47321079770956
8.47321079770956
8.62376737434736
8.62376737434736
8.77736172456879
8.77736172456879
8.93431636036278
8.93431636036278
9.09647023953527
9.09647023953527
9.26744572738100
9.26744572738100
9.44951622090897
9.44951622090897
9.64137639800772
9.64137639800772
9.83793024207041
9.83793024207041
10.0430012670633
10.0430012670633
10.2510914273446
10.2510914273446
10.4642977647242
10.4642977647242
10.6846803411856
10.6846803411856
10.9101197624010
10.9101197624010
11.1387176588696
11.1387176588696
11.3739231933569
11.3739231933569
11.6126358198085
11.6126358198085
11.8569388711550
11.8569388711550
12.1091661842243
12.1091661842243
12.3689236153810
12.3689236153810
12.6385886512189
12.6385886512189
12.9182376343521
12.9182376343521
13.2060920078751
13.2060920078751
13.4969594873677
13.4969594873677
13.7846946669886
13.7846946669886
14.0684705423232
14.0684705423232
14.3523369916278
14.3523369916278
14.6334347090076
14.6334347090076
14.9059183954585
14.9059183954585
15.1687445704439
15.1687445704439
15.4203556896067
15.4203556896067
15.6546714754980
15.6546714754980
15.8666716046349
15.8666716046349
16.0541526571090
16.0541526571090
16.2165447783381
16.2165447783381
16.3517955035016
16.3517955035016
16.4559962443984
16.4559962443984
16.5260424963727
16.5260424963727
16.5609848372232
16.5609848372232
16.5364318173301
16.5364318173301
16.5006124016548
16.5006124016548
16.4307952076015
16.4307952076015
16.3276555809885
16.3276555809885
16.1927688570499
16.1927688570499
16.0280428085373
16.0280428085373
15.8348656388276
15.8348656388276
15.6158002121523
15.6158002121523
15.3763255970761
15.3763255970761
15.1260581456552
15.1260581456552
14.8693660346973
14.8693660346973
14.6021371332879
14.6021371332879
14.3224222888370
14.3224222888370
14.0339164755933
14.0339164755933
13.7394166066045
13.7394166066045
13.4397808930349
13.4397808930349
13.1382212564635
13.1382212564635
12.8383690285090
12.8383690285090
12.5490254837454
12.5490254837454
12.2813474570547
12.2813474570547
12.0377876035357
12.0377876035357
11.8127818571549
11.8127818571549
11.5961684687271
11.5961684687271
11.3801222928510
11.3801222928510
11.1719872311717
11.1719872311717
10.9757431235511
10.9757431235511
10.7802691490456
10.7802691490456
10.5763182670434
10.5763182670434
10.3691564415509
10.3691564415509
10.1654575391151
10.1654575391151
9.97015380056675
9.97015380056675
9.78681448604917
9.78681448604917
9.62264046648048
9.62264046648048
9.46803046701446
9.46803046701446
9.31779709226488
9.31779709226488
9.17734134264703
9.17734134264703
9.04753733429784
9.04753733429784
8.92148652513335
8.92148652513335
8.79749578877036
8.79749578877036
8.67733952011633
8.67733952011633
8.55776848919486
8.55776848919486
8.43550642186893
8.43550642186893
8.30934161540023
8.30934161540023
8.18013822400943
8.18013822400943
8.05183355825240
8.05183355825240
7.92879663343364
7.92879663343364
7.81324344338863
7.81324344338863
7.70610267113967
7.70610267113967
7.60896744628584
7.60896744628584
7.52156847358962
7.52156847358962
7.44570434040475
7.44570434040475
7.37691860755619
7.37691860755619
7.31298821321759
7.31298821321759
7.25639136258035
7.25639136258035
7.20872878065682
7.20872878065682
7.16670928994602
7.16670928994602
7.12784830469760
7.12784830469760
7.09076900903128
7.09076900903128
7.05605813382401
7.05605813382401
7.01806496610694
7.01806496610694
6.97850300696803
6.97850300696803
6.93930729969641
6.93930729969641
6.90258938091490
6.90258938091490
6.87007069911828
6.87007069911828
6.84366520010325
6.84366520010325
6.82490978058397
6.82490978058397
6.81202451929141
6.81202451929141
6.80513399225355
6.80513399225355
6.80581303004691
6.80581303004691
6.81335249260948
6.81335249260948
6.82390050224375
6.82390050224375
6.83746094821255
6.83746094821255
6.86015340879015
6.86015340879015
6.89562798449952
6.89562798449952
6.94043277739859
6.94043277739859
6.99406830978736
6.99406830978736
7.05400144101846
7.05400144101846
7.11673082650159
7.11673082650159
7.18116731900378
7.18116731900378
7.24479095939922
7.24479095939922
7.30833342217888
7.30833342217888
7.37597049044848
7.37597049044848
7.44485566987467
7.44485566987467
7.51260294233014
7.51260294233014
7.57711963754651
7.57711963754651
7.63652213018433
7.63652213018433
7.68969384437635
7.68969384437635
7.73637426508309
7.73637426508309
7.77499657106957
7.77499657106957
7.80436652593980
7.80436652593980
7.82415492381679
7.82415492381679
7.83432156527974
7.83432156527974
7.83606064611351
7.83606064611351
7.82942780374271
7.82942780374271
7.81712132800065
7.81712132800065
7.80356478533436
7.80356478533436
7.79201357165273
7.79201357165273
7.78470706475899
7.78470706475899
7.78024232197674
7.78024232197674
7.77289067589504
7.77289067589504
7.76325647445046
7.76325647445046
7.75363859240384
7.75363859240384
7.74628771717665
7.74628771717665
7.74361564702390
7.74361564702390
7.74584756068836
7.74584756068836
7.75098824160179
7.75098824160179
7.75692704993824
7.75692704993824
7.76209601131701
7.76209601131701
7.76561512503417
7.76561512503417
7.76794086997682
7.76794086997682
7.76849138743503
7.76849138743503
7.76764477509914
7.76764477509914
7.76571550038465
7.76571550038465
7.76319617809558
7.76319617809558
7.75960512685600
7.75960512685600
7.75033628478895
7.75033628478895
7.73382284571673
7.73382284571673
7.71204891504612
7.71204891504612
7.68697050127260
7.68697050127260
7.65837543765740
7.65837543765740
7.62583298272218
7.62583298272218
7.58892116936355
7.58892116936355
7.54878496578475
7.54878496578475
7.50569392559080
7.50569392559080
7.45999176039283
7.45999176039283
7.41402881242959
7.41402881242959
7.37395764949187
7.37395764949187
7.34283054118460
7.34283054118460
7.32183547922836
7.32183547922836
7.31216181274552
7.31216181274552
7.31571987365359
7.31571987365359
7.33729813965607
7.33729813965607
7.37600655136604
7.37600655136604
7.43391125085909
7.43391125085909
7.51208951580041
7.51208951580041
7.60747028765149
7.60747028765149
7.71544849898321
7.71544849898321
7.83157770019104
7.83157770019104
7.95250596764743
7.95250596764743
8.07914907582523
8.07914907582523
8.21619107590369
8.21619107590369
8.36263520859754
8.36263520859754
8.51725052404298
8.51725052404298
8.67597970846681
8.67597970846681
8.83867654691709
8.83867654691709
9.00808220851247
9.00808220851247
9.18816485664566
9.18816485664566
9.37981680497950
9.37981680497950
9.58184824645821
9.58184824645821
9.78970571694032
9.78970571694032
9.99993815323298
9.99993815323298
10.2165775013843
10.2165775013843
10.4407898231083
10.4407898231083
10.6707921717335
10.6707921717335
10.9055856397354
10.9055856397354
11.1448654191194
11.1448654191194
11.3895343178916
11.3895343178916
11.6369081277731
11.6369081277731
11.8902484952619
11.8902484952619
12.1493895045224
12.1493895045224
12.4162249879786
12.4162249879786
12.6893226358224
12.6893226358224
12.9694612750017
12.9694612750017
13.2575510443885
13.2575510443885
13.5464682637952
13.5464682637952
13.8300110589350
13.8300110589350
14.1059454528299
14.1059454528299
14.3810388387942
14.3810388387942
14.6569447072510
14.6569447072510
14.9243764555736
14.9243764555736
15.1818720480306
15.1818720480306
15.4261554697570
15.4261554697570
15.6529115618526
15.6529115618526
15.8583825926707
15.8583825926707
16.0411595889537
16.0411595889537
16.2001680183705
16.2001680183705
16.3328092206068
16.3328092206068
16.4350488984253
16.4350488984253
16.5038942318126
16.5038942318126
16.5377152683488
16.5377152683488
16.5364318173301
16.5364318173301
16.5006124016548
16.5006124016548
16.4307952076015
16.4307952076015
16.3276555809885
16.3276555809885
16.1927688570499
16.1927688570499
16.0280428085373
16.0280428085373
15.8348656388276
15.8348656388276
15.6158002121523
15.6158002121523
15.3763255970761
15.3763255970761
15.1260581456552
15.1260581456552
14.8693660346973
14.8693660346973
14.6021371332879
14.6021371332879
14.3224222888370
14.3224222888370
14.0339164755933
14.0339164755933
13.7394166066045
13.7394166066045
13.4397808930349
13.4397808930349
13.1382212564635
13.1382212564635
12.8383690285090
12.8383690285090
12.5490254837454
12.5490254837454
12.2813474570547
12.2813474570547
12.0377876035357
12.0377876035357
11.8127818571549
11.8127818571549
11.5961684687271
11.5961684687271
11.3801222928510
11.3801222928510
11.1719872311717
11.1719872311717
10.9757431235511
10.9757431235511
10.7802691490456
10.7802691490456
10.5763182670434
10.5763182670434
10.3691564415509
10.3691564415509
10.1654575391151
10.1654575391151
9.97015380056675
9.97015380056675
9.78681448604917
9.78681448604917
9.62264046648048
9.62264046648048
9.46803046701446
9.46803046701446
9.31779709226488
9.31779709226488
9.17734134264703
9.17734134264703
9.04753733429784
9.04753733429784
8.92148652513335
8.92148652513335
8.79749578877036
8.79749578877036
8.67733952011633
8.67733952011633
8.55776848919486
8.55776848919486
8.43550642186893
8.43550642186893
8.30934161540023
8.30934161540023
8.18013822400943
8.18013822400943
8.05183355825240
8.05183355825240
7.92879663343364
7.92879663343364
7.81324344338863
7.81324344338863
7.70610267113967
7.70610267113967
7.60896744628584
7.60896744628584
7.52156847358962
7.52156847358962
7.44570434040475
7.44570434040475
7.37691860755619
7.37691860755619
7.31298821321759
7.31298821321759
7.25639136258035
7.25639136258035
7.20872878065682
7.20872878065682
7.16670928994602
7.16670928994602
7.12784830469760
7.12784830469760
7.09076900903128
7.09076900903128
7.05605813382401
7.05605813382401
7.01806496610694
7.01806496610694
6.97850300696803
6.97850300696803
6.93930729969641
6.93930729969641
6.90258938091490
6.90258938091490
6.87007069911828
6.87007069911828
6.84366520010325
6.84366520010325
6.82490978058397
6.82490978058397
6.81202451929141
6.81202451929141
6.80513399225355
6.80513399225355
6.80581303004691
6.80581303004691
6.81335249260948
6.81335249260948
6.82390050224375
6.82390050224375
6.83746094821255
6.83746094821255
6.86015340879015
6.86015340879015
6.89562798449952
6.89562798449952
6.94043277739859
6.94043277739859
6.99406830978736
6.99406830978736
7.05400144101846
7.05400144101846
7.11673082650159
7.11673082650159
7.18116731900378
7.18116731900378
7.24479095939922
7.24479095939922
7.30833342217888
7.30833342217888
7.37597049044848
7.37597049044848
7.44485566987467
7.44485566987467
7.51260294233014
7.51260294233014
7.57711963754651
7.57711963754651
7.63652213018433
7.63652213018433
7.68969384437635
7.68969384437635
7.73637426508309
7.73637426508309
7.77499657106957
7.77499657106957
7.80436652593980
7.80436652593980
7.82415492381679
7.82415492381679
7.83432156527974
7.83432156527974
7.83606064611351
7.83606064611351
7.82942780374271
7.82942780374271
7.81712132800065
7.81712132800065
7.80356478533436
7.80356478533436
7.79201357165273
7.79201357165273
7.78470706475899
7.78470706475899
7.78024232197674
7.78024232197674
7.77289067589504
7.77289067589504
7.76325647445046
7.76325647445046
7.75363859240384
7.75363859240384
7.74628771717665
7.74628771717665
7.74361564702390
7.74361564702390
7.74584756068836
7.74584756068836
7.75098824160179
7.75098824160179
7.75692704993824
7.75692704993824
7.76209601131701
7.76209601131701
7.76561512503417
7.76561512503417
7.76794086997682
7.76794086997682
7.76849138743503
7.76849138743503
7.76764477509914
7.76764477509914
7.76571550038465
7.76571550038465
7.76319617809558
7.76319617809558
7.75960512685600
7.75960512685600
7.75033628478895
7.75033628478895
7.73382284571673
7.73382284571673
7.71204891504612
7.71204891504612
7.68697050127260
7.68697050127260
7.65837543765740
7.65837543765740
7.62583298272218
7.62583298272218
7.58892116936355
7.58892116936355
7.54878496578475
7.54878496578475
7.50569392559080
7.50569392559080
7.45999176039283
7.45999176039283
7.41402881242959
7.41402881242959
7.37395764949187
7.37395764949187
7.34283054118460
7.34283054118460
7.32183547922836
7.32183547922836
7.31216181274552
7.31216181274552
7.31571987365359
7.31571987365359
7.33729813965607
7.33729813965607
7.37600655136604
7.37600655136604
7.43391125085909
7.43391125085909
7.51208951580041
7.51208951580041
7.60747028765149
7.60747028765149
7.71544849898321
7.71544849898321
7.83157770019104
7.83157770019104
7.95250596764743
7.95250596764743
8.07914907582523
8.07914907582523
8.21619107590369
8.21619107590369
8.36263520859754
8.36263520859754
8.51725052404298
8.51725052404298
8.67597970846681
8.67597970846681
8.83867654691709
8.83867654691709
9.00808220851247
9.00808220851247
9.18816485664566
9.18816485664566
9.37981680497950
9.37981680497950
9.58184824645821
9.58184824645821
9.78970571694032
9.78970571694032
9.99993815323298
9.99993815323298
10.2165775013843
10.2165775013843
10.4407898231083
10.4407898231083
10.6707921717335
10.6707921717335
10.9055856397354
10.9055856397354
11.1448654191194
11.1448654191194
11.3895343178916
11.3895343178916
11.6369081277731
11.6369081277731
11.8902484952619
11.8902484952619
12.1493895045224
12.1493895045224
12.4162249879786
12.4162249879786
12.6893226358224
12.6893226358224
12.9694612750017
12.9694612750017
13.2575510443885
13.2575510443885
13.5464682637952
13.5464682637952
13.8300110589350
13.8300110589350
14.1059454528299
14.1059454528299
14.3810388387942
14.3810388387942
14.6569447072510
14.6569447072510
14.9243764555736
14.9243764555736
15.1818720480306
15.1818720480306
15.4261554697570
15.4261554697570
15.6529115618526
15.6529115618526
15.8583825926707
15.8583825926707
16.0411595889537
16.0411595889537
16.2001680183705
16.2001680183705
16.3328092206068
16.3328092206068
16.4350488984253
16.4350488984253
16.5038942318126
16.5038942318126
16.5377152683488
16.5377152683488
16.5047691269960
16.5047691269960
16.4701052837414
16.4701052837414
16.4026481939907
16.4026481939907
16.3029727286106
16.3029727286106
16.1712794752390
16.1712794752390
16.0096275531978
16.0096275531978
15.8198300286205
15.8198300286205
15.6038586848196
15.6038586848196
15.3676707991677
15.3676707991677
15.1198868015448
15.1198868015448
14.8654705760113
14.8654705760113
14.6028000116225
14.6028000116225
14.3278982427587
14.3278982427587
14.0419155392312
14.0419155392312
13.7484733006867
13.7484733006867
13.4515792214076
13.4515792214076
13.1521695639148
13.1521695639148
12.8550760254258
12.8550760254258
12.5686444451305
12.5686444451305
12.3054683516453
12.3054683516453
12.0646291139573
12.0646291139573
11.8424299209924
11.8424299209924
11.6288470534243
11.6288470534243
11.4145992690238
11.4145992690238
11.2066651090379
11.2066651090379
11.0071863063932
11.0071863063932
10.8048867135870
10.8048867135870
10.5944541463662
10.5944541463662
10.3826534102410
10.3826534102410
10.1783794515712
10.1783794515712
9.98463485900875
9.98463485900875
9.80518966865878
9.80518966865878
9.64159518661021
9.64159518661021
9.49072957308353
9.49072957308353
9.34684651334953
9.34684651334953
9.21138215073459
9.21138215073459
9.08770383107883
9.08770383107883
8.97171192461478
8.97171192461478
8.85775577573420
8.85775577573420
8.74459175115831
8.74459175115831
8.63053135083000
8.63053135083000
8.51211420958513
8.51211420958513
8.38739036584775
8.38739036584775
8.25846919368407
8.25846919368407
8.12794452254733
8.12794452254733
7.99998691626857
7.99998691626857
7.87742495968957
7.87742495968957
7.76016742523219
7.76016742523219
7.65118750276670
7.65118750276670
7.55202078050047
7.55202078050047
7.46416124433738
7.46416124433738
7.38335878685211
7.38335878685211
7.30681502705855
7.30681502705855
7.23625930106305
7.23625930106305
7.17216158297347
7.17216158297347
7.11382545465021
7.11382545465021
7.05891174166832
7.05891174166832
7.00581102910764
7.00581102910764
6.95560864450570
6.95560864450570
6.90425654020163
6.90425654020163
6.85067321118247
6.85067321118247
6.79940253172453
6.79940253172453
6.75206880848858
6.75206880848858
6.71378597181672
6.71378597181672
6.68619007091726
6.68619007091726
6.66744398429270
6.66744398429270
6.65702451008650
6.65702451008650
6.65673886329984
6.65673886329984
6.66655986785860
6.66655986785860
6.68586775030487
6.68586775030487
6.71170304531398
6.71170304531398
6.74335343120075
6.74335343120075
6.78389977246050
6.78389977246050
6.83852147493644
6.83852147493644
6.90328662186366
6.90328662186366
6.97477721082706
6.97477721082706
7.04947610444919
7.04947610444919
7.12573216011150
7.12573216011150
7.20255612504596
7.20255612504596
7.27843157137532
7.27843157137532
7.35644191986972
7.35644191986972
7.43577670013651
7.43577670013651
7.51411873488806
7.51411873488806
7.58805155316821
7.58805155316821
7.65723294277353
7.65723294277353
7.72178410966601
7.72178410966601
7.78164951002702
7.78164951002702
7.83564261261144
7.83564261261144
7.88348354123644
7.88348354123644
7.92318634113552
7.92318634113552
7.95334867504496
7.95334867504496
7.97402473869802
7.97402473869802
7.98545361958028
7.98545361958028
7.98968463187225
7.98968463187225
7.99139764004968
7.99139764004968
7.99401191228309
7.99401191228309
8.00002988422575
8.00002988422575
8.00744696033755
8.00744696033755
8.01402900898602
8.01402900898602
8.01661999931443
8.01661999931443
8.01513856344521
8.01513856344521
8.01196331949840
8.01196331949840
8.00985075270939
8.00985075270939
8.01041495947727
8.01041495947727
8.01350348844074
8.01350348844074
8.01910861754821
8.01910861754821
8.02463010245882
8.02463010245882
8.02676029436816
8.02676029436816
8.02370780381409
8.02370780381409
8.01678525670774
8.01678525670774
8.00812720250207
8.00812720250207
7.99682080109902
7.99682080109902
7.98144526694332
7.98144526694332
7.96342591523112
7.96342591523112
7.94466694457751
7.94466694457751
7.92501534466469
7.92501534466469
7.89814639323690
7.89814639323690
7.86433563953332
7.86433563953332
7.82657518422243
7.82657518422243
7.78535780523216
7.78535780523216
7.74065438240809
7.74065438240809
7.69268417234182
7.69268417234182
7.63932986846901
7.63932986846901
7.58132854812282
7.58132854812282
7.52082545988392
7.52082545988392
7.45885087043239
7.45885087043239
7.40067448436686
7.40067448436686
7.35148763062568
7.35148763062568
7.31151352747393
7.31151352747393
7.28377542260630
7.28377542260630
7.26853827255304
7.26853827255304
7.27071077444177
7.27071077444177
7.29451816566889
7.29451816566889
7.33894977778566
7.33894977778566
7.40522739271909
7.40522739271909
7.49018568819065
7.49018568819065
7.59033273979045
7.59033273979045
7.70109952763528
7.70109952763528
7.82049199590334
7.82049199590334
7.94925604601898
7.94925604601898
8.08949451727606
8.08949451727606
8.24008383974203
8.24008383974203
8.40012147967780
8.40012147967780
8.56357879034461
8.56357879034461
8.73201746610594
8.73201746610594
8.91060930331750
8.91060930331750
9.10085149349431
9.10085149349431
9.30192780355578
9.30192780355578
9.51609334636702
9.51609334636702
9.73689871299261
9.73689871299261
9.95875624046718
9.95875624046718
10.1875544153184
10.1875544153184
10.4223329253297
10.4223329253297
10.6616000241128
10.6616000241128
10.9048247917661
10.9048247917661
11.1542129911362
11.1542129911362
11.4059076677859
11.4059076677859
11.6613747824340
11.6613747824340
11.9237220285494
11.9237220285494
12.1905407057657
12.1905407057657
12.4675052764362
12.4675052764362
12.7474424565010
12.7474424565010
13.0311887112680
13.0311887112680
13.3195322529402
13.3195322529402
13.6056232875779
13.6056232875779
13.8846537747274
13.8846537747274
14.1554731644299
14.1554731644299
14.4238140886061
14.4238140886061
14.6907413066693
14.6907413066693
14.9489288309764
14.9489288309764
15.1961946688381
15.1961946688381
15.4305260601967
15.4305260601967
15.6476159552615
15.6476159552615
15.8450379669945
15.8450379669945
16.0217591534008
16.0217591534008
16.1761640619939
16.1761640619939
16.3054632599069
16.3054632599069
16.4054338224554
16.4054338224554
16.4729906474042
16.4729906474042
16.5059819794804
16.5059819794804
16.5047691269960
16.5047691269960
16.4701052837414
16.4701052837414
16.4026481939907
16.4026481939907
16.3029727286106
16.3029727286106
16.1712794752390
16.1712794752390
16.0096275531978
16.0096275531978
15.8198300286205
15.8198300286205
15.6038586848196
15.6038586848196
15.3676707991677
15.3676707991677
15.1198868015448
15.1198868015448
14.8654705760113
14.8654705760113
14.6028000116225
14.6028000116225
14.3278982427587
14.3278982427587
14.0419155392312
14.0419155392312
13.7484733006867
13.7484733006867
13.4515792214076
13.4515792214076
13.1521695639148
13.1521695639148
12.8550760254258
12.8550760254258
12.5686444451305
12.5686444451305
12.3054683516453
12.3054683516453
12.0646291139573
12.0646291139573
11.8424299209924
11.8424299209924
11.6288470534243
11.6288470534243
11.4145992690238
11.4145992690238
11.2066651090379
11.2066651090379
11.0071863063932
11.0071863063932
10.8048867135870
10.8048867135870
10.5944541463662
10.5944541463662
10.3826534102410
10.3826534102410
10.1783794515712
10.1783794515712
9.98463485900875
9.98463485900875
9.80518966865878
9.80518966865878
9.64159518661021
9.64159518661021
9.49072957308353
9.49072957308353
9.34684651334953
9.34684651334953
9.21138215073459
9.21138215073459
9.08770383107883
9.08770383107883
8.97171192461478
8.97171192461478
8.85775577573420
8.85775577573420
8.74459175115831
8.74459175115831
8.63053135083000
8.63053135083000
8.51211420958513
8.51211420958513
8.38739036584775
8.38739036584775
8.25846919368407
8.25846919368407
8.12794452254733
8.12794452254733
7.99998691626857
7.99998691626857
7.87742495968957
7.87742495968957
7.76016742523219
7.76016742523219
7.65118750276670
7.65118750276670
7.55202078050047
7.55202078050047
7.46416124433738
7.46416124433738
7.38335878685211
7.38335878685211
7.30681502705855
7.30681502705855
7.23625930106305
7.23625930106305
7.17216158297347
7.17216158297347
7.11382545465021
7.11382545465021
7.05891174166832
7.05891174166832
7.00581102910764
7.00581102910764
6.95560864450570
6.95560864450570
6.90425654020163
6.90425654020163
6.85067321118247
6.85067321118247
6.79940253172453
6.79940253172453
6.75206880848858
6.75206880848858
6.71378597181672
6.71378597181672
6.68619007091726
6.68619007091726
6.66744398429270
6.66744398429270
6.65702451008650
6.65702451008650
6.65673886329984
6.65673886329984
6.66655986785860
6.66655986785860
6.68586775030487
6.68586775030487
6.71170304531398
6.71170304531398
6.74335343120075
6.74335343120075
6.78389977246050
6.78389977246050
6.83852147493644
6.83852147493644
6.90328662186366
6.90328662186366
6.97477721082706
6.97477721082706
7.04947610444919
7.04947610444919
7.12573216011150
7.12573216011150
7.20255612504596
7.20255612504596
7.27843157137532
7.27843157137532
7.35644191986972
7.35644191986972
7.43577670013651
7.43577670013651
7.51411873488806
7.51411873488806
7.58805155316821
7.58805155316821
7.65723294277353
7.65723294277353
7.72178410966601
7.72178410966601
7.78164951002702
7.78164951002702
7.83564261261144
7.83564261261144
7.88348354123644
7.88348354123644
7.92318634113552
7.92318634113552
7.95334867504496
7.95334867504496
7.97402473869802
7.97402473869802
7.98545361958028
7.98545361958028
7.98968463187225
7.98968463187225
7.99139764004968
7.99139764004968
7.99401191228309
7.99401191228309
8.00002988422575
8.00002988422575
8.00744696033755
8.00744696033755
8.01402900898602
8.01402900898602
8.01661999931443
8.01661999931443
8.01513856344521
8.01513856344521
8.01196331949840
8.01196331949840
8.00985075270939
8.00985075270939
8.01041495947727
8.01041495947727
8.01350348844074
8.01350348844074
8.01910861754821
8.01910861754821
8.02463010245882
8.02463010245882
8.02676029436816
8.02676029436816
8.02370780381409
8.02370780381409
8.01678525670774
8.01678525670774
8.00812720250207
8.00812720250207
7.99682080109902
7.99682080109902
7.98144526694332
7.98144526694332
7.96342591523112
7.96342591523112
7.94466694457751
7.94466694457751
7.92501534466469
7.92501534466469
7.89814639323690
7.89814639323690
7.86433563953332
7.86433563953332
7.82657518422243
7.82657518422243
7.78535780523216
7.78535780523216
7.74065438240809
7.74065438240809
7.69268417234182
7.69268417234182
7.63932986846901
7.63932986846901
7.58132854812282
7.58132854812282
7.52082545988392
7.52082545988392
7.45885087043239
7.45885087043239
7.40067448436686
7.40067448436686
7.35148763062568
7.35148763062568
7.31151352747393
7.31151352747393
7.28377542260630
7.28377542260630
7.26853827255304
7.26853827255304
7.27071077444177
7.27071077444177
7.29451816566889
7.29451816566889
7.33894977778566
7.33894977778566
7.40522739271909
7.40522739271909
7.49018568819065
7.49018568819065
7.59033273979045
7.59033273979045
7.70109952763528
7.70109952763528
7.82049199590334
7.82049199590334
7.94925604601898
7.94925604601898
8.08949451727606
8.08949451727606
8.24008383974203
8.24008383974203
8.40012147967780
8.40012147967780
8.56357879034461
8.56357879034461
8.73201746610594
8.73201746610594
8.91060930331750
8.91060930331750
9.10085149349431
9.10085149349431
9.30192780355578
9.30192780355578
9.51609334636702
9.51609334636702
9.73689871299261
9.73689871299261
9.95875624046718
9.95875624046718
10.1875544153184
10.1875544153184
10.4223329253297
10.4223329253297
10.6616000241128
10.6616000241128
10.9048247917661
10.9048247917661
11.1542129911362
11.1542129911362
11.4059076677859
11.4059076677859
11.6613747824340
11.6613747824340
11.9237220285494
11.9237220285494
12.1905407057657
12.1905407057657
12.4675052764362
12.4675052764362
12.7474424565010
12.7474424565010
13.0311887112680
13.0311887112680
13.3195322529402
13.3195322529402
13.6056232875779
13.6056232875779
13.8846537747274
13.8846537747274
14.1554731644299
14.1554731644299
14.4238140886061
14.4238140886061
14.6907413066693
14.6907413066693
14.9489288309764
14.9489288309764
15.1961946688381
15.1961946688381
15.4305260601967
15.4305260601967
15.6476159552615
15.6476159552615
15.8450379669945
15.8450379669945
16.0217591534008
16.0217591534008
16.1761640619939
16.1761640619939
16.3054632599069
16.3054632599069
16.4054338224554
16.4054338224554
16.4729906474042
16.4729906474042
16.5059819794804
16.5059819794804
16.4665928877729
16.4665928877729
16.4344137747573
16.4344137747573
16.3707124845423
16.3707124845423
16.2754823580535
16.2754823580535
16.1485585048284
16.1485585048284
15.9902716893912
15.9902716893912
15.8033042813347
15.8033042813347
15.5898332998744
15.5898332998744
15.3568317306343
15.3568317306343
15.1109784913962
15.1109784913962
14.8575491936260
14.8575491936260
14.5999442396433
14.5999442396433
14.3311579258325
14.3311579258325
14.0492924399998
14.0492924399998
13.7602060239155
13.7602060239155
13.4698015951728
13.4698015951728
13.1761994603124
13.1761994603124
12.8837084278976
12.8837084278976
12.6005673762733
12.6005673762733
12.3381882773478
12.3381882773478
12.0991191309726
12.0991191309726
11.8785860720542
11.8785860720542
11.6695859881480
11.6695859881480
11.4602058202500
11.4602058202500
11.2504979714055
11.2504979714055
11.0431267885646
11.0431267885646
10.8324817460111
10.8324817460111
10.6136941354751
10.6136941354751
10.3947214867973
10.3947214867973
10.1865779852837
10.1865779852837
9.99444188715822
9.99444188715822
9.81602721527970
9.81602721527970
9.65329396113482
9.65329396113482
9.50588823380303
9.50588823380303
9.36838015540714
9.36838015540714
9.24032383581564
9.24032383581564
9.12437065514684
9.12437065514684
9.01705562978505
9.01705562978505
8.91161470782955
8.91161470782955
8.80617114720504
8.80617114720504
8.69804323452851
8.69804323452851
8.58411774567240
8.58411774567240
8.46264793956419
8.46264793956419
8.33568899648532
8.33568899648532
8.20451050514353
8.20451050514353
8.07234502874246
8.07234502874246
7.94254869085186
7.94254869085186
7.81682508239410
7.81682508239410
7.69711293821620
7.69711293821620
7.58494502587529
7.58494502587529
7.48313930747371
7.48313930747371
7.39063502416222
7.39063502416222
7.30291863253269
7.30291863253269
7.22059906398767
7.22059906398767
7.14244951921950
7.14244951921950
7.06764186645698
7.06764186645698
6.99512828157432
6.99512828157432
6.92543087091374
6.92543087091374
6.85988792388487
6.85988792388487
6.79677245241148
6.79677245241148
6.73340169789948
6.73340169789948
6.67439980005969
6.67439980005969
6.62053221624675
6.62053221624675
6.57924274884235
6.57924274884235
6.55231520655180
6.55231520655180
6.53629521380206
6.53629521380206
6.53125486599108
6.53125486599108
6.53909701544208
6.53909701544208
6.56033362889917
6.56033362889917
6.59434531045396
6.59434531045396
6.63708477426673
6.63708477426673
6.68878175167137
6.68878175167137
6.75089547521881
6.75089547521881
6.82345356494200
6.82345356494200
6.90434572125593
6.90434572125593
6.99027882625387
6.99027882625387
7.07833458840100
7.07833458840100
7.16588425663177
7.16588425663177
7.25341202342737
7.25341202342737
7.34263132481235
7.34263132481235
7.43395712047665
7.43395712047665
7.52354722444328
7.52354722444328
7.60863437464821
7.60863437464821
7.68800344909381
7.68800344909381
7.76189800457666
7.76189800457666
7.83351216060164
7.83351216060164
7.90151546236150
7.90151546236150
7.96677246364571
7.96677246364571
8.02567457049191
8.02567457049191
8.07555211026042
8.07555211026042
8.11746448362827
8.11746448362827
8.14902308469187
8.14902308469187
8.17165718536307
8.17165718536307
8.18930708227084
8.18930708227084
8.20704574207145
8.20704574207145
8.22680691885397
8.22680691885397
8.24653631758044
8.24653631758044
8.26395781497070
8.26395781497070
8.27756678049108
8.27756678049108
8.28598145295556
8.28598145295556
8.28951356100893
8.28951356100893
8.29055264461040
8.29055264461040
8.29067349632910
8.29067349632910
8.29223474523574
8.29223474523574
8.29585315849116
8.29585315849116
8.30035493283021
8.30035493283021
8.30285205771732
8.30285205771732
8.30122661580812
8.30122661580812
8.29227768195226
8.29227768195226
8.27628171570543
8.27628171570543
8.25644571785694
8.25644571785694
8.23279304820045
8.23279304820045
8.20405668434570
8.20405668434570
8.17052573969564
8.17052573969564
8.13465123170273
8.13465123170273
8.09802341173977
8.09802341173977
8.05896975527099
8.05896975527099
8.01370624859282
8.01370624859282
7.96274577806461
7.96274577806461
7.90758187779804
7.90758187779804
7.84868711818204
7.84868711818204
7.78783178473867
7.78783178473867
7.72367940334155
7.72367940334155
7.65329487685770
7.65329487685770
7.57845764153222
7.57845764153222
7.50152881577811
7.50152881577811
7.42610136060423
7.42610136060423
7.35872372342499
7.35872372342499
7.30184653738389
7.30184653738389
7.25609783530099
7.25609783530099
7.22130817627106
7.22130817627106
7.20267024054122
7.20267024054122
7.20765146015013
7.20765146015013
7.23639376831675
7.23639376831675
7.28933923446619
7.28933923446619
7.36316737078436
7.36316737078436
7.45411818381266
7.45411818381266
7.55954647365876
7.55954647365876
7.67849900567983
7.67849900567983
7.81003357125774
7.81003357125774
7.95378791426327
7.95378791426327
8.10865785318211
8.10865785318211
8.27349495625984
8.27349495625984
8.44366200288599
8.44366200288599
8.61866598642999
8.61866598642999
8.80702756544431
8.80702756544431
9.00754567236119
9.00754567236119
9.22012696798827
9.22012696798827
9.44651552980604
9.44651552980604
9.68032953952704
9.68032953952704
9.92028735199600
9.92028735199600
10.1632727415820
10.1632727415820
10.4073924411332
10.4073924411332
10.6556423314701
10.6556423314701
10.9070236699097
10.9070236699097
11.1641165156568
11.1641165156568
11.4225194924534
11.4225194924534
11.6866010840701
11.6866010840701
11.9574721978458
11.9574721978458
12.2331066097527
12.2331066097527
12.5171389784404
12.5171389784404
12.8077040130728
12.8077040130728
13.0999503677562
13.0999503677562
13.3891525142440
13.3891525142440
13.6734895848765
13.6734895848765
13.9481149894745
13.9481149894745
14.2151175238758
14.2151175238758
14.4773571073889
14.4773571073889
14.7339035908776
14.7339035908776
14.9799932421280
14.9799932421280
15.2133430219115
15.2133430219115
15.4351149664522
15.4351149664522
15.6420445724055
15.6420445724055
15.8300669660398
15.8300669660398
15.9983526853646
15.9983526853646
16.1460889938745
16.1460889938745
16.2706284716559
16.2706284716559
16.3678382265343
16.3678382265343
16.4340143590807
16.4340143590807
16.4668554801479
16.4668554801479
16.4665928877729
16.4665928877729
16.4344137747573
16.4344137747573
16.3707124845423
16.3707124845423
16.2754823580535
16.2754823580535
16.1485585048284
16.1485585048284
15.9902716893912
15.9902716893912
15.8033042813347
15.8033042813347
15.5898332998744
15.5898332998744
15.3568317306343
15.3568317306343
15.1109784913962
15.1109784913962
14.8575491936260
14.8575491936260
14.5999442396433
14.5999442396433
14.3311579258325
14.3311579258325
14.0492924399998
14.0492924399998
13.7602060239155
13.7602060239155
13.4698015951728
13.4698015951728
13.1761994603124
13.1761994603124
12.8837084278976
12.8837084278976
12.6005673762733
12.6005673762733
12.3381882773478
12.3381882773478
12.0991191309726
12.0991191309726
11.8785860720542
11.8785860720542
11.6695859881480
11.6695859881480
11.4602058202500
11.4602058202500
11.2504979714055
11.2504979714055
11.0431267885646
11.0431267885646
10.8324817460111
10.8324817460111
10.6136941354751
10.6136941354751
10.3947214867973
10.3947214867973
10.1865779852837
10.1865779852837
9.99444188715822
9.99444188715822
9.81602721527970
9.81602721527970
9.65329396113482
9.65329396113482
9.50588823380303
9.50588823380303
9.36838015540714
9.36838015540714
9.24032383581564
9.24032383581564
9.12437065514684
9.12437065514684
9.01705562978505
9.01705562978505
8.91161470782955
8.91161470782955
8.80617114720504
8.80617114720504
8.69804323452851
8.69804323452851
8.58411774567240
8.58411774567240
8.46264793956419
8.46264793956419
8.33568899648532
8.33568899648532
8.20451050514353
8.20451050514353
8.07234502874246
8.07234502874246
7.94254869085186
7.94254869085186
7.81682508239410
7.81682508239410
7.69711293821620
7.69711293821620
7.58494502587529
7.58494502587529
7.48313930747371
7.48313930747371
7.39063502416222
7.39063502416222
7.30291863253269
7.30291863253269
7.22059906398767
7.22059906398767
7.14244951921950
7.14244951921950
7.06764186645698
7.06764186645698
6.99512828157432
6.99512828157432
6.92543087091374
6.92543087091374
6.85988792388487
6.85988792388487
6.79677245241148
6.79677245241148
6.73340169789948
6.73340169789948
6.67439980005969
6.67439980005969
6.62053221624675
6.62053221624675
6.57924274884235
6.57924274884235
6.55231520655180
6.55231520655180
6.53629521380206
6.53629521380206
6.53125486599108
6.53125486599108
6.53909701544208
6.53909701544208
6.56033362889917
6.56033362889917
6.59434531045396
6.59434531045396
6.63708477426673
6.63708477426673
6.68878175167137
6.68878175167137
6.75089547521881
6.75089547521881
6.82345356494200
6.82345356494200
6.90434572125593
6.90434572125593
6.99027882625387
6.99027882625387
7.07833458840100
7.07833458840100
7.16588425663177
7.16588425663177
7.25341202342737
7.25341202342737
7.34263132481235
7.34263132481235
7.43395712047665
7.43395712047665
7.52354722444328
7.52354722444328
7.60863437464821
7.60863437464821
7.68800344909381
7.68800344909381
7.76189800457666
7.76189800457666
7.83351216060164
7.83351216060164
7.90151546236150
7.90151546236150
7.96677246364571
7.96677246364571
8.02567457049191
8.02567457049191
8.07555211026042
8.07555211026042
8.11746448362827
8.11746448362827
8.14902308469187
8.14902308469187
8.17165718536307
8.17165718536307
8.18930708227084
8.18930708227084
8.20704574207145
8.20704574207145
8.22680691885397
8.22680691885397
8.24653631758044
8.24653631758044
8.26395781497070
8.26395781497070
8.27756678049108
8.27756678049108
8.28598145295556
8.28598145295556
8.28951356100893
8.28951356100893
8.29055264461040
8.29055264461040
8.29067349632910
8.29067349632910
8.29223474523574
8.29223474523574
8.29585315849116
8.29585315849116
8.30035493283021
8.30035493283021
8.30285205771732
8.30285205771732
8.30122661580812
8.30122661580812
8.29227768195226
8.29227768195226
8.27628171570543
8.27628171570543
8.25644571785694
8.25644571785694
8.23279304820045
8.23279304820045
8.20405668434570
8.20405668434570
8.17052573969564
8.17052573969564
8.13465123170273
8.13465123170273
8.09802341173977
8.09802341173977
8.05896975527099
8.05896975527099
8.01370624859282
8.01370624859282
7.96274577806461
7.96274577806461
7.90758187779804
7.90758187779804
7.84868711818204
7.84868711818204
7.78783178473867
7.78783178473867
7.72367940334155
7.72367940334155
7.65329487685770
7.65329487685770
7.57845764153222
7.57845764153222
7.50152881577811
7.50152881577811
7.42610136060423
7.42610136060423
7.35872372342499
7.35872372342499
7.30184653738389
7.30184653738389
7.25609783530099
7.25609783530099
7.22130817627106
7.22130817627106
7.20267024054122
7.20267024054122
7.20765146015013
7.20765146015013
7.23639376831675
7.23639376831675
7.28933923446619
7.28933923446619
7.36316737078436
7.36316737078436
7.45411818381266
7.45411818381266
7.55954647365876
7.55954647365876
7.67849900567983
7.67849900567983
7.81003357125774
7.81003357125774
7.95378791426327
7.95378791426327
8.10865785318211
8.10865785318211
8.27349495625984
8.27349495625984
8.44366200288599
8.44366200288599
8.61866598642999
8.61866598642999
8.80702756544431
8.80702756544431
9.00754567236119
9.00754567236119
9.22012696798827
9.22012696798827
9.44651552980604
9.44651552980604
9.68032953952704
9.68032953952704
9.92028735199600
9.92028735199600
10.1632727415820
10.1632727415820
10.4073924411332
10.4073924411332
10.6556423314701
10.6556423314701
10.9070236699097
10.9070236699097
11.1641165156568
11.1641165156568
11.4225194924534
11.4225194924534
11.6866010840701
11.6866010840701
11.9574721978458
11.9574721978458
12.2331066097527
12.2331066097527
12.5171389784404
12.5171389784404
12.8077040130728
12.8077040130728
13.0999503677562
13.0999503677562
13.3891525142440
13.3891525142440
13.6734895848765
13.6734895848765
13.9481149894745
13.9481149894745
14.2151175238758
14.2151175238758
14.4773571073889
14.4773571073889
14.7339035908776
14.7339035908776
14.9799932421280
14.9799932421280
15.2133430219115
15.2133430219115
15.4351149664522
15.4351149664522
15.6420445724055
15.6420445724055
15.8300669660398
15.8300669660398
15.9983526853646
15.9983526853646
16.1460889938745
16.1460889938745
16.2706284716559
16.2706284716559
16.3678382265343
16.3678382265343
16.4340143590807
16.4340143590807
16.4668554801479
16.4668554801479
16.4245461499427
16.4245461499427
16.3949319276481
16.3949319276481
16.3346400699142
16.3346400699142
16.2439884388079
16.2439884388079
16.1217471964131
16.1217471964131
15.9680645409412
15.9680645409412
15.7844560101750
15.7844560101750
15.5741230158815
15.5741230158815
15.3440057183540
15.3440057183540
15.0996200452554
15.0996200452554
14.8479271349727
14.8479271349727
14.5937428253698
14.5937428253698
14.3312549176633
14.3312549176633
14.0555579539573
14.0555579539573
13.7735959565278
13.7735959565278
13.4889231299097
13.4889231299097
13.2020099581360
13.2020099581360
12.9159791068827
12.9159791068827
12.6372308027980
12.6372308027980
12.3769730555679
12.3769730555679
12.1398414172330
12.1398414172330
11.9205718883075
11.9205718883075
11.7153908417583
11.7153908417583
11.5089591813006
11.5089591813006
11.2967977910252
11.2967977910252
11.0824568206159
11.0824568206159
10.8639619352283
10.8639619352283
10.6389483034033
10.6389483034033
10.4129496821278
10.4129496821278
10.1972146847935
10.1972146847935
10.0001640327360
10.0001640327360
9.82032890615464
9.82032890615464
9.65909391475627
9.65909391475627
9.51762054249471
9.51762054249471
9.38657588932917
9.38657588932917
9.26649988782094
9.26649988782094
9.15861561447535
9.15861561447535
9.05768140998322
9.05768140998322
8.95998785282835
8.95998785282835
8.86185717632552
8.86185717632552
8.75977864835218
8.75977864835218
8.65065753524830
8.65065753524830
8.53327733408433
8.53327733408433
8.40873519086129
8.40873519086129
8.27841497932252
8.27841497932252
8.14403196565914
8.14403196565914
8.00848212899553
8.00848212899553
7.87558772784872
7.87558772784872
7.74781993960660
7.74781993960660
7.62548252881620
7.62548252881620
7.51045540908349
7.51045540908349
7.40346200217438
7.40346200217438
7.30348397792315
7.30348397792315
7.20914225297691
7.20914225297691
7.11786705696720
7.11786705696720
7.02917039009439
7.02917039009439
6.94037923051216
6.94037923051216
6.85325547022613
6.85325547022613
6.77237162811423
6.77237162811423
6.69880600727751
6.69880600727751
6.62881449533301
6.62881449533301
6.56529870276522
6.56529870276522
6.51146270238464
6.51146270238464
6.47203709441438
6.47203709441438
6.44944557523429
6.44944557523429
6.44153870320680
6.44153870320680
6.44618813176374
6.44618813176374
6.46569083356336
6.46569083356336
6.49990878342284
6.49990878342284
6.54925993303555
6.54925993303555
6.61022690639286
6.61022690639286
6.68125991577249
6.68125991577249
6.76178746113651
6.76178746113651
6.85135823334184
6.85135823334184
6.94478123704554
6.94478123704554
7.04007727259302
7.04007727259302
7.13452914677019
7.13452914677019
7.23077850518909
7.23077850518909
7.32942005037205
7.32942005037205
7.43079002080145
7.43079002080145
7.53151569635539
7.53151569635539
7.62869216670410
7.62869216670410
7.72029365477534
7.72029365477534
7.80654391988885
7.80654391988885
7.88887341515439
7.88887341515439
7.96885547178068
7.96885547178068
8.04815029258388
8.04815029258388
8.12351726660687
8.12351726660687
8.19180549716274
8.19180549716274
8.25236370755160
8.25236370755160
8.30401027674747
8.30401027674747
8.34595229643823
8.34595229643823
8.38017641989787
8.38017641989787
8.41342354323017
8.41342354323017
8.44757285603621
8.44757285603621
8.48083900919074
8.48083900919074
8.51098909669202
8.51098909669202
8.53618135002367
8.53618135002367
8.55505245625868
8.55505245625868
8.56701387299905
8.56701387299905
8.57298243310570
8.57298243310570
8.57672879834823
8.57672879834823
8.58088891457001
8.58088891457001
8.58549041206598
8.58549041206598
8.58902469218034
8.58902469218034
8.59082947450945
8.59082947450945
8.58960537427912
8.58960537427912
8.58202325735916
8.58202325735916
8.56596602613680
8.56596602613680
8.54018347674040
8.54018347674040
8.50674222608866
8.50674222608866
8.46897199138703
8.46897199138703
8.42564920820561
8.42564920820561
8.37823544910231
8.37823544910231
8.32609512248357
8.32609512248357
8.27140265283034
8.27140265283034
8.21645457903298
8.21645457903298
8.15817069581985
8.15817069581985
8.09520749183807
8.09520749183807
8.02706781656644
8.02706781656644
7.95380325590289
7.95380325590289
7.87742564839006
7.87742564839006
7.79933921934618
7.79933921934618
7.71741824042835
7.71741824042835
7.63064738088125
7.63064738088125
7.53960764837305
7.53960764837305
7.44845014550444
7.44845014550444
7.36253771732084
7.36253771732084
7.28904465033657
7.28904465033657
7.22592349502840
7.22592349502840
7.17275796341504
7.17275796341504
7.13400627008984
7.13400627008984
7.11804551012105
7.11804551012105
7.12795355742484
7.12795355742484
7.16553989296662
7.16553989296662
7.22794662325142
7.22794662325142
7.31129405095725
7.31129405095725
7.41252406071596
7.41252406071596
7.53240840692676
7.53240840692676
7.66775063153831
7.66775063153831
7.81429542014983
7.81429542014983
7.97289888680008
7.97289888680008
8.14173617767730
8.14173617767730
8.31840863045124
8.31840863045124
8.50181839976479
8.50181839976479
8.69953287536800
8.69953287536800
8.91138131704212
8.91138131704212
9.13621062307924
9.13621062307924
9.37471821539923
9.37471821539923
9.62373622277052
9.62373622277052
9.88210625998226
9.88210625998226
10.1404638514598
10.1404638514598
10.3949361834719
10.3949361834719
10.6501724993804
10.6501724993804
10.9097896992706
10.9097896992706
11.1733993141033
11.1733993141033
11.4396112592968
11.4396112592968
11.7128679740568
11.7128679740568
11.9897905662091
11.9897905662091
12.2741594593817
12.2741594593817
12.5650531975514
12.5650531975514
12.8665665666886
12.8665665666886
13.1703425605331
13.1703425605331
13.4664206129993
13.4664206129993
13.7506343646978
13.7506343646978
14.0228094360808
14.0228094360808
14.2851383641809
14.2851383641809
14.5404792641316
14.5404792641316
14.7850318241098
14.7850318241098
15.0167124620828
15.0167124620828
15.2347084905243
15.2347084905243
15.4420585972130
15.4420585972130
15.6361367943558
15.6361367943558
15.8133804955333
15.8133804955333
15.9729579943667
15.9729579943667
16.1127886245727
16.1127886245727
16.2309891087662
16.2309891087662
16.3245794201362
16.3245794201362
16.3894404232215
16.3894404232215
16.4229230032141
16.4229230032141
16.4245461499427
16.4245461499427
16.3949319276481
16.3949319276481
16.3346400699142
16.3346400699142
16.2439884388079
16.2439884388079
16.1217471964131
16.1217471964131
15.9680645409412
15.9680645409412
15.7844560101750
15.7844560101750
15.5741230158815
15.5741230158815
15.3440057183540
15.3440057183540
15.0996200452554
15.0996200452554
14.8479271349727
14.8479271349727
14.5937428253698
14.5937428253698
14.3312549176633
14.3312549176633
14.0555579539573
14.0555579539573
13.7735959565278
13.7735959565278
13.4889231299097
13.4889231299097
13.2020099581360
13.2020099581360
12.9159791068827
12.9159791068827
12.6372308027980
12.6372308027980
12.3769730555679
12.3769730555679
12.1398414172330
12.1398414172330
11.9205718883075
11.9205718883075
11.7153908417583
11.7153908417583
11.5089591813006
11.5089591813006
11.2967977910252
11.2967977910252
11.0824568206159
11.0824568206159
10.8639619352283
10.8639619352283
10.6389483034033
10.6389483034033
10.4129496821278
10.4129496821278
10.1972146847935
10.1972146847935
10.0001640327360
10.0001640327360
9.82032890615464
9.82032890615464
9.65909391475627
9.65909391475627
9.51762054249471
9.51762054249471
9.38657588932917
9.38657588932917
9.26649988782094
9.26649988782094
9.15861561447535
9.15861561447535
9.05768140998322
9.05768140998322
8.95998785282835
8.95998785282835
8.86185717632552
8.86185717632552
8.75977864835218
8.75977864835218
8.65065753524830
8.65065753524830
8.53327733408433
8.53327733408433
8.40873519086129
8.40873519086129
8.27841497932252
8.27841497932252
8.14403196565914
8.14403196565914
8.00848212899553
8.00848212899553
7.87558772784872
7.87558772784872
7.74781993960660
7.74781993960660
7.62548252881620
7.62548252881620
7.51045540908349
7.51045540908349
7.40346200217438
7.40346200217438
7.30348397792315
7.30348397792315
7.20914225297691
7.20914225297691
7.11786705696720
7.11786705696720
7.02917039009439
7.02917039009439
6.94037923051216
6.94037923051216
6.85325547022613
6.85325547022613
6.77237162811423
6.77237162811423
6.69880600727751
6.69880600727751
6.62881449533301
6.62881449533301
6.56529870276522
6.56529870276522
6.51146270238464
6.51146270238464
6.47203709441438
6.47203709441438
6.44944557523429
6.44944557523429
6.44153870320680
6.44153870320680
6.44618813176374
6.44618813176374
6.46569083356336
6.46569083356336
6.49990878342284
6.49990878342284
6.54925993303555
6.54925993303555
6.61022690639286
6.61022690639286
6.68125991577249
6.68125991577249
6.76178746113651
6.76178746113651
6.85135823334184
6.85135823334184
6.94478123704554
6.94478123704554
7.04007727259302
7.04007727259302
7.13452914677019
7.13452914677019
7.23077850518909
7.23077850518909
7.32942005037205
7.32942005037205
7.43079002080145
7.43079002080145
7.53151569635539
7.53151569635539
7.62869216670410
7.62869216670410
7.72029365477534
7.72029365477534
7.80654391988885
7.80654391988885
7.88887341515439
7.88887341515439
7.96885547178068
7.96885547178068
8.04815029258388
8.04815029258388
8.12351726660687
8.12351726660687
8.19180549716274
8.19180549716274
8.25236370755160
8.25236370755160
8.30401027674747
8.30401027674747
8.34595229643823
8.34595229643823
8.38017641989787
8.38017641989787
8.41342354323017
8.41342354323017
8.44757285603621
8.44757285603621
8.48083900919074
8.48083900919074
8.51098909669202
8.51098909669202
8.53618135002367
8.53618135002367
8.55505245625868
8.55505245625868
8.56701387299905
8.56701387299905
8.57298243310570
8.57298243310570
8.57672879834823
8.57672879834823
8.58088891457001
8.58088891457001
8.58549041206598
8.58549041206598
8.58902469218034
8.58902469218034
8.59082947450945
8.59082947450945
8.58960537427912
8.58960537427912
8.58202325735916
8.58202325735916
8.56596602613680
8.56596602613680
8.54018347674040
8.54018347674040
8.50674222608866
8.50674222608866
8.46897199138703
8.46897199138703
8.42564920820561
8.42564920820561
8.37823544910231
8.37823544910231
8.32609512248357
8.32609512248357
8.27140265283034
8.27140265283034
8.21645457903298
8.21645457903298
8.15817069581985
8.15817069581985
8.09520749183807
8.09520749183807
8.02706781656644
8.02706781656644
7.95380325590289
7.95380325590289
7.87742564839006
7.87742564839006
7.79933921934618
7.79933921934618
7.71741824042835
7.71741824042835
7.63064738088125
7.63064738088125
7.53960764837305
7.53960764837305
7.44845014550444
7.44845014550444
7.36253771732084
7.36253771732084
7.28904465033657
7.28904465033657
7.22592349502840
7.22592349502840
7.17275796341504
7.17275796341504
7.13400627008984
7.13400627008984
7.11804551012105
7.11804551012105
7.12795355742484
7.12795355742484
7.16553989296662
7.16553989296662
7.22794662325142
7.22794662325142
7.31129405095725
7.31129405095725
7.41252406071596
7.41252406071596
7.53240840692676
7.53240840692676
7.66775063153831
7.66775063153831
7.81429542014983
7.81429542014983
7.97289888680008
7.97289888680008
8.14173617767730
8.14173617767730
8.31840863045124
8.31840863045124
8.50181839976479
8.50181839976479
8.69953287536800
8.69953287536800
8.91138131704212
8.91138131704212
9.13621062307924
9.13621062307924
9.37471821539923
9.37471821539923
9.62373622277052
9.62373622277052
9.88210625998226
9.88210625998226
10.1404638514598
10.1404638514598
10.3949361834719
10.3949361834719
10.6501724993804
10.6501724993804
10.9097896992706
10.9097896992706
11.1733993141033
11.1733993141033
11.4396112592968
11.4396112592968
11.7128679740568
11.7128679740568
11.9897905662091
11.9897905662091
12.2741594593817
12.2741594593817
12.5650531975514
12.5650531975514
12.8665665666886
12.8665665666886
13.1703425605331
13.1703425605331
13.4664206129993
13.4664206129993
13.7506343646978
13.7506343646978
14.0228094360808
14.0228094360808
14.2851383641809
14.2851383641809
14.5404792641316
14.5404792641316
14.7850318241098
14.7850318241098
15.0167124620828
15.0167124620828
15.2347084905243
15.2347084905243
15.4420585972130
15.4420585972130
15.6361367943558
15.6361367943558
15.8133804955333
15.8133804955333
15.9729579943667
15.9729579943667
16.1127886245727
16.1127886245727
16.2309891087662
16.2309891087662
16.3245794201362
16.3245794201362
16.3894404232215
16.3894404232215
16.4229230032141
16.4229230032141
16.3787628851459
16.3787628851459
16.3515924006463
16.3515924006463
16.2950710819774
16.2950710819774
16.2088783330221
16.2088783330221
16.0918387753130
16.0918387753130
15.9428789556376
15.9428789556376
15.7630999530789
15.7630999530789
15.5573481862443
15.5573481862443
15.3300956202091
15.3300956202091
15.0875919824680
15.0875919824680
14.8377452619594
14.8377452619594
14.5850763411946
14.5850763411946
14.3266607774416
14.3266607774416
14.0592629689209
14.0592629689209
13.7855858059670
13.7855858059670
13.5065533417824
13.5065533417824
13.2249658728577
13.2249658728577
12.9461059376748
12.9461059376748
12.6757432072294
12.6757432072294
12.4205836339465
12.4205836339465
12.1857583061460
12.1857583061460
11.9674927355105
11.9674927355105
11.7631254915654
11.7631254915654
11.5582351872171
11.5582351872171
11.3460341693075
11.3460341693075
11.1271871186031
11.1271871186031
10.9024748161160
10.9024748161160
10.6735616432306
10.6735616432306
10.4424669407196
10.4424669407196
10.2194472250187
10.2194472250187
10.0121609804246
10.0121609804246
9.82608095511429
9.82608095511429
9.66705489525132
9.66705489525132
9.53022126188777
9.53022126188777
9.40509313866620
9.40509313866620
9.29172299148945
9.29172299148945
9.19001817155773
9.19001817155773
9.09624417483316
9.09624417483316
9.00551275102942
9.00551275102942
8.91365994658662
8.91365994658662
8.81611605882059
8.81611605882059
8.71094094657455
8.71094094657455
8.59676031480083
8.59676031480083
8.47488499658793
8.47488499658793
8.34694712166917
8.34694712166917
8.21284145452479
8.21284145452479
8.07500755553397
8.07500755553397
7.93761523273413
7.93761523273413
7.80347279037867
7.80347279037867
7.67285559167283
7.67285559167283
7.54650405781321
7.54650405781321
7.42614471571894
7.42614471571894
7.31219276106530
7.31219276106530
7.20447956221390
7.20447956221390
7.09949682826792
7.09949682826792
6.99643768953706
6.99643768953706
6.89365276911672
6.89365276911672
6.79367259347611
6.79367259347611
6.70088508447149
6.70088508447149
6.61979145036175
6.61979145036175
6.54596221196677
6.54596221196677
6.47972079568310
6.47972079568310
6.42788362490413
6.42788362490413
6.39319590121388
6.39319590121388
6.37618330411880
6.37618330411880
6.38116224561547
6.38116224561547
6.40119100150514
6.40119100150514
6.43542590950315
6.43542590950315
6.48649269539956
6.48649269539956
6.55277979431195
6.55277979431195
6.63052429177722
6.63052429177722
6.71659582246284
6.71659582246284
6.81036294271043
6.81036294271043
6.91341452352169
6.91341452352169
7.01784397070510
7.01784397070510
7.11973177327851
7.11973177327851
7.22026574250856
7.22026574250856
7.32364444525616
7.32364444525616
7.42964040163333
7.42964040163333
7.53799255940397
7.53799255940397
7.64557986833984
7.64557986833984
7.75008371455812
7.75008371455812
7.85055765239307
7.85055765239307
7.94660678152120
7.94660678152120
8.03984875165202
8.03984875165202
8.13168345610166
8.13168345610166
8.22036231043283
8.22036231043283
8.30275234684780
8.30275234684780
8.37854110349281
8.37854110349281
8.44592127519359
8.44592127519359
8.50546537707317
8.50546537707317
8.55504353641267
8.55504353641267
8.60100025115568
8.60100025115568
8.64911440681308
8.64911440681308
8.69692888729424
8.69692888729424
8.74104985757177
8.74104985757177
8.77921529700137
8.77921529700137
8.81001987468154
8.81001987468154
8.83230049215199
8.83230049215199
8.84785888700367
8.84785888700367
8.86167067305848
8.86167067305848
8.87472184300034
8.87472184300034
8.88666740371039
8.88666740371039
8.89692536018135
8.89692536018135
8.90366264149848
8.90366264149848
8.90432422563596
8.90432422563596
8.89824884588365
8.89824884588365
8.88316015682140
8.88316015682140
8.85709443073727
8.85709443073727
8.81885624577012
8.81885624577012
8.76924321487957
8.76924321487957
8.71220649832979
8.71220649832979
8.65012274883113
8.65012274883113
8.58364189152290
8.58364189152290
8.51464785954880
8.51464785954880
8.44315910571879
8.44315910571879
8.37128317572667
8.37128317572667
8.29841254269815
8.29841254269815
8.22203279335176
8.22203279335176
8.14194598960474
8.14194598960474
8.05569382371451
8.05569382371451
7.96462381894062
7.96462381894062
7.87001390061188
7.87001390061188
7.77371888279447
7.77371888279447
7.67446330329394
7.67446330329394
7.57173048832597
7.57173048832597
7.46584739721384
7.46584739721384
7.36438279681769
7.36438279681769
7.27325500125920
7.27325500125920
7.19207082172567
7.19207082172567
7.12072436342899
7.12072436342899
7.06292763884799
7.06292763884799
7.02564832480283
7.02564832480283
7.01555760404899
7.01555760404899
7.03839979419952
7.03839979419952
7.09047857441081
7.09047857441081
7.16686858480981
7.16686858480981
7.26627935128098
7.26627935128098
7.38784395846702
7.38784395846702
7.52607365215730
7.52607365215730
7.67420518526872
7.67420518526872
7.83593388480693
7.83593388480693
8.00837617295395
8.00837617295395
8.19007635463337
8.19007635463337
8.38078461324416
8.38078461324416
8.58875115163163
8.58875115163163
8.81223992124199
8.81223992124199
9.04914100700051
9.04914100700051
9.30123142582221
9.30123142582221
9.56747207344465
9.56747207344465
9.84246556782034
9.84246556782034
10.1157253015168
10.1157253015168
10.3825131773938
10.3825131773938
10.6449566965486
10.6449566965486
10.9124621141158
10.9124621141158
11.1830184053335
11.1830184053335
11.4575548580181
11.4575548580181
11.7389829221522
11.7389829221522
12.0224755945988
12.0224755945988
12.3132687749633
12.3132687749633
12.6142727341864
12.6142727341864
12.9270102008535
12.9270102008535
13.2431020263717
13.2431020263717
13.5488930301098
13.5488930301098
13.8357475147989
13.8357475147989
14.1050302451868
14.1050302451868
14.3617150890060
14.3617150890060
14.6079550561307
14.6079550561307
14.8392001018609
14.8392001018609
15.0562274785558
15.0562274785558
15.2601937792100
15.2601937792100
15.4527813507181
15.4527813507181
15.6321734574176
15.6321734574176
15.7968710158382
15.7968710158382
15.9465155575941
15.9465155575941
16.0779174092071
16.0779174092071
16.1893229054154
16.1893229054154
16.2786192560577
16.2786192560577
16.3416350732047
16.3416350732047
16.3754627185792
16.3754627185792
16.3787628851459
16.3787628851459
16.3515924006463
16.3515924006463
16.2950710819774
16.2950710819774
16.2088783330221
16.2088783330221
16.0918387753130
16.0918387753130
15.9428789556376
15.9428789556376
15.7630999530789
15.7630999530789
15.5573481862443
15.5573481862443
15.3300956202091
15.3300956202091
15.0875919824680
15.0875919824680
14.8377452619594
14.8377452619594
14.5850763411946
14.5850763411946
14.3266607774416
14.3266607774416
14.0592629689209
14.0592629689209
13.7855858059670
13.7855858059670
13.5065533417824
13.5065533417824
13.2249658728577
13.2249658728577
12.9461059376748
12.9461059376748
12.6757432072294
12.6757432072294
12.4205836339465
12.4205836339465
12.1857583061460
12.1857583061460
11.9674927355105
11.9674927355105
11.7631254915654
11.7631254915654
11.5582351872171
11.5582351872171
11.3460341693075
11.3460341693075
11.1271871186031
11.1271871186031
10.9024748161160
10.9024748161160
10.6735616432306
10.6735616432306
10.4424669407196
10.4424669407196
10.2194472250187
10.2194472250187
10.0121609804246
10.0121609804246
9.82608095511429
9.82608095511429
9.66705489525132
9.66705489525132
9.53022126188777
9.53022126188777
9.40509313866620
9.40509313866620
9.29172299148945
9.29172299148945
9.19001817155773
9.19001817155773
9.09624417483316
9.09624417483316
9.00551275102942
9.00551275102942
8.91365994658662
8.91365994658662
8.81611605882059
8.81611605882059
8.71094094657455
8.71094094657455
8.59676031480083
8.59676031480083
8.47488499658793
8.47488499658793
8.34694712166917
8.34694712166917
8.21284145452479
8.21284145452479
8.07500755553397
8.07500755553397
7.93761523273413
7.93761523273413
7.80347279037867
7.80347279037867
7.67285559167283
7.67285559167283
7.54650405781321
7.54650405781321
7.42614471571894
7.42614471571894
7.31219276106530
7.31219276106530
7.20447956221390
7.20447956221390
7.09949682826792
7.09949682826792
6.99643768953706
6.99643768953706
6.89365276911672
6.89365276911672
6.79367259347611
6.79367259347611
6.70088508447149
6.70088508447149
6.61979145036175
6.61979145036175
6.54596221196677
6.54596221196677
6.47972079568310
6.47972079568310
6.42788362490413
6.42788362490413
6.39319590121388
6.39319590121388
6.37618330411880
6.37618330411880
6.38116224561547
6.38116224561547
6.40119100150514
6.40119100150514
6.43542590950315
6.43542590950315
6.48649269539956
6.48649269539956
6.55277979431195
6.55277979431195
6.63052429177722
6.63052429177722
6.71659582246284
6.71659582246284
6.81036294271043
6.81036294271043
6.91341452352169
6.91341452352169
7.01784397070510
7.01784397070510
7.11973177327851
7.11973177327851
7.22026574250856
7.22026574250856
7.32364444525616
7.32364444525616
7.42964040163333
7.42964040163333
7.53799255940397
7.53799255940397
7.64557986833984
7.64557986833984
7.75008371455812
7.75008371455812
7.85055765239307
7.85055765239307
7.94660678152120
7.94660678152120
8.03984875165202
8.03984875165202
8.13168345610166
8.13168345610166
8.22036231043283
8.22036231043283
8.30275234684780
8.30275234684780
8.37854110349281
8.37854110349281
8.44592127519359
8.44592127519359
8.50546537707317
8.50546537707317
8.55504353641267
8.55504353641267
8.60100025115568
8.60100025115568
8.64911440681308
8.64911440681308
8.69692888729424
8.69692888729424
8.74104985757177
8.74104985757177
8.77921529700137
8.77921529700137
8.81001987468154
8.81001987468154
8.83230049215199
8.83230049215199
8.84785888700367
8.84785888700367
8.86167067305848
8.86167067305848
8.87472184300034
8.87472184300034
8.88666740371039
8.88666740371039
8.89692536018135
8.89692536018135
8.90366264149848
8.90366264149848
8.90432422563596
8.90432422563596
8.89824884588365
8.89824884588365
8.88316015682140
8.88316015682140
8.85709443073727
8.85709443073727
8.81885624577012
8.81885624577012
8.76924321487957
8.76924321487957
8.71220649832979
8.71220649832979
8.65012274883113
8.65012274883113
8.58364189152290
8.58364189152290
8.51464785954880
8.51464785954880
8.44315910571879
8.44315910571879
8.37128317572667
8.37128317572667
8.29841254269815
8.29841254269815
8.22203279335176
8.22203279335176
8.14194598960474
8.14194598960474
8.05569382371451
8.05569382371451
7.96462381894062
7.96462381894062
7.87001390061188
7.87001390061188
7.77371888279447
7.77371888279447
7.67446330329394
7.67446330329394
7.57173048832597
7.57173048832597
7.46584739721384
7.46584739721384
7.36438279681769
7.36438279681769
7.27325500125920
7.27325500125920
7.19207082172567
7.19207082172567
7.12072436342899
7.12072436342899
7.06292763884799
7.06292763884799
7.02564832480283
7.02564832480283
7.01555760404899
7.01555760404899
7.03839979419952
7.03839979419952
7.09047857441081
7.09047857441081
7.16686858480981
7.16686858480981
7.26627935128098
7.26627935128098
7.38784395846702
7.38784395846702
7.52607365215730
7.52607365215730
7.67420518526872
7.67420518526872
7.83593388480693
7.83593388480693
8.00837617295395
8.00837617295395
8.19007635463337
8.19007635463337
8.38078461324416
8.38078461324416
8.58875115163163
8.58875115163163
8.81223992124199
8.81223992124199
9.04914100700051
9.04914100700051
9.30123142582221
9.30123142582221
9.56747207344465
9.56747207344465
9.84246556782034
9.84246556782034
10.1157253015168
10.1157253015168
10.3825131773938
10.3825131773938
10.6449566965486
10.6449566965486
10.9124621141158
10.9124621141158
11.1830184053335
11.1830184053335
11.4575548580181
11.4575548580181
11.7389829221522
11.7389829221522
12.0224755945988
12.0224755945988
12.3132687749633
12.3132687749633
12.6142727341864
12.6142727341864
12.9270102008535
12.9270102008535
13.2431020263717
13.2431020263717
13.5488930301098
13.5488930301098
13.8357475147989
13.8357475147989
14.1050302451868
14.1050302451868
14.3617150890060
14.3617150890060
14.6079550561307
14.6079550561307
14.8392001018609
14.8392001018609
15.0562274785558
15.0562274785558
15.2601937792100
15.2601937792100
15.4527813507181
15.4527813507181
15.6321734574176
15.6321734574176
15.7968710158382
15.7968710158382
15.9465155575941
15.9465155575941
16.0779174092071
16.0779174092071
16.1893229054154
16.1893229054154
16.2786192560577
16.2786192560577
16.3416350732047
16.3416350732047
16.3754627185792
16.3754627185792
16.3301126065577
16.3301126065577
16.3058004772070
16.3058004772070
16.2524441127727
16.2524441127727
16.1702398132367
16.1702398132367
16.0576038796162
16.0576038796162
15.9130541712763
15.9130541712763
15.7381805855311
15.7381805855311
15.5379936707753
15.5379936707753
15.3151260943912
15.3151260943912
15.0762045586500
15.0762045586500
14.8281781565130
14.8281781565130
14.5756872670426
14.5756872670426
14.3192952635869
14.3192952635869
14.0584998165985
14.0584998165985
13.7921468814092
13.7921468814092
13.5198051546424
13.5198051546424
13.2443469303633
13.2443469303633
12.9736983507254
12.9736983507254
12.7139574022764
12.7139574022764
12.4665687792042
12.4665687792042
12.2348590739383
12.2348590739383
12.0171157244765
12.0171157244765
11.8116360648698
11.8116360648698
11.6077128747628
11.6077128747628
11.3973541888632
11.3973541888632
11.1771652435095
11.1771652435095
10.9492746066291
10.9492746066291
10.7172441891146
10.7172441891146
10.4822960969159
10.4822960969159
10.2529561033722
10.2529561033722
10.0367209614574
10.0367209614574
9.84314940078778
9.84314940078778
9.68275068356730
9.68275068356730
9.55015175828609
9.55015175828609
9.42882018272877
9.42882018272877
9.31875823217729
9.31875823217729
9.22091212719093
9.22091212719093
9.13339415848402
9.13339415848402
9.04902053419919
9.04902053419919
8.96251074017196
8.96251074017196
8.86819221766214
8.86819221766214
8.76468415019357
8.76468415019357
8.65291892007001
8.65291892007001
8.53349963035234
8.53349963035234
8.40878604285198
8.40878604285198
8.27762047969912
8.27762047969912
8.14047881275932
8.14047881275932
8.00177044401601
8.00177044401601
7.86304212207582
7.86304212207582
7.72577064178164
7.72577064178164
7.59017977304987
7.59017977304987
7.45845022161819
7.45845022161819
7.33168307215004
7.33168307215004
7.20900780097221
7.20900780097221
7.08979413194921
7.08979413194921
6.97236872958466
6.97236872958466
6.85694953805794
6.85694953805794
6.74863498926518
6.74863498926518
6.65053182030909
6.65053182030909
6.56589898506397
6.56589898506397
6.48953492255692
6.48953492255692
6.42204681095072
6.42204681095072
6.37269763754213
6.37269763754213
6.34505966806914
6.34505966806914
6.34108124975642
6.34108124975642
6.36086338394009
6.36086338394009
6.39788002597154
6.39788002597154
6.45203055898559
6.45203055898559
6.52164291826483
6.52164291826483
6.60438181651326
6.60438181651326
6.69563904778976
6.69563904778976
6.79243864618001
6.79243864618001
6.89603239785839
6.89603239785839
7.00744112998916
7.00744112998916
7.11970690441262
7.11970690441262
7.22664918709205
7.22664918709205
7.33407059376080
7.33407059376080
7.44326127778090
7.44326127778090
7.55584174096172
7.55584174096172
7.67014172225373
7.67014172225373
7.78470305856585
7.78470305856585
7.89756889508051
7.89756889508051
8.00502863609597
8.00502863609597
8.11011212967275
8.11011212967275
8.21409728365857
8.21409728365857
8.31443250506065
8.31443250506065
8.40874292552734
8.40874292552734
8.49689267896273
8.49689267896273
8.57722821051183
8.57722821051183
8.65062383852017
8.65062383852017
8.71726595351415
8.71726595351415
8.77672614441416
8.77672614441416
8.83660591600497
8.83660591600497
8.89622289871777
8.89622289871777
8.95416389361298
8.95416389361298
9.00772738030178
9.00772738030178
9.05303251394004
9.05303251394004
9.08828250769906
9.08828250769906
9.11860835996963
9.11860835996963
9.14532422050584
9.14532422050584
9.17028903597267
9.17028903597267
9.19496111568173
9.19496111568173
9.21689918193595
9.21689918193595
9.23330679047802
9.23330679047802
9.24150184863438
9.24150184863438
9.24046290581417
9.24046290581417
9.22842394479599
9.22842394479599
9.20386063398604
9.20386063398604
9.16694750229950
9.16694750229950
9.11694936285940
9.11694936285940
9.05208752056954
9.05208752056954
8.97514248919373
8.97514248919373
8.89041361965764
8.89041361965764
8.80019844125842
8.80019844125842
8.70715823381536
8.70715823381536
8.61440709548820
8.61440709548820
8.52328655844215
8.52328655844215
8.43489550876965
8.43489550876965
8.34447988973992
8.34447988973992
8.25118671794320
8.25118671794320
8.15331603588283
8.15331603588283
8.04897956217621
8.04897956217621
7.93910517612923
7.93910517612923
7.82601256088773
7.82601256088773
7.71188878155456
7.71188878155456
7.59559245955171
7.59559245955171
7.47672589345146
7.47672589345146
7.36125765105019
7.36125765105019
7.25424616663992
7.25424616663992
7.15533027033027
7.15533027033027
7.06582532958674
7.06582532958674
6.98930242243089
6.98930242243089
6.93228749322963
6.93228749322963
6.90485652969583
6.90485652969583
6.91244141259867
6.91244141259867
6.95357151042646
6.95357151042646
7.02335561820104
7.02335561820104
7.12060595562963
7.12060595562963
7.24353138958402
7.24353138958402
7.38459748072152
7.38459748072152
7.53471249333021
7.53471249333021
7.69914388900379
7.69914388900379
7.87522616161719
7.87522616161719
8.06172764376980
8.06172764376980
8.25988616757653
8.25988616757653
8.47796057392265
8.47796057392265
8.71128672136938
8.71128672136938
8.95915331611640
8.95915331611640
9.22630153264725
9.22630153264725
9.50993092979289
9.50993092979289
9.79994366558327
9.79994366558327
10.0870580571819
10.0870580571819
10.3662927473081
10.3662927473081
10.6410489496695
10.6410489496695
10.9172047292460
10.9172047292460
11.1939423292930
11.1939423292930
11.4757388734943
11.4757388734943
11.7659815936167
11.7659815936167
12.0571411681060
12.0571411681060
12.3551140391560
12.3551140391560
12.6684325311865
12.6684325311865
12.9923495348339
12.9923495348339
13.3171954002525
13.3171954002525
13.6303352676781
13.6303352676781
13.9195604831019
13.9195604831019
14.1870565517157
14.1870565517157
14.4372250101380
14.4372250101380
14.6726516407335
14.6726516407335
14.8915093873341
14.8915093873341
15.0949958992853
15.0949958992853
15.2856348162923
15.2856348162923
15.4649729824367
15.4649729824367
15.6309376398658
15.6309376398658
15.7825099828654
15.7825099828654
15.9201309920190
15.9201309920190
16.0423287245691
16.0423287245691
16.1466580861894
16.1466580861894
16.2308805873397
16.2308805873397
16.2917333062863
16.2917333062863
16.3254415552049
16.3254415552049
16.3301126065577
16.3301126065577
16.3058004772070
16.3058004772070
16.2524441127727
16.2524441127727
16.1702398132367
16.1702398132367
16.0576038796162
16.0576038796162
15.9130541712763
15.9130541712763
15.7381805855311
15.7381805855311
15.5379936707753
15.5379936707753
15.3151260943912
15.3151260943912
15.0762045586500
15.0762045586500
14.8281781565130
14.8281781565130
14.5756872670426
14.5756872670426
14.3192952635869
14.3192952635869
14.0584998165985
14.0584998165985
13.7921468814092
13.7921468814092
13.5198051546424
13.5198051546424
13.2443469303633
13.2443469303633
12.9736983507254
12.9736983507254
12.7139574022764
12.7139574022764
12.4665687792042
12.4665687792042
12.2348590739383
12.2348590739383
12.0171157244765
12.0171157244765
11.8116360648698
11.8116360648698
11.6077128747628
11.6077128747628
11.3973541888632
11.3973541888632
11.1771652435095
11.1771652435095
10.9492746066291
10.9492746066291
10.7172441891146
10.7172441891146
10.4822960969159
10.4822960969159
10.2529561033722
10.2529561033722
10.0367209614574
10.0367209614574
9.84314940078778
9.84314940078778
9.68275068356730
9.68275068356730
9.55015175828609
9.55015175828609
9.42882018272877
9.42882018272877
9.31875823217729
9.31875823217729
9.22091212719093
9.22091212719093
9.13339415848402
9.13339415848402
9.04902053419919
9.04902053419919
8.96251074017196
8.96251074017196
8.86819221766214
8.86819221766214
8.76468415019357
8.76468415019357
8.65291892007001
8.65291892007001
8.53349963035234
8.53349963035234
8.40878604285198
8.40878604285198
8.27762047969912
8.27762047969912
8.14047881275932
8.14047881275932
8.00177044401601
8.00177044401601
7.86304212207582
7.86304212207582
7.72577064178164
7.72577064178164
7.59017977304987
7.59017977304987
7.45845022161819
7.45845022161819
7.33168307215004
7.33168307215004
7.20900780097221
7.20900780097221
7.08979413194921
7.08979413194921
6.97236872958466
6.97236872958466
6.85694953805794
6.85694953805794
6.74863498926518
6.74863498926518
6.65053182030909
6.65053182030909
6.56589898506397
6.56589898506397
6.48953492255692
6.48953492255692
6.42204681095072
6.42204681095072
6.37269763754213
6.37269763754213
6.34505966806914
6.34505966806914
6.34108124975642
6.34108124975642
6.36086338394009
6.36086338394009
6.39788002597154
6.39788002597154
6.45203055898559
6.45203055898559
6.52164291826483
6.52164291826483
6.60438181651326
6.60438181651326
6.69563904778976
6.69563904778976
6.79243864618001
6.79243864618001
6.89603239785839
6.89603239785839
7.00744112998916
7.00744112998916
7.11970690441262
7.11970690441262
7.22664918709205
7.22664918709205
7.33407059376080
7.33407059376080
7.44326127778090
7.44326127778090
7.55584174096172
7.55584174096172
7.67014172225373
7.67014172225373
7.78470305856585
7.78470305856585
7.89756889508051
7.89756889508051
8.00502863609597
8.00502863609597
8.11011212967275
8.11011212967275
8.21409728365857
8.21409728365857
8.31443250506065
8.31443250506065
8.40874292552734
8.40874292552734
8.49689267896273
8.49689267896273
8.57722821051183
8.57722821051183
8.65062383852017
8.65062383852017
8.71726595351415
8.71726595351415
8.77672614441416
8.77672614441416
8.83660591600497
8.83660591600497
8.89622289871777
8.89622289871777
8.95416389361298
8.95416389361298
9.00772738030178
9.00772738030178
9.05303251394004
9.05303251394004
9.08828250769906
9.08828250769906
9.11860835996963
9.11860835996963
9.14532422050584
9.14532422050584
9.17028903597267
9.17028903597267
9.19496111568173
9.19496111568173
9.21689918193595
9.21689918193595
9.23330679047802
9.23330679047802
9.24150184863438
9.24150184863438
9.24046290581417
9.24046290581417
9.22842394479599
9.22842394479599
9.20386063398604
9.20386063398604
9.16694750229950
9.16694750229950
9.11694936285940
9.11694936285940
9.05208752056954
9.05208752056954
8.97514248919373
8.97514248919373
8.89041361965764
8.89041361965764
8.80019844125842
8.80019844125842
8.70715823381536
8.70715823381536
8.61440709548820
8.61440709548820
8.52328655844215
8.52328655844215
8.43489550876965
8.43489550876965
8.34447988973992
8.34447988973992
8.25118671794320
8.25118671794320
8.15331603588283
8.15331603588283
8.04897956217621
8.04897956217621
7.93910517612923
7.93910517612923
7.82601256088773
7.82601256088773
7.71188878155456
7.71188878155456
7.59559245955171
7.59559245955171
7.47672589345146
7.47672589345146
7.36125765105019
7.36125765105019
7.25424616663992
7.25424616663992
7.15533027033027
7.15533027033027
7.06582532958674
7.06582532958674
6.98930242243089
6.98930242243089
6.93228749322963
6.93228749322963
6.90485652969583
6.90485652969583
6.91244141259867
6.91244141259867
6.95357151042646
6.95357151042646
7.02335561820104
7.02335561820104
7.12060595562963
7.12060595562963
7.24353138958402
7.24353138958402
7.38459748072152
7.38459748072152
7.53471249333021
7.53471249333021
7.69914388900379
7.69914388900379
7.87522616161719
7.87522616161719
8.06172764376980
8.06172764376980
8.25988616757653
8.25988616757653
8.47796057392265
8.47796057392265
8.71128672136938
8.71128672136938
8.95915331611640
8.95915331611640
9.22630153264725
9.22630153264725
9.50993092979289
9.50993092979289
9.79994366558327
9.79994366558327
10.0870580571819
10.0870580571819
10.3662927473081
10.3662927473081
10.6410489496695
10.6410489496695
10.9172047292460
10.9172047292460
11.1939423292930
11.1939423292930
11.4757388734943
11.4757388734943
11.7659815936167
11.7659815936167
12.0571411681060
12.0571411681060
12.3551140391560
12.3551140391560
12.6684325311865
12.6684325311865
12.9923495348339
12.9923495348339
13.3171954002525
13.3171954002525
13.6303352676781
13.6303352676781
13.9195604831019
13.9195604831019
14.1870565517157
14.1870565517157
14.4372250101380
14.4372250101380
14.6726516407335
14.6726516407335
14.8915093873341
14.8915093873341
15.0949958992853
15.0949958992853
15.2856348162923
15.2856348162923
15.4649729824367
15.4649729824367
15.6309376398658
15.6309376398658
15.7825099828654
15.7825099828654
15.9201309920190
15.9201309920190
16.0423287245691
16.0423287245691
16.1466580861894
16.1466580861894
16.2308805873397
16.2308805873397
16.2917333062863
16.2917333062863
16.3254415552049
16.3254415552049
16.2798409354964
16.2798409354964
16.2579009048282
16.2579009048282
16.2073517886852
16.2073517886852
16.1278477606545
16.1278477606545
16.0187234609667
16.0187234609667
15.8783439641979
15.8783439641979
15.7086236831405
15.7086236831405
15.5141425063564
15.5141425063564
15.2971134281217
15.2971134281217
15.0631480238840
15.0631480238840
14.8176828328952
14.8176828328952
14.5653963218648
14.5653963218648
14.3105279703329
14.3105279703329
14.0533293931724
14.0533293931724
13.7931892699813
13.7931892699813
13.5273799906315
13.5273799906315
13.2599768613421
13.2599768613421
12.9986222703788
12.9986222703788
12.7507200882539
12.7507200882539
12.5134133431999
12.5134133431999
12.2844778375979
12.2844778375979
12.0678876606114
12.0678876606114
11.8616462505518
11.8616462505518
11.6587870985379
11.6587870985379
11.4511060303093
11.4511060303093
11.2310978086408
11.2310978086408
11.0019768139948
11.0019768139948
10.7688331525895
10.7688331525895
10.5327727563033
10.5327727563033
10.2988486841938
10.2988486841938
10.0770885050055
10.0770885050055
9.87745984243540
9.87745984243540
9.71186948992014
9.71186948992014
9.57815639294641
9.57815639294641
9.46011740414661
9.46011740414661
9.35418955930389
9.35418955930389
9.26028361779682
9.26028361779682
9.17535831953380
9.17535831953380
9.09314066761666
9.09314066761666
9.00943459773124
9.00943459773124
8.91667569393181
8.91667569393181
8.81383517577459
8.81383517577459
8.70350437003280
8.70350437003280
8.58683941597204
8.58683941597204
8.46465991222190
8.46465991222190
8.33663705365445
8.33663705365445
8.20293749959598
8.20293749959598
8.06501026628161
8.06501026628161
7.92403969083033
7.92403969083033
7.78218477106757
7.78218477106757
7.64017389181468
7.64017389181468
7.49929860881845
7.49929860881845
7.36111588804074
7.36111588804074
7.22453523132674
7.22453523132674
7.09061791187648
7.09061791187648
6.96093146197707
6.96093146197707
6.83755267184180
6.83755267184180
6.72209759251691
6.72209759251691
6.62069268279394
6.62069268279394
6.53457599205579
6.53457599205579
6.45841294847190
6.45841294847190
6.39299842417792
6.39299842417792
6.34870111655577
6.34870111655577
6.33515304013945
6.33515304013945
6.34989394411760
6.34989394411760
6.39022956604872
6.39022956604872
6.45173732378157
6.45173732378157
6.52765137780424
6.52765137780424
6.61461827550198
6.61461827550198
6.70926659595189
6.70926659595189
6.80823971670361
6.80823971670361
6.91163247897550
6.91163247897550
7.02155056337330
7.02155056337330
7.13547712347966
7.13547712347966
7.24821396879552
7.24821396879552
7.35963037242533
7.35963037242533
7.47265858552047
7.47265858552047
7.58950872938847
7.58950872938847
7.70880544433313
7.70880544433313
7.82959659521941
7.82959659521941
7.95008068144319
7.95008068144319
8.06678340854900
8.06678340854900
8.18170589744158
8.18170589744158
8.29582949998900
8.29582949998900
8.40681901992124
8.40681901992124
8.51107322334969
8.51107322334969
8.60809105051298
8.60809105051298
8.69875083550482
8.69875083550482
8.78471473546678
8.78471473546678
8.86624120867297
8.86624120867297
8.94212275307874
8.94212275307874
9.01483218981804
9.01483218981804
9.08681973570861
9.08681973570861
9.15699298895764
9.15699298895764
9.22249521584389
9.22249521584389
9.28043730007798
9.28043730007798
9.33138533428299
9.33138533428299
9.37926754047640
9.37926754047640
9.42321797854523
9.42321797854523
9.46463842107103
9.46463842107103
9.50208343917911
9.50208343917911
9.53451981027044
9.53451981027044
9.56031927521910
9.56031927521910
9.57753675142761
9.57753675142761
9.58515687910193
9.58515687910193
9.58156147069952
9.58156147069952
9.56461892191275
9.56461892191275
9.53302543379055
9.53302543379055
9.48595109059538
9.48595109059538
9.42495674635295
9.42495674635295
9.34868278548922
9.34868278548922
9.25621765739097
9.25621765739097
9.15023411451579
9.15023411451579
9.03472367006528
9.03472367006528
8.91391082359175
8.91391082359175
8.79463324023047
8.79463324023047
8.67842265232138
8.67842265232138
8.56790250075230
8.56790250075230
8.46287128749625
8.46287128749625
8.35569108916637
8.35569108916637
8.24509699311900
8.24509699311900
8.12842642648586
8.12842642648586
8.00460709477657
8.00460709477657
7.87597648144543
7.87597648144543
7.74575174698424
7.74575174698424
7.61419808206023
7.61419808206023
7.48210263098281
7.48210263098281
7.35172929348853
7.35172929348853
7.22816826517653
7.22816826517653
7.11339087393476
7.11339087393476
7.00765036767559
7.00765036767559
6.91602737243784
6.91602737243784
6.84490294169447
6.84490294169447
6.80153198173852
6.80153198173852
6.79309946279221
6.79309946279221
6.82231216662760
6.82231216662760
6.88475280424993
6.88475280424993
6.97868242362437
6.97868242362437
7.10114051775629
7.10114051775629
7.24407440998820
7.24407440998820
7.39911960661144
7.39911960661144
7.56636018982103
7.56636018982103
7.74706834034079
7.74706834034079
7.93892137069688
7.93892137069688
8.14317635043898
8.14317635043898
8.36863715680511
8.36863715680511
8.61011225218780
8.61011225218780
8.86770919357759
8.86770919357759
9.14888512974917
9.14888512974917
9.44838363849610
9.44838363849610
9.75292421643089
9.75292421643089
10.0539735800274
10.0539735800274
10.3479687259768
10.3479687259768
10.6354445051163
10.6354445051163
10.9210129051317
10.9210129051317
11.2052195076490
11.2052195076490
11.4951702372964
11.4951702372964
11.7918543469620
11.7918543469620
12.0935122621380
12.0935122621380
12.4037612560742
12.4037612560742
12.7275902244225
12.7275902244225
13.0606402868686
13.0606402868686
13.3901894202438
13.3901894202438
13.7052407605983
13.7052407605983
13.9943051953654
13.9943051953654
14.2592648672369
14.2592648672369
14.5038424506108
14.5038424506108
14.7287215150418
14.7287215150418
14.9365278114473
14.9365278114473
15.1290520098624
15.1290520098624
15.3080520759370
15.3080520759370
15.4750289609255
15.4750289609255
15.6292636283189
15.6292636283189
15.7689301896331
15.7689301896331
15.8951248849703
15.8951248849703
16.0081810340026
16.0081810340026
16.1047896786631
16.1047896786631
16.1830466652807
16.1830466652807
16.2406077374440
16.2406077374440
16.2737378220865
16.2737378220865
16.2798409354964
16.2798409354964
16.2579009048282
16.2579009048282
16.2073517886852
16.2073517886852
16.1278477606545
16.1278477606545
16.0187234609667
16.0187234609667
15.8783439641979
15.8783439641979
15.7086236831405
15.7086236831405
15.5141425063564
15.5141425063564
15.2971134281217
15.2971134281217
15.0631480238840
15.0631480238840
14.8176828328952
14.8176828328952
14.5653963218648
14.5653963218648
14.3105279703329
14.3105279703329
14.0533293931724
14.0533293931724
13.7931892699813
13.7931892699813
13.5273799906315
13.5273799906315
13.2599768613421
13.2599768613421
12.9986222703788
12.9986222703788
12.7507200882539
12.7507200882539
12.5134133431999
12.5134133431999
12.2844778375979
12.2844778375979
12.0678876606114
12.0678876606114
11.8616462505518
11.8616462505518
11.6587870985379
11.6587870985379
11.4511060303093
11.4511060303093
11.2310978086408
11.2310978086408
11.0019768139948
11.0019768139948
10.7688331525895
10.7688331525895
10.5327727563033
10.5327727563033
10.2988486841938
10.2988486841938
10.0770885050055
10.0770885050055
9.87745984243540
9.87745984243540
9.71186948992014
9.71186948992014
9.57815639294641
9.57815639294641
9.46011740414661
9.46011740414661
9.35418955930389
9.35418955930389
9.26028361779682
9.26028361779682
9.17535831953380
9.17535831953380
9.09314066761666
9.09314066761666
9.00943459773124
9.00943459773124
8.91667569393181
8.91667569393181
8.81383517577459
8.81383517577459
8.70350437003280
8.70350437003280
8.58683941597204
8.58683941597204
8.46465991222190
8.46465991222190
8.33663705365445
8.33663705365445
8.20293749959598
8.20293749959598
8.06501026628161
8.06501026628161
7.92403969083033
7.92403969083033
7.78218477106757
7.78218477106757
7.64017389181468
7.64017389181468
7.49929860881845
7.49929860881845
7.36111588804074
7.36111588804074
7.22453523132674
7.22453523132674
7.09061791187648
7.09061791187648
6.96093146197707
6.96093146197707
6.83755267184180
6.83755267184180
6.72209759251691
6.72209759251691
6.62069268279394
6.62069268279394
6.53457599205579
6.53457599205579
6.45841294847190
6.45841294847190
6.39299842417792
6.39299842417792
6.34870111655577
6.34870111655577
6.33515304013945
6.33515304013945
6.34989394411760
6.34989394411760
6.39022956604872
6.39022956604872
6.45173732378157
6.45173732378157
6.52765137780424
6.52765137780424
6.61461827550198
6.61461827550198
6.70926659595189
6.70926659595189
6.80823971670361
6.80823971670361
6.91163247897550
6.91163247897550
7.02155056337330
7.02155056337330
7.13547712347966
7.13547712347966
7.24821396879552
7.24821396879552
7.35963037242533
7.35963037242533
7.47265858552047
7.47265858552047
7.58950872938847
7.58950872938847
7.70880544433313
7.70880544433313
7.82959659521941
7.82959659521941
7.95008068144319
7.95008068144319
8.06678340854900
8.06678340854900
8.18170589744158
8.18170589744158
8.29582949998900
8.29582949998900
8.40681901992124
8.40681901992124
8.51107322334969
8.51107322334969
8.60809105051298
8.60809105051298
8.69875083550482
8.69875083550482
8.78471473546678
8.78471473546678
8.86624120867297
8.86624120867297
8.94212275307874
8.94212275307874
9.01483218981804
9.01483218981804
9.08681973570861
9.08681973570861
9.15699298895764
9.15699298895764
9.22249521584389
9.22249521584389
9.28043730007798
9.28043730007798
9.33138533428299
9.33138533428299
9.37926754047640
9.37926754047640
9.42321797854523
9.42321797854523
9.46463842107103
9.46463842107103
9.50208343917911
9.50208343917911
9.53451981027044
9.53451981027044
9.56031927521910
9.56031927521910
9.57753675142761
9.57753675142761
9.58515687910193
9.58515687910193
9.58156147069952
9.58156147069952
9.56461892191275
9.56461892191275
9.53302543379055
9.53302543379055
9.48595109059538
9.48595109059538
9.42495674635295
9.42495674635295
9.34868278548922
9.34868278548922
9.25621765739097
9.25621765739097
9.15023411451579
9.15023411451579
9.03472367006528
9.03472367006528
8.91391082359175
8.91391082359175
8.79463324023047
8.79463324023047
8.67842265232138
8.67842265232138
8.56790250075230
8.56790250075230
8.46287128749625
8.46287128749625
8.35569108916637
8.35569108916637
8.24509699311900
8.24509699311900
8.12842642648586
8.12842642648586
8.00460709477657
8.00460709477657
7.87597648144543
7.87597648144543
7.74575174698424
7.74575174698424
7.61419808206023
7.61419808206023
7.48210263098281
7.48210263098281
7.35172929348853
7.35172929348853
7.22816826517653
7.22816826517653
7.11339087393476
7.11339087393476
7.00765036767559
7.00765036767559
6.91602737243784
6.91602737243784
6.84490294169447
6.84490294169447
6.80153198173852
6.80153198173852
6.79309946279221
6.79309946279221
6.82231216662760
6.82231216662760
6.88475280424993
6.88475280424993
6.97868242362437
6.97868242362437
7.10114051775629
7.10114051775629
7.24407440998820
7.24407440998820
7.39911960661144
7.39911960661144
7.56636018982103
7.56636018982103
7.74706834034079
7.74706834034079
7.93892137069688
7.93892137069688
8.14317635043898
8.14317635043898
8.36863715680511
8.36863715680511
8.61011225218780
8.61011225218780
8.86770919357759
8.86770919357759
9.14888512974917
9.14888512974917
9.44838363849610
9.44838363849610
9.75292421643089
9.75292421643089
10.0539735800274
10.0539735800274
10.3479687259768
10.3479687259768
10.6354445051163
10.6354445051163
10.9210129051317
10.9210129051317
11.2052195076490
11.2052195076490
11.4951702372964
11.4951702372964
11.7918543469620
11.7918543469620
12.0935122621380
12.0935122621380
12.4037612560742
12.4037612560742
12.7275902244225
12.7275902244225
13.0606402868686
13.0606402868686
13.3901894202438
13.3901894202438
13.7052407605983
13.7052407605983
13.9943051953654
13.9943051953654
14.2592648672369
14.2592648672369
14.5038424506108
14.5038424506108
14.7287215150418
14.7287215150418
14.9365278114473
14.9365278114473
15.1290520098624
15.1290520098624
15.3080520759370
15.3080520759370
15.4750289609255
15.4750289609255
15.6292636283189
15.6292636283189
15.7689301896331
15.7689301896331
15.8951248849703
15.8951248849703
16.0081810340026
16.0081810340026
16.1047896786631
16.1047896786631
16.1830466652807
16.1830466652807
16.2406077374440
16.2406077374440
16.2737378220865
16.2737378220865
16.2295641202426
16.2295641202426
16.2087175914160
16.2087175914160
16.1601464096168
16.1601464096168
16.0832755667671
16.0832755667671
15.9768775840590
15.9768775840590
15.8407985389656
15.8407985389656
15.6759537994048
15.6759537994048
15.4879695274655
15.4879695274655
15.2773287769112
15.2773287769112
15.0467520176077
15.0467520176077
14.8037527602942
14.8037527602942
14.5540143181192
14.5540143181192
14.3019892762043
14.3019892762043
14.0460309757399
14.0460309757399
13.7905215999130
13.7905215999130
13.5302813688992
13.5302813688992
13.2716774065506
13.2716774065506
13.0229336897794
13.0229336897794
12.7860842209092
12.7860842209092
12.5572930548609
12.5572930548609
12.3335411394170
12.3335411394170
12.1204389473417
12.1204389473417
11.9156840994957
11.9156840994957
11.7144777945257
11.7144777945257
11.5100203225604
11.5100203225604
11.2931297028591
11.2931297028591
11.0670305772541
11.0670305772541
10.8350659161122
10.8350659161122
10.5978944749134
10.5978944749134
10.3613134512466
10.3613134512466
10.1351305222980
10.1351305222980
9.92986439454520
9.92986439454520
9.75796971386458
9.75796971386458
9.61800019633553
9.61800019633553
9.50067895568684
9.50067895568684
9.39822318469677
9.39822318469677
9.30804903731142
9.30804903731142
9.22475336520535
9.22475336520535
9.14178108215892
9.14178108215892
9.05704506920139
9.05704506920139
8.96468063250503
8.96468063250503
8.86260758416829
8.86260758416829
8.75289049884138
8.75289049884138
8.63785383693532
8.63785383693532
8.51714564991346
8.51714564991346
8.39120606355150
8.39120606355150
8.26014220804215
8.26014220804215
8.12497555310823
8.12497555310823
7.98420087667110
7.98420087667110
7.83882366934723
7.83882366934723
7.69277275661911
7.69277275661911
7.54577251349013
7.54577251349013
7.39820960675859
7.39820960675859
7.25039280982528
7.25039280982528
7.10558572492518
7.10558572492518
6.96716308293149
6.96716308293149
6.83682134830304
6.83682134830304
6.71712522704417
6.71712522704417
6.61265501633804
6.61265501633804
6.52592310311855
6.52592310311855
6.45297592813273
6.45297592813273
6.39684697633289
6.39684697633289
6.36789358522846
6.36789358522846
6.37426728983644
6.37426728983644
6.41540790494514
6.41540790494514
6.48440594036449
6.48440594036449
6.57173826221488
6.57173826221488
6.66836839658831
6.66836839658831
6.77049604021080
6.77049604021080
6.87438094082487
6.87438094082487
6.97882817074735
6.97882817074735
7.08520788917762
7.08520788917762
7.19320477416602
7.19320477416602
7.30190049657690
7.30190049657690
7.40899421635902
7.40899421635902
7.52194650545060
7.52194650545060
7.64092296855604
7.64092296855604
7.76316431917459
7.76316431917459
7.88801546827997
7.88801546827997
8.01400044450416
8.01400044450416
8.13702042060643
8.13702042060643
8.25626204058751
8.25626204058751
8.37582448745863
8.37582448745863
8.49532435401593
8.49532435401593
8.60981837145958
8.60981837145958
8.71764766664686
8.71764766664686
8.82133575491353
8.82133575491353
8.92086465933423
8.92086465933423
9.01767269207354
9.01767269207354
9.10819314991112
9.10819314991112
9.19209883808760
9.19209883808760
9.27647533845936
9.27647533845936
9.36075337436527
9.36075337436527
9.43981836574313
9.43981836574313
9.51019721086561
9.51019721086561
9.57294844469579
9.57294844469579
9.63262380403099
9.63262380403099
9.69147932446117
9.69147932446117
9.74838386420951
9.74838386420951
9.79970761869726
9.79970761869726
9.84357075669639
9.84357075669639
9.87868868761683
9.87868868761683
9.90435295229540
9.90435295229540
9.91924487597787
9.91924487597787
9.92228157783170
9.92228157783170
9.91362521711956
9.91362521711956
9.89211895690940
9.89211895690940
9.85547870349477
9.85547870349477
9.80136145754748
9.80136145754748
9.73043566230856
9.73043566230856
9.64380292459317
9.64380292459317
9.53898749669827
9.53898749669827
9.41764288275517
9.41764288275517
9.28234059939528
9.28234059939528
9.13683082589734
9.13683082589734
8.98741489478978
8.98741489478978
8.84261725826875
8.84261725826875
8.70528112312700
8.70528112312700
8.57640265002941
8.57640265002941
8.45503142915981
8.45503142915981
8.33143738465929
8.33143738465929
8.20272117004275
8.20272117004275
8.06558104146038
8.06558104146038
7.92201523970389
7.92201523970389
7.77561520328223
7.77561520328223
7.62897288978128
7.62897288978128
7.48247965060266
7.48247965060266
7.33700977979739
7.33700977979739
7.19616759144330
7.19616759144330
7.06422264336077
7.06422264336077
6.94604702741666
6.94604702741666
6.84455861589437
6.84455861589437
6.76230053172657
6.76230053172657
6.70548076690541
6.70548076690541
6.68354983037589
6.68354983037589
6.69976471576857
6.69976471576857
6.75382525450780
6.75382525450780
6.84280144405967
6.84280144405967
6.96271968880605
6.96271968880605
7.10700990962351
7.10700990962351
7.26805378988749
7.26805378988749
7.43885747338600
7.43885747338600
7.62399288717846
7.62399288717846
7.82362163325515
7.82362163325515
8.03402257363193
8.03402257363193
8.26382487876238
8.26382487876238
8.51192560263338
8.51192560263338
8.77836054989762
8.77836054989762
9.07076433375090
9.07076433375090
9.38304670349340
9.38304670349340
9.70077978689854
9.70077978689854
10.0168087081144
10.0168087081144
10.3254197513172
10.3254197513172
10.6241919107688
10.6241919107688
10.9192428548450
10.9192428548450
11.2131739577559
11.2131739577559
11.5118464241913
11.5118464241913
11.8163770047031
11.8163770047031
12.1316830982570
12.1316830982570
12.4543494159409
12.4543494159409
12.7874766437071
12.7874766437071
13.1264765823672
13.1264765823672
13.4576887584940
13.4576887584940
13.7704586309012
13.7704586309012
14.0568207174066
14.0568207174066
14.3169524823530
14.3169524823530
14.5548909810118
14.5548909810118
14.7722076942344
14.7722076942344
14.9719880751005
14.9719880751005
15.1545147016623
15.1545147016623
15.3230960277219
15.3230960277219
15.4797736694381
15.4797736694381
15.6247037045737
15.6247037045737
15.7554814837172
15.7554814837172
15.8718930920428
15.8718930920428
15.9757658232313
15.9757658232313
16.0649851138931
16.0649851138931
16.1375134711514
16.1375134711514
16.1914581981066
16.1914581981066
16.2231815765568
16.2231815765568
16.2295641202426
16.2295641202426
16.2087175914160
16.2087175914160
16.1601464096168
16.1601464096168
16.0832755667671
16.0832755667671
15.9768775840590
15.9768775840590
15.8407985389656
15.8407985389656
15.6759537994048
15.6759537994048
15.4879695274655
15.4879695274655
15.2773287769112
15.2773287769112
15.0467520176077
15.0467520176077
14.8037527602942
14.8037527602942
14.5540143181192
14.5540143181192
14.3019892762043
14.3019892762043
14.0460309757399
14.0460309757399
13.7905215999130
13.7905215999130
13.5302813688992
13.5302813688992
13.2716774065506
13.2716774065506
13.0229336897794
13.0229336897794
12.7860842209092
12.7860842209092
12.5572930548609
12.5572930548609
12.3335411394170
12.3335411394170
12.1204389473417
12.1204389473417
11.9156840994957
11.9156840994957
11.7144777945257
11.7144777945257
11.5100203225604
11.5100203225604
11.2931297028591
11.2931297028591
11.0670305772541
11.0670305772541
10.8350659161122
10.8350659161122
10.5978944749134
10.5978944749134
10.3613134512466
10.3613134512466
10.1351305222980
10.1351305222980
9.92986439454520
9.92986439454520
9.75796971386458
9.75796971386458
9.61800019633553
9.61800019633553
9.50067895568684
9.50067895568684
9.39822318469677
9.39822318469677
9.30804903731142
9.30804903731142
9.22475336520535
9.22475336520535
9.14178108215892
9.14178108215892
9.05704506920139
9.05704506920139
8.96468063250503
8.96468063250503
8.86260758416829
8.86260758416829
8.75289049884138
8.75289049884138
8.63785383693532
8.63785383693532
8.51714564991346
8.51714564991346
8.39120606355150
8.39120606355150
8.26014220804215
8.26014220804215
8.12497555310823
8.12497555310823
7.98420087667110
7.98420087667110
7.83882366934723
7.83882366934723
7.69277275661911
7.69277275661911
7.54577251349013
7.54577251349013
7.39820960675859
7.39820960675859
7.25039280982528
7.25039280982528
7.10558572492518
7.10558572492518
6.96716308293149
6.96716308293149
6.83682134830304
6.83682134830304
6.71712522704417
6.71712522704417
6.61265501633804
6.61265501633804
6.52592310311855
6.52592310311855
6.45297592813273
6.45297592813273
6.39684697633289
6.39684697633289
6.36789358522846
6.36789358522846
6.37426728983644
6.37426728983644
6.41540790494514
6.41540790494514
6.48440594036449
6.48440594036449
6.57173826221488
6.57173826221488
6.66836839658831
6.66836839658831
6.77049604021080
6.77049604021080
6.87438094082487
6.87438094082487
6.97882817074735
6.97882817074735
7.08520788917762
7.08520788917762
7.19320477416602
7.19320477416602
7.30190049657690
7.30190049657690
7.40899421635902
7.40899421635902
7.52194650545060
7.52194650545060
7.64092296855604
7.64092296855604
7.76316431917459
7.76316431917459
7.88801546827997
7.88801546827997
8.01400044450416
8.01400044450416
8.13702042060643
8.13702042060643
8.25626204058751
8.25626204058751
8.37582448745863
8.37582448745863
8.49532435401593
8.49532435401593
8.60981837145958
8.60981837145958
8.71764766664686
8.71764766664686
8.82133575491353
8.82133575491353
8.92086465933423
8.92086465933423
9.01767269207354
9.01767269207354
9.10819314991112
9.10819314991112
9.19209883808760
9.19209883808760
9.27647533845936
9.27647533845936
9.36075337436527
9.36075337436527
9.43981836574313
9.43981836574313
9.51019721086561
9.51019721086561
9.57294844469579
9.57294844469579
9.63262380403099
9.63262380403099
9.69147932446117
9.69147932446117
9.74838386420951
9.74838386420951
9.79970761869726
9.79970761869726
9.84357075669639
9.84357075669639
9.87868868761683
9.87868868761683
9.90435295229540
9.90435295229540
9.91924487597787
9.91924487597787
9.92228157783170
9.92228157783170
9.91362521711956
9.91362521711956
9.89211895690940
9.89211895690940
9.85547870349477
9.85547870349477
9.80136145754748
9.80136145754748
9.73043566230856
9.73043566230856
9.64380292459317
9.64380292459317
9.53898749669827
9.53898749669827
9.41764288275517
9.41764288275517
9.28234059939528
9.28234059939528
9.13683082589734
9.13683082589734
8.98741489478978
8.98741489478978
8.84261725826875
8.84261725826875
8.70528112312700
8.70528112312700
8.57640265002941
8.57640265002941
8.45503142915981
8.45503142915981
8.33143738465929
8.33143738465929
8.20272117004275
8.20272117004275
8.06558104146038
8.06558104146038
7.92201523970389
7.92201523970389
7.77561520328223
7.77561520328223
7.62897288978128
7.62897288978128
7.48247965060266
7.48247965060266
7.33700977979739
7.33700977979739
7.19616759144330
7.19616759144330
7.06422264336077
7.06422264336077
6.94604702741666
6.94604702741666
6.84455861589437
6.84455861589437
6.76230053172657
6.76230053172657
6.70548076690541
6.70548076690541
6.68354983037589
6.68354983037589
6.69976471576857
6.69976471576857
6.75382525450780
6.75382525450780
6.84280144405967
6.84280144405967
6.96271968880605
6.96271968880605
7.10700990962351
7.10700990962351
7.26805378988749
7.26805378988749
7.43885747338600
7.43885747338600
7.62399288717846
7.62399288717846
7.82362163325515
7.82362163325515
8.03402257363193
8.03402257363193
8.26382487876238
8.26382487876238
8.51192560263338
8.51192560263338
8.77836054989762
8.77836054989762
9.07076433375090
9.07076433375090
9.38304670349340
9.38304670349340
9.70077978689854
9.70077978689854
10.0168087081144
10.0168087081144
10.3254197513172
10.3254197513172
10.6241919107688
10.6241919107688
10.9192428548450
10.9192428548450
11.2131739577559
11.2131739577559
11.5118464241913
11.5118464241913
11.8163770047031
11.8163770047031
12.1316830982570
12.1316830982570
12.4543494159409
12.4543494159409
12.7874766437071
12.7874766437071
13.1264765823672
13.1264765823672
13.4576887584940
13.4576887584940
13.7704586309012
13.7704586309012
14.0568207174066
14.0568207174066
14.3169524823530
14.3169524823530
14.5548909810118
14.5548909810118
14.7722076942344
14.7722076942344
14.9719880751005
14.9719880751005
15.1545147016623
15.1545147016623
15.3230960277219
15.3230960277219
15.4797736694381
15.4797736694381
15.6247037045737
15.6247037045737
15.7554814837172
15.7554814837172
15.8718930920428
15.8718930920428
15.9757658232313
15.9757658232313
16.0649851138931
16.0649851138931
16.1375134711514
16.1375134711514
16.1914581981066
16.1914581981066
16.2231815765568
16.2231815765568
16.1785615578571
16.1785615578571
16.1579275641746
16.1579275641746
16.1111356076904
16.1111356076904
16.0372776481531
16.0372776481531
15.9345739831931
15.9345739831931
15.8023027018373
15.8023027018373
15.6434209205948
15.6434209205948
15.4608271745519
15.4608271745519
15.2536534029967
15.2536534029967
15.0265912555004
15.0265912555004
14.7871536281853
14.7871536281853
14.5414499527654
14.5414499527654
14.2916066130836
14.2916066130836
14.0369629108552
14.0369629108552
13.7836810112062
13.7836810112062
13.5300382134844
13.5300382134844
13.2807061476877
13.2807061476877
13.0447301408558
13.0447301408558
12.8181260533988
12.8181260533988
12.5980352430418
12.5980352430418
12.3826790390361
12.3826790390361
12.1754828919473
12.1754828919473
11.9739517557828
11.9739517557828
11.7765611179523
11.7765611179523
11.5758880057147
11.5758880057147
11.3651446575472
11.3651446575472
11.1453642006760
11.1453642006760
10.9181506033150
10.9181506033150
10.6837694567018
10.6837694567018
10.4474691621504
10.4474691621504
10.2179148692079
10.2179148692079
10.0063858282821
10.0063858282821
9.82466629897630
9.82466629897630
9.67321423837571
9.67321423837571
9.55144168615081
9.55144168615081
9.45075401293730
9.45075401293730
9.36401626185252
9.36401626185252
9.28011529543039
9.28011529543039
9.19490608643596
9.19490608643596
9.10744923921386
9.10744923921386
9.01324765912401
9.01324765912401
8.91174634107421
8.91174634107421
8.80398803604077
8.80398803604077
8.68959471432765
8.68959471432765
8.57010951718335
8.57010951718335
8.44594138814208
8.44594138814208
8.31702741538619
8.31702741538619
8.18253940524203
8.18253940524203
8.04279758512154
8.04279758512154
7.89689675309963
7.89689675309963
7.74894972621796
7.74894972621796
7.59768540782720
7.59768540782720
7.44266252872209
7.44266252872209
7.28867788106185
7.28867788106185
7.13797418361045
7.13797418361045
6.99281711085480
6.99281711085480
6.85717489649266
6.85717489649266
6.73544194393956
6.73544194393956
6.63101640563566
6.63101640563566
6.54845721412423
6.54845721412423
6.48796577738129
6.48796577738129
6.45358013552978
6.45358013552978
6.44875923617383
6.44875923617383
6.48115151078200
6.48115151078200
6.55284433223712
6.55284433223712
6.64799256642085
6.64799256642085
6.75710719912854
6.75710719912854
6.87063741101097
6.87063741101097
6.98436800537034
6.98436800537034
7.09643412420085
7.09643412420085
7.20416057808976
7.20416057808976
7.30970187962803
7.30970187962803
7.41192899005123
7.41192899005123
7.51186937543100
7.51186937543100
7.61421782065617
7.61421782065617
7.72269138830416
7.72269138830416
7.83895922038039
7.83895922038039
7.96130757070515
7.96130757070515
8.08874385648578
8.08874385648578
8.21627248284052
8.21627248284052
8.34011035064962
8.34011035064962
8.46355856134145
8.46355856134145
8.58809784113170
8.58809784113170
8.71134707438033
8.71134707438033
8.83208469243029
8.83208469243029
8.95000642626378
8.95000642626378
9.06458291559326
9.06458291559326
9.17650093126354
9.17650093126354
9.28344208890735
9.28344208890735
9.38451369648090
9.38451369648090
9.48313545229216
9.48313545229216
9.57902008351200
9.57902008351200
9.67022410283555
9.67022410283555
9.75373201092048
9.75373201092048
9.83069270661197
9.83069270661197
9.90255961689087
9.90255961689087
9.97115904330889
9.97115904330889
10.0362228878077
10.0362228878077
10.0956112878454
10.0956112878454
10.1474287658578
10.1474287658578
10.1895328852648
10.1895328852648
10.2212564597254
10.2212564597254
10.2421423239856
10.2421423239856
10.2515465985540
10.2515465985540
10.2485315038331
10.2485315038331
10.2324286168333
10.2324286168333
10.2029391365269
10.2029391365269
10.1601031707752
10.1601031707752
10.1009352539249
10.1009352539249
10.0227607273436
10.0227607273436
9.92703430174496
9.92703430174496
9.81280866496596
9.81280866496596
9.67928962462241
9.67928962462241
9.52922624230853
9.52922624230853
9.36513707795981
9.36513707795981
9.19157898030594
9.19157898030594
9.01663372025719
9.01663372025719
8.84920495180044
8.84920495180044
8.69369521675855
8.69369521675855
8.54898785493381
8.54898785493381
8.41149785918594
8.41149785918594
8.27039831524543
8.27039831524543
8.12141886506690
8.12141886506690
7.96415287377682
7.96415287377682
7.80202558106695
7.80202558106695
7.63949621885658
7.63949621885658
7.47804207197725
7.47804207197725
7.31673105957073
7.31673105957073
7.15847565921487
7.15847565921487
7.01306412049629
7.01306412049629
6.88508257982463
6.88508257982463
6.77368655039622
6.77368655039622
6.68309238268866
6.68309238268866
6.61718807457492
6.61718807457492
6.58465107286626
6.58465107286626
6.58917593973146
6.58917593973146
6.63350216018329
6.63350216018329
6.71626784511003
6.71626784511003
6.83388219122630
6.83388219122630
6.98006110550740
6.98006110550740
7.14604929436087
7.14604929436087
7.32226007824116
7.32226007824116
7.51182356237985
7.51182356237985
7.71805286465036
7.71805286465036
7.93569185198543
7.93569185198543
8.16791437464432
8.16791437464432
8.42032685186920
8.42032685186920
8.69408523007109
8.69408523007109
8.99413307050436
8.99413307050436
9.31583969587841
9.31583969587841
9.64467742082006
9.64467742082006
9.97496193152579
9.97496193152579
10.2962167789741
10.2962167789741
10.6046939045146
10.6046939045146
10.9089815675779
10.9089815675779
11.2129505624189
11.2129505624189
11.5216107541016
11.5216107541016
11.8384054276274
11.8384054276274
12.1669362989872
12.1669362989872
12.4996131022017
12.4996131022017
12.8406049485530
12.8406049485530
13.1826887496262
13.1826887496262
13.5135656034224
13.5135656034224
13.8227761918047
13.8227761918047
14.1051403414944
14.1051403414944
14.3589678654189
14.3589678654189
14.5900622436570
14.5900622436570
14.8003103378547
14.8003103378547
14.9930951859395
14.9930951859395
15.1680010844771
15.1680010844771
15.3278550927646
15.3278550927646
15.4772384189137
15.4772384189137
15.6144600664405
15.6144600664405
15.7386004474585
15.7386004474585
15.8484288040055
15.8484288040055
15.9441030085796
15.9441030085796
16.0267474196245
16.0267474196245
16.0946034850925
16.0946034850925
16.1445791444698
16.1445791444698
16.1736706608047
16.1736706608047
16.1785615578571
16.1785615578571
16.1579275641746
16.1579275641746
16.1111356076904
16.1111356076904
16.0372776481531
16.0372776481531
15.9345739831931
15.9345739831931
15.8023027018373
15.8023027018373
15.6434209205948
15.6434209205948
15.4608271745519
15.4608271745519
15.2536534029967
15.2536534029967
15.0265912555004
15.0265912555004
14.7871536281853
14.7871536281853
14.5414499527654
14.5414499527654
14.2916066130836
14.2916066130836
14.0369629108552
14.0369629108552
13.7836810112062
13.7836810112062
13.5300382134844
13.5300382134844
13.2807061476877
13.2807061476877
13.0447301408558
13.0447301408558
12.8181260533988
12.8181260533988
12.5980352430418
12.5980352430418
12.3826790390361
12.3826790390361
12.1754828919473
12.1754828919473
11.9739517557828
11.9739517557828
11.7765611179523
11.7765611179523
11.5758880057147
11.5758880057147
11.3651446575472
11.3651446575472
11.1453642006760
11.1453642006760
10.9181506033150
10.9181506033150
10.6837694567018
10.6837694567018
10.4474691621504
10.4474691621504
10.2179148692079
10.2179148692079
10.0063858282821
10.0063858282821
9.82466629897630
9.82466629897630
9.67321423837571
9.67321423837571
9.55144168615081
9.55144168615081
9.45075401293730
9.45075401293730
9.36401626185252
9.36401626185252
9.28011529543039
9.28011529543039
9.19490608643596
9.19490608643596
9.10744923921386
9.10744923921386
9.01324765912401
9.01324765912401
8.91174634107421
8.91174634107421
8.80398803604077
8.80398803604077
8.68959471432765
8.68959471432765
8.57010951718335
8.57010951718335
8.44594138814208
8.44594138814208
8.31702741538619
8.31702741538619
8.18253940524203
8.18253940524203
8.04279758512154
8.04279758512154
7.89689675309963
7.89689675309963
7.74894972621796
7.74894972621796
7.59768540782720
7.59768540782720
7.44266252872209
7.44266252872209
7.28867788106185
7.28867788106185
7.13797418361045
7.13797418361045
6.99281711085480
6.99281711085480
6.85717489649266
6.85717489649266
6.73544194393956
6.73544194393956
6.63101640563566
6.63101640563566
6.54845721412423
6.54845721412423
6.48796577738129
6.48796577738129
6.45358013552978
6.45358013552978
6.44875923617383
6.44875923617383
6.48115151078200
6.48115151078200
6.55284433223712
6.55284433223712
6.64799256642085
6.64799256642085
6.75710719912854
6.75710719912854
6.87063741101097
6.87063741101097
6.98436800537034
6.98436800537034
7.09643412420085
7.09643412420085
7.20416057808976
7.20416057808976
7.30970187962803
7.30970187962803
7.41192899005123
7.41192899005123
7.51186937543100
7.51186937543100
7.61421782065617
7.61421782065617
7.72269138830416
7.72269138830416
7.83895922038039
7.83895922038039
7.96130757070515
7.96130757070515
8.08874385648578
8.08874385648578
8.21627248284052
8.21627248284052
8.34011035064962
8.34011035064962
8.46355856134145
8.46355856134145
8.58809784113170
8.58809784113170
8.71134707438033
8.71134707438033
8.83208469243029
8.83208469243029
8.95000642626378
8.95000642626378
9.06458291559326
9.06458291559326
9.17650093126354
9.17650093126354
9.28344208890735
9.28344208890735
9.38451369648090
9.38451369648090
9.48313545229216
9.48313545229216
9.57902008351200
9.57902008351200
9.67022410283555
9.67022410283555
9.75373201092048
9.75373201092048
9.83069270661197
9.83069270661197
9.90255961689087
9.90255961689087
9.97115904330889
9.97115904330889
10.0362228878077
10.0362228878077
10.0956112878454
10.0956112878454
10.1474287658578
10.1474287658578
10.1895328852648
10.1895328852648
10.2212564597254
10.2212564597254
10.2421423239856
10.2421423239856
10.2515465985540
10.2515465985540
10.2485315038331
10.2485315038331
10.2324286168333
10.2324286168333
10.2029391365269
10.2029391365269
10.1601031707752
10.1601031707752
10.1009352539249
10.1009352539249
10.0227607273436
10.0227607273436
9.92703430174496
9.92703430174496
9.81280866496596
9.81280866496596
9.67928962462241
9.67928962462241
9.52922624230853
9.52922624230853
9.36513707795981
9.36513707795981
9.19157898030594
9.19157898030594
9.01663372025719
9.01663372025719
8.84920495180044
8.84920495180044
8.69369521675855
8.69369521675855
8.54898785493381
8.54898785493381
8.41149785918594
8.41149785918594
8.27039831524543
8.27039831524543
8.12141886506690
8.12141886506690
7.96415287377682
7.96415287377682
7.80202558106695
7.80202558106695
7.63949621885658
7.63949621885658
7.47804207197725
7.47804207197725
7.31673105957073
7.31673105957073
7.15847565921487
7.15847565921487
7.01306412049629
7.01306412049629
6.88508257982463
6.88508257982463
6.77368655039622
6.77368655039622
6.68309238268866
6.68309238268866
6.61718807457492
6.61718807457492
6.58465107286626
6.58465107286626
6.58917593973146
6.58917593973146
6.63350216018329
6.63350216018329
6.71626784511003
6.71626784511003
6.83388219122630
6.83388219122630
6.98006110550740
6.98006110550740
7.14604929436087
7.14604929436087
7.32226007824116
7.32226007824116
7.51182356237985
7.51182356237985
7.71805286465036
7.71805286465036
7.93569185198543
7.93569185198543
8.16791437464432
8.16791437464432
8.42032685186920
8.42032685186920
8.69408523007109
8.69408523007109
8.99413307050436
8.99413307050436
9.31583969587841
9.31583969587841
9.64467742082006
9.64467742082006
9.97496193152579
9.97496193152579
10.2962167789741
10.2962167789741
10.6046939045146
10.6046939045146
10.9089815675779
10.9089815675779
11.2129505624189
11.2129505624189
11.5216107541016
11.5216107541016
11.8384054276274
11.8384054276274
12.1669362989872
12.1669362989872
12.4996131022017
12.4996131022017
12.8406049485530
12.8406049485530
13.1826887496262
13.1826887496262
13.5135656034224
13.5135656034224
13.8227761918047
13.8227761918047
14.1051403414944
14.1051403414944
14.3589678654189
14.3589678654189
14.5900622436570
14.5900622436570
14.8003103378547
14.8003103378547
14.9930951859395
14.9930951859395
15.1680010844771
15.1680010844771
15.3278550927646
15.3278550927646
15.4772384189137
15.4772384189137
15.6144600664405
15.6144600664405
15.7386004474585
15.7386004474585
15.8484288040055
15.8484288040055
15.9441030085796
15.9441030085796
16.0267474196245
16.0267474196245
16.0946034850925
16.0946034850925
16.1445791444698
16.1445791444698
16.1736706608047
16.1736706608047
16.1269291511057
16.1269291511057
16.1069286395148
16.1069286395148
16.0618258130626
16.0618258130626
15.9902435149035
15.9902435149035
15.8909441560000
15.8909441560000
15.7634730783923
15.7634730783923
15.6103575948655
15.6103575948655
15.4313867368396
15.4313867368396
15.2277591114141
15.2277591114141
15.0053511894432
15.0053511894432
14.7694485976751
14.7694485976751
14.5267969812140
14.5267969812140
14.2784823330893
14.2784823330893
14.0265673872768
14.0265673872768
13.7764981362357
13.7764981362357
13.5317349997497
13.5317349997497
13.2929401212830
13.2929401212830
13.0655704052759
13.0655704052759
12.8486447171013
12.8486447171013
12.6389847095838
12.6389847095838
12.4337484273814
12.4337484273814
12.2328265017050
12.2328265017050
12.0361297254959
12.0361297254959
11.8424279938446
11.8424279938446
11.6462521860563
11.6462521860563
11.4426272103018
11.4426272103018
11.2319104064531
11.2319104064531
11.0131470517786
11.0131470517786
10.7854721570247
10.7854721570247
10.5537090337413
10.5537090337413
10.3244010079302
10.3244010079302
10.1095806012475
10.1095806012475
9.91825698788980
9.91825698788980
9.75083580913188
9.75083580913188
9.61713247248415
9.61713247248415
9.51373555481691
9.51373555481691
9.42672859511676
9.42672859511676
9.34186430038288
9.34186430038288
9.25314712864720
9.25314712864720
9.16135897324014
9.16135897324014
9.06560233260959
9.06560233260959
8.96345929167785
8.96345929167785
8.85663307595111
8.85663307595111
8.74450209686743
8.74450209686743
8.62715110106571
8.62715110106571
8.50525542433282
8.50525542433282
8.37741466973934
8.37741466973934
8.24366056462522
8.24366056462522
8.10338619390998
8.10338619390998
7.95868209120012
7.95868209120012
7.81151828452691
7.81151828452691
7.65788822650792
7.65788822650792
7.49941958736707
7.49941958736707
7.34317792641992
7.34317792641992
7.18877702022624
7.18877702022624
7.03988046919496
7.03988046919496
6.90154472396631
6.90154472396631
6.78134702743025
6.78134702743025
6.68758697364220
6.68758697364220
6.62198758753655
6.62198758753655
6.58541295097406
6.58541295097406
6.57909950746988
6.57909950746988
6.60344213929526
6.60344213929526
6.66350722347006
6.66350722347006
6.75643636296145
6.75643636296145
6.87000814253748
6.87000814253748
6.99238610524162
6.99238610524162
7.11547162112827
7.11547162112827
7.23618688015695
7.23618688015695
7.35135879584211
7.35135879584211
7.45955385254045
7.45955385254045
7.56245450627162
7.56245450627162
7.66128022016331
7.66128022016331
7.75794452493022
7.75794452493022
7.85546174454196
7.85546174454196
7.95861064211299
7.95861064211299
8.06892813540114
8.06892813540114
8.18578655692690
8.18578655692690
8.30835033513154
8.30835033513154
8.43339748322645
8.43339748322645
8.55902055720426
8.55902055720426
8.68659024185893
8.68659024185893
8.81747017928393
8.81747017928393
8.94965493468295
8.94965493468295
9.08025214143473
9.08025214143473
9.21079711288130
9.21079711288130
9.33908983796859
9.33908983796859
9.46219171975481
9.46219171975481
9.58078903591860
9.58078903591860
9.69479392284734
9.69479392284734
9.80525392108449
9.80525392108449
9.91285392939210
9.91285392939210
10.0146651140864
10.0146651140864
10.1082115225731
10.1082115225731
10.1935476610817
10.1935476610817
10.2735825168712
10.2735825168712
10.3483525616716
10.3483525616716
10.4144951055611
10.4144951055611
10.4693292133297
10.4693292133297
10.5119955003331
10.5119955003331
10.5440306822885
10.5440306822885
10.5654821525722
10.5654821525722
10.5762693585152
10.5762693585152
10.5748309598649
10.5748309598649
10.5608392972492
10.5608392972492
10.5350751072250
10.5350751072250
10.4963080305180
10.4963080305180
10.4445588916873
10.4445588916873
10.3789331387385
10.3789331387385
10.2947634207872
10.2947634207872
10.1920798154524
10.1920798154524
10.0708290723893
10.0708290723893
9.92837222386559
9.92837222386559
9.76640491159241
9.76640491159241
9.58828140274649
9.58828140274649
9.39620525111528
9.39620525111528
9.19697498258771
9.19697498258771
8.99987756380070
8.99987756380070
8.81406784969326
8.81406784969326
8.64409043202010
8.64409043202010
8.48509970644735
8.48509970644735
8.33065754219133
8.33065754219133
8.17038970889895
8.17038970889895
8.00092340670766
8.00092340670766
7.82465683265884
7.82465683265884
7.64611896711582
7.64611896711582
7.46838791904746
7.46838791904746
7.29032036257125
7.29032036257125
7.11833436374854
7.11833436374854
6.96157195993285
6.96157195993285
6.82532460209850
6.82532460209850
6.70582968458761
6.70582968458761
6.60720972122724
6.60720972122724
6.53698170760953
6.53698170760953
6.49931689808176
6.49931689808176
6.49777989623991
6.49777989623991
6.53340932112446
6.53340932112446
6.60967395973630
6.60967395973630
6.72343110797761
6.72343110797761
6.87048739117989
6.87048739117989
7.03946967752380
7.03946967752380
7.22088691670850
7.22088691670850
7.41685207054052
7.41685207054052
7.62786123795250
7.62786123795250
7.85292290707180
7.85292290707180
8.08751720814222
8.08751720814222
8.33971231593390
8.33971231593390
8.61772119647445
8.61772119647445
8.92243937917552
8.92243937917552
9.24897623640779
9.24897623640779
9.58683549180248
9.58683549180248
9.92748899209984
9.92748899209984
10.2576061448627
10.2576061448627
10.5758401650494
10.5758401650494
10.8890605831840
10.8890605831840
11.2038177366441
11.2038177366441
11.5243519146581
11.5243519146581
11.8532666137108
11.8532666137108
12.1913816174919
12.1913816174919
12.5336187078846
12.5336187078846
12.8791680972498
12.8791680972498
13.2229102200799
13.2229102200799
13.5517845493771
13.5517845493771
13.8574817096537
13.8574817096537
14.1369159417260
14.1369159417260
14.3862729205237
14.3862729205237
14.6106611632234
14.6106611632234
14.8141850183386
14.8141850183386
14.9991579019276
14.9991579019276
15.1673730066408
15.1673730066408
15.3219544136930
15.3219544136930
15.4652494157131
15.4652494157131
15.5963024159575
15.5963024159575
15.7147113775083
15.7147113775083
15.8186223958094
15.8186223958094
15.9088152914603
15.9088152914603
15.9863727081238
15.9863727081238
16.0500790299821
16.0500790299821
16.0965277852493
16.0965277852493
16.1230023774094
16.1230023774094
16.1269291511057
16.1269291511057
16.1069286395148
16.1069286395148
16.0618258130626
16.0618258130626
15.9902435149035
15.9902435149035
15.8909441560000
15.8909441560000
15.7634730783923
15.7634730783923
15.6103575948655
15.6103575948655
15.4313867368396
15.4313867368396
15.2277591114141
15.2277591114141
15.0053511894432
15.0053511894432
14.7694485976751
14.7694485976751
14.5267969812140
14.5267969812140
14.2784823330893
14.2784823330893
14.0265673872768
14.0265673872768
13.7764981362357
13.7764981362357
13.5317349997497
13.5317349997497
13.2929401212830
13.2929401212830
13.0655704052759
13.0655704052759
12.8486447171013
12.8486447171013
12.6389847095838
12.6389847095838
12.4337484273814
12.4337484273814
12.2328265017050
12.2328265017050
12.0361297254959
12.0361297254959
11.8424279938446
11.8424279938446
11.6462521860563
11.6462521860563
11.4426272103018
11.4426272103018
11.2319104064531
11.2319104064531
11.0131470517786
11.0131470517786
10.7854721570247
10.7854721570247
10.5537090337413
10.5537090337413
10.3244010079302
10.3244010079302
10.1095806012475
10.1095806012475
9.91825698788980
9.91825698788980
9.75083580913188
9.75083580913188
9.61713247248415
9.61713247248415
9.51373555481691
9.51373555481691
9.42672859511676
9.42672859511676
9.34186430038288
9.34186430038288
9.25314712864720
9.25314712864720
9.16135897324014
9.16135897324014
9.06560233260959
9.06560233260959
8.96345929167785
8.96345929167785
8.85663307595111
8.85663307595111
8.74450209686743
8.74450209686743
8.62715110106571
8.62715110106571
8.50525542433282
8.50525542433282
8.37741466973934
8.37741466973934
8.24366056462522
8.24366056462522
8.10338619390998
8.10338619390998
7.95868209120012
7.95868209120012
7.81151828452691
7.81151828452691
7.65788822650792
7.65788822650792
7.49941958736707
7.49941958736707
7.34317792641992
7.34317792641992
7.18877702022624
7.18877702022624
7.03988046919496
7.03988046919496
6.90154472396631
6.90154472396631
6.78134702743025
6.78134702743025
6.68758697364220
6.68758697364220
6.62198758753655
6.62198758753655
6.58541295097406
6.58541295097406
6.57909950746988
6.57909950746988
6.60344213929526
6.60344213929526
6.66350722347006
6.66350722347006
6.75643636296145
6.75643636296145
6.87000814253748
6.87000814253748
6.99238610524162
6.99238610524162
7.11547162112827
7.11547162112827
7.23618688015695
7.23618688015695
7.35135879584211
7.35135879584211
7.45955385254045
7.45955385254045
7.56245450627162
7.56245450627162
7.66128022016331
7.66128022016331
7.75794452493022
7.75794452493022
7.85546174454196
7.85546174454196
7.95861064211299
7.95861064211299
8.06892813540114
8.06892813540114
8.18578655692690
8.18578655692690
8.30835033513154
8.30835033513154
8.43339748322645
8.43339748322645
8.55902055720426
8.55902055720426
8.68659024185893
8.68659024185893
8.81747017928393
8.81747017928393
8.94965493468295
8.94965493468295
9.08025214143473
9.08025214143473
9.21079711288130
9.21079711288130
9.33908983796859
9.33908983796859
9.46219171975481
9.46219171975481
9.58078903591860
9.58078903591860
9.69479392284734
9.69479392284734
9.80525392108449
9.80525392108449
9.91285392939210
9.91285392939210
10.0146651140864
10.0146651140864
10.1082115225731
10.1082115225731
10.1935476610817
10.1935476610817
10.2735825168712
10.2735825168712
10.3483525616716
10.3483525616716
10.4144951055611
10.4144951055611
10.4693292133297
10.4693292133297
10.5119955003331
10.5119955003331
10.5440306822885
10.5440306822885
10.5654821525722
10.5654821525722
10.5762693585152
10.5762693585152
10.5748309598649
10.5748309598649
10.5608392972492
10.5608392972492
10.5350751072250
10.5350751072250
10.4963080305180
10.4963080305180
10.4445588916873
10.4445588916873
10.3789331387385
10.3789331387385
10.2947634207872
10.2947634207872
10.1920798154524
10.1920798154524
10.0708290723893
10.0708290723893
9.92837222386559
9.92837222386559
9.76640491159241
9.76640491159241
9.58828140274649
9.58828140274649
9.39620525111528
9.39620525111528
9.19697498258771
9.19697498258771
8.99987756380070
8.99987756380070
8.81406784969326
8.81406784969326
8.64409043202010
8.64409043202010
8.48509970644735
8.48509970644735
8.33065754219133
8.33065754219133
8.17038970889895
8.17038970889895
8.00092340670766
8.00092340670766
7.82465683265884
7.82465683265884
7.64611896711582
7.64611896711582
7.46838791904746
7.46838791904746
7.29032036257125
7.29032036257125
7.11833436374854
7.11833436374854
6.96157195993285
6.96157195993285
6.82532460209850
6.82532460209850
6.70582968458761
6.70582968458761
6.60720972122724
6.60720972122724
6.53698170760953
6.53698170760953
6.49931689808176
6.49931689808176
6.49777989623991
6.49777989623991
6.53340932112446
6.53340932112446
6.60967395973630
6.60967395973630
6.72343110797761
6.72343110797761
6.87048739117989
6.87048739117989
7.03946967752380
7.03946967752380
7.22088691670850
7.22088691670850
7.41685207054052
7.41685207054052
7.62786123795250
7.62786123795250
7.85292290707180
7.85292290707180
8.08751720814222
8.08751720814222
8.33971231593390
8.33971231593390
8.61772119647445
8.61772119647445
8.92243937917552
8.92243937917552
9.24897623640779
9.24897623640779
9.58683549180248
9.58683549180248
9.92748899209984
9.92748899209984
10.2576061448627
10.2576061448627
10.5758401650494
10.5758401650494
10.8890605831840
10.8890605831840
11.2038177366441
11.2038177366441
11.5243519146581
11.5243519146581
11.8532666137108
11.8532666137108
12.1913816174919
12.1913816174919
12.5336187078846
12.5336187078846
12.8791680972498
12.8791680972498
13.2229102200799
13.2229102200799
13.5517845493771
13.5517845493771
13.8574817096537
13.8574817096537
14.1369159417260
14.1369159417260
14.3862729205237
14.3862729205237
14.6106611632234
14.6106611632234
14.8141850183386
14.8141850183386
14.9991579019276
14.9991579019276
15.1673730066408
15.1673730066408
15.3219544136930
15.3219544136930
15.4652494157131
15.4652494157131
15.5963024159575
15.5963024159575
15.7147113775083
15.7147113775083
15.8186223958094
15.8186223958094
15.9088152914603
15.9088152914603
15.9863727081238
15.9863727081238
16.0500790299821
16.0500790299821
16.0965277852493
16.0965277852493
16.1230023774094
16.1230023774094
16.0724620422652
16.0724620422652
16.0524681839176
16.0524681839176
16.0086602789349
16.0086602789349
15.9398681832569
15.9398681832569
15.8446123631533
15.8446123631533
15.7223960201564
15.7223960201564
15.5750358524532
15.5750358524532
15.4018152408061
15.4018152408061
15.2039316942456
15.2039316942456
14.9859910370342
14.9859910370342
14.7539765071009
14.7539765071009
14.5137935216844
14.5137935216844
14.2691745423222
14.2691745423222
14.0229225020457
14.0229225020457
13.7789478573964
13.7789478573964
13.5426954845433
13.5426954845433
13.3126537258674
13.3126537258674
13.0920076559139
13.0920076559139
12.8806345824136
12.8806345824136
12.6806103864596
12.6806103864596
12.4870120331956
12.4870120331956
12.2946921029150
12.2946921029150
12.1037011446749
12.1037011446749
11.9128516472844
11.9128516472844
11.7201486386949
11.7201486386949
11.5235818570015
11.5235818570015
11.3232800442308
11.3232800442308
11.1155076182842
11.1155076182842
10.8975226350726
10.8975226350726
10.6730360802504
10.6730360802504
10.4480035495392
10.4480035495392
10.2338264505187
10.2338264505187
10.0341641455478
10.0341641455478
9.85402188525058
9.85402188525058
9.70437055860082
9.70437055860082
9.58916852228300
9.58916852228300
9.49758738725452
9.49758738725452
9.40998817990600
9.40998817990600
9.31743508021401
9.31743508021401
9.22118598732126
9.22118598732126
9.12330868761097
9.12330868761097
9.01996812224161
9.01996812224161
8.91215788345982
8.91215788345982
8.80144384020097
8.80144384020097
8.68693228027678
8.68693228027678
8.56855494826440
8.56855494826440
8.44288913649822
8.44288913649822
8.30941359974949
8.30941359974949
8.16975648407510
8.16975648407510
8.02543058299954
8.02543058299954
7.87753512722632
7.87753512722632
7.72352224906917
7.72352224906917
7.56738436657343
7.56738436657343
7.41233178815455
7.41233178815455
7.25870676640278
7.25870676640278
7.10984199395589
7.10984199395589
6.97525132633736
6.97525132633736
6.86885051866777
6.86885051866777
6.79590968184029
6.79590968184029
6.75500645259938
6.75500645259938
6.74402529067592
6.74402529067592
6.76420527700585
6.76420527700585
6.81591387669508
6.81591387669508
6.89941814914777
6.89941814914777
7.00782547093317
7.00782547093317
7.13021116638371
7.13021116638371
7.25914772653226
7.25914772653226
7.38708011298308
7.38708011298308
7.50955966674082
7.50955966674082
7.62344242741534
7.62344242741534
7.72858311541778
7.72858311541778
7.82915751291805
7.82915751291805
7.92707834545364
7.92707834545364
8.02181827733971
8.02181827733971
8.11680306504802
8.11680306504802
8.21487951219996
8.21487951219996
8.31846288891113
8.31846288891113
8.42786936502125
8.42786936502125
8.54312090776867
8.54312090776867
8.66350577360407
8.66350577360407
8.79025921772952
8.79025921772952
8.92609018101622
8.92609018101622
9.06897578395784
9.06897578395784
9.21126864316315
9.21126864316315
9.35503713524084
9.35503713524084
9.50012696162250
9.50012696162250
9.64045239676964
9.64045239676964
9.77775257608927
9.77775257608927
9.91128290225991
9.91128290225991
10.0382188263916
10.0382188263916
10.1595900103510
10.1595900103510
10.2755169265584
10.2755169265584
10.3833060117005
10.3833060117005
10.4823754414033
10.4823754414033
10.5740756457856
10.5740756457856
10.6608669440764
10.6608669440764
10.7394363201798
10.7394363201798
10.8048093260810
10.8048093260810
10.8545402940238
10.8545402940238
10.8884386835198
10.8884386835198
10.9071649377341
10.9071649377341
10.9132989825892
10.9132989825892
10.9087377321003
10.9087377321003
10.8939767950648
10.8939767950648
10.8672248004199
10.8672248004199
10.8271736918715
10.8271736918715
10.7761912619844
10.7761912619844
10.7130413032758
10.7130413032758
10.6369535535829
10.6369535535829
10.5457552702049
10.5457552702049
10.4358300961678
10.4358300961678
10.3079688499219
10.3079688499219
10.1591111252618
10.1591111252618
9.98856396404087
9.98856396404087
9.79919474146437
9.79919474146437
9.59345751417840
9.59345751417840
9.37552329457916
9.37552329457916
9.15397694661099
9.15397694661099
8.93814884770502
8.93814884770502
8.73851939404877
8.73851939404877
8.55618536389503
8.55618536389503
8.38373993353899
8.38373993353899
8.21142229780750
8.21142229780750
8.03083330622973
8.03083330622973
7.84168814609607
7.84168814609607
7.64768380534147
7.64768380534147
7.45417394878311
7.45417394878311
7.26030668821393
7.26030668821393
7.07639566617353
7.07639566617353
6.91115516555946
6.91115516555946
6.76594428927603
6.76594428927603
6.64176971469788
6.64176971469788
6.54085372414147
6.54085372414147
6.46855957941852
6.46855957941852
6.42884464863388
6.42884464863388
6.42550169994298
6.42550169994298
6.45769801597490
6.45769801597490
6.52803440786374
6.52803440786374
6.63758814035943
6.63758814035943
6.78380535528596
6.78380535528596
6.95357052704537
6.95357052704537
7.13914082585373
7.13914082585373
7.34297610249673
7.34297610249673
7.55902116023445
7.55902116023445
7.78755864339915
7.78755864339915
8.02485378778886
8.02485378778886
8.27517233571553
8.27517233571553
8.55258615925825
8.55258615925825
8.85940399966042
8.85940399966042
9.18516194742800
9.18516194742800
9.52829708946359
9.52829708946359
9.87426755722217
9.87426755722217
10.2107200551849
10.2107200551849
10.5389575299734
10.5389575299734
10.8613287933368
10.8613287933368
11.1861030883738
11.1861030883738
11.5174524586877
11.5174524586877
11.8558595869653
11.8558595869653
12.2025004015333
12.2025004015333
12.5523334081710
12.5523334081710
12.8987407588161
12.8987407588161
13.2409224278694
13.2409224278694
13.5674700275295
13.5674700275295
13.8720989901897
13.8720989901897
14.1503477347399
14.1503477347399
14.3981990972603
14.3981990972603
14.6180681633657
14.6180681633657
14.8157077343294
14.8157077343294
14.9927092587701
14.9927092587701
15.1541579841064
15.1541579841064
15.3043075161700
15.3043075161700
15.4419615193644
15.4419615193644
15.5680754640144
15.5680754640144
15.6816473506952
15.6816473506952
15.7806693374349
15.7806693374349
15.8661191633240
15.8661191633240
15.9393642950110
15.9393642950110
15.9997295231604
15.9997295231604
16.0440368198537
16.0440368198537
16.0692372187681
16.0692372187681
16.0724620422652
16.0724620422652
16.0524681839176
16.0524681839176
16.0086602789349
16.0086602789349
15.9398681832569
15.9398681832569
15.8446123631533
15.8446123631533
15.7223960201564
15.7223960201564
15.5750358524532
15.5750358524532
15.4018152408061
15.4018152408061
15.2039316942456
15.2039316942456
14.9859910370342
14.9859910370342
14.7539765071009
14.7539765071009
14.5137935216844
14.5137935216844
14.2691745423222
14.2691745423222
14.0229225020457
14.0229225020457
13.7789478573964
13.7789478573964
13.5426954845433
13.5426954845433
13.3126537258674
13.3126537258674
13.0920076559139
13.0920076559139
12.8806345824136
12.8806345824136
12.6806103864596
12.6806103864596
12.4870120331956
12.4870120331956
12.2946921029150
12.2946921029150
12.1037011446749
12.1037011446749
11.9128516472844
11.9128516472844
11.7201486386949
11.7201486386949
11.5235818570015
11.5235818570015
11.3232800442308
11.3232800442308
11.1155076182842
11.1155076182842
10.8975226350726
10.8975226350726
10.6730360802504
10.6730360802504
10.4480035495392
10.4480035495392
10.2338264505187
10.2338264505187
10.0341641455478
10.0341641455478
9.85402188525058
9.85402188525058
9.70437055860082
9.70437055860082
9.58916852228300
9.58916852228300
9.49758738725452
9.49758738725452
9.40998817990600
9.40998817990600
9.31743508021401
9.31743508021401
9.22118598732126
9.22118598732126
9.12330868761097
9.12330868761097
9.01996812224161
9.01996812224161
8.91215788345982
8.91215788345982
8.80144384020097
8.80144384020097
8.68693228027678
8.68693228027678
8.56855494826440
8.56855494826440
8.44288913649822
8.44288913649822
8.30941359974949
8.30941359974949
8.16975648407510
8.16975648407510
8.02543058299954
8.02543058299954
7.87753512722632
7.87753512722632
7.72352224906917
7.72352224906917
7.56738436657343
7.56738436657343
7.41233178815455
7.41233178815455
7.25870676640278
7.25870676640278
7.10984199395589
7.10984199395589
6.97525132633736
6.97525132633736
6.86885051866777
6.86885051866777
6.79590968184029
6.79590968184029
6.75500645259938
6.75500645259938
6.74402529067592
6.74402529067592
6.76420527700585
6.76420527700585
6.81591387669508
6.81591387669508
6.89941814914777
6.89941814914777
7.00782547093317
7.00782547093317
7.13021116638371
7.13021116638371
7.25914772653226
7.25914772653226
7.38708011298308
7.38708011298308
7.50955966674082
7.50955966674082
7.62344242741534
7.62344242741534
7.72858311541778
7.72858311541778
7.82915751291805
7.82915751291805
7.92707834545364
7.92707834545364
8.02181827733971
8.02181827733971
8.11680306504802
8.11680306504802
8.21487951219996
8.21487951219996
8.31846288891113
8.31846288891113
8.42786936502125
8.42786936502125
8.54312090776867
8.54312090776867
8.66350577360407
8.66350577360407
8.79025921772952
8.79025921772952
8.92609018101622
8.92609018101622
9.06897578395784
9.06897578395784
9.21126864316315
9.21126864316315
9.35503713524084
9.35503713524084
9.50012696162250
9.50012696162250
9.64045239676964
9.64045239676964
9.77775257608927
9.77775257608927
9.91128290225991
9.91128290225991
10.0382188263916
10.0382188263916
10.1595900103510
10.1595900103510
10.2755169265584
10.2755169265584
10.3833060117005
10.3833060117005
10.4823754414033
10.4823754414033
10.5740756457856
10.5740756457856
10.6608669440764
10.6608669440764
10.7394363201798
10.7394363201798
10.8048093260810
10.8048093260810
10.8545402940238
10.8545402940238
10.8884386835198
10.8884386835198
10.9071649377341
10.9071649377341
10.9132989825892
10.9132989825892
10.9087377321003
10.9087377321003
10.8939767950648
10.8939767950648
10.8672248004199
10.8672248004199
10.8271736918715
10.8271736918715
10.7761912619844
10.7761912619844
10.7130413032758
10.7130413032758
10.6369535535829
10.6369535535829
10.5457552702049
10.5457552702049
10.4358300961678
10.4358300961678
10.3079688499219
10.3079688499219
10.1591111252618
10.1591111252618
9.98856396404087
9.98856396404087
9.79919474146437
9.79919474146437
9.59345751417840
9.59345751417840
9.37552329457916
9.37552329457916
9.15397694661099
9.15397694661099
8.93814884770502
8.93814884770502
8.73851939404877
8.73851939404877
8.55618536389503
8.55618536389503
8.38373993353899
8.38373993353899
8.21142229780750
8.21142229780750
8.03083330622973
8.03083330622973
7.84168814609607
7.84168814609607
7.64768380534147
7.64768380534147
7.45417394878311
7.45417394878311
7.26030668821393
7.26030668821393
7.07639566617353
7.07639566617353
6.91115516555946
6.91115516555946
6.76594428927603
6.76594428927603
6.64176971469788
6.64176971469788
6.54085372414147
6.54085372414147
6.46855957941852
6.46855957941852
6.42884464863388
6.42884464863388
6.42550169994298
6.42550169994298
6.45769801597490
6.45769801597490
6.52803440786374
6.52803440786374
6.63758814035943
6.63758814035943
6.78380535528596
6.78380535528596
6.95357052704537
6.95357052704537
7.13914082585373
7.13914082585373
7.34297610249673
7.34297610249673
7.55902116023445
7.55902116023445
7.78755864339915
7.78755864339915
8.02485378778886
8.02485378778886
8.27517233571553
8.27517233571553
8.55258615925825
8.55258615925825
8.85940399966042
8.85940399966042
9.18516194742800
9.18516194742800
9.52829708946359
9.52829708946359
9.87426755722217
9.87426755722217
10.2107200551849
10.2107200551849
10.5389575299734
10.5389575299734
10.8613287933368
10.8613287933368
11.1861030883738
11.1861030883738
11.5174524586877
11.5174524586877
11.8558595869653
11.8558595869653
12.2025004015333
12.2025004015333
12.5523334081710
12.5523334081710
12.8987407588161
12.8987407588161
13.2409224278694
13.2409224278694
13.5674700275295
13.5674700275295
13.8720989901897
13.8720989901897
14.1503477347399
14.1503477347399
14.3981990972603
14.3981990972603
14.6180681633657
14.6180681633657
14.8157077343294
14.8157077343294
14.9927092587701
14.9927092587701
15.1541579841064
15.1541579841064
15.3043075161700
15.3043075161700
15.4419615193644
15.4419615193644
15.5680754640144
15.5680754640144
15.6816473506952
15.6816473506952
15.7806693374349
15.7806693374349
15.8661191633240
15.8661191633240
15.9393642950110
15.9393642950110
15.9997295231604
15.9997295231604
16.0440368198537
16.0440368198537
16.0692372187681
16.0692372187681
16.0113017684819
16.0113017684819
15.9926710471161
15.9926710471161
15.9517643180625
15.9517643180625
15.8870403440930
15.8870403440930
15.7965533494640
15.7965533494640
15.6798931000184
15.6798931000184
15.5393742568607
15.5393742568607
15.3732934252810
15.3732934252810
15.1830320976956
15.1830320976956
14.9715649130125
14.9715649130125
14.7457233208849
14.7457233208849
14.5104985065134
14.5104985065134
14.2708875527838
14.2708875527838
14.0319315604335
14.0319315604335
13.7952293163840
13.7952293163840
13.5650461387399
13.5650461387399
13.3429713787723
13.3429713787723
13.1265617553985
13.1265617553985
12.9199312980535
12.9199312980535
12.7287123617271
12.7287123617271
12.5444852594252
12.5444852594252
12.3592908058542
12.3592908058542
12.1737747911342
12.1737747911342
11.9882543647678
11.9882543647678
11.8005032773174
11.8005032773174
11.6107867036918
11.6107867036918
11.4181871543245
11.4181871543245
11.2206353980542
11.2206353980542
11.0144139252272
11.0144139252272
10.8003261815696
10.8003261815696
10.5833754838912
10.5833754838912
10.3724011558939
10.3724011558939
10.1686008716401
10.1686008716401
9.97951139555498
9.97951139555498
9.81655523088784
9.81655523088784
9.68766297161580
9.68766297161580
9.58367091090373
9.58367091090373
9.49017153294273
9.49017153294273
9.39354729786899
9.39354729786899
9.29487159843182
9.29487159843182
9.19377090653187
9.19377090653187
9.08671107168845
9.08671107168845
8.97605106427372
8.97605106427372
8.86414816920656
8.86414816920656
8.75154971877727
8.75154971877727
8.63599918595804
8.63599918595804
8.51213978550430
8.51213978550430
8.37941817163879
8.37941817163879
8.24041005522236
8.24041005522236
8.09678328631332
8.09678328631332
7.94707616768572
7.94707616768572
7.79605575184611
7.79605575184611
7.64568892312859
7.64568892312859
7.49531631001861
7.49531631001861
7.34648753123559
7.34648753123559
7.20552143105725
7.20552143105725
7.08716692848503
7.08716692848503
7.00237363667439
7.00237363667439
6.95291679502228
6.95291679502228
6.93735647091499
6.93735647091499
6.95078306373999
6.95078306373999
6.99131224823720
6.99131224823720
7.06280313953897
7.06280313953897
7.16316614293444
7.16316614293444
7.28154196455671
7.28154196455671
7.40932553773635
7.40932553773635
7.54209411617629
7.54209411617629
7.67064443012762
7.67064443012762
7.79060261865234
7.79060261865234
7.90045367608579
7.90045367608579
8.00320378207866
8.00320378207866
8.10155915984233
8.10155915984233
8.19836839766284
8.19836839766284
8.29161446394996
8.29161446394996
8.38275228759103
8.38275228759103
8.47516916545531
8.47516916545531
8.57257086050880
8.57257086050880
8.67744752656156
8.67744752656156
8.78946544895898
8.78946544895898
8.90736101812411
8.90736101812411
9.03711492350518
9.03711492350518
9.18289129241598
9.18289129241598
9.33609352975237
9.33609352975237
9.49224380819279
9.49224380819279
9.65072591187884
9.65072591187884
9.80630861483482
9.80630861483482
9.96219333215340
9.96219333215340
10.1167558275784
10.1167558275784
10.2643747203860
10.2643747203860
10.4042475869354
10.4042475869354
10.5341077371861
10.5341077371861
10.6546737020319
10.6546737020319
10.7658063399592
10.7658063399592
10.8697089246629
10.8697089246629
10.9691931327684
10.9691931327684
11.0609622911681
11.0609622911681
11.1394472802963
11.1394472802963
11.2015407393896
11.2015407393896
11.2444136280759
11.2444136280759
11.2684671512717
11.2684671512717
11.2751449572408
11.2751449572408
11.2655653542617
11.2655653542617
11.2425202629385
11.2425202629385
11.2077131954217
11.2077131954217
11.1633659064434
11.1633659064434
11.1092795781011
11.1092795781011
11.0427508707657
11.0427508707657
10.9664131919859
10.9664131919859
10.8788533378263
10.8788533378263
10.7775774081095
10.7775774081095
10.6594934098562
10.6594934098562
10.5237147361192
10.5237147361192
10.3685885337281
10.3685885337281
10.1909557200715
10.1909557200715
9.99269087451499
9.99269087451499
9.77615981931985
9.77615981931985
9.54450980222114
9.54450980222114
9.30378084968175
9.30378084968175
9.06364439346376
9.06364439346376
8.83384264388637
8.83384264388637
8.62484150665951
8.62484150665951
8.42944677443807
8.42944677443807
8.24421548989948
8.24421548989948
8.05273550912035
8.05273550912035
7.85093007450784
7.85093007450784
7.64294780620639
7.64294780620639
7.43478328261415
7.43478328261415
7.22918259512603
7.22918259512603
7.03400007132240
7.03400007132240
6.86138543759193
6.86138543759193
6.71173316015285
6.71173316015285
6.58388040818918
6.58388040818918
6.48319969629826
6.48319969629826
6.41263597708616
6.41263597708616
6.37690256746719
6.37690256746719
6.37355476003241
6.37355476003241
6.40450930627912
6.40450930627912
6.47312067759540
6.47312067759540
6.57812317798052
6.57812317798052
6.72153712557627
6.72153712557627
6.89008233340776
6.89008233340776
7.07962969656168
7.07962969656168
7.28986035899540
7.28986035899540
7.51181681113482
7.51181681113482
7.74118783257558
7.74118783257558
7.97707718471808
7.97707718471808
8.22739512532602
8.22739512532602
8.49977046190542
8.49977046190542
8.80349503809505
8.80349503809505
9.12813432779036
9.12813432779036
9.47087092425234
9.47087092425234
9.81791212193532
9.81791212193532
10.1607115091099
10.1607115091099
10.4964308733334
10.4964308733334
10.8267314118262
10.8267314118262
11.1599994423671
11.1599994423671
11.5006727876025
11.5006727876025
11.8461366503026
11.8461366503026
12.1979638045341
12.1979638045341
12.5527572816881
12.5527572816881
12.8983441632985
12.8983441632985
13.2365562566445
13.2365562566445
13.5617799945163
13.5617799945163
13.8668809929760
13.8668809929760
14.1452269269144
14.1452269269144
14.3926858599712
14.3926858599712
14.6101065089974
14.6101065089974
14.8027090696353
14.8027090696353
14.9735767644835
14.9735767644835
15.1282818481082
15.1282818481082
15.2730222105493
15.2730222105493
15.4053986268256
15.4053986268256
15.5258548659001
15.5258548659001
15.6348094031232
15.6348094031232
15.7306012584134
15.7306012584134
15.8135636557185
15.8135636557185
15.8842783058350
15.8842783058350
15.9419128212510
15.9419128212510
15.9837159598444
15.9837159598444
16.0078376926037
16.0078376926037
16.0113017684819
16.0113017684819
15.9926710471161
15.9926710471161
15.9517643180625
15.9517643180625
15.8870403440930
15.8870403440930
15.7965533494640
15.7965533494640
15.6798931000184
15.6798931000184
15.5393742568607
15.5393742568607
15.3732934252810
15.3732934252810
15.1830320976956
15.1830320976956
14.9715649130125
14.9715649130125
14.7457233208849
14.7457233208849
14.5104985065134
14.5104985065134
14.2708875527838
14.2708875527838
14.0319315604335
14.0319315604335
13.7952293163840
13.7952293163840
13.5650461387399
13.5650461387399
13.3429713787723
13.3429713787723
13.1265617553985
13.1265617553985
12.9199312980535
12.9199312980535
12.7287123617271
12.7287123617271
12.5444852594252
12.5444852594252
12.3592908058542
12.3592908058542
12.1737747911342
12.1737747911342
11.9882543647678
11.9882543647678
11.8005032773174
11.8005032773174
11.6107867036918
11.6107867036918
11.4181871543245
11.4181871543245
11.2206353980542
11.2206353980542
11.0144139252272
11.0144139252272
10.8003261815696
10.8003261815696
10.5833754838912
10.5833754838912
10.3724011558939
10.3724011558939
10.1686008716401
10.1686008716401
9.97951139555498
9.97951139555498
9.81655523088784
9.81655523088784
9.68766297161580
9.68766297161580
9.58367091090373
9.58367091090373
9.49017153294273
9.49017153294273
9.39354729786899
9.39354729786899
9.29487159843182
9.29487159843182
9.19377090653187
9.19377090653187
9.08671107168845
9.08671107168845
8.97605106427372
8.97605106427372
8.86414816920656
8.86414816920656
8.75154971877727
8.75154971877727
8.63599918595804
8.63599918595804
8.51213978550430
8.51213978550430
8.37941817163879
8.37941817163879
8.24041005522236
8.24041005522236
8.09678328631332
8.09678328631332
7.94707616768572
7.94707616768572
7.79605575184611
7.79605575184611
7.64568892312859
7.64568892312859
7.49531631001861
7.49531631001861
7.34648753123559
7.34648753123559
7.20552143105725
7.20552143105725
7.08716692848503
7.08716692848503
7.00237363667439
7.00237363667439
6.95291679502228
6.95291679502228
6.93735647091499
6.93735647091499
6.95078306373999
6.95078306373999
6.99131224823720
6.99131224823720
7.06280313953897
7.06280313953897
7.16316614293444
7.16316614293444
7.28154196455671
7.28154196455671
7.40932553773635
7.40932553773635
7.54209411617629
7.54209411617629
7.67064443012762
7.67064443012762
7.79060261865234
7.79060261865234
7.90045367608579
7.90045367608579
8.00320378207866
8.00320378207866
8.10155915984233
8.10155915984233
8.19836839766284
8.19836839766284
8.29161446394996
8.29161446394996
8.38275228759103
8.38275228759103
8.47516916545531
8.47516916545531
8.57257086050880
8.57257086050880
8.67744752656156
8.67744752656156
8.78946544895898
8.78946544895898
8.90736101812411
8.90736101812411
9.03711492350518
9.03711492350518
9.18289129241598
9.18289129241598
9.33609352975237
9.33609352975237
9.49224380819279
9.49224380819279
9.65072591187884
9.65072591187884
9.80630861483482
9.80630861483482
9.96219333215340
9.96219333215340
10.1167558275784
10.1167558275784
10.2643747203860
10.2643747203860
10.4042475869354
10.4042475869354
10.5341077371861
10.5341077371861
10.6546737020319
10.6546737020319
10.7658063399592
10.7658063399592
10.8697089246629
10.8697089246629
10.9691931327684
10.9691931327684
11.0609622911681
11.0609622911681
11.1394472802963
11.1394472802963
11.2015407393896
11.2015407393896
11.2444136280759
11.2444136280759
11.2684671512717
11.2684671512717
11.2751449572408
11.2751449572408
11.2655653542617
11.2655653542617
11.2425202629385
11.2425202629385
11.2077131954217
11.2077131954217
11.1633659064434
11.1633659064434
11.1092795781011
11.1092795781011
11.0427508707657
11.0427508707657
10.9664131919859
10.9664131919859
10.8788533378263
10.8788533378263
10.7775774081095
10.7775774081095
10.6594934098562
10.6594934098562
10.5237147361192
10.5237147361192
10.3685885337281
10.3685885337281
10.1909557200715
10.1909557200715
9.99269087451499
9.99269087451499
9.77615981931985
9.77615981931985
9.54450980222114
9.54450980222114
9.30378084968175
9.30378084968175
9.06364439346376
9.06364439346376
8.83384264388637
8.83384264388637
8.62484150665951
8.62484150665951
8.42944677443807
8.42944677443807
8.24421548989948
8.24421548989948
8.05273550912035
8.05273550912035
7.85093007450784
7.85093007450784
7.64294780620639
7.64294780620639
7.43478328261415
7.43478328261415
7.22918259512603
7.22918259512603
7.03400007132240
7.03400007132240
6.86138543759193
6.86138543759193
6.71173316015285
6.71173316015285
6.58388040818918
6.58388040818918
6.48319969629826
6.48319969629826
6.41263597708616
6.41263597708616
6.37690256746719
6.37690256746719
6.37355476003241
6.37355476003241
6.40450930627912
6.40450930627912
6.47312067759540
6.47312067759540
6.57812317798052
6.57812317798052
6.72153712557627
6.72153712557627
6.89008233340776
6.89008233340776
7.07962969656168
7.07962969656168
7.28986035899540
7.28986035899540
7.51181681113482
7.51181681113482
7.74118783257558
7.74118783257558
7.97707718471808
7.97707718471808
8.22739512532602
8.22739512532602
8.49977046190542
8.49977046190542
8.80349503809505
8.80349503809505
9.12813432779036
9.12813432779036
9.47087092425234
9.47087092425234
9.81791212193532
9.81791212193532
10.1607115091099
10.1607115091099
10.4964308733334
10.4964308733334
10.8267314118262
10.8267314118262
11.1599994423671
11.1599994423671
11.5006727876025
11.5006727876025
11.8461366503026
11.8461366503026
12.1979638045341
12.1979638045341
12.5527572816881
12.5527572816881
12.8983441632985
12.8983441632985
13.2365562566445
13.2365562566445
13.5617799945163
13.5617799945163
13.8668809929760
13.8668809929760
14.1452269269144
14.1452269269144
14.3926858599712
14.3926858599712
14.6101065089974
14.6101065089974
14.8027090696353
14.8027090696353
14.9735767644835
14.9735767644835
15.1282818481082
15.1282818481082
15.2730222105493
15.2730222105493
15.4053986268256
15.4053986268256
15.5258548659001
15.5258548659001
15.6348094031232
15.6348094031232
15.7306012584134
15.7306012584134
15.8135636557185
15.8135636557185
15.8842783058350
15.8842783058350
15.9419128212510
15.9419128212510
15.9837159598444
15.9837159598444
16.0078376926037
16.0078376926037
15.9430376264289
15.9430376264289
15.9284048188618
15.9284048188618
15.8921161582646
15.8921161582646
15.8324342175729
15.8324342175729
15.7480554173945
15.7480554173945
15.6383514525399
15.6383514525399
15.5047133694021
15.5047133694021
15.3473015965896
15.3473015965896
15.1662124996977
15.1662124996977
14.9636218532292
14.9636218532292
14.7452355430073
14.7452355430073
14.5170448086017
14.5170448086017
14.2836397008783
14.2836397008783
14.0516390576458
14.0516390576458
13.8234212659467
13.8234212659467
13.6012635635907
13.6012635635907
13.3842912519937
13.3842912519937
13.1733896395393
13.1733896395393
12.9724195528417
12.9724195528417
12.7857748375665
12.7857748375665
12.6071762833456
12.6071762833456
12.4272621099913
12.4272621099913
12.2474035671467
12.2474035671467
12.0684584422695
12.0684584422695
11.8876914886588
11.8876914886588
11.7051342550070
11.7051342550070
11.5193539796939
11.5193539796939
11.3304678838950
11.3304678838950
11.1339219752081
11.1339219752081
10.9314389622060
10.9314389622060
10.7255316242484
10.7255316242484
10.5196470504622
10.5196470504622
10.3161577073022
10.3161577073022
10.1218591308572
10.1218591308572
9.94943034417452
9.94943034417452
9.80870365926374
9.80870365926374
9.68963724557600
9.68963724557600
9.58390495488359
9.58390495488359
9.48345028050888
9.48345028050888
9.38151020116764
9.38151020116764
9.27800471297904
9.27800471297904
9.16750288219381
9.16750288219381
9.05236411723764
9.05236411723764
8.93775147195434
8.93775147195434
8.82509073342899
8.82509073342899
8.70984107419556
8.70984107419556
8.58635359063144
8.58635359063144
8.45425223799588
8.45425223799588
8.31500267693316
8.31500267693316
8.17029476202191
8.17029476202191
8.02250445126481
8.02250445126481
7.87688001867959
7.87688001867959
7.73224582660631
7.73224582660631
7.59026353517388
7.59026353517388
7.45219122059683
7.45219122059683
7.32948850810567
7.32948850810567
7.23460488365305
7.23460488365305
7.17325852991107
7.17325852991107
7.14686453766250
7.14686453766250
7.15324354630658
7.15324354630658
7.18744513824556
7.18744513824556
7.24690227175828
7.24690227175828
7.33333923937864
7.33333923937864
7.44251426325008
7.44251426325008
7.56465105465887
7.56465105465887
7.69531201635916
7.69531201635916
7.82674737878296
7.82674737878296
7.95287343028553
7.95287343028553
8.06875268959990
8.06875268959990
8.17490729553791
8.17490729553791
8.27419506081827
8.27419506081827
8.37245603705507
8.37245603705507
8.46696671008728
8.46696671008728
8.55646719519055
8.55646719519055
8.64224036044031
8.64224036044031
8.72903646041912
8.72903646041912
8.82442329210577
8.82442329210577
8.92845050802508
8.92845050802508
9.03782260464980
9.03782260464980
9.15894684259696
9.15894684259696
9.29859215279975
9.29859215279975
9.45330432204869
9.45330432204869
9.61736251786836
9.61736251786836
9.78853581128790
9.78853581128790
9.95939052968526
9.95939052968526
10.1313578926687
10.1313578926687
10.3056075602706
10.3056075602706
10.4751452629853
10.4751452629853
10.6351489871452
10.6351489871452
10.7848395202789
10.7848395202789
10.9214631440026
10.9214631440026
11.0482024178670
11.0482024178670
11.1661415503614
11.1661415503614
11.2778112015870
11.2778112015870
11.3813013497475
11.3813013497475
11.4710104224870
11.4710104224870
11.5436882851716
11.5436882851716
11.5972342377203
11.5972342377203
11.6299493098425
11.6299493098425
11.6424621442003
11.6424621442003
11.6357960996086
11.6357960996086
11.6113269369783
11.6113269369783
11.5716772260441
11.5716772260441
11.5188944486777
11.5188944486777
11.4539280378142
11.4539280378142
11.3797272833465
11.3797272833465
11.2971845236852
11.2971845236852
11.2047070863969
11.2047070863969
11.1038763553251
11.1038763553251
10.9916634442255
10.9916634442255
10.8644082965149
10.8644082965149
10.7190377154860
10.7190377154860
10.5559156807927
10.5559156807927
10.3721181137715
10.3721181137715
10.1663497812600
10.1663497812600
9.94010341185495
9.94010341185495
9.69753633265207
9.69753633265207
9.44257748920141
9.44257748920141
9.18312627855454
9.18312627855454
8.92806536083252
8.92806536083252
8.68991689383097
8.68991689383097
8.47155981542247
8.47155981542247
8.26724689841912
8.26724689841912
8.06449044265504
8.06449044265504
7.85097754582086
7.85097754582086
7.63065140636112
7.63065140636112
7.41099365220296
7.41099365220296
7.19640389058247
7.19640389058247
6.99311016368017
6.99311016368017
6.81337362297582
6.81337362297582
6.66278767990556
6.66278767990556
6.53427137896555
6.53427137896555
6.43522673285413
6.43522673285413
6.36955161932577
6.36955161932577
6.33964908047183
6.33964908047183
6.34185293743961
6.34185293743961
6.37391823014149
6.37391823014149
6.44333459182653
6.44333459182653
6.54858638242991
6.54858638242991
6.68723951149091
6.68723951149091
6.85360586805628
6.85360586805628
7.04488346202312
7.04488346202312
7.25802059378484
7.25802059378484
7.48360097579664
7.48360097579664
7.71358551526217
7.71358551526217
7.94621816491455
7.94621816491455
8.19180757043483
8.19180757043483
8.46013438011385
8.46013438011385
8.75884949191138
8.75884949191138
9.08022476954650
9.08022476954650
9.41796057190598
9.41796057190598
9.76376141323550
9.76376141323550
10.1091081663008
10.1091081663008
10.4494281852813
10.4494281852813
10.7858368962634
10.7858368962634
11.1262112649525
11.1262112649525
11.4753484935626
11.4753484935626
11.8246154492894
11.8246154492894
12.1770946114203
12.1770946114203
12.5328153207554
12.5328153207554
12.8793448252070
12.8793448252070
13.2147491889294
13.2147491889294
13.5382975028023
13.5382975028023
13.8433152681734
13.8433152681734
14.1210717236039
14.1210717236039
14.3682423604212
14.3682423604212
14.5843808282853
14.5843808282853
14.7729616327499
14.7729616327499
14.9398288530490
14.9398288530490
15.0893185181389
15.0893185181389
15.2275397376124
15.2275397376124
15.3542875908533
15.3542875908533
15.4691180261147
15.4691180261147
15.5730762099919
15.5730762099919
15.6657550671000
15.6657550671000
15.7472736147097
15.7472736147097
15.8164161710544
15.8164161710544
15.8725646862585
15.8725646862585
15.9135377362386
15.9135377362386
15.9376122684430
15.9376122684430
15.9430376264289
15.9430376264289
15.9284048188618
15.9284048188618
15.8921161582646
15.8921161582646
15.8324342175729
15.8324342175729
15.7480554173945
15.7480554173945
15.6383514525399
15.6383514525399
15.5047133694021
15.5047133694021
15.3473015965896
15.3473015965896
15.1662124996977
15.1662124996977
14.9636218532292
14.9636218532292
14.7452355430073
14.7452355430073
14.5170448086017
14.5170448086017
14.2836397008783
14.2836397008783
14.0516390576458
14.0516390576458
13.8234212659467
13.8234212659467
13.6012635635907
13.6012635635907
13.3842912519937
13.3842912519937
13.1733896395393
13.1733896395393
12.9724195528417
12.9724195528417
12.7857748375665
12.7857748375665
12.6071762833456
12.6071762833456
12.4272621099913
12.4272621099913
12.2474035671467
12.2474035671467
12.0684584422695
12.0684584422695
11.8876914886588
11.8876914886588
11.7051342550070
11.7051342550070
11.5193539796939
11.5193539796939
11.3304678838950
11.3304678838950
11.1339219752081
11.1339219752081
10.9314389622060
10.9314389622060
10.7255316242484
10.7255316242484
10.5196470504622
10.5196470504622
10.3161577073022
10.3161577073022
10.1218591308572
10.1218591308572
9.94943034417452
9.94943034417452
9.80870365926374
9.80870365926374
9.68963724557600
9.68963724557600
9.58390495488359
9.58390495488359
9.48345028050888
9.48345028050888
9.38151020116764
9.38151020116764
9.27800471297904
9.27800471297904
9.16750288219381
9.16750288219381
9.05236411723764
9.05236411723764
8.93775147195434
8.93775147195434
8.82509073342899
8.82509073342899
8.70984107419556
8.70984107419556
8.58635359063144
8.58635359063144
8.45425223799588
8.45425223799588
8.31500267693316
8.31500267693316
8.17029476202191
8.17029476202191
8.02250445126481
8.02250445126481
7.87688001867959
7.87688001867959
7.73224582660631
7.73224582660631
7.59026353517388
7.59026353517388
7.45219122059683
7.45219122059683
7.32948850810567
7.32948850810567
7.23460488365305
7.23460488365305
7.17325852991107
7.17325852991107
7.14686453766250
7.14686453766250
7.15324354630658
7.15324354630658
7.18744513824556
7.18744513824556
7.24690227175828
7.24690227175828
7.33333923937864
7.33333923937864
7.44251426325008
7.44251426325008
7.56465105465887
7.56465105465887
7.69531201635916
7.69531201635916
7.82674737878296
7.82674737878296
7.95287343028553
7.95287343028553
8.06875268959990
8.06875268959990
8.17490729553791
8.17490729553791
8.27419506081827
8.27419506081827
8.37245603705507
8.37245603705507
8.46696671008728
8.46696671008728
8.55646719519055
8.55646719519055
8.64224036044031
8.64224036044031
8.72903646041912
8.72903646041912
8.82442329210577
8.82442329210577
8.92845050802508
8.92845050802508
9.03782260464980
9.03782260464980
9.15894684259696
9.15894684259696
9.29859215279975
9.29859215279975
9.45330432204869
9.45330432204869
9.61736251786836
9.61736251786836
9.78853581128790
9.78853581128790
9.95939052968526
9.95939052968526
10.1313578926687
10.1313578926687
10.3056075602706
10.3056075602706
10.4751452629853
10.4751452629853
10.6351489871452
10.6351489871452
10.7848395202789
10.7848395202789
10.9214631440026
10.9214631440026
11.0482024178670
11.0482024178670
11.1661415503614
11.1661415503614
11.2778112015870
11.2778112015870
11.3813013497475
11.3813013497475
11.4710104224870
11.4710104224870
11.5436882851716
11.5436882851716
11.5972342377203
11.5972342377203
11.6299493098425
11.6299493098425
11.6424621442003
11.6424621442003
11.6357960996086
11.6357960996086
11.6113269369783
11.6113269369783
11.5716772260441
11.5716772260441
11.5188944486777
11.5188944486777
11.4539280378142
11.4539280378142
11.3797272833465
11.3797272833465
11.2971845236852
11.2971845236852
11.2047070863969
11.2047070863969
11.1038763553251
11.1038763553251
10.9916634442255
10.9916634442255
10.8644082965149
10.8644082965149
10.7190377154860
10.7190377154860
10.5559156807927
10.5559156807927
10.3721181137715
10.3721181137715
10.1663497812600
10.1663497812600
9.94010341185495
9.94010341185495
9.69753633265207
9.69753633265207
9.44257748920141
9.44257748920141
9.18312627855454
9.18312627855454
8.92806536083252
8.92806536083252
8.68991689383097
8.68991689383097
8.47155981542247
8.47155981542247
8.26724689841912
8.26724689841912
8.06449044265504
8.06449044265504
7.85097754582086
7.85097754582086
7.63065140636112
7.63065140636112
7.41099365220296
7.41099365220296
7.19640389058247
7.19640389058247
6.99311016368017
6.99311016368017
6.81337362297582
6.81337362297582
6.66278767990556
6.66278767990556
6.53427137896555
6.53427137896555
6.43522673285413
6.43522673285413
6.36955161932577
6.36955161932577
6.33964908047183
6.33964908047183
6.34185293743961
6.34185293743961
6.37391823014149
6.37391823014149
6.44333459182653
6.44333459182653
6.54858638242991
6.54858638242991
6.68723951149091
6.68723951149091
6.85360586805628
6.85360586805628
7.04488346202312
7.04488346202312
7.25802059378484
7.25802059378484
7.48360097579664
7.48360097579664
7.71358551526217
7.71358551526217
7.94621816491455
7.94621816491455
8.19180757043483
8.19180757043483
8.46013438011385
8.46013438011385
8.75884949191138
8.75884949191138
9.08022476954650
9.08022476954650
9.41796057190598
9.41796057190598
9.76376141323550
9.76376141323550
10.1091081663008
10.1091081663008
10.4494281852813
10.4494281852813
10.7858368962634
10.7858368962634
11.1262112649525
11.1262112649525
11.4753484935626
11.4753484935626
11.8246154492894
11.8246154492894
12.1770946114203
12.1770946114203
12.5328153207554
12.5328153207554
12.8793448252070
12.8793448252070
13.2147491889294
13.2147491889294
13.5382975028023
13.5382975028023
13.8433152681734
13.8433152681734
14.1210717236039
14.1210717236039
14.3682423604212
14.3682423604212
14.5843808282853
14.5843808282853
14.7729616327499
14.7729616327499
14.9398288530490
14.9398288530490
15.0893185181389
15.0893185181389
15.2275397376124
15.2275397376124
15.3542875908533
15.3542875908533
15.4691180261147
15.4691180261147
15.5730762099919
15.5730762099919
15.6657550671000
15.6657550671000
15.7472736147097
15.7472736147097
15.8164161710544
15.8164161710544
15.8725646862585
15.8725646862585
15.9135377362386
15.9135377362386
15.9376122684430
15.9376122684430
15.8730332602174
15.8730332602174
15.8644893598539
15.8644893598539
15.8348684116936
15.8348684116936
15.7819933220111
15.7819933220111
15.7053032608622
15.7053032608622
15.6039136949779
15.6039136949779
15.4777658695748
15.4777658695748
15.3278650220232
15.3278650220232
15.1548107263456
15.1548107263456
14.9601169121546
14.9601169121546
14.7496752354464
14.7496752354464
14.5284483613529
14.5284483613529
14.3020488304167
14.3020488304167
14.0791748563213
14.0791748563213
13.8615146881120
13.8615146881120
13.6478233008740
13.6478233008740
13.4384118344530
13.4384118344530
13.2345764020893
13.2345764020893
13.0406382257768
13.0406382257768
12.8558193461660
12.8558193461660
12.6779164264111
12.6779164264111
12.5023620556936
12.5023620556936
12.3273932386032
12.3273932386032
12.1549200973707
12.1549200973707
11.9819605443277
11.9819605443277
11.8080962631141
11.8080962631141
11.6298476214007
11.6298476214007
11.4477487997011
11.4477487997011
11.2593850350569
11.2593850350569
11.0652994555017
11.0652994555017
10.8696526868364
10.8696526868364
10.6709822740397
10.6709822740397
10.4700809622414
10.4700809622414
10.2744683530347
10.2744683530347
10.0963102469199
10.0963102469199
9.94385229211821
9.94385229211821
9.81190562571881
9.81190562571881
9.69339143161688
9.69339143161688
9.58386048073347
9.58386048073347
9.47912728429219
9.47912728429219
9.37344598711101
9.37344598711101
9.26178669602897
9.26178669602897
9.14474820405254
9.14474820405254
9.02598172233694
9.02598172233694
8.90927976586757
8.90927976586757
8.79188993518698
8.79188993518698
8.66786688497042
8.66786688497042
8.53504789918480
8.53504789918480
8.39624794721301
8.39624794721301
8.25199841231113
8.25199841231113
8.10546290180608
8.10546290180608
7.96302394794293
7.96302394794293
7.82546538723025
7.82546538723025
7.69262446240752
7.69262446240752
7.57299089570383
7.57299089570383
7.47579988513341
7.47579988513341
7.40761272270388
7.40761272270388
7.37086477631874
7.37086477631874
7.36716346385957
7.36716346385957
7.39346823114636
7.39346823114636
7.44439810639039
7.44439810639039
7.51910117716943
7.51910117716943
7.61565778975171
7.61565778975171
7.72824769983587
7.72824769983587
7.85181383762748
7.85181383762748
7.98063165611304
7.98063165611304
8.10802738424589
8.10802738424589
8.22782478893450
8.22782478893450
8.33747801341745
8.33747801341745
8.43911766937498
8.43911766937498
8.53739287357549
8.53739287357549
8.63332061971227
8.63332061971227
8.72411332611289
8.72411332611289
8.80921993649362
8.80921993649362
8.88897021802672
8.88897021802672
8.97361177550685
8.97361177550685
9.06917474272640
9.06917474272640
9.17096550486512
9.17096550486512
9.28319713183589
9.28319713183589
9.41689232157937
9.41689232157937
9.56974138047951
9.56974138047951
9.73579860378324
9.73579860378324
9.91174571178519
9.91174571178519
10.0944251507205
10.0944251507205
10.2823465456881
10.2823465456881
10.4734360343252
10.4734360343252
10.6606469684637
10.6606469684637
10.8415732646301
10.8415732646301
11.0125118004172
11.0125118004172
11.1699226547986
11.1699226547986
11.3166904133410
11.3166904133410
11.4535307628206
11.4535307628206
11.5798224658077
11.5798224658077
11.6956659040593
11.6956659040593
11.7971643843866
11.7971643843866
11.8803688944072
11.8803688944072
11.9435417691982
11.9435417691982
11.9853506395086
11.9853506395086
12.0054243184053
12.0054243184053
12.0044328039524
12.0044328039524
11.9841337402210
11.9841337402210
11.9446783869037
11.9446783869037
11.8879465717611
11.8879465717611
11.8176941133097
11.8176941133097
11.7359267254316
11.7359267254316
11.6424300671655
11.6424300671655
11.5406404859960
11.5406404859960
11.4306660153546
11.4306660153546
11.3135998340842
11.3135998340842
11.1888506246561
11.1888506246561
11.0518526359008
11.0518526359008
10.8967536008643
10.8967536008643
10.7227140482410
10.7227140482410
10.5303932124109
10.5303932124109
10.3183840609335
10.3183840609335
10.0845887236833
10.0845887236833
9.83152473687663
9.83152473687663
9.56526069829790
9.56526069829790
9.29120912357347
9.29120912357347
9.01588929509673
9.01588929509673
8.75122680228249
8.75122680228249
8.50810486828371
8.50810486828371
8.28218429568355
8.28218429568355
8.06558972583764
8.06558972583764
7.84033492121272
7.84033492121272
7.60892112903780
7.60892112903780
7.38208862312819
7.38208862312819
7.16196799179943
7.16196799179943
6.95333659383860
6.95333659383860
6.76889216643901
6.76889216643901
6.61807228740795
6.61807228740795
6.49438747264624
6.49438747264624
6.40029447589905
6.40029447589905
6.34079068455670
6.34079068455670
6.31723382044999
6.31723382044999
6.32636619494488
6.32636619494488
6.36345575865046
6.36345575865046
6.43490069584730
6.43490069584730
6.54236336438191
6.54236336438191
6.68218308378978
6.68218308378978
6.84727399682881
6.84727399682881
7.03684013003165
7.03684013003165
7.24864364876251
7.24864364876251
7.47290123931392
7.47290123931392
7.70192686070148
7.70192686070148
7.93198320384726
7.93198320384726
8.17074609531204
8.17074609531204
8.43245548925452
8.43245548925452
8.72424415288613
8.72424415288613
9.04062884548349
9.04062884548349
9.37167079062995
9.37167079062995
9.71359486873124
9.71359486873124
10.0580405915726
10.0580405915726
10.3996924585396
10.3996924585396
10.7409084692793
10.7409084692793
11.0874717569056
11.0874717569056
11.4404835739632
11.4404835739632
11.7918696246836
11.7918696246836
12.1419504793581
12.1419504793581
12.4950192924950
12.4950192924950
12.8429118710645
12.8429118710645
13.1775917534053
13.1775917534053
13.4995387995389
13.4995387995389
13.8027954335415
13.8027954335415
14.0791589321674
14.0791589321674
14.3261608743115
14.3261608743115
14.5415376569897
14.5415376569897
14.7282917383963
14.7282917383963
14.8919103586340
14.8919103586340
15.0372268484509
15.0372268484509
15.1687901802358
15.1687901802358
15.2886607719043
15.2886607719043
15.3982355893585
15.3982355893585
15.4984218953152
15.4984218953152
15.5886131575975
15.5886131575975
15.6687990835225
15.6687990835225
15.7372683575665
15.7372683575665
15.7926861892767
15.7926861892767
15.8349414400421
15.8349414400421
15.8625177063420
15.8625177063420
15.8730332602174
15.8730332602174
15.8644893598539
15.8644893598539
15.8348684116936
15.8348684116936
15.7819933220111
15.7819933220111
15.7053032608622
15.7053032608622
15.6039136949779
15.6039136949779
15.4777658695748
15.4777658695748
15.3278650220232
15.3278650220232
15.1548107263456
15.1548107263456
14.9601169121546
14.9601169121546
14.7496752354464
14.7496752354464
14.5284483613529
14.5284483613529
14.3020488304167
14.3020488304167
14.0791748563213
14.0791748563213
13.8615146881120
13.8615146881120
13.6478233008740
13.6478233008740
13.4384118344530
13.4384118344530
13.2345764020893
13.2345764020893
13.0406382257768
13.0406382257768
12.8558193461660
12.8558193461660
12.6779164264111
12.6779164264111
12.5023620556936
12.5023620556936
12.3273932386032
12.3273932386032
12.1549200973707
12.1549200973707
11.9819605443277
11.9819605443277
11.8080962631141
11.8080962631141
11.6298476214007
11.6298476214007
11.4477487997011
11.4477487997011
11.2593850350569
11.2593850350569
11.0652994555017
11.0652994555017
10.8696526868364
10.8696526868364
10.6709822740397
10.6709822740397
10.4700809622414
10.4700809622414
10.2744683530347
10.2744683530347
10.0963102469199
10.0963102469199
9.94385229211821
9.94385229211821
9.81190562571881
9.81190562571881
9.69339143161688
9.69339143161688
9.58386048073347
9.58386048073347
9.47912728429219
9.47912728429219
9.37344598711101
9.37344598711101
9.26178669602897
9.26178669602897
9.14474820405254
9.14474820405254
9.02598172233694
9.02598172233694
8.90927976586757
8.90927976586757
8.79188993518698
8.79188993518698
8.66786688497042
8.66786688497042
8.53504789918480
8.53504789918480
8.39624794721301
8.39624794721301
8.25199841231113
8.25199841231113
8.10546290180608
8.10546290180608
7.96302394794293
7.96302394794293
7.82546538723025
7.82546538723025
7.69262446240752
7.69262446240752
7.57299089570383
7.57299089570383
7.47579988513341
7.47579988513341
7.40761272270388
7.40761272270388
7.37086477631874
7.37086477631874
7.36716346385957
7.36716346385957
7.39346823114636
7.39346823114636
7.44439810639039
7.44439810639039
7.51910117716943
7.51910117716943
7.61565778975171
7.61565778975171
7.72824769983587
7.72824769983587
7.85181383762748
7.85181383762748
7.98063165611304
7.98063165611304
8.10802738424589
8.10802738424589
8.22782478893450
8.22782478893450
8.33747801341745
8.33747801341745
8.43911766937498
8.43911766937498
8.53739287357549
8.53739287357549
8.63332061971227
8.63332061971227
8.72411332611289
8.72411332611289
8.80921993649362
8.80921993649362
8.88897021802672
8.88897021802672
8.97361177550685
8.97361177550685
9.06917474272640
9.06917474272640
9.17096550486512
9.17096550486512
9.28319713183589
9.28319713183589
9.41689232157937
9.41689232157937
9.56974138047951
9.56974138047951
9.73579860378324
9.73579860378324
9.91174571178519
9.91174571178519
10.0944251507205
10.0944251507205
10.2823465456881
10.2823465456881
10.4734360343252
10.4734360343252
10.6606469684637
10.6606469684637
10.8415732646301
10.8415732646301
11.0125118004172
11.0125118004172
11.1699226547986
11.1699226547986
11.3166904133410
11.3166904133410
11.4535307628206
11.4535307628206
11.5798224658077
11.5798224658077
11.6956659040593
11.6956659040593
11.7971643843866
11.7971643843866
11.8803688944072
11.8803688944072
11.9435417691982
11.9435417691982
11.9853506395086
11.9853506395086
12.0054243184053
12.0054243184053
12.0044328039524
12.0044328039524
11.9841337402210
11.9841337402210
11.9446783869037
11.9446783869037
11.8879465717611
11.8879465717611
11.8176941133097
11.8176941133097
11.7359267254316
11.7359267254316
11.6424300671655
11.6424300671655
11.5406404859960
11.5406404859960
11.4306660153546
11.4306660153546
11.3135998340842
11.3135998340842
11.1888506246561
11.1888506246561
11.0518526359008
11.0518526359008
10.8967536008643
10.8967536008643
10.7227140482410
10.7227140482410
10.5303932124109
10.5303932124109
10.3183840609335
10.3183840609335
10.0845887236833
10.0845887236833
9.83152473687663
9.83152473687663
9.56526069829790
9.56526069829790
9.29120912357347
9.29120912357347
9.01588929509673
9.01588929509673
8.75122680228249
8.75122680228249
8.50810486828371
8.50810486828371
8.28218429568355
8.28218429568355
8.06558972583764
8.06558972583764
7.84033492121272
7.84033492121272
7.60892112903780
7.60892112903780
7.38208862312819
7.38208862312819
7.16196799179943
7.16196799179943
6.95333659383860
6.95333659383860
6.76889216643901
6.76889216643901
6.61807228740795
6.61807228740795
6.49438747264624
6.49438747264624
6.40029447589905
6.40029447589905
6.34079068455670
6.34079068455670
6.31723382044999
6.31723382044999
6.32636619494488
6.32636619494488
6.36345575865046
6.36345575865046
6.43490069584730
6.43490069584730
6.54236336438191
6.54236336438191
6.68218308378978
6.68218308378978
6.84727399682881
6.84727399682881
7.03684013003165
7.03684013003165
7.24864364876251
7.24864364876251
7.47290123931392
7.47290123931392
7.70192686070148
7.70192686070148
7.93198320384726
7.93198320384726
8.17074609531204
8.17074609531204
8.43245548925452
8.43245548925452
8.72424415288613
8.72424415288613
9.04062884548349
9.04062884548349
9.37167079062995
9.37167079062995
9.71359486873124
9.71359486873124
10.0580405915726
10.0580405915726
10.3996924585396
10.3996924585396
10.7409084692793
10.7409084692793
11.0874717569056
11.0874717569056
11.4404835739632
11.4404835739632
11.7918696246836
11.7918696246836
12.1419504793581
12.1419504793581
12.4950192924950
12.4950192924950
12.8429118710645
12.8429118710645
13.1775917534053
13.1775917534053
13.4995387995389
13.4995387995389
13.8027954335415
13.8027954335415
14.0791589321674
14.0791589321674
14.3261608743115
14.3261608743115
14.5415376569897
14.5415376569897
14.7282917383963
14.7282917383963
14.8919103586340
14.8919103586340
15.0372268484509
15.0372268484509
15.1687901802358
15.1687901802358
15.2886607719043
15.2886607719043
15.3982355893585
15.3982355893585
15.4984218953152
15.4984218953152
15.5886131575975
15.5886131575975
15.6687990835225
15.6687990835225
15.7372683575665
15.7372683575665
15.7926861892767
15.7926861892767
15.8349414400421
15.8349414400421
15.8625177063420
15.8625177063420
15.8063176305975
15.8063176305975
15.8062689030019
15.8062689030019
15.7849636608924
15.7849636608924
15.7411283779870
15.7411283779870
15.6736168932132
15.6736168932132
15.5810463668324
15.5810463668324
15.4628205183959
15.4628205183959
15.3189522297231
15.3189522297231
15.1517289656106
15.1517289656106
14.9629497909234
14.9629497909234
14.7582304903931
14.7582304903931
14.5429071985263
14.5429071985263
14.3248783584348
14.3248783584348
14.1127144254806
14.1127144254806
13.9074542066935
13.9074542066935
13.7054551524192
13.7054551524192
13.5060219718114
13.5060219718114
13.3103334480121
13.3103334480121
13.1217227179790
13.1217227179790
12.9399575726190
12.9399575726190
12.7635280175079
12.7635280175079
12.5893542694117
12.5893542694117
12.4183042490150
12.4183042490150
12.2511979531190
12.2511979531190
12.0851130089633
12.0851130089633
11.9199715429405
11.9199715429405
11.7496991207237
11.7496991207237
11.5732975875288
11.5732975875288
11.3922686172405
11.3922686172405
11.2054344312365
11.2054344312365
11.0144357846169
11.0144357846169
10.8205141784141
10.8205141784141
10.6236325584721
10.6236325584721
10.4299303973714
10.4299303973714
10.2495239719945
10.2495239719945
10.0900223341779
10.0900223341779
9.95005612453404
9.95005612453404
9.82177692594493
9.82177692594493
9.70219157224559
9.70219157224559
9.59214787122387
9.59214787122387
9.48459941743902
9.48459941743902
9.37253599243335
9.37253599243335
9.25362401661686
9.25362401661686
9.12989874240188
9.12989874240188
9.00525427226643
9.00525427226643
8.88346622103260
8.88346622103260
8.75880627770114
8.75880627770114
8.62697473912254
8.62697473912254
8.48730235782762
8.48730235782762
8.34185808020270
8.34185808020270
8.19616939020633
8.19616939020633
8.05576687324109
8.05576687324109
7.92344307881392
7.92344307881392
7.80505467294029
7.80505467294029
7.70930222094613
7.70930222094613
7.63917163929327
7.63917163929327
7.59672283718846
7.59672283718846
7.58352758385016
7.58352758385016
7.60122346046668
7.60122346046668
7.64502565663034
7.64502565663034
7.71014850504664
7.71014850504664
7.79523085280102
7.79523085280102
7.89672991138212
7.89672991138212
8.01012250399437
8.01012250399437
8.13263894118221
8.13263894118221
8.25734818025089
8.25734818025089
8.37837069131957
8.37837069131957
8.49116329557731
8.49116329557731
8.59517349498972
8.59517349498972
8.69230027519295
8.69230027519295
8.78707860660639
8.78707860660639
8.87853797813557
8.87853797813557
8.96398176598793
8.96398176598793
9.04377385203079
9.04377385203079
9.12047467928604
9.12047467928604
9.20574527902719
9.20574527902719
9.29910259133230
9.29910259133230
9.40446840907277
9.40446840907277
9.53277783349659
9.53277783349659
9.68443051018912
9.68443051018912
9.85359726886186
9.85359726886186
10.0351171955418
10.0351171955418
10.2244985145763
10.2244985145763
10.4191526712183
10.4191526712183
10.6221324457561
10.6221324457561
10.8235062213288
10.8235062213288
11.0223399388634
11.0223399388634
11.2125636561181
11.2125636561181
11.3914299876732
11.3914299876732
11.5606604077237
11.5606604077237
11.7180635009782
11.7180635009782
11.8618033819790
11.8618033819790
11.9908658317954
11.9908658317954
12.1044843016339
12.1044843016339
12.1996092406704
12.1996092406704
12.2745058422312
12.2745058422312
12.3269520763920
12.3269520763920
12.3569128813104
12.3569128813104
12.3648771494188
12.3648771494188
12.3505094282869
12.3505094282869
12.3154322402894
12.3154322402894
12.2610537726832
12.2610537726832
12.1887157348725
12.1887157348725
12.1003790307803
12.1003790307803
12.0000442037032
12.0000442037032
11.8904722434951
11.8904722434951
11.7705053488832
11.7705053488832
11.6431614313726
11.6431614313726
11.5082026326991
11.5082026326991
11.3683258234350
11.3683258234350
11.2208116078244
11.2208116078244
11.0575820617118
11.0575820617118
10.8734042460961
10.8734042460961
10.6695391363567
10.6695391363567
10.4482734865608
10.4482734865608
10.2080561784963
10.2080561784963
9.94699514990557
9.94699514990557
9.67009351571611
9.67009351571611
9.38379479182028
9.38379479182028
9.09242984977237
9.09242984977237
8.80595364663956
8.80595364663956
8.53823249968321
8.53823249968321
8.29146048218916
8.29146048218916
8.05885390459275
8.05885390459275
7.82181558459932
7.82181558459932
7.58036365236746
7.58036365236746
7.34787710307711
7.34787710307711
7.12476061198231
7.12476061198231
6.91389362867963
6.91389362867963
6.72819782694558
6.72819782694558
6.57956791782944
6.57956791782944
6.46281197189078
6.46281197189078
6.37953513408103
6.37953513408103
6.32931003105438
6.32931003105438
6.31340809769800
6.31340809769800
6.32980249146687
6.32980249146687
6.37333703739173
6.37333703739173
6.44730752312135
6.44730752312135
6.55682287156263
6.55682287156263
6.69670756780528
6.69670756780528
6.86232785935740
6.86232785935740
7.05021174550626
7.05021174550626
7.25732265448800
7.25732265448800
7.47685458495262
7.47685458495262
7.70301219574178
7.70301219574178
7.93028879379845
7.93028879379845
8.16205732304400
8.16205732304400
8.41590552718604
8.41590552718604
8.69656588655999
8.69656588655999
9.00653304073633
9.00653304073633
9.33276947083517
9.33276947083517
9.66951763497999
9.66951763497999
10.0104272447602
10.0104272447602
10.3501680552018
10.3501680552018
10.6938558148589
10.6938558148589
11.0424189288057
11.0424189288057
11.3957646741793
11.3957646741793
11.7475174606271
11.7475174606271
12.0948811803051
12.0948811803051
12.4436711050692
12.4436711050692
12.7907518494875
12.7907518494875
13.1262766998005
13.1262766998005
13.4462561775061
13.4462561775061
13.7471625681611
13.7471625681611
14.0223826433626
14.0223826433626
14.2689128686449
14.2689128686449
14.4838919954084
14.4838919954084
14.6704243964628
14.6704243964628
14.8321141311444
14.8321141311444
14.9730709686595
14.9730709686595
15.0991085248970
15.0991085248970
15.2128655117794
15.2128655117794
15.3169053194388
15.3169053194388
15.4142222262135
15.4142222262135
15.5032614118051
15.5032614118051
15.5823195529822
15.5823195529822
15.6508838780154
15.6508838780154
15.7087470689227
15.7087470689227
15.7549703570549
15.7549703570549
15.7884431138937
15.7884431138937
15.8063176305975
15.8063176305975
15.8062689030019
15.8062689030019
15.7849636608924
15.7849636608924
15.7411283779870
15.7411283779870
15.6736168932132
15.6736168932132
15.5810463668324
15.5810463668324
15.4628205183959
15.4628205183959
15.3189522297231
15.3189522297231
15.1517289656106
15.1517289656106
14.9629497909234
14.9629497909234
14.7582304903931
14.7582304903931
14.5429071985263
14.5429071985263
14.3248783584348
14.3248783584348
14.1127144254806
14.1127144254806
13.9074542066935
13.9074542066935
13.7054551524192
13.7054551524192
13.5060219718114
13.5060219718114
13.3103334480121
13.3103334480121
13.1217227179790
13.1217227179790
12.9399575726190
12.9399575726190
12.7635280175079
12.7635280175079
12.5893542694117
12.5893542694117
12.4183042490150
12.4183042490150
12.2511979531190
12.2511979531190
12.0851130089633
12.0851130089633
11.9199715429405
11.9199715429405
11.7496991207237
11.7496991207237
11.5732975875288
11.5732975875288
11.3922686172405
11.3922686172405
11.2054344312365
11.2054344312365
11.0144357846169
11.0144357846169
10.8205141784141
10.8205141784141
10.6236325584721
10.6236325584721
10.4299303973714
10.4299303973714
10.2495239719945
10.2495239719945
10.0900223341779
10.0900223341779
9.95005612453404
9.95005612453404
9.82177692594493
9.82177692594493
9.70219157224559
9.70219157224559
9.59214787122387
9.59214787122387
9.48459941743902
9.48459941743902
9.37253599243335
9.37253599243335
9.25362401661686
9.25362401661686
9.12989874240188
9.12989874240188
9.00525427226643
9.00525427226643
8.88346622103260
8.88346622103260
8.75880627770114
8.75880627770114
8.62697473912254
8.62697473912254
8.48730235782762
8.48730235782762
8.34185808020270
8.34185808020270
8.19616939020633
8.19616939020633
8.05576687324109
8.05576687324109
7.92344307881392
7.92344307881392
7.80505467294029
7.80505467294029
7.70930222094613
7.70930222094613
7.63917163929327
7.63917163929327
7.59672283718846
7.59672283718846
7.58352758385016
7.58352758385016
7.60122346046668
7.60122346046668
7.64502565663034
7.64502565663034
7.71014850504664
7.71014850504664
7.79523085280102
7.79523085280102
7.89672991138212
7.89672991138212
8.01012250399437
8.01012250399437
8.13263894118221
8.13263894118221
8.25734818025089
8.25734818025089
8.37837069131957
8.37837069131957
8.49116329557731
8.49116329557731
8.59517349498972
8.59517349498972
8.69230027519295
8.69230027519295
8.78707860660639
8.78707860660639
8.87853797813557
8.87853797813557
8.96398176598793
8.96398176598793
9.04377385203079
9.04377385203079
9.12047467928604
9.12047467928604
9.20574527902719
9.20574527902719
9.29910259133230
9.29910259133230
9.40446840907277
9.40446840907277
9.53277783349659
9.53277783349659
9.68443051018912
9.68443051018912
9.85359726886186
9.85359726886186
10.0351171955418
10.0351171955418
10.2244985145763
10.2244985145763
10.4191526712183
10.4191526712183
10.6221324457561
10.6221324457561
10.8235062213288
10.8235062213288
11.0223399388634
11.0223399388634
11.2125636561181
11.2125636561181
11.3914299876732
11.3914299876732
11.5606604077237
11.5606604077237
11.7180635009782
11.7180635009782
11.8618033819790
11.8618033819790
11.9908658317954
11.9908658317954
12.1044843016339
12.1044843016339
12.1996092406704
12.1996092406704
12.2745058422312
12.2745058422312
12.3269520763920
12.3269520763920
12.3569128813104
12.3569128813104
12.3648771494188
12.3648771494188
12.3505094282869
12.3505094282869
12.3154322402894
12.3154322402894
12.2610537726832
12.2610537726832
12.1887157348725
12.1887157348725
12.1003790307803
12.1003790307803
12.0000442037032
12.0000442037032
11.8904722434951
11.8904722434951
11.7705053488832
11.7705053488832
11.6431614313726
11.6431614313726
11.5082026326991
11.5082026326991
11.3683258234350
11.3683258234350
11.2208116078244
11.2208116078244
11.0575820617118
11.0575820617118
10.8734042460961
10.8734042460961
10.6695391363567
10.6695391363567
10.4482734865608
10.4482734865608
10.2080561784963
10.2080561784963
9.94699514990557
9.94699514990557
9.67009351571611
9.67009351571611
9.38379479182028
9.38379479182028
9.09242984977237
9.09242984977237
8.80595364663956
8.80595364663956
8.53823249968321
8.53823249968321
8.29146048218916
8.29146048218916
8.05885390459275
8.05885390459275
7.82181558459932
7.82181558459932
7.58036365236746
7.58036365236746
7.34787710307711
7.34787710307711
7.12476061198231
7.12476061198231
6.91389362867963
6.91389362867963
6.72819782694558
6.72819782694558
6.57956791782944
6.57956791782944
6.46281197189078
6.46281197189078
6.37953513408103
6.37953513408103
6.32931003105438
6.32931003105438
6.31340809769800
6.31340809769800
6.32980249146687
6.32980249146687
6.37333703739173
6.37333703739173
6.44730752312135
6.44730752312135
6.55682287156263
6.55682287156263
6.69670756780528
6.69670756780528
6.86232785935740
6.86232785935740
7.05021174550626
7.05021174550626
7.25732265448800
7.25732265448800
7.47685458495262
7.47685458495262
7.70301219574178
7.70301219574178
7.93028879379845
7.93028879379845
8.16205732304400
8.16205732304400
8.41590552718604
8.41590552718604
8.69656588655999
8.69656588655999
9.00653304073633
9.00653304073633
9.33276947083517
9.33276947083517
9.66951763497999
9.66951763497999
10.0104272447602
10.0104272447602
10.3501680552018
10.3501680552018
10.6938558148589
10.6938558148589
11.0424189288057
11.0424189288057
11.3957646741793
11.3957646741793
11.7475174606271
11.7475174606271
12.0948811803051
12.0948811803051
12.4436711050692
12.4436711050692
12.7907518494875
12.7907518494875
13.1262766998005
13.1262766998005
13.4462561775061
13.4462561775061
13.7471625681611
13.7471625681611
14.0223826433626
14.0223826433626
14.2689128686449
14.2689128686449
14.4838919954084
14.4838919954084
14.6704243964628
14.6704243964628
14.8321141311444
14.8321141311444
14.9730709686595
14.9730709686595
15.0991085248970
15.0991085248970
15.2128655117794
15.2128655117794
15.3169053194388
15.3169053194388
15.4142222262135
15.4142222262135
15.5032614118051
15.5032614118051
15.5823195529822
15.5823195529822
15.6508838780154
15.6508838780154
15.7087470689227
15.7087470689227
15.7549703570549
15.7549703570549
15.7884431138937
15.7884431138937
15.7463854668256
15.7463854668256
15.7541656497645
15.7541656497645
15.7428955316193
15.7428955316193
15.7100880874549
15.7100880874549
15.6523200571924
15.6523200571924
15.5678876506500
15.5678876506500
15.4566337369197
15.4566337369197
15.3188906673027
15.3188906673027
15.1575587268128
15.1575587268128
14.9746710643610
14.9746710643610
14.7758646565313
14.7758646565313
14.5667959149989
14.5667959149989
14.3589398983175
14.3589398983175
14.1586846571357
14.1586846571357
13.9648939851847
13.9648939851847
13.7753931529650
13.7753931529650
13.5875638381529
13.5875638381529
13.3992153575332
13.3992153575332
13.2167867116225
13.2167867116225
13.0395208671993
13.0395208671993
12.8662244810474
12.8662244810474
12.6939130761431
12.6939130761431
12.5233870329369
12.5233870329369
12.3590164295165
12.3590164295165
12.1974908374211
12.1974908374211
12.0385783270000
12.0385783270000
11.8764731498060
11.8764731498060
11.7076097104347
11.7076097104347
11.5333668358851
11.5333668358851
11.3516079046079
11.3516079046079
11.1631848375891
11.1631848375891
10.9723634454294
10.9723634454294
10.7796055741185
10.7796055741185
10.5898787126894
10.5898787126894
10.4110621005904
10.4110621005904
10.2493717346552
10.2493717346552
10.1058851545234
10.1058851545234
9.97197502159735
9.97197502159735
9.84498432432133
9.84498432432133
9.72631090772845
9.72631090772845
9.61696404126961
9.61696404126961
9.50396771439254
9.50396771439254
9.38276720326048
9.38276720326048
9.25372506280901
9.25372506280901
9.12133413869503
9.12133413869503
8.99076982640919
8.99076982640919
8.86146650270589
8.86146650270589
8.72823947118713
8.72823947118713
8.58874881403092
8.58874881403092
8.44276420298999
8.44276420298999
8.29747035120261
8.29747035120261
8.15987843884691
8.15987843884691
8.03349593115102
8.03349593115102
7.93190645401388
7.93190645401388
7.85874240810502
7.85874240810502
7.81321904839953
7.81321904839953
7.79509347568621
7.79509347568621
7.80414509742700
7.80414509742700
7.84046112843235
7.84046112843235
7.89933069934309
7.89933069934309
7.97520532691439
7.97520532691439
8.06716415284721
8.06716415284721
8.17021023272797
8.17021023272797
8.28242407724313
8.28242407724313
8.40122781055618
8.40122781055618
8.51970567489946
8.51970567489946
8.63234415951805
8.63234415951805
8.73731327479890
8.73731327479890
8.83694313722929
8.83694313722929
8.93043942612719
8.93043942612719
9.02048595317280
9.02048595317280
9.10572042496686
9.10572042496686
9.18504508387277
9.18504508387277
9.26003534788466
9.26003534788466
9.33773770756436
9.33773770756436
9.42379508080203
9.42379508080203
9.52226438968216
9.52226438968216
9.64266113152264
9.64266113152264
9.79115285200736
9.79115285200736
9.96373351828588
9.96373351828588
10.1499523114574
10.1499523114574
10.3452422923546
10.3452422923546
10.5460051092223
10.5460051092223
10.7531668517470
10.7531668517470
10.9646617546811
10.9646617546811
11.1769842241728
11.1769842241728
11.3842599914113
11.3842599914113
11.5814141207931
11.5814141207931
11.7711195288431
11.7711195288431
11.9505208793081
11.9505208793081
12.1148668636373
12.1148668636373
12.2614181097711
12.2614181097711
12.3896122937290
12.3896122937290
12.4978466512187
12.4978466512187
12.5840189224801
12.5840189224801
12.6481053859809
12.6481053859809
12.6899643126341
12.6899643126341
12.7091574984860
12.7091574984860
12.7051948230135
12.7051948230135
12.6782800190112
12.6782800190112
12.6292584392874
12.6292584392874
12.5601009000264
12.5601009000264
12.4729240761889
12.4729240761889
12.3687961950757
12.3687961950757
12.2504333856342
12.2504333856342
12.1218787185647
12.1218787185647
11.9864159753931
11.9864159753931
11.8420144890748
11.8420144890748
11.6898149592063
11.6898149592063
11.5315683637502
11.5315683637502
11.3701242780721
11.3701242780721
11.1990562717942
11.1990562717942
11.0069227212094
11.0069227212094
10.7928283903915
10.7928283903915
10.5593609545043
10.5593609545043
10.3094382179776
10.3094382179776
10.0412484862894
10.0412484862894
9.75558057544341
9.75558057544341
9.45763244315140
9.45763244315140
9.15233088629894
9.15233088629894
8.84835789962022
8.84835789962022
8.55936752096437
8.55936752096437
8.29397088515419
8.29397088515419
8.04624591610892
8.04624591610892
7.80012422607421
7.80012422607421
7.55140597482601
7.55140597482601
7.31193186964949
7.31193186964949
7.08608770529558
7.08608770529558
6.87462385218698
6.87462385218698
6.68990782554956
6.68990782554956
6.54516103646237
6.54516103646237
6.43631761991809
6.43631761991809
6.36309740597837
6.36309740597837
6.32836058540073
6.32836058540073
6.32516247122439
6.32516247122439
6.34937647315681
6.34937647315681
6.40015444477341
6.40015444477341
6.47774649811980
6.47774649811980
6.58964506969976
6.58964506969976
6.72963928348127
6.72963928348127
6.89284144379236
6.89284144379236
7.07752476344176
7.07752476344176
7.28094066976914
7.28094066976914
7.49458069949718
7.49458069949718
7.71594468460342
7.71594468460342
7.93849915735182
7.93849915735182
8.16441174955201
8.16441174955201
8.40851045470414
8.40851045470414
8.67802108630009
8.67802108630009
8.97974096768996
8.97974096768996
9.29869237200893
9.29869237200893
9.62969202180825
9.62969202180825
9.96456030969815
9.96456030969815
10.3024247306859
10.3024247306859
10.6452468800768
10.6452468800768
10.9907134757599
10.9907134757599
11.3415006277208
11.3415006277208
11.6914693410360
11.6914693410360
12.0384415671841
12.0384415671841
12.3824406212641
12.3824406212641
12.7273884934034
12.7273884934034
13.0629406389763
13.0629406389763
13.3811901702009
13.3811901702009
13.6796651591379
13.6796651591379
13.9535528897021
13.9535528897021
14.1994529230560
14.1994529230560
14.4142154650611
14.4142154650611
14.6008603876296
14.6008603876296
14.7620797842161
14.7620797842161
14.9005758742896
14.9005758742896
15.0223268653305
15.0223268653305
15.1311159884869
15.1311159884869
15.2314388355573
15.2314388355573
15.3265139138697
15.3265139138697
15.4140456200941
15.4140456200941
15.4934798971384
15.4934798971384
15.5648853453494
15.5648853453494
15.6272773840336
15.6272773840336
15.6803864959604
15.6803864959604
15.7211869835405
15.7211869835405
15.7463854668256
15.7463854668256
15.7541656497645
15.7541656497645
15.7428955316193
15.7428955316193
15.7100880874549
15.7100880874549
15.6523200571924
15.6523200571924
15.5678876506500
15.5678876506500
15.4566337369197
15.4566337369197
15.3188906673027
15.3188906673027
15.1575587268128
15.1575587268128
14.9746710643610
14.9746710643610
14.7758646565313
14.7758646565313
14.5667959149989
14.5667959149989
14.3589398983175
14.3589398983175
14.1586846571357
14.1586846571357
13.9648939851847
13.9648939851847
13.7753931529650
13.7753931529650
13.5875638381529
13.5875638381529
13.3992153575332
13.3992153575332
13.2167867116225
13.2167867116225
13.0395208671993
13.0395208671993
12.8662244810474
12.8662244810474
12.6939130761431
12.6939130761431
12.5233870329369
12.5233870329369
12.3590164295165
12.3590164295165
12.1974908374211
12.1974908374211
12.0385783270000
12.0385783270000
11.8764731498060
11.8764731498060
11.7076097104347
11.7076097104347
11.5333668358851
11.5333668358851
11.3516079046079
11.3516079046079
11.1631848375891
11.1631848375891
10.9723634454294
10.9723634454294
10.7796055741185
10.7796055741185
10.5898787126894
10.5898787126894
10.4110621005904
10.4110621005904
10.2493717346552
10.2493717346552
10.1058851545234
10.1058851545234
9.97197502159735
9.97197502159735
9.84498432432133
9.84498432432133
9.72631090772845
9.72631090772845
9.61696404126961
9.61696404126961
9.50396771439254
9.50396771439254
9.38276720326048
9.38276720326048
9.25372506280901
9.25372506280901
9.12133413869503
9.12133413869503
8.99076982640919
8.99076982640919
8.86146650270589
8.86146650270589
8.72823947118713
8.72823947118713
8.58874881403092
8.58874881403092
8.44276420298999
8.44276420298999
8.29747035120261
8.29747035120261
8.15987843884691
8.15987843884691
8.03349593115102
8.03349593115102
7.93190645401388
7.93190645401388
7.85874240810502
7.85874240810502
7.81321904839953
7.81321904839953
7.79509347568621
7.79509347568621
7.80414509742700
7.80414509742700
7.84046112843235
7.84046112843235
7.89933069934309
7.89933069934309
7.97520532691439
7.97520532691439
8.06716415284721
8.06716415284721
8.17021023272797
8.17021023272797
8.28242407724313
8.28242407724313
8.40122781055618
8.40122781055618
8.51970567489946
8.51970567489946
8.63234415951805
8.63234415951805
8.73731327479890
8.73731327479890
8.83694313722929
8.83694313722929
8.93043942612719
8.93043942612719
9.02048595317280
9.02048595317280
9.10572042496686
9.10572042496686
9.18504508387277
9.18504508387277
9.26003534788466
9.26003534788466
9.33773770756436
9.33773770756436
9.42379508080203
9.42379508080203
9.52226438968216
9.52226438968216
9.64266113152264
9.64266113152264
9.79115285200736
9.79115285200736
9.96373351828588
9.96373351828588
10.1499523114574
10.1499523114574
10.3452422923546
10.3452422923546
10.5460051092223
10.5460051092223
10.7531668517470
10.7531668517470
10.9646617546811
10.9646617546811
11.1769842241728
11.1769842241728
11.3842599914113
11.3842599914113
11.5814141207931
11.5814141207931
11.7711195288431
11.7711195288431
11.9505208793081
11.9505208793081
12.1148668636373
12.1148668636373
12.2614181097711
12.2614181097711
12.3896122937290
12.3896122937290
12.4978466512187
12.4978466512187
12.5840189224801
12.5840189224801
12.6481053859809
12.6481053859809
12.6899643126341
12.6899643126341
12.7091574984860
12.7091574984860
12.7051948230135
12.7051948230135
12.6782800190112
12.6782800190112
12.6292584392874
12.6292584392874
12.5601009000264
12.5601009000264
12.4729240761889
12.4729240761889
12.3687961950757
12.3687961950757
12.2504333856342
12.2504333856342
12.1218787185647
12.1218787185647
11.9864159753931
11.9864159753931
11.8420144890748
11.8420144890748
11.6898149592063
11.6898149592063
11.5315683637502
11.5315683637502
11.3701242780721
11.3701242780721
11.1990562717942
11.1990562717942
11.0069227212094
11.0069227212094
10.7928283903915
10.7928283903915
10.5593609545043
10.5593609545043
10.3094382179776
10.3094382179776
10.0412484862894
10.0412484862894
9.75558057544341
9.75558057544341
9.45763244315140
9.45763244315140
9.15233088629894
9.15233088629894
8.84835789962022
8.84835789962022
8.55936752096437
8.55936752096437
8.29397088515419
8.29397088515419
8.04624591610892
8.04624591610892
7.80012422607421
7.80012422607421
7.55140597482601
7.55140597482601
7.31193186964949
7.31193186964949
7.08608770529558
7.08608770529558
6.87462385218698
6.87462385218698
6.68990782554956
6.68990782554956
6.54516103646237
6.54516103646237
6.43631761991809
6.43631761991809
6.36309740597837
6.36309740597837
6.32836058540073
6.32836058540073
6.32516247122439
6.32516247122439
6.34937647315681
6.34937647315681
6.40015444477341
6.40015444477341
6.47774649811980
6.47774649811980
6.58964506969976
6.58964506969976
6.72963928348127
6.72963928348127
6.89284144379236
6.89284144379236
7.07752476344176
7.07752476344176
7.28094066976914
7.28094066976914
7.49458069949718
7.49458069949718
7.71594468460342
7.71594468460342
7.93849915735182
7.93849915735182
8.16441174955201
8.16441174955201
8.40851045470414
8.40851045470414
8.67802108630009
8.67802108630009
8.97974096768996
8.97974096768996
9.29869237200893
9.29869237200893
9.62969202180825
9.62969202180825
9.96456030969815
9.96456030969815
10.3024247306859
10.3024247306859
10.6452468800768
10.6452468800768
10.9907134757599
10.9907134757599
11.3415006277208
11.3415006277208
11.6914693410360
11.6914693410360
12.0384415671841
12.0384415671841
12.3824406212641
12.3824406212641
12.7273884934034
12.7273884934034
13.0629406389763
13.0629406389763
13.3811901702009
13.3811901702009
13.6796651591379
13.6796651591379
13.9535528897021
13.9535528897021
14.1994529230560
14.1994529230560
14.4142154650611
14.4142154650611
14.6008603876296
14.6008603876296
14.7620797842161
14.7620797842161
14.9005758742896
14.9005758742896
15.0223268653305
15.0223268653305
15.1311159884869
15.1311159884869
15.2314388355573
15.2314388355573
15.3265139138697
15.3265139138697
15.4140456200941
15.4140456200941
15.4934798971384
15.4934798971384
15.5648853453494
15.5648853453494
15.6272773840336
15.6272773840336
15.6803864959604
15.6803864959604
15.7211869835405
15.7211869835405
15.6972956010597
15.6972956010597
15.7133611401468
15.7133611401468
15.7121530638382
15.7121530638382
15.6894379785749
15.6894379785749
15.6408607187179
15.6408607187179
15.5640653130706
15.5640653130706
15.4590677689060
15.4590677689060
15.3274737599996
15.3274737599996
15.1718647854161
15.1718647854161
14.9959076494079
14.9959076494079
14.8047870596088
14.8047870596088
14.6061163766953
14.6061163766953
14.4097003504111
14.4097003504111
14.2206021556219
14.2206021556219
14.0379309658828
14.0379309658828
13.8582551624500
13.8582551624500
13.6795841408445
13.6795841408445
13.5020712788139
13.5020712788139
13.3304790103618
13.3304790103618
13.1600130089181
13.1600130089181
12.9890447027285
12.9890447027285
12.8183439242234
12.8183439242234
12.6486630783562
12.6486630783562
12.4826000743803
12.4826000743803
12.3230372841976
12.3230372841976
12.1675962050315
12.1675962050315
12.0119025732039
12.0119025732039
11.8490936723025
11.8490936723025
11.6795714092668
11.6795714092668
11.5025918122891
11.5025918122891
11.3167856719723
11.3167856719723
11.1282264193084
11.1282264193084
10.9430698500434
10.9430698500434
10.7603903271824
10.7603903271824
10.5854305897477
10.5854305897477
10.4245664835037
10.4245664835037
10.2781718151958
10.2781718151958
10.1390406318553
10.1390406318553
10.0068203011205
10.0068203011205
9.88185109779541
9.88185109779541
9.76577585057359
9.76577585057359
9.65057985921777
9.65057985921777
9.52767298670119
9.52767298670119
9.39558707157076
9.39558707157076
9.25859942035490
9.25859942035490
9.12166916636441
9.12166916636441
8.98704265486745
8.98704265486745
8.84899209948740
8.84899209948740
8.70417061467359
8.70417061467359
8.55814033836110
8.55814033836110
8.41665237289547
8.41665237289547
8.28332069290694
8.28332069290694
8.16825319048500
8.16825319048500
8.08386233455357
8.08386233455357
8.02918317733061
8.02918317733061
8.00380000308665
8.00380000308665
8.00454564123567
8.00454564123567
8.03008017080625
8.03008017080625
8.08045903483123
8.08045903483123
8.15020468182368
8.15020468182368
8.23340856979792
8.23340856979792
8.32854401732314
8.32854401732314
8.43093126980003
8.43093126980003
8.53945146199874
8.53945146199874
8.65177596725028
8.65177596725028
8.76309141429544
8.76309141429544
8.86748584239494
8.86748584239494
8.96590501127401
8.96590501127401
9.06046031581596
9.06046031581596
9.15089038326906
9.15089038326906
9.23722322740855
9.23722322740855
9.31714442054526
9.31714442054526
9.39017198225767
9.39017198225767
9.46308892708846
9.46308892708846
9.54274393826185
9.54274393826185
9.63523353609189
9.63523353609189
9.74759382888652
9.74759382888652
9.88836857892368
9.88836857892368
10.0615924868476
10.0615924868476
10.2518686741918
10.2518686741918
10.4510056489991
10.4510056489991
10.6572815564770
10.6572815564770
10.8684192994541
10.8684192994541
11.0863785005780
11.0863785005780
11.3054656721844
11.3054656721844
11.5243026060408
11.5243026060408
11.7377332009487
11.7377332009487
11.9483981509445
11.9483981509445
12.1509797180570
12.1509797180570
12.3376826502883
12.3376826502883
12.5034347272203
12.5034347272203
12.6474332293773
12.6474332293773
12.7704972500188
12.7704972500188
12.8718548716124
12.8718548716124
12.9495130765773
12.9495130765773
13.0034666284543
13.0034666284543
13.0337796544836
13.0337796544836
13.0405935687039
13.0405935687039
13.0245782172825
13.0245782172825
12.9862708056996
12.9862708056996
12.9254847316406
12.9254847316406
12.8437456789912
12.8437456789912
12.7425705047102
12.7425705047102
12.6246438804786
12.6246438804786
12.4907825798581
12.4907825798581
12.3444792010793
12.3444792010793
12.1900645954664
12.1900645954664
12.0303003691276
12.0303003691276
11.8629369189254
11.8629369189254
11.6867723934026
11.6867723934026
11.5069668694988
11.5069668694988
11.3228168669794
11.3228168669794
11.1221139902470
11.1221139902470
10.8985066206707
10.8985066206707
10.6541758402938
10.6541758402938
10.3921162870890
10.3921162870890
10.1137107412539
10.1137107412539
9.81956542294089
9.81956542294089
9.51166179342743
9.51166179342743
9.19325161878945
9.19325161878945
8.87509380648255
8.87509380648255
8.56915096109884
8.56915096109884
8.28769816539167
8.28769816539167
8.02684670564050
8.02684670564050
7.77407223534024
7.77407223534024
7.52103935949910
7.52103935949910
7.27674021346149
7.27674021346149
7.04669640279735
7.04669640279735
6.83673268091807
6.83673268091807
6.65467446659665
6.65467446659665
6.51374811566464
6.51374811566464
6.41334184505149
6.41334184505149
6.35117671669484
6.35117671669484
6.33038768233284
6.33038768233284
6.34437109255776
6.34437109255776
6.38226832710259
6.38226832710259
6.44125359885554
6.44125359885554
6.52399209469573
6.52399209469573
6.63677978948667
6.63677978948667
6.77444167898254
6.77444167898254
6.93707968546830
6.93707968546830
7.11963253244980
7.11963253244980
7.31660065494235
7.31660065494235
7.52278999672576
7.52278999672576
7.73833373465530
7.73833373465530
7.95597022689215
7.95597022689215
8.17641533999721
8.17641533999721
8.41177371961150
8.41177371961150
8.67029085153689
8.67029085153689
8.95937240539953
8.95937240539953
9.26778274497796
9.26778274497796
9.59029071412518
9.59029071412518
9.91969976028320
9.91969976028320
10.2533109857529
10.2533109857529
10.5930528546345
10.5930528546345
10.9334930174032
10.9334930174032
11.2788119267169
11.2788119267169
11.6268154643282
11.6268154643282
11.9729644837608
11.9729644837608
12.3151002910526
12.3151002910526
12.6567474558493
12.6567474558493
12.9911773661782
12.9911773661782
13.3083906372027
13.3083906372027
13.6044297091527
13.6044297091527
13.8764116921323
13.8764116921323
14.1203586779746
14.1203586779746
14.3344101763855
14.3344101763855
14.5216727381391
14.5216727381391
14.6836462331506
14.6836462331506
14.8217929844639
14.8217929844639
14.9409794126777
14.9409794126777
15.0469936300503
15.0469936300503
15.1444967667701
15.1444967667701
15.2382471453497
15.2382471453497
15.3265418677845
15.3265418677845
15.4094808848517
15.4094808848517
15.4863968044002
15.4863968044002
15.5563157444508
15.5563157444508
15.6166681318523
15.6166681318523
15.6646017058270
15.6646017058270
15.6972956010597
15.6972956010597
15.7133611401468
15.7133611401468
15.7121530638382
15.7121530638382
15.6894379785749
15.6894379785749
15.6408607187179
15.6408607187179
15.5640653130706
15.5640653130706
15.4590677689060
15.4590677689060
15.3274737599996
15.3274737599996
15.1718647854161
15.1718647854161
14.9959076494079
14.9959076494079
14.8047870596088
14.8047870596088
14.6061163766953
14.6061163766953
14.4097003504111
14.4097003504111
14.2206021556219
14.2206021556219
14.0379309658828
14.0379309658828
13.8582551624500
13.8582551624500
13.6795841408445
13.6795841408445
13.5020712788139
13.5020712788139
13.3304790103618
13.3304790103618
13.1600130089181
13.1600130089181
12.9890447027285
12.9890447027285
12.8183439242234
12.8183439242234
12.6486630783562
12.6486630783562
12.4826000743803
12.4826000743803
12.3230372841976
12.3230372841976
12.1675962050315
12.1675962050315
12.0119025732039
12.0119025732039
11.8490936723025
11.8490936723025
11.6795714092668
11.6795714092668
11.5025918122891
11.5025918122891
11.3167856719723
11.3167856719723
11.1282264193084
11.1282264193084
10.9430698500434
10.9430698500434
10.7603903271824
10.7603903271824
10.5854305897477
10.5854305897477
10.4245664835037
10.4245664835037
10.2781718151958
10.2781718151958
10.1390406318553
10.1390406318553
10.0068203011205
10.0068203011205
9.88185109779541
9.88185109779541
9.76577585057359
9.76577585057359
9.65057985921777
9.65057985921777
9.52767298670119
9.52767298670119
9.39558707157076
9.39558707157076
9.25859942035490
9.25859942035490
9.12166916636441
9.12166916636441
8.98704265486745
8.98704265486745
8.84899209948740
8.84899209948740
8.70417061467359
8.70417061467359
8.55814033836110
8.55814033836110
8.41665237289547
8.41665237289547
8.28332069290694
8.28332069290694
8.16825319048500
8.16825319048500
8.08386233455357
8.08386233455357
8.02918317733061
8.02918317733061
8.00380000308665
8.00380000308665
8.00454564123567
8.00454564123567
8.03008017080625
8.03008017080625
8.08045903483123
8.08045903483123
8.15020468182368
8.15020468182368
8.23340856979792
8.23340856979792
8.32854401732314
8.32854401732314
8.43093126980003
8.43093126980003
8.53945146199874
8.53945146199874
8.65177596725028
8.65177596725028
8.76309141429544
8.76309141429544
8.86748584239494
8.86748584239494
8.96590501127401
8.96590501127401
9.06046031581596
9.06046031581596
9.15089038326906
9.15089038326906
9.23722322740855
9.23722322740855
9.31714442054526
9.31714442054526
9.39017198225767
9.39017198225767
9.46308892708846
9.46308892708846
9.54274393826185
9.54274393826185
9.63523353609189
9.63523353609189
9.74759382888652
9.74759382888652
9.88836857892368
9.88836857892368
10.0615924868476
10.0615924868476
10.2518686741918
10.2518686741918
10.4510056489991
10.4510056489991
10.6572815564770
10.6572815564770
10.8684192994541
10.8684192994541
11.0863785005780
11.0863785005780
11.3054656721844
11.3054656721844
11.5243026060408
11.5243026060408
11.7377332009487
11.7377332009487
11.9483981509445
11.9483981509445
12.1509797180570
12.1509797180570
12.3376826502883
12.3376826502883
12.5034347272203
12.5034347272203
12.6474332293773
12.6474332293773
12.7704972500188
12.7704972500188
12.8718548716124
12.8718548716124
12.9495130765773
12.9495130765773
13.0034666284543
13.0034666284543
13.0337796544836
13.0337796544836
13.0405935687039
13.0405935687039
13.0245782172825
13.0245782172825
12.9862708056996
12.9862708056996
12.9254847316406
12.9254847316406
12.8437456789912
12.8437456789912
12.7425705047102
12.7425705047102
12.6246438804786
12.6246438804786
12.4907825798581
12.4907825798581
12.3444792010793
12.3444792010793
12.1900645954664
12.1900645954664
12.0303003691276
12.0303003691276
11.8629369189254
11.8629369189254
11.6867723934026
11.6867723934026
11.5069668694988
11.5069668694988
11.3228168669794
11.3228168669794
11.1221139902470
11.1221139902470
10.8985066206707
10.8985066206707
10.6541758402938
10.6541758402938
10.3921162870890
10.3921162870890
10.1137107412539
10.1137107412539
9.81956542294089
9.81956542294089
9.51166179342743
9.51166179342743
9.19325161878945
9.19325161878945
8.87509380648255
8.87509380648255
8.56915096109884
8.56915096109884
8.28769816539167
8.28769816539167
8.02684670564050
8.02684670564050
7.77407223534024
7.77407223534024
7.52103935949910
7.52103935949910
7.27674021346149
7.27674021346149
7.04669640279735
7.04669640279735
6.83673268091807
6.83673268091807
6.65467446659665
6.65467446659665
6.51374811566464
6.51374811566464
6.41334184505149
6.41334184505149
6.35117671669484
6.35117671669484
6.33038768233284
6.33038768233284
6.34437109255776
6.34437109255776
6.38226832710259
6.38226832710259
6.44125359885554
6.44125359885554
6.52399209469573
6.52399209469573
6.63677978948667
6.63677978948667
6.77444167898254
6.77444167898254
6.93707968546830
6.93707968546830
7.11963253244980
7.11963253244980
7.31660065494235
7.31660065494235
7.52278999672576
7.52278999672576
7.73833373465530
7.73833373465530
7.95597022689215
7.95597022689215
8.17641533999721
8.17641533999721
8.41177371961150
8.41177371961150
8.67029085153689
8.67029085153689
8.95937240539953
8.95937240539953
9.26778274497796
9.26778274497796
9.59029071412518
9.59029071412518
9.91969976028320
9.91969976028320
10.2533109857529
10.2533109857529
10.5930528546345
10.5930528546345
10.9334930174032
10.9334930174032
11.2788119267169
11.2788119267169
11.6268154643282
11.6268154643282
11.9729644837608
11.9729644837608
12.3151002910526
12.3151002910526
12.6567474558493
12.6567474558493
12.9911773661782
12.9911773661782
13.3083906372027
13.3083906372027
13.6044297091527
13.6044297091527
13.8764116921323
13.8764116921323
14.1203586779746
14.1203586779746
14.3344101763855
14.3344101763855
14.5216727381391
14.5216727381391
14.6836462331506
14.6836462331506
14.8217929844639
14.8217929844639
14.9409794126777
14.9409794126777
15.0469936300503
15.0469936300503
15.1444967667701
15.1444967667701
15.2382471453497
15.2382471453497
15.3265418677845
15.3265418677845
15.4094808848517
15.4094808848517
15.4863968044002
15.4863968044002
15.5563157444508
15.5563157444508
15.6166681318523
15.6166681318523
15.6646017058270
15.6646017058270
15.6611307340670
15.6611307340670
15.6859217716560
15.6859217716560
15.6932886728868
15.6932886728868
15.6791553842061
15.6791553842061
15.6392716260029
15.6392716260029
15.5706588298948
15.5706588298948
15.4729297285773
15.4729297285773
15.3488719695170
15.3488719695170
15.2012409472997
15.2012409472997
15.0335300379619
15.0335300379619
14.8510337478589
14.8510337478589
14.6626110572122
14.6626110572122
14.4776913732399
14.4776913732399
14.2988764376421
14.2988764376421
14.1264355421250
14.1264355421250
13.9552936135853
13.9552936135853
13.7842209298606
13.7842209298606
13.6179168063411
13.6179168063411
13.4584557962977
13.4584557962977
13.2967357096417
13.2967357096417
13.1309591214057
13.1309591214057
12.9641531503823
12.9641531503823
12.7949414641735
12.7949414641735
12.6271900653384
12.6271900653384
12.4671453534363
12.4671453534363
12.3123978805683
12.3123978805683
12.1586015064746
12.1586015064746
11.9985725100902
11.9985725100902
11.8320033476051
11.8320033476051
11.6570876891555
11.6570876891555
11.4756146494016
11.4756146494016
11.2924888709495
11.2924888709495
11.1130641157721
11.1130641157721
10.9395607414208
10.9395607414208
10.7711333339340
10.7711333339340
10.6137872532118
10.6137872532118
10.4669315350355
10.4669315350355
10.3235112583275
10.3235112583275
10.1848838247350
10.1848838247350
10.0533238427709
10.0533238427709
9.92843953458650
9.92843953458650
9.80796609124156
9.80796609124156
9.68454733155366
9.68454733155366
9.55436566147888
9.55436566147888
9.41828726175425
9.41828726175425
9.27933607454723
9.27933607454723
9.13933952871051
9.13933952871051
8.99570624124227
8.99570624124227
8.84512459380740
8.84512459380740
8.69599284015891
8.69599284015891
8.55698040241040
8.55698040241040
8.43117688773556
8.43117688773556
8.33082139211185
8.33082139211185
8.26195156908090
8.26195156908090
8.22177635073691
8.22177635073691
8.20922729633309
8.20922729633309
8.22434632202750
8.22434632202750
8.26219021314194
8.26219021314194
8.32042460989770
8.32042460989770
8.39366618653613
8.39366618653613
8.47878764434675
8.47878764434675
8.57348000959516
8.57348000959516
8.67396280911130
8.67396280911130
8.77811601760198
8.77811601760198
8.88344101105873
8.88344101105873
8.98687498383227
8.98687498383227
9.08397779339803
9.08397779339803
9.17806586884178
9.17806586884178
9.26824876679264
9.26824876679264
9.35503993633325
9.35503993633325
9.43728919575181
9.43728919575181
9.51289996921435
9.51289996921435
9.58395736527257
9.58395736527257
9.66048726765608
9.66048726765608
9.74718044000895
9.74718044000895
9.85246912097798
9.85246912097798
9.98820464189982
9.98820464189982
10.1578098552275
10.1578098552275
10.3493116725851
10.3493116725851
10.5495673035968
10.5495673035968
10.7598044731353
10.7598044731353
10.9760645384915
10.9760645384915
11.1947686507930
11.1947686507930
11.4174023483935
11.4174023483935
11.6399258760147
11.6399258760147
11.8643836300027
11.8643836300027
12.0935276247554
12.0935276247554
12.3175275444414
12.3175275444414
12.5278245168119
12.5278245168119
12.7165939707515
12.7165939707515
12.8801583058551
12.8801583058551
13.0186905082733
13.0186905082733
13.1343464453359
13.1343464453359
13.2264198142175
13.2264198142175
13.2949556702749
13.2949556702749
13.3386884018582
13.3386884018582
13.3576161380815
13.3576161380815
13.3528794817150
13.3528794817150
13.3251092781651
13.3251092781651
13.2751139528699
13.2751139528699
13.2031974026313
13.2031974026313
13.1097716443430
13.1097716443430
12.9958449764601
12.9958449764601
12.8641867944816
12.8641867944816
12.7169210025480
12.7169210025480
12.5546059136545
12.5546059136545
12.3832664690301
12.3832664690301
12.2069984036284
12.2069984036284
12.0254528101343
12.0254528101343
11.8357810041368
11.8357810041368
11.6388188302053
11.6388188302053
11.4384106902463
11.4384106902463
11.2249504240329
11.2249504240329
10.9907376420974
10.9907376420974
10.7346180808510
10.7346180808510
10.4595839039726
10.4595839039726
10.1697728464979
10.1697728464979
9.86478896913298
9.86478896913298
9.54779860974803
9.54779860974803
9.21900417178456
9.21900417178456
8.88753288996363
8.88753288996363
8.56733857664142
8.56733857664142
8.27192031992843
8.27192031992843
8.00031834081531
8.00031834081531
7.74215261858675
7.74215261858675
7.48669489042545
7.48669489042545
7.23962327545426
7.23962327545426
7.00645829340976
7.00645829340976
6.79635418656482
6.79635418656482
6.61852464057570
6.61852464057570
6.48275682300265
6.48275682300265
6.38978986547399
6.38978986547399
6.33953923068729
6.33953923068729
6.33237506513957
6.33237506513957
6.36240382488306
6.36240382488306
6.41508847038651
6.41508847038651
6.48820147678018
6.48820147678018
6.58098278083252
6.58098278083252
6.69741140390742
6.69741140390742
6.83502774955872
6.83502774955872
6.99614583815198
6.99614583815198
7.17532994064044
7.17532994064044
7.36538631220003
7.36538631220003
7.56303870244680
7.56303870244680
7.76981125117707
7.76981125117707
7.98071958854897
7.98071958854897
8.19800122842275
8.19800122842275
8.42629795307264
8.42629795307264
8.67189148404947
8.67189148404947
8.94335519202695
8.94335519202695
9.23799743148006
9.23799743148006
9.55025689320539
9.55025689320539
9.87393418535016
9.87393418535016
10.2030798334698
10.2030798334698
10.5384358092910
10.5384358092910
10.8724882835294
10.8724882835294
11.2086264409217
11.2086264409217
11.5512738648334
11.5512738648334
11.8959334841056
11.8959334841056
12.2399283541450
12.2399283541450
12.5799852579927
12.5799852579927
12.9138996666560
12.9138996666560
13.2308663791687
13.2308663791687
13.5251164613814
13.5251164613814
13.7940186388164
13.7940186388164
14.0356456923932
14.0356456923932
14.2487407429213
14.2487407429213
14.4366324615210
14.4366324615210
14.6007418379857
14.6007418379857
14.7392566236785
14.7392566236785
14.8573202334847
14.8573202334847
14.9614611431993
14.9614611431993
15.0579825851363
15.0579825851363
15.1516239577325
15.1516239577325
15.2435839831135
15.2435839831135
15.3327634596593
15.3327634596593
15.4179142856071
15.4179142856071
15.4963069338437
15.4963069338437
15.5649815112946
15.5649815112946
15.6206361733107
15.6206361733107
15.6611307340670
15.6611307340670
15.6859217716560
15.6859217716560
15.6932886728868
15.6932886728868
15.6791553842061
15.6791553842061
15.6392716260029
15.6392716260029
15.5706588298948
15.5706588298948
15.4729297285773
15.4729297285773
15.3488719695170
15.3488719695170
15.2012409472997
15.2012409472997
15.0335300379619
15.0335300379619
14.8510337478589
14.8510337478589
14.6626110572122
14.6626110572122
14.4776913732399
14.4776913732399
14.2988764376421
14.2988764376421
14.1264355421250
14.1264355421250
13.9552936135853
13.9552936135853
13.7842209298606
13.7842209298606
13.6179168063411
13.6179168063411
13.4584557962977
13.4584557962977
13.2967357096417
13.2967357096417
13.1309591214057
13.1309591214057
12.9641531503823
12.9641531503823
12.7949414641735
12.7949414641735
12.6271900653384
12.6271900653384
12.4671453534363
12.4671453534363
12.3123978805683
12.3123978805683
12.1586015064746
12.1586015064746
11.9985725100902
11.9985725100902
11.8320033476051
11.8320033476051
11.6570876891555
11.6570876891555
11.4756146494016
11.4756146494016
11.2924888709495
11.2924888709495
11.1130641157721
11.1130641157721
10.9395607414208
10.9395607414208
10.7711333339340
10.7711333339340
10.6137872532118
10.6137872532118
10.4669315350355
10.4669315350355
10.3235112583275
10.3235112583275
10.1848838247350
10.1848838247350
10.0533238427709
10.0533238427709
9.92843953458650
9.92843953458650
9.80796609124156
9.80796609124156
9.68454733155366
9.68454733155366
9.55436566147888
9.55436566147888
9.41828726175425
9.41828726175425
9.27933607454723
9.27933607454723
9.13933952871051
9.13933952871051
8.99570624124227
8.99570624124227
8.84512459380740
8.84512459380740
8.69599284015891
8.69599284015891
8.55698040241040
8.55698040241040
8.43117688773556
8.43117688773556
8.33082139211185
8.33082139211185
8.26195156908090
8.26195156908090
8.22177635073691
8.22177635073691
8.20922729633309
8.20922729633309
8.22434632202750
8.22434632202750
8.26219021314194
8.26219021314194
8.32042460989770
8.32042460989770
8.39366618653613
8.39366618653613
8.47878764434675
8.47878764434675
8.57348000959516
8.57348000959516
8.67396280911130
8.67396280911130
8.77811601760198
8.77811601760198
8.88344101105873
8.88344101105873
8.98687498383227
8.98687498383227
9.08397779339803
9.08397779339803
9.17806586884178
9.17806586884178
9.26824876679264
9.26824876679264
9.35503993633325
9.35503993633325
9.43728919575181
9.43728919575181
9.51289996921435
9.51289996921435
9.58395736527257
9.58395736527257
9.66048726765608
9.66048726765608
9.74718044000895
9.74718044000895
9.85246912097798
9.85246912097798
9.98820464189982
9.98820464189982
10.1578098552275
10.1578098552275
10.3493116725851
10.3493116725851
10.5495673035968
10.5495673035968
10.7598044731353
10.7598044731353
10.9760645384915
10.9760645384915
11.1947686507930
11.1947686507930
11.4174023483935
11.4174023483935
11.6399258760147
11.6399258760147
11.8643836300027
11.8643836300027
12.0935276247554
12.0935276247554
12.3175275444414
12.3175275444414
12.5278245168119
12.5278245168119
12.7165939707515
12.7165939707515
12.8801583058551
12.8801583058551
13.0186905082733
13.0186905082733
13.1343464453359
13.1343464453359
13.2264198142175
13.2264198142175
13.2949556702749
13.2949556702749
13.3386884018582
13.3386884018582
13.3576161380815
13.3576161380815
13.3528794817150
13.3528794817150
13.3251092781651
13.3251092781651
13.2751139528699
13.2751139528699
13.2031974026313
13.2031974026313
13.1097716443430
13.1097716443430
12.9958449764601
12.9958449764601
12.8641867944816
12.8641867944816
12.7169210025480
12.7169210025480
12.5546059136545
12.5546059136545
12.3832664690301
12.3832664690301
12.2069984036284
12.2069984036284
12.0254528101343
12.0254528101343
11.8357810041368
11.8357810041368
11.6388188302053
11.6388188302053
11.4384106902463
11.4384106902463
11.2249504240329
11.2249504240329
10.9907376420974
10.9907376420974
10.7346180808510
10.7346180808510
10.4595839039726
10.4595839039726
10.1697728464979
10.1697728464979
9.86478896913298
9.86478896913298
9.54779860974803
9.54779860974803
9.21900417178456
9.21900417178456
8.88753288996363
8.88753288996363
8.56733857664142
8.56733857664142
8.27192031992843
8.27192031992843
8.00031834081531
8.00031834081531
7.74215261858675
7.74215261858675
7.48669489042545
7.48669489042545
7.23962327545426
7.23962327545426
7.00645829340976
7.00645829340976
6.79635418656482
6.79635418656482
6.61852464057570
6.61852464057570
6.48275682300265
6.48275682300265
6.38978986547399
6.38978986547399
6.33953923068729
6.33953923068729
6.33237506513957
6.33237506513957
6.36240382488306
6.36240382488306
6.41508847038651
6.41508847038651
6.48820147678018
6.48820147678018
6.58098278083252
6.58098278083252
6.69741140390742
6.69741140390742
6.83502774955872
6.83502774955872
6.99614583815198
6.99614583815198
7.17532994064044
7.17532994064044
7.36538631220003
7.36538631220003
7.56303870244680
7.56303870244680
7.76981125117707
7.76981125117707
7.98071958854897
7.98071958854897
8.19800122842275
8.19800122842275
8.42629795307264
8.42629795307264
8.67189148404947
8.67189148404947
8.94335519202695
8.94335519202695
9.23799743148006
9.23799743148006
9.55025689320539
9.55025689320539
9.87393418535016
9.87393418535016
10.2030798334698
10.2030798334698
10.5384358092910
10.5384358092910
10.8724882835294
10.8724882835294
11.2086264409217
11.2086264409217
11.5512738648334
11.5512738648334
11.8959334841056
11.8959334841056
12.2399283541450
12.2399283541450
12.5799852579927
12.5799852579927
12.9138996666560
12.9138996666560
13.2308663791687
13.2308663791687
13.5251164613814
13.5251164613814
13.7940186388164
13.7940186388164
14.0356456923932
14.0356456923932
14.2487407429213
14.2487407429213
14.4366324615210
14.4366324615210
14.6007418379857
14.6007418379857
14.7392566236785
14.7392566236785
14.8573202334847
14.8573202334847
14.9614611431993
14.9614611431993
15.0579825851363
15.0579825851363
15.1516239577325
15.1516239577325
15.2435839831135
15.2435839831135
15.3327634596593
15.3327634596593
15.4179142856071
15.4179142856071
15.4963069338437
15.4963069338437
15.5649815112946
15.5649815112946
15.6206361733107
15.6206361733107
15.6356521312650
15.6356521312650
15.6693664931094
15.6693664931094
15.6857452055811
15.6857452055811
15.6804772142542
15.6804772142542
15.6501254571853
15.6501254571853
15.5918022615919
15.5918022615919
15.5049888101912
15.5049888101912
15.3918028753856
15.3918028753856
15.2545831921623
15.2545831921623
15.0972574374711
15.0972574374711
14.9245779266454
14.9245779266454
14.7460829815008
14.7460829815008
14.5705108069585
14.5705108069585
14.3995049563078
14.3995049563078
14.2323377565692
14.2323377565692
14.0688917331011
14.0688917331011
13.9062964925325
13.9062964925325
13.7495895956559
13.7495895956559
13.5972336286317
13.5972336286317
13.4443735008712
13.4443735008712
13.2874207714191
13.2874207714191
13.1274032831340
13.1274032831340
12.9608924926587
12.9608924926587
12.7910978430199
12.7910978430199
12.6278153214689
12.6278153214689
12.4704522107996
12.4704522107996
12.3128237863952
12.3128237863952
12.1544973183783
12.1544973183783
11.9903636729899
11.9903636729899
11.8211948789649
11.8211948789649
11.6460158327861
11.6460158327861
11.4671229804414
11.4671229804414
11.2917093677735
11.2917093677735
11.1259510522290
11.1259510522290
10.9671219855148
10.9671219855148
10.8156872210546
10.8156872210546
10.6688030162204
10.6688030162204
10.5218738940826
10.5218738940826
10.3776155204438
10.3776155204438
10.2378462512848
10.2378462512848
10.1047458829964
10.1047458829964
9.97993866418020
9.97993866418020
9.85518756284394
9.85518756284394
9.72830632389342
9.72830632389342
9.59527878559273
9.59527878559273
9.45643174756995
9.45643174756995
9.31418389160604
9.31418389160604
9.16742669871522
9.16742669871522
9.01449294863248
9.01449294863248
8.86397857006693
8.86397857006693
8.72471063599694
8.72471063599694
8.60532363823660
8.60532363823660
8.51713963288905
8.51713963288905
8.45990541982799
8.45990541982799
8.43017133186193
8.43017133186193
8.42491078381626
8.42491078381626
8.44566044122423
8.44566044122423
8.49241076065773
8.49241076065773
8.55562452856739
8.55562452856739
8.63022208234350
8.63022208234350
8.71298951073488
8.71298951073488
8.80245657608996
8.80245657608996
8.89853348125184
8.89853348125184
8.99719823191381
8.99719823191381
9.09493293557258
9.09493293557258
9.19099701384229
9.19099701384229
9.28403638279783
9.28403638279783
9.37424022408531
9.37424022408531
9.46103567465225
9.46103567465225
9.54484779723237
9.54484779723237
9.62490996472378
9.62490996472378
9.69903518577584
9.69903518577584
9.77380805869486
9.77380805869486
9.85970427573623
9.85970427573623
9.96099689935804
9.96099689935804
10.0892525732258
10.0892525732258
10.2527684465108
10.2527684465108
10.4426833698456
10.4426833698456
10.6447076466716
10.6447076466716
10.8570534404196
10.8570534404196
11.0792402871511
11.0792402871511
11.3010162258383
11.3010162258383
11.5236837190992
11.5236837190992
11.7477596179420
11.7477596179420
11.9775163820170
11.9775163820170
12.2171930257740
12.2171930257740
12.4586156460764
12.4586156460764
12.6893646121814
12.6893646121814
12.9003958241973
12.9003958241973
13.0858618271286
13.0858618271286
13.2430306125824
13.2430306125824
13.3731516746993
13.3731516746993
13.4779693657077
13.4779693657077
13.5588484232272
13.5588484232272
13.6160694917300
13.6160694917300
13.6495557747714
13.6495557747714
13.6591110295022
13.6591110295022
13.6449256550462
13.6449256550462
13.6070914993278
13.6070914993278
13.5462824472381
13.5462824472381
13.4628084875629
13.4628084875629
13.3576477467412
13.3576477467412
13.2317100413909
13.2317100413909
13.0866701122843
13.0866701122843
12.9262194039799
12.9262194039799
12.7519469755510
12.7519469755510
12.5656827365768
12.5656827365768
12.3739772876861
12.3739772876861
12.1796097846787
12.1796097846787
11.9778260239889
11.9778260239889
11.7677435579935
11.7677435579935
11.5526100373047
11.5526100373047
11.3256993016721
11.3256993016721
11.0780047034127
11.0780047034127
10.8087738721801
10.8087738721801
10.5193469678350
10.5193469678350
10.2147297010500
10.2147297010500
9.89818866122490
9.89818866122490
9.57085609873690
9.57085609873690
9.23342867369336
9.23342867369336
8.89051904734622
8.89051904734622
8.55774725470055
8.55774725470055
8.25116211402083
8.25116211402083
7.97012094007215
7.97012094007215
7.70600667527037
7.70600667527037
7.44852551490958
7.44852551490958
7.19908863024100
7.19908863024100
6.96323619828591
6.96323619828591
6.75189893861813
6.75189893861813
6.57992299010989
6.57992299010989
6.44992746267512
6.44992746267512
6.36474083521513
6.36474083521513
6.32448966420024
6.32448966420024
6.33002724911411
6.33002724911411
6.37593655984218
6.37593655984218
6.44584040541515
6.44584040541515
6.53556876395347
6.53556876395347
6.64145959712192
6.64145959712192
6.76669843398924
6.76669843398924
6.90987843091071
6.90987843091071
7.06876755651596
7.06876755651596
7.24238738498386
7.24238738498386
7.42346090377332
7.42346090377332
7.61103007665186
7.61103007665186
7.80809640794833
7.80809640794833
8.01245983027558
8.01245983027558
8.22518188364998
8.22518188364998
8.44682061838422
8.44682061838422
8.68005900862365
8.68005900862365
8.93195762188708
8.93195762188708
9.21050764524498
9.21050764524498
9.51271870701467
9.51271870701467
9.82908994292977
9.82908994292977
10.1497002005221
10.1497002005221
10.4774272070688
10.4774272070688
10.8056982793203
10.8056982793203
11.1314043405615
11.1314043405615
11.4654792943719
11.4654792943719
11.8076986669656
11.8076986669656
12.1541558466626
12.1541558466626
12.4982363142526
12.4982363142526
12.8322838756714
12.8322838756714
13.1493980070876
13.1493980070876
13.4426400361077
13.4426400361077
13.7092033348800
13.7092033348800
13.9485953533015
13.9485953533015
14.1617600028407
14.1617600028407
14.3510732655658
14.3510732655658
14.5161816344503
14.5161816344503
14.6565007557866
14.6565007557866
14.7751887741678
14.7751887741678
14.8787745169641
14.8787745169641
14.9757540355892
14.9757540355892
15.0710151175495
15.0710151175495
15.1677576339040
15.1677576339040
15.2641797999946
15.2641797999946
15.3581360993862
15.3581360993862
15.4456543751309
15.4456543751309
15.5228724791900
15.5228724791900
15.5866278652531
15.5866278652531
15.6356521312650
15.6356521312650
15.6693664931094
15.6693664931094
15.6857452055811
15.6857452055811
15.6804772142542
15.6804772142542
15.6501254571853
15.6501254571853
15.5918022615919
15.5918022615919
15.5049888101912
15.5049888101912
15.3918028753856
15.3918028753856
15.2545831921623
15.2545831921623
15.0972574374711
15.0972574374711
14.9245779266454
14.9245779266454
14.7460829815008
14.7460829815008
14.5705108069585
14.5705108069585
14.3995049563078
14.3995049563078
14.2323377565692
14.2323377565692
14.0688917331011
14.0688917331011
13.9062964925325
13.9062964925325
13.7495895956559
13.7495895956559
13.5972336286317
13.5972336286317
13.4443735008712
13.4443735008712
13.2874207714191
13.2874207714191
13.1274032831340
13.1274032831340
12.9608924926587
12.9608924926587
12.7910978430199
12.7910978430199
12.6278153214689
12.6278153214689
12.4704522107996
12.4704522107996
12.3128237863952
12.3128237863952
12.1544973183783
12.1544973183783
11.9903636729899
11.9903636729899
11.8211948789649
11.8211948789649
11.6460158327861
11.6460158327861
11.4671229804414
11.4671229804414
11.2917093677735
11.2917093677735
11.1259510522290
11.1259510522290
10.9671219855148
10.9671219855148
10.8156872210546
10.8156872210546
10.6688030162204
10.6688030162204
10.5218738940826
10.5218738940826
10.3776155204438
10.3776155204438
10.2378462512848
10.2378462512848
10.1047458829964
10.1047458829964
9.97993866418020
9.97993866418020
9.85518756284394
9.85518756284394
9.72830632389342
9.72830632389342
9.59527878559273
9.59527878559273
9.45643174756995
9.45643174756995
9.31418389160604
9.31418389160604
9.16742669871522
9.16742669871522
9.01449294863248
9.01449294863248
8.86397857006693
8.86397857006693
8.72471063599694
8.72471063599694
8.60532363823660
8.60532363823660
8.51713963288905
8.51713963288905
8.45990541982799
8.45990541982799
8.43017133186193
8.43017133186193
8.42491078381626
8.42491078381626
8.44566044122423
8.44566044122423
8.49241076065773
8.49241076065773
8.55562452856739
8.55562452856739
8.63022208234350
8.63022208234350
8.71298951073488
8.71298951073488
8.80245657608996
8.80245657608996
8.89853348125184
8.89853348125184
8.99719823191381
8.99719823191381
9.09493293557258
9.09493293557258
9.19099701384229
9.19099701384229
9.28403638279783
9.28403638279783
9.37424022408531
9.37424022408531
9.46103567465225
9.46103567465225
9.54484779723237
9.54484779723237
9.62490996472378
9.62490996472378
9.69903518577584
9.69903518577584
9.77380805869486
9.77380805869486
9.85970427573623
9.85970427573623
9.96099689935804
9.96099689935804
10.0892525732258
10.0892525732258
10.2527684465108
10.2527684465108
10.4426833698456
10.4426833698456
10.6447076466716
10.6447076466716
10.8570534404196
10.8570534404196
11.0792402871511
11.0792402871511
11.3010162258383
11.3010162258383
11.5236837190992
11.5236837190992
11.7477596179420
11.7477596179420
11.9775163820170
11.9775163820170
12.2171930257740
12.2171930257740
12.4586156460764
12.4586156460764
12.6893646121814
12.6893646121814
12.9003958241973
12.9003958241973
13.0858618271286
13.0858618271286
13.2430306125824
13.2430306125824
13.3731516746993
13.3731516746993
13.4779693657077
13.4779693657077
13.5588484232272
13.5588484232272
13.6160694917300
13.6160694917300
13.6495557747714
13.6495557747714
13.6591110295022
13.6591110295022
13.6449256550462
13.6449256550462
13.6070914993278
13.6070914993278
13.5462824472381
13.5462824472381
13.4628084875629
13.4628084875629
13.3576477467412
13.3576477467412
13.2317100413909
13.2317100413909
13.0866701122843
13.0866701122843
12.9262194039799
12.9262194039799
12.7519469755510
12.7519469755510
12.5656827365768
12.5656827365768
12.3739772876861
12.3739772876861
12.1796097846787
12.1796097846787
11.9778260239889
11.9778260239889
11.7677435579935
11.7677435579935
11.5526100373047
11.5526100373047
11.3256993016721
11.3256993016721
11.0780047034127
11.0780047034127
10.8087738721801
10.8087738721801
10.5193469678350
10.5193469678350
10.2147297010500
10.2147297010500
9.89818866122490
9.89818866122490
9.57085609873690
9.57085609873690
9.23342867369336
9.23342867369336
8.89051904734622
8.89051904734622
8.55774725470055
8.55774725470055
8.25116211402083
8.25116211402083
7.97012094007215
7.97012094007215
7.70600667527037
7.70600667527037
7.44852551490958
7.44852551490958
7.19908863024100
7.19908863024100
6.96323619828591
6.96323619828591
6.75189893861813
6.75189893861813
6.57992299010989
6.57992299010989
6.44992746267512
6.44992746267512
6.36474083521513
6.36474083521513
6.32448966420024
6.32448966420024
6.33002724911411
6.33002724911411
6.37593655984218
6.37593655984218
6.44584040541515
6.44584040541515
6.53556876395347
6.53556876395347
6.64145959712192
6.64145959712192
6.76669843398924
6.76669843398924
6.90987843091071
6.90987843091071
7.06876755651596
7.06876755651596
7.24238738498386
7.24238738498386
7.42346090377332
7.42346090377332
7.61103007665186
7.61103007665186
7.80809640794833
7.80809640794833
8.01245983027558
8.01245983027558
8.22518188364998
8.22518188364998
8.44682061838422
8.44682061838422
8.68005900862365
8.68005900862365
8.93195762188708
8.93195762188708
9.21050764524498
9.21050764524498
9.51271870701467
9.51271870701467
9.82908994292977
9.82908994292977
10.1497002005221
10.1497002005221
10.4774272070688
10.4774272070688
10.8056982793203
10.8056982793203
11.1314043405615
11.1314043405615
11.4654792943719
11.4654792943719
11.8076986669656
11.8076986669656
12.1541558466626
12.1541558466626
12.4982363142526
12.4982363142526
12.8322838756714
12.8322838756714
13.1493980070876
13.1493980070876
13.4426400361077
13.4426400361077
13.7092033348800
13.7092033348800
13.9485953533015
13.9485953533015
14.1617600028407
14.1617600028407
14.3510732655658
14.3510732655658
14.5161816344503
14.5161816344503
14.6565007557866
14.6565007557866
14.7751887741678
14.7751887741678
14.8787745169641
14.8787745169641
14.9757540355892
14.9757540355892
15.0710151175495
15.0710151175495
15.1677576339040
15.1677576339040
15.2641797999946
15.2641797999946
15.3581360993862
15.3581360993862
15.4456543751309
15.4456543751309
15.5228724791900
15.5228724791900
15.5866278652531
15.5866278652531
15.6206078643216
15.6206078643216
15.6643227723881
15.6643227723881
15.6909915330376
15.6909915330376
15.6960805897206
15.6960805897206
15.6757849446532
15.6757849446532
15.6287718453603
15.6287718453603
15.5547130011089
15.5547130011089
15.4544222774283
15.4544222774283
15.3301306237088
15.3301306237088
15.1856354948662
15.1856354948662
15.0261178137925
15.0261178137925
14.8593009015843
14.8593009015843
14.6921782454618
14.6921782454618
14.5279732980937
14.5279732980937
14.3647100332536
14.3647100332536
14.2049402243259
14.2049402243259
14.0488284423106
14.0488284423106
13.8973991382750
13.8973991382750
13.7501982782669
13.7501982782669
13.6023351096098
13.6023351096098
13.4531257380148
13.4531257380148
13.2978124979299
13.2978124979299
13.1346776402011
13.1346776402011
12.9660055959804
12.9660055959804
12.7977863437873
12.7977863437873
12.6350668657848
12.6350668657848
12.4745359758164
12.4745359758164
12.3152731031317
12.3152731031317
12.1550578682073
12.1550578682073
11.9936341141818
11.9936341141818
11.8271747679254
11.8271747679254
11.6542469664576
11.6542469664576
11.4825345529114
11.4825345529114
11.3213905687016
11.3213905687016
11.1715094393579
11.1715094393579
11.0263129712886
11.0263129712886
10.8798899530733
10.8798899530733
10.7303651917257
10.7303651917257
10.5818402828850
10.5818402828850
10.4353441345540
10.4353441345540
10.2952291211451
10.2952291211451
10.1664828596896
10.1664828596896
10.0413198645821
10.0413198645821
9.91484435564337
9.91484435564337
9.78413627406803
9.78413627406803
9.64652829312310
9.64652829312310
9.50420787727010
9.50420787727010
9.35828186393167
9.35828186393167
9.20824859973848
9.20824859973848
9.05919450636705
9.05919450636705
8.91858412739275
8.91858412739275
8.80196818850174
8.80196818850174
8.71928888325902
8.71928888325902
8.66983086172192
8.66983086172192
8.64863711365926
8.64863711365926
8.64811774539148
8.64811774539148
8.67045811061915
8.67045811061915
8.71822083324027
8.71822083324027
8.78222137407987
8.78222137407987
8.85554592578475
8.85554592578475
8.93473395808483
8.93473395808483
9.01817673050116
9.01817673050116
9.10657190784648
9.10657190784648
9.19746225744722
9.19746225744722
9.28947645739008
9.28947645739008
9.37922968880401
9.37922968880401
9.46819658079042
9.46819658079042
9.55573988111414
9.55573988111414
9.64134372170963
9.64134372170963
9.72391291058311
9.72391291058311
9.80140187787025
9.80140187787025
9.87949476243225
9.87949476243225
9.96693264472548
9.96693264472548
10.0687281221365
10.0687281221365
10.1907091457742
10.1907091457742
10.3435574436981
10.3435574436981
10.5269677704867
10.5269677704867
10.7300841696826
10.7300841696826
10.9461132490996
10.9461132490996
11.1739641754555
11.1739641754555
11.4037282435110
11.4037282435110
11.6282550051937
11.6282550051937
11.8537199547305
11.8537199547305
12.0860892567931
12.0860892567931
12.3295924718695
12.3295924718695
12.5800905641431
12.5800905641431
12.8276182335425
12.8276182335425
13.0601676566151
13.0601676566151
13.2680346650370
13.2680346650370
13.4468690605298
13.4468690605298
13.5949977514645
13.5949977514645
13.7135122602492
13.7135122602492
13.8068898273230
13.8068898273230
13.8758524586064
13.8758524586064
13.9203219365818
13.9203219365818
13.9414122589239
13.9414122589239
13.9398862793739
13.9398862793739
13.9158653399045
13.9158653399045
13.8697530760524
13.8697530760524
13.8007179552677
13.8007179552677
13.7080957587947
13.7080957587947
13.5928008206966
13.5928008206966
13.4557512798805
13.4557512798805
13.2994868077197
13.2994868077197
13.1257234360193
13.1257234360193
12.9387726711427
12.9387726711427
12.7400206198675
12.7400206198675
12.5342546794180
12.5342546794180
12.3264072470512
12.3264072470512
12.1147218153379
12.1147218153379
11.8934612179106
11.8934612179106
11.6664535299853
11.6664535299853
11.4275055969580
11.4275055969580
11.1663226466358
11.1663226466358
10.8814318992946
10.8814318992946
10.5767442631921
10.5767442631921
10.2567393715515
10.2567393715515
9.92521310770458
9.92521310770458
9.58627755213255
9.58627755213255
9.24085789283346
9.24085789283346
8.89016645368879
8.89016645368879
8.54760343897608
8.54760343897608
8.23200274224269
8.23200274224269
7.94160284728893
7.94160284728893
7.67018167387603
7.67018167387603
7.40818671115447
7.40818671115447
7.15570663403864
7.15570663403864
6.91730782920113
6.91730782920113
6.70542443348673
6.70542443348673
6.53861903280953
6.53861903280953
6.41498004400706
6.41498004400706
6.33831038447858
6.33831038447858
6.30954868090146
6.30954868090146
6.32838831157029
6.32838831157029
6.38785788839526
6.38785788839526
6.47463027804073
6.47463027804073
6.57970147238979
6.57970147238979
6.69900954048677
6.69900954048677
6.83435564020798
6.83435564020798
6.98364742909413
6.98364742909413
7.14444379449159
7.14444379449159
7.31388171048350
7.31388171048350
7.48707492178252
7.48707492178252
7.66540923225584
7.66540923225584
7.85315154598245
7.85315154598245
8.04864531018401
8.04864531018401
8.25473083255235
8.25473083255235
8.47006611615398
8.47006611615398
8.69449779963753
8.69449779963753
8.93091554786555
8.93091554786555
9.18904991870224
9.18904991870224
9.47714763743559
9.47714763743559
9.78278891271783
9.78278891271783
10.0934274844555
10.0934274844555
10.4086336334075
10.4086336334075
10.7283321288089
10.7283321288089
11.0470910757119
11.0470910757119
11.3746271389154
11.3746271389154
11.7120356227217
11.7120356227217
12.0582504789185
12.0582504789185
12.4068586333284
12.4068586333284
12.7452287595377
12.7452287595377
13.0632210657575
13.0632210657575
13.3568654516781
13.3568654516781
13.6239850006319
13.6239850006319
13.8635478160750
13.8635478160750
14.0776146092669
14.0776146092669
14.2676912001884
14.2676912001884
14.4336698520464
14.4336698520464
14.5762380255450
14.5762380255450
14.6970736716799
14.6970736716799
14.8038492146049
14.8038492146049
14.9025550239407
14.9025550239407
15.0016010087107
15.0016010087107
15.1039536577926
15.1039536577926
15.2084966370621
15.2084966370621
15.3104172271348
15.3104172271348
15.4051828060834
15.4051828060834
15.4896477751182
15.4896477751182
15.5620047893999
15.5620047893999
15.6206078643216
15.6206078643216
15.6643227723881
15.6643227723881
15.6909915330376
15.6909915330376
15.6960805897206
15.6960805897206
15.6757849446532
15.6757849446532
15.6287718453603
15.6287718453603
15.5547130011089
15.5547130011089
15.4544222774283
15.4544222774283
15.3301306237088
15.3301306237088
15.1856354948662
15.1856354948662
15.0261178137925
15.0261178137925
14.8593009015843
14.8593009015843
14.6921782454618
14.6921782454618
14.5279732980937
14.5279732980937
14.3647100332536
14.3647100332536
14.2049402243259
14.2049402243259
14.0488284423106
14.0488284423106
13.8973991382750
13.8973991382750
13.7501982782669
13.7501982782669
13.6023351096098
13.6023351096098
13.4531257380148
13.4531257380148
13.2978124979299
13.2978124979299
13.1346776402011
13.1346776402011
12.9660055959804
12.9660055959804
12.7977863437873
12.7977863437873
12.6350668657848
12.6350668657848
12.4745359758164
12.4745359758164
12.3152731031317
12.3152731031317
12.1550578682073
12.1550578682073
11.9936341141818
11.9936341141818
11.8271747679254
11.8271747679254
11.6542469664576
11.6542469664576
11.4825345529114
11.4825345529114
11.3213905687016
11.3213905687016
11.1715094393579
11.1715094393579
11.0263129712886
11.0263129712886
10.8798899530733
10.8798899530733
10.7303651917257
10.7303651917257
10.5818402828850
10.5818402828850
10.4353441345540
10.4353441345540
10.2952291211451
10.2952291211451
10.1664828596896
10.1664828596896
10.0413198645821
10.0413198645821
9.91484435564337
9.91484435564337
9.78413627406803
9.78413627406803
9.64652829312310
9.64652829312310
9.50420787727010
9.50420787727010
9.35828186393167
9.35828186393167
9.20824859973848
9.20824859973848
9.05919450636705
9.05919450636705
8.91858412739275
8.91858412739275
8.80196818850174
8.80196818850174
8.71928888325902
8.71928888325902
8.66983086172192
8.66983086172192
8.64863711365926
8.64863711365926
8.64811774539148
8.64811774539148
8.67045811061915
8.67045811061915
8.71822083324027
8.71822083324027
8.78222137407987
8.78222137407987
8.85554592578475
8.85554592578475
8.93473395808483
8.93473395808483
9.01817673050116
9.01817673050116
9.10657190784648
9.10657190784648
9.19746225744722
9.19746225744722
9.28947645739008
9.28947645739008
9.37922968880401
9.37922968880401
9.46819658079042
9.46819658079042
9.55573988111414
9.55573988111414
9.64134372170963
9.64134372170963
9.72391291058311
9.72391291058311
9.80140187787025
9.80140187787025
9.87949476243225
9.87949476243225
9.96693264472548
9.96693264472548
10.0687281221365
10.0687281221365
10.1907091457742
10.1907091457742
10.3435574436981
10.3435574436981
10.5269677704867
10.5269677704867
10.7300841696826
10.7300841696826
10.9461132490996
10.9461132490996
11.1739641754555
11.1739641754555
11.4037282435110
11.4037282435110
11.6282550051937
11.6282550051937
11.8537199547305
11.8537199547305
12.0860892567931
12.0860892567931
12.3295924718695
12.3295924718695
12.5800905641431
12.5800905641431
12.8276182335425
12.8276182335425
13.0601676566151
13.0601676566151
13.2680346650370
13.2680346650370
13.4468690605298
13.4468690605298
13.5949977514645
13.5949977514645
13.7135122602492
13.7135122602492
13.8068898273230
13.8068898273230
13.8758524586064
13.8758524586064
13.9203219365818
13.9203219365818
13.9414122589239
13.9414122589239
13.9398862793739
13.9398862793739
13.9158653399045
13.9158653399045
13.8697530760524
13.8697530760524
13.8007179552677
13.8007179552677
13.7080957587947
13.7080957587947
13.5928008206966
13.5928008206966
13.4557512798805
13.4557512798805
13.2994868077197
13.2994868077197
13.1257234360193
13.1257234360193
12.9387726711427
12.9387726711427
12.7400206198675
12.7400206198675
12.5342546794180
12.5342546794180
12.3264072470512
12.3264072470512
12.1147218153379
12.1147218153379
11.8934612179106
11.8934612179106
11.6664535299853
11.6664535299853
11.4275055969580
11.4275055969580
11.1663226466358
11.1663226466358
10.8814318992946
10.8814318992946
10.5767442631921
10.5767442631921
10.2567393715515
10.2567393715515
9.92521310770458
9.92521310770458
9.58627755213255
9.58627755213255
9.24085789283346
9.24085789283346
8.89016645368879
8.89016645368879
8.54760343897608
8.54760343897608
8.23200274224269
8.23200274224269
7.94160284728893
7.94160284728893
7.67018167387603
7.67018167387603
7.40818671115447
7.40818671115447
7.15570663403864
7.15570663403864
6.91730782920113
6.91730782920113
6.70542443348673
6.70542443348673
6.53861903280953
6.53861903280953
6.41498004400706
6.41498004400706
6.33831038447858
6.33831038447858
6.30954868090146
6.30954868090146
6.32838831157029
6.32838831157029
6.38785788839526
6.38785788839526
6.47463027804073
6.47463027804073
6.57970147238979
6.57970147238979
6.69900954048677
6.69900954048677
6.83435564020798
6.83435564020798
6.98364742909413
6.98364742909413
7.14444379449159
7.14444379449159
7.31388171048350
7.31388171048350
7.48707492178252
7.48707492178252
7.66540923225584
7.66540923225584
7.85315154598245
7.85315154598245
8.04864531018401
8.04864531018401
8.25473083255235
8.25473083255235
8.47006611615398
8.47006611615398
8.69449779963753
8.69449779963753
8.93091554786555
8.93091554786555
9.18904991870224
9.18904991870224
9.47714763743559
9.47714763743559
9.78278891271783
9.78278891271783
10.0934274844555
10.0934274844555
10.4086336334075
10.4086336334075
10.7283321288089
10.7283321288089
11.0470910757119
11.0470910757119
11.3746271389154
11.3746271389154
11.7120356227217
11.7120356227217
12.0582504789185
12.0582504789185
12.4068586333284
12.4068586333284
12.7452287595377
12.7452287595377
13.0632210657575
13.0632210657575
13.3568654516781
13.3568654516781
13.6239850006319
13.6239850006319
13.8635478160750
13.8635478160750
14.0776146092669
14.0776146092669
14.2676912001884
14.2676912001884
14.4336698520464
14.4336698520464
14.5762380255450
14.5762380255450
14.6970736716799
14.6970736716799
14.8038492146049
14.8038492146049
14.9025550239407
14.9025550239407
15.0016010087107
15.0016010087107
15.1039536577926
15.1039536577926
15.2084966370621
15.2084966370621
15.3104172271348
15.3104172271348
15.4051828060834
15.4051828060834
15.4896477751182
15.4896477751182
15.5620047893999
15.5620047893999
15.6183220330676
15.6183220330676
15.6731763614855
15.6731763614855
15.7107480073924
15.7107480073924
15.7261025001753
15.7261025001753
15.7163472127928
15.7163472127928
15.6817769803372
15.6817769803372
15.6227272353833
15.6227272353833
15.5380417840984
15.5380417840984
15.4292849618809
15.4292849618809
15.3006559356872
15.3006559356872
15.1573744409735
15.1573744409735
15.0042638689423
15.0042638689423
14.8464705216467
14.8464705216467
14.6875241574106
14.6875241574106
14.5288661567377
14.5288661567377
14.3706857470629
14.3706857470629
14.2144487555900
14.2144487555900
14.0634014320880
14.0634014320880
13.9185827939603
13.9185827939603
13.7724845434341
13.7724845434341
13.6242943730869
13.6242943730869
13.4692942939857
13.4692942939857
13.3062986760831
13.3062986760831
13.1374964245425
13.1374964245425
12.9673432496213
12.9673432496213
12.8020170391686
12.8020170391686
12.6399675104545
12.6399675104545
12.4814823518877
12.4814823518877
12.3248611549329
12.3248611549329
12.1692160247655
12.1692160247655
12.0104939613730
12.0104939613730
11.8460539239411
11.8460539239411
11.6800363806263
11.6800363806263
11.5215529214152
11.5215529214152
11.3768293110273
11.3768293110273
11.2372690725237
11.2372690725237
11.0932673908386
11.0932673908386
10.9456122683041
10.9456122683041
10.7979689595479
10.7979689595479
10.6496769585927
10.6496769585927
10.5036058680709
10.5036058680709
10.3663216657155
10.3663216657155
10.2391529305958
10.2391529305958
10.1133013984381
10.1133013984381
9.98259334727946
9.98259334727946
9.84680376676457
9.84680376676457
9.70675758236323
9.70675758236323
9.56379173045834
9.56379173045834
9.41785633697743
9.41785633697743
9.27151205065706
9.27151205065706
9.13198147018504
9.13198147018504
9.01679476726126
9.01679476726126
8.93512340876436
8.93512340876436
8.88715284644560
8.88715284644560
8.86981950698666
8.86981950698666
8.87180436772606
8.87180436772606
8.89386274222755
8.89386274222755
8.93775023057348
8.93775023057348
8.99790787267843
8.99790787267843
9.06669897589727
9.06669897589727
9.14039420593634
9.14039420593634
9.21767014647075
9.21767014647075
9.29842246284491
9.29842246284491
9.38231329584689
9.38231329584689
9.46832674973992
9.46832674973992
9.55450028322873
9.55450028322873
9.64109945256358
9.64109945256358
9.72753315149529
9.72753315149529
9.81151080380712
9.81151080380712
9.89283901937226
9.89283901937226
9.97477275116395
9.97477275116395
10.0667554278512
10.0667554278512
10.1709779320212
10.1709779320212
10.2920421733862
10.2920421733862
10.4341913081452
10.4341913081452
10.6090719474018
10.6090719474018
10.8088596128318
10.8088596128318
11.0274060694224
11.0274060694224
11.2584823302149
11.2584823302149
11.4970094285821
11.4970094285821
11.7294498015281
11.7294498015281
11.9593407333518
11.9593407333518
12.1941663959085
12.1941663959085
12.4378424319702
12.4378424319702
12.6926193185306
12.6926193185306
12.9490918350598
12.9490918350598
13.1961482848037
13.1961482848037
13.4244828508852
13.4244828508852
13.6268298870978
13.6268298870978
13.7987464986397
13.7987464986397
13.9370167474109
13.9370167474109
14.0440387025316
14.0440387025316
14.1235008903662
14.1235008903662
14.1779811157609
14.1779811157609
14.2090581007554
14.2090581007554
14.2178675588206
14.2178675588206
14.2050815047211
14.2050815047211
14.1697882138034
14.1697882138034
14.1125101739528
14.1125101739528
14.0344060539002
14.0344060539002
13.9355286897639
13.9355286897639
13.8133753011425
13.8133753011425
13.6684199597853
13.6684199597853
13.5023149370910
13.5023149370910
13.3189209096952
13.3189209096952
13.1202529655992
13.1202529655992
12.9098574231774
12.9098574231774
12.6903304407736
12.6903304407736
12.4696963906039
12.4696963906039
12.2472555542277
12.2472555542277
12.0164447034138
12.0164447034138
11.7783596340346
11.7783596340346
11.5288845667818
11.5288845667818
11.2560600422142
11.2560600422142
10.9574587705437
10.9574587705437
10.6349429360745
10.6349429360745
10.2991832983251
10.2991832983251
9.95227666416129
9.95227666416129
9.59842871744153
9.59842871744153
9.24341206346294
9.24341206346294
8.88828846405817
8.88828846405817
8.54092147907186
8.54092147907186
8.21945679145113
8.21945679145113
7.92224151702776
7.92224151702776
7.64192368021082
7.64192368021082
7.37154337985235
7.37154337985235
7.11280571205547
7.11280571205547
6.87158757847396
6.87158757847396
6.66074220750812
6.66074220750812
6.49643172858680
6.49643172858680
6.37840548038227
6.37840548038227
6.31351523348311
6.31351523348311
6.29865201024487
6.29865201024487
6.33041830203605
6.33041830203605
6.40115263769420
6.40115263769420
6.50113993586555
6.50113993586555
6.62038590648838
6.62038590648838
6.75389607816166
6.75389607816166
6.90028984737667
6.90028984737667
7.05600448508731
7.05600448508731
7.21823435511765
7.21823435511765
7.38530467478857
7.38530467478857
7.55144254318286
7.55144254318286
7.72222036068939
7.72222036068939
7.90020956537480
7.90020956537480
8.08512310679842
8.08512310679842
8.28280755788929
8.28280755788929
8.49409055617131
8.49409055617131
8.71306568413332
8.71306568413332
8.93837191748470
8.93837191748470
9.17714948391077
9.17714948391077
9.44806841112186
9.44806841112186
9.73957892348983
9.73957892348983
10.0367933167310
10.0367933167310
10.3365254552032
10.3365254552032
10.6437396121138
10.6437396121138
10.9552509317707
10.9552509317707
11.2774518489498
11.2774518489498
11.6113324709218
11.6113324709218
11.9553776706194
11.9553776706194
12.3062246739065
12.3062246739065
12.6487390580458
12.6487390580458
12.9712407547987
12.9712407547987
13.2681235124817
13.2681235124817
13.5377368116770
13.5377368116770
13.7796006421813
13.7796006421813
13.9959649119330
13.9959649119330
14.1876409111135
14.1876409111135
14.3558278819526
14.3558278819526
14.5019613080789
14.5019613080789
14.6280061220257
14.6280061220257
14.7403488097847
14.7403488097847
14.8448132943299
14.8448132943299
14.9498287160685
14.9498287160685
15.0584705680926
15.0584705680926
15.1696177564428
15.1696177564428
15.2776431858331
15.2776431858331
15.3792906768265
15.3792906768265
15.4710858625092
15.4710858625092
15.5506819437870
15.5506819437870
15.6183220330676
15.6183220330676
15.6731763614855
15.6731763614855
15.7107480073924
15.7107480073924
15.7261025001753
15.7261025001753
15.7163472127928
15.7163472127928
15.6817769803372
15.6817769803372
15.6227272353833
15.6227272353833
15.5380417840984
15.5380417840984
15.4292849618809
15.4292849618809
15.3006559356872
15.3006559356872
15.1573744409735
15.1573744409735
15.0042638689423
15.0042638689423
14.8464705216467
14.8464705216467
14.6875241574106
14.6875241574106
14.5288661567377
14.5288661567377
14.3706857470629
14.3706857470629
14.2144487555900
14.2144487555900
14.0634014320880
14.0634014320880
13.9185827939603
13.9185827939603
13.7724845434341
13.7724845434341
13.6242943730869
13.6242943730869
13.4692942939857
13.4692942939857
13.3062986760831
13.3062986760831
13.1374964245425
13.1374964245425
12.9673432496213
12.9673432496213
12.8020170391686
12.8020170391686
12.6399675104545
12.6399675104545
12.4814823518877
12.4814823518877
12.3248611549329
12.3248611549329
12.1692160247655
12.1692160247655
12.0104939613730
12.0104939613730
11.8460539239411
11.8460539239411
11.6800363806263
11.6800363806263
11.5215529214152
11.5215529214152
11.3768293110273
11.3768293110273
11.2372690725237
11.2372690725237
11.0932673908386
11.0932673908386
10.9456122683041
10.9456122683041
10.7979689595479
10.7979689595479
10.6496769585927
10.6496769585927
10.5036058680709
10.5036058680709
10.3663216657155
10.3663216657155
10.2391529305958
10.2391529305958
10.1133013984381
10.1133013984381
9.98259334727946
9.98259334727946
9.84680376676457
9.84680376676457
9.70675758236323
9.70675758236323
9.56379173045834
9.56379173045834
9.41785633697743
9.41785633697743
9.27151205065706
9.27151205065706
9.13198147018504
9.13198147018504
9.01679476726126
9.01679476726126
8.93512340876436
8.93512340876436
8.88715284644560
8.88715284644560
8.86981950698666
8.86981950698666
8.87180436772606
8.87180436772606
8.89386274222755
8.89386274222755
8.93775023057348
8.93775023057348
8.99790787267843
8.99790787267843
9.06669897589727
9.06669897589727
9.14039420593634
9.14039420593634
9.21767014647075
9.21767014647075
9.29842246284491
9.29842246284491
9.38231329584689
9.38231329584689
9.46832674973992
9.46832674973992
9.55450028322873
9.55450028322873
9.64109945256358
9.64109945256358
9.72753315149529
9.72753315149529
9.81151080380712
9.81151080380712
9.89283901937226
9.89283901937226
9.97477275116395
9.97477275116395
10.0667554278512
10.0667554278512
10.1709779320212
10.1709779320212
10.2920421733862
10.2920421733862
10.4341913081452
10.4341913081452
10.6090719474018
10.6090719474018
10.8088596128318
10.8088596128318
11.0274060694224
11.0274060694224
11.2584823302149
11.2584823302149
11.4970094285821
11.4970094285821
11.7294498015281
11.7294498015281
11.9593407333518
11.9593407333518
12.1941663959085
12.1941663959085
12.4378424319702
12.4378424319702
12.6926193185306
12.6926193185306
12.9490918350598
12.9490918350598
13.1961482848037
13.1961482848037
13.4244828508852
13.4244828508852
13.6268298870978
13.6268298870978
13.7987464986397
13.7987464986397
13.9370167474109
13.9370167474109
14.0440387025316
14.0440387025316
14.1235008903662
14.1235008903662
14.1779811157609
14.1779811157609
14.2090581007554
14.2090581007554
14.2178675588206
14.2178675588206
14.2050815047211
14.2050815047211
14.1697882138034
14.1697882138034
14.1125101739528
14.1125101739528
14.0344060539002
14.0344060539002
13.9355286897639
13.9355286897639
13.8133753011425
13.8133753011425
13.6684199597853
13.6684199597853
13.5023149370910
13.5023149370910
13.3189209096952
13.3189209096952
13.1202529655992
13.1202529655992
12.9098574231774
12.9098574231774
12.6903304407736
12.6903304407736
12.4696963906039
12.4696963906039
12.2472555542277
12.2472555542277
12.0164447034138
12.0164447034138
11.7783596340346
11.7783596340346
11.5288845667818
11.5288845667818
11.2560600422142
11.2560600422142
10.9574587705437
10.9574587705437
10.6349429360745
10.6349429360745
10.2991832983251
10.2991832983251
9.95227666416129
9.95227666416129
9.59842871744153
9.59842871744153
9.24341206346294
9.24341206346294
8.88828846405817
8.88828846405817
8.54092147907186
8.54092147907186
8.21945679145113
8.21945679145113
7.92224151702776
7.92224151702776
7.64192368021082
7.64192368021082
7.37154337985235
7.37154337985235
7.11280571205547
7.11280571205547
6.87158757847396
6.87158757847396
6.66074220750812
6.66074220750812
6.49643172858680
6.49643172858680
6.37840548038227
6.37840548038227
6.31351523348311
6.31351523348311
6.29865201024487
6.29865201024487
6.33041830203605
6.33041830203605
6.40115263769420
6.40115263769420
6.50113993586555
6.50113993586555
6.62038590648838
6.62038590648838
6.75389607816166
6.75389607816166
6.90028984737667
6.90028984737667
7.05600448508731
7.05600448508731
7.21823435511765
7.21823435511765
7.38530467478857
7.38530467478857
7.55144254318286
7.55144254318286
7.72222036068939
7.72222036068939
7.90020956537480
7.90020956537480
8.08512310679842
8.08512310679842
8.28280755788929
8.28280755788929
8.49409055617131
8.49409055617131
8.71306568413332
8.71306568413332
8.93837191748470
8.93837191748470
9.17714948391077
9.17714948391077
9.44806841112186
9.44806841112186
9.73957892348983
9.73957892348983
10.0367933167310
10.0367933167310
10.3365254552032
10.3365254552032
10.6437396121138
10.6437396121138
10.9552509317707
10.9552509317707
11.2774518489498
11.2774518489498
11.6113324709218
11.6113324709218
11.9553776706194
11.9553776706194
12.3062246739065
12.3062246739065
12.6487390580458
12.6487390580458
12.9712407547987
12.9712407547987
13.2681235124817
13.2681235124817
13.5377368116770
13.5377368116770
13.7796006421813
13.7796006421813
13.9959649119330
13.9959649119330
14.1876409111135
14.1876409111135
14.3558278819526
14.3558278819526
14.5019613080789
14.5019613080789
14.6280061220257
14.6280061220257
14.7403488097847
14.7403488097847
14.8448132943299
14.8448132943299
14.9498287160685
14.9498287160685
15.0584705680926
15.0584705680926
15.1696177564428
15.1696177564428
15.2776431858331
15.2776431858331
15.3792906768265
15.3792906768265
15.4710858625092
15.4710858625092
15.5506819437870
15.5506819437870
15.6322421118523
15.6322421118523
15.6971960699358
15.6971960699358
15.7443853076965
15.7443853076965
15.7698313146372
15.7698313146372
15.7724275077099
15.7724275077099
15.7523378393735
15.7523378393735
15.7085878984151
15.7085878984151
15.6413092939232
15.6413092939232
15.5511080771343
15.5511080771343
15.4405517953509
15.4405517953509
15.3127116987877
15.3127116987877
15.1729307218694
15.1729307218694
15.0248613604259
15.0248613604259
14.8722927379961
14.8722927379961
14.7181151583953
14.7181151583953
14.5610796738357
14.5610796738357
14.4033767434949
14.4033767434949
14.2473644613044
14.2473644613044
14.0978832169902
14.0978832169902
13.9492172829363
13.9492172829363
13.7969213796537
13.7969213796537
13.6372895473338
13.6372895473338
13.4713069395469
13.4713069395469
13.3006807929351
13.3006807929351
13.1297032921188
13.1297032921188
12.9645368228018
12.9645368228018
12.8029792007696
12.8029792007696
12.6467337920699
12.6467337920699
12.4930060714633
12.4930060714633
12.3413497828678
12.3413497828678
12.1887545516896
12.1887545516896
12.0324012617594
12.0324012617594
11.8744675769467
11.8744675769467
11.7212864257969
11.7212864257969
11.5795594145922
11.5795594145922
11.4439368071917
11.4439368071917
11.3038403395432
11.3038403395432
11.1620655256139
11.1620655256139
11.0180409825728
11.0180409825728
10.8716174214100
10.8716174214100
10.7241326764366
10.7241326764366
10.5812176772452
10.5812176772452
10.4466485831300
10.4466485831300
10.3172798438414
10.3172798438414
10.1869980180071
10.1869980180071
10.0529789641310
10.0529789641310
9.91790485131865
9.91790485131865
9.77940382270892
9.77940382270892
9.63719046711336
9.63719046711336
9.49523181481008
9.49523181481008
9.35927054496664
9.35927054496664
9.24487489541116
9.24487489541116
9.16023138627845
9.16023138627845
9.10885219381857
9.10885219381857
9.08850895653899
9.08850895653899
9.09175405778786
9.09175405778786
9.11229761371673
9.11229761371673
9.15055290792330
9.15055290792330
9.20364450105707
9.20364450105707
9.26548574439212
9.26548574439212
9.33199885178961
9.33199885178961
9.40233682377543
9.40233682377543
9.47725628813641
9.47725628813641
9.55546376415384
9.55546376415384
9.63624977649924
9.63624977649924
9.71789620112168
9.71789620112168
9.80345244318593
9.80345244318593
9.88909475715668
9.88909475715668
9.97368981150500
9.97368981150500
10.0606272637181
10.0606272637181
10.1559758826881
10.1559758826881
10.2635532676530
10.2635532676530
10.3856334930405
10.3856334930405
10.5267234392668
10.5267234392668
10.6922823131302
10.6922823131302
10.8842941016863
10.8842941016863
11.0983019418715
11.0983019418715
11.3311022487736
11.3311022487736
11.5751155254698
11.5751155254698
11.8212089333754
11.8212089333754
12.0636696509314
12.0636696509314
12.3046317375772
12.3046317375772
12.5493715392345
12.5493715392345
12.8038527153079
12.8038527153079
13.0662943002707
13.0662943002707
13.3221311908112
13.3221311908112
13.5623932987410
13.5623932987410
13.7811804924018
13.7811804924018
13.9730097225841
13.9730097225841
14.1334318401803
14.1334318401803
14.2603962895279
14.2603962895279
14.3555343145571
14.3555343145571
14.4222933959947
14.4222933959947
14.4629707473707
14.4629707473707
14.4802288732429
14.4802288732429
14.4767428783758
14.4767428783758
14.4529347593883
14.4529347593883
14.4083349420523
14.4083349420523
14.3416696057133
14.3416696057133
14.2549914929400
14.2549914929400
14.1490528168471
14.1490528168471
14.0225287415627
14.0225287415627
13.8734602139647
13.8734602139647
13.7011665547364
13.7011665547364
13.5087221005043
13.5087221005043
13.2996150506250
13.2996150506250
13.0775873049871
13.0775873049871
12.8446468580147
12.8446468580147
12.6082600209007
12.6082600209007
12.3742308823905
12.3742308823905
12.1349651339469
12.1349651339469
11.8875175474298
11.8875175474298
11.6289894845817
11.6289894845817
11.3456625421233
11.3456625421233
11.0346676413066
11.0346676413066
10.6974540290402
10.6974540290402
10.3436763555054
10.3436763555054
9.98230461287031
9.98230461287031
9.61307013523466
9.61307013523466
9.24571671432039
9.24571671432039
8.88580689040310
8.88580689040310
8.53783882605125
8.53783882605125
8.21578636477515
8.21578636477515
7.91511956530637
7.91511956530637
7.62779639093221
7.62779639093221
7.34910956192781
7.34910956192781
7.07871659016847
7.07871659016847
6.83064120902858
6.83064120902858
6.62102548468514
6.62102548468514
6.45967957448923
6.45967957448923
6.34895293647925
6.34895293647925
6.29666263502993
6.29666263502993
6.29631341068774
6.29631341068774
6.33978756404634
6.33978756404634
6.42067982466363
6.42067982466363
6.52956446185650
6.52956446185650
6.66280028427688
6.66280028427688
6.81060384972010
6.81060384972010
6.96679108650353
6.96679108650353
7.12710789385733
7.12710789385733
7.28886276319358
7.28886276319358
7.45324926527735
7.45324926527735
7.61503513245332
7.61503513245332
7.77882379528935
7.77882379528935
7.94615488491052
7.94615488491052
8.11984685221373
8.11984685221373
8.31183715872942
8.31183715872942
8.52080435560323
8.52080435560323
8.73492952587314
8.73492952587314
8.95300508478897
8.95300508478897
9.17979997613200
9.17979997613200
9.43123263469009
9.43123263469009
9.70413157670740
9.70413157670740
9.98419327872320
9.98419327872320
10.2676488410033
10.2676488410033
10.5589290747067
10.5589290747067
10.8610029887619
10.8610029887619
11.1753266840078
11.1753266840078
11.5050474130677
11.5050474130677
11.8492537481956
11.8492537481956
12.2009019954183
12.2009019954183
12.5471436545149
12.5471436545149
12.8737656238857
12.8737656238857
13.1759287127532
13.1759287127532
13.4504882318025
13.4504882318025
13.6960389504640
13.6960389504640
13.9159962768490
13.9159962768490
14.1125949200073
14.1125949200073
14.2876950186749
14.2876950186749
14.4398151208637
14.4398151208637
14.5733260153779
14.5733260153779
14.6936169516596
14.6936169516596
14.8089162932365
14.8089162932365
14.9238838817471
14.9238838817471
15.0417097755256
15.0417097755256
15.1585503223343
15.1585503223343
15.2697751055450
15.2697751055450
15.3741702559496
15.3741702559496
15.4700771453580
15.4700771453580
15.5556321543383
15.5556321543383
15.6322421118523
15.6322421118523
15.6971960699358
15.6971960699358
15.7443853076965
15.7443853076965
15.7698313146372
15.7698313146372
15.7724275077099
15.7724275077099
15.7523378393735
15.7523378393735
15.7085878984151
15.7085878984151
15.6413092939232
15.6413092939232
15.5511080771343
15.5511080771343
15.4405517953509
15.4405517953509
15.3127116987877
15.3127116987877
15.1729307218694
15.1729307218694
15.0248613604259
15.0248613604259
14.8722927379961
14.8722927379961
14.7181151583953
14.7181151583953
14.5610796738357
14.5610796738357
14.4033767434949
14.4033767434949
14.2473644613044
14.2473644613044
14.0978832169902
14.0978832169902
13.9492172829363
13.9492172829363
13.7969213796537
13.7969213796537
13.6372895473338
13.6372895473338
13.4713069395469
13.4713069395469
13.3006807929351
13.3006807929351
13.1297032921188
13.1297032921188
12.9645368228018
12.9645368228018
12.8029792007696
12.8029792007696
12.6467337920699
12.6467337920699
12.4930060714633
12.4930060714633
12.3413497828678
12.3413497828678
12.1887545516896
12.1887545516896
12.0324012617594
12.0324012617594
11.8744675769467
11.8744675769467
11.7212864257969
11.7212864257969
11.5795594145922
11.5795594145922
11.4439368071917
11.4439368071917
11.3038403395432
11.3038403395432
11.1620655256139
11.1620655256139
11.0180409825728
11.0180409825728
10.8716174214100
10.8716174214100
10.7241326764366
10.7241326764366
10.5812176772452
10.5812176772452
10.4466485831300
10.4466485831300
10.3172798438414
10.3172798438414
10.1869980180071
10.1869980180071
10.0529789641310
10.0529789641310
9.91790485131865
9.91790485131865
9.77940382270892
9.77940382270892
9.63719046711336
9.63719046711336
9.49523181481008
9.49523181481008
9.35927054496664
9.35927054496664
9.24487489541116
9.24487489541116
9.16023138627845
9.16023138627845
9.10885219381857
9.10885219381857
9.08850895653899
9.08850895653899
9.09175405778786
9.09175405778786
9.11229761371673
9.11229761371673
9.15055290792330
9.15055290792330
9.20364450105707
9.20364450105707
9.26548574439212
9.26548574439212
9.33199885178961
9.33199885178961
9.40233682377543
9.40233682377543
9.47725628813641
9.47725628813641
9.55546376415384
9.55546376415384
9.63624977649924
9.63624977649924
9.71789620112168
9.71789620112168
9.80345244318593
9.80345244318593
9.88909475715668
9.88909475715668
9.97368981150500
9.97368981150500
10.0606272637181
10.0606272637181
10.1559758826881
10.1559758826881
10.2635532676530
10.2635532676530
10.3856334930405
10.3856334930405
10.5267234392668
10.5267234392668
10.6922823131302
10.6922823131302
10.8842941016863
10.8842941016863
11.0983019418715
11.0983019418715
11.3311022487736
11.3311022487736
11.5751155254698
11.5751155254698
11.8212089333754
11.8212089333754
12.0636696509314
12.0636696509314
12.3046317375772
12.3046317375772
12.5493715392345
12.5493715392345
12.8038527153079
12.8038527153079
13.0662943002707
13.0662943002707
13.3221311908112
13.3221311908112
13.5623932987410
13.5623932987410
13.7811804924018
13.7811804924018
13.9730097225841
13.9730097225841
14.1334318401803
14.1334318401803
14.2603962895279
14.2603962895279
14.3555343145571
14.3555343145571
14.4222933959947
14.4222933959947
14.4629707473707
14.4629707473707
14.4802288732429
14.4802288732429
14.4767428783758
14.4767428783758
14.4529347593883
14.4529347593883
14.4083349420523
14.4083349420523
14.3416696057133
14.3416696057133
14.2549914929400
14.2549914929400
14.1490528168471
14.1490528168471
14.0225287415627
14.0225287415627
13.8734602139647
13.8734602139647
13.7011665547364
13.7011665547364
13.5087221005043
13.5087221005043
13.2996150506250
13.2996150506250
13.0775873049871
13.0775873049871
12.8446468580147
12.8446468580147
12.6082600209007
12.6082600209007
12.3742308823905
12.3742308823905
12.1349651339469
12.1349651339469
11.8875175474298
11.8875175474298
11.6289894845817
11.6289894845817
11.3456625421233
11.3456625421233
11.0346676413066
11.0346676413066
10.6974540290402
10.6974540290402
10.3436763555054
10.3436763555054
9.98230461287031
9.98230461287031
9.61307013523466
9.61307013523466
9.24571671432039
9.24571671432039
8.88580689040310
8.88580689040310
8.53783882605125
8.53783882605125
8.21578636477515
8.21578636477515
7.91511956530637
7.91511956530637
7.62779639093221
7.62779639093221
7.34910956192781
7.34910956192781
7.07871659016847
7.07871659016847
6.83064120902858
6.83064120902858
6.62102548468514
6.62102548468514
6.45967957448923
6.45967957448923
6.34895293647925
6.34895293647925
6.29666263502993
6.29666263502993
6.29631341068774
6.29631341068774
6.33978756404634
6.33978756404634
6.42067982466363
6.42067982466363
6.52956446185650
6.52956446185650
6.66280028427688
6.66280028427688
6.81060384972010
6.81060384972010
6.96679108650353
6.96679108650353
7.12710789385733
7.12710789385733
7.28886276319358
7.28886276319358
7.45324926527735
7.45324926527735
7.61503513245332
7.61503513245332
7.77882379528935
7.77882379528935
7.94615488491052
7.94615488491052
8.11984685221373
8.11984685221373
8.31183715872942
8.31183715872942
8.52080435560323
8.52080435560323
8.73492952587314
8.73492952587314
8.95300508478897
8.95300508478897
9.17979997613200
9.17979997613200
9.43123263469009
9.43123263469009
9.70413157670740
9.70413157670740
9.98419327872320
9.98419327872320
10.2676488410033
10.2676488410033
10.5589290747067
10.5589290747067
10.8610029887619
10.8610029887619
11.1753266840078
11.1753266840078
11.5050474130677
11.5050474130677
11.8492537481956
11.8492537481956
12.2009019954183
12.2009019954183
12.5471436545149
12.5471436545149
12.8737656238857
12.8737656238857
13.1759287127532
13.1759287127532
13.4504882318025
13.4504882318025
13.6960389504640
13.6960389504640
13.9159962768490
13.9159962768490
14.1125949200073
14.1125949200073
14.2876950186749
14.2876950186749
14.4398151208637
14.4398151208637
14.5733260153779
14.5733260153779
14.6936169516596
14.6936169516596
14.8089162932365
14.8089162932365
14.9238838817471
14.9238838817471
15.0417097755256
15.0417097755256
15.1585503223343
15.1585503223343
15.2697751055450
15.2697751055450
15.3741702559496
15.3741702559496
15.4700771453580
15.4700771453580
15.5556321543383
15.5556321543383
15.6686887952070
15.6686887952070
15.7386891382319
15.7386891382319
15.7919279293370
15.7919279293370
15.8265914306908
15.8265914306908
15.8428090500109
15.8428090500109
15.8377836538799
15.8377836538799
15.8102138356302
15.8102138356302
15.7604930480072
15.7604930480072
15.6883727523908
15.6883727523908
15.5952440307048
15.5952440307048
15.4831020228615
15.4831020228615
15.3557026667590
15.3557026667590
15.2181008840446
15.2181008840446
15.0735398370549
15.0735398370549
14.9232907665559
14.9232907665559
14.7662750411969
14.7662750411969
14.6059431191852
14.6059431191852
14.4433529223807
14.4433529223807
14.2835048459276
14.2835048459276
14.1266615258186
14.1266615258186
13.9662661529242
13.9662661529242
13.8006730369592
13.8006730369592
13.6284845815506
13.6284845815506
13.4538471655791
13.4538471655791
13.2823208002926
13.2823208002926
13.1173932523727
13.1173932523727
12.9574982669798
12.9574982669798
12.8031027103892
12.8031027103892
12.6525294145884
12.6525294145884
12.5046138050458
12.5046138050458
12.3575730865830
12.3575730865830
12.2091003044317
12.2091003044317
12.0603510203293
12.0603510203293
11.9155791464047
11.9155791464047
11.7788256359291
11.7788256359291
11.6449394855800
11.6449394855800
11.5114949527864
11.5114949527864
11.3760504566821
11.3760504566821
11.2367290795179
11.2367290795179
11.0930205712168
11.0930205712168
10.9460870476922
10.9460870476922
10.8004179773920
10.8004179773920
10.6603520750300
10.6603520750300
10.5239791901371
10.5239791901371
10.3907712944608
10.3907712944608
10.2598356923879
10.2598356923879
10.1290122961278
10.1290122961278
9.99690224915767
9.99690224915767
9.86051090279127
9.86051090279127
9.72292277770103
9.72292277770103
9.59160159506148
9.59160159506148
9.47805310757223
9.47805310757223
9.38903891500655
9.38903891500655
9.33045168568545
9.33045168568545
9.30389041332197
9.30389041332197
9.30436774966571
9.30436774966571
9.32270773735294
9.32270773735294
9.35521046120249
9.35521046120249
9.40057716019554
9.40057716019554
9.45469507418516
9.45469507418516
9.51389077712399
9.51389077712399
9.57695110641474
9.57695110641474
9.64507503287587
9.64507503287587
9.71831644800180
9.71831644800180
9.79404517362479
9.79404517362479
9.87283603180052
9.87283603180052
9.95754510140983
9.95754510140983
10.0441336899121
10.0441336899121
10.1335594805970
10.1335594805970
10.2323273968799
10.2323273968799
10.3405865646469
10.3405865646469
10.4639245177449
10.4639245177449
10.6087421021005
10.6087421021005
10.7707004498926
10.7707004498926
10.9547964473535
10.9547964473535
11.1625731280187
11.1625731280187
11.3919043202723
11.3919043202723
11.6401543844101
11.6401543844101
11.8968476308195
11.8968476308195
12.1529092130776
12.1529092130776
12.4054661728488
12.4054661728488
12.6536764784718
12.6536764784718
12.9075396147536
12.9075396147536
13.1715576114502
13.1715576114502
13.4333284262488
13.4333284262488
13.6831391193300
13.6831391193300
13.9146686362682
13.9146686362682
14.1225327621418
14.1225327621418
14.2999318879674
14.2999318879674
14.4448514171943
14.4448514171943
14.5589051940412
14.5589051940412
14.6433079602224
14.6433079602224
14.6997594066707
14.6997594066707
14.7307610061434
14.7307610061434
14.7382978369634
14.7382978369634
14.7244657456248
14.7244657456248
14.6908143528249
14.6908143528249
14.6386253187383
14.6386253187383
14.5668135591178
14.5668135591178
14.4738268568833
14.4738268568833
14.3612136096174
14.3612136096174
14.2279263201626
14.2279263201626
14.0738348369572
14.0738348369572
13.8970583542815
13.8970583542815
13.6970519762093
13.6970519762093
13.4788613057972
13.4788613057972
13.2464350140677
13.2464350140677
13.0023829705643
13.0023829705643
12.7501144327800
12.7501144327800
12.4991958810265
12.4991958810265
12.2491002414287
12.2491002414287
11.9922094848551
11.9922094848551
11.7243627801391
11.7243627801391
11.4340540831533
11.4340540831533
11.1134317062233
11.1134317062233
10.7630111646070
10.7630111646070
10.3926443165613
10.3926443165613
10.0152772691627
10.0152772691627
9.63366721910981
9.63366721910981
9.25353510090508
9.25353510090508
8.88746677927385
8.88746677927385
8.54211376792793
8.54211376792793
8.22161457972491
8.22161457972491
7.92190768766052
7.92190768766052
7.63077358699136
7.63077358699136
7.34487266634475
7.34487266634475
7.06525380436198
7.06525380436198
6.80762578135105
6.80762578135105
6.59387010923096
6.59387010923096
6.43529513781083
6.43529513781083
6.33425772176089
6.33425772176089
6.29279351817761
6.29279351817761
6.30386573659974
6.30386573659974
6.35789522601949
6.35789522601949
6.44752769653839
6.44752769653839
6.56706524701212
6.56706524701212
6.71209521796046
6.71209521796046
6.87177568601218
6.87177568601218
7.03516001508983
7.03516001508983
7.19820128892174
7.19820128892174
7.35856730974540
7.35856730974540
7.51819537192307
7.51819537192307
7.67722553805672
7.67722553805672
7.83515338797072
7.83515338797072
7.99513454401402
7.99513454401402
8.16179361789215
8.16179361789215
8.34870473413917
8.34870473413917
8.55228578179331
8.55228578179331
8.76255510701265
8.76255510701265
8.97464159848779
8.97464159848779
9.19448134964458
9.19448134964458
9.43178328755028
9.43178328755028
9.68383722403928
9.68383722403928
9.94469008007763
9.94469008007763
10.2095978573979
10.2095978573979
10.4818819845499
10.4818819845499
10.7714423538575
10.7714423538575
11.0753845742254
11.0753845742254
11.3983265208318
11.3983265208318
11.7415995385738
11.7415995385738
12.0962804572527
12.0962804572527
12.4450602153440
12.4450602153440
12.7755236304117
12.7755236304117
13.0825444180697
13.0825444180697
13.3638408778399
13.3638408778399
13.6171522500967
13.6171522500967
13.8444942499697
13.8444942499697
14.0486663356819
14.0486663356819
14.2315360537930
14.2315360537930
14.3951675968497
14.3951675968497
14.5392215499037
14.5392215499037
14.6715461353532
14.6715461353532
14.7996739216144
14.7996739216144
14.9282216905881
14.9282216905881
15.0564973750548
15.0564973750548
15.1796404487821
15.1796404487821
15.2947794361340
15.2947794361340
15.4007854278314
15.4007854278314
15.4973482759877
15.4973482759877
15.5869540235478
15.5869540235478
15.6686887952070
15.6686887952070
15.7386891382319
15.7386891382319
15.7919279293370
15.7919279293370
15.8265914306908
15.8265914306908
15.8428090500109
15.8428090500109
15.8377836538799
15.8377836538799
15.8102138356302
15.8102138356302
15.7604930480072
15.7604930480072
15.6883727523908
15.6883727523908
15.5952440307048
15.5952440307048
15.4831020228615
15.4831020228615
15.3557026667590
15.3557026667590
15.2181008840446
15.2181008840446
15.0735398370549
15.0735398370549
14.9232907665559
14.9232907665559
14.7662750411969
14.7662750411969
14.6059431191852
14.6059431191852
14.4433529223807
14.4433529223807
14.2835048459276
14.2835048459276
14.1266615258186
14.1266615258186
13.9662661529242
13.9662661529242
13.8006730369592
13.8006730369592
13.6284845815506
13.6284845815506
13.4538471655791
13.4538471655791
13.2823208002926
13.2823208002926
13.1173932523727
13.1173932523727
12.9574982669798
12.9574982669798
12.8031027103892
12.8031027103892
12.6525294145884
12.6525294145884
12.5046138050458
12.5046138050458
12.3575730865830
12.3575730865830
12.2091003044317
12.2091003044317
12.0603510203293
12.0603510203293
11.9155791464047
11.9155791464047
11.7788256359291
11.7788256359291
11.6449394855800
11.6449394855800
11.5114949527864
11.5114949527864
11.3760504566821
11.3760504566821
11.2367290795179
11.2367290795179
11.0930205712168
11.0930205712168
10.9460870476922
10.9460870476922
10.8004179773920
10.8004179773920
10.6603520750300
10.6603520750300
10.5239791901371
10.5239791901371
10.3907712944608
10.3907712944608
10.2598356923879
10.2598356923879
10.1290122961278
10.1290122961278
9.99690224915767
9.99690224915767
9.86051090279127
9.86051090279127
9.72292277770103
9.72292277770103
9.59160159506148
9.59160159506148
9.47805310757223
9.47805310757223
9.38903891500655
9.38903891500655
9.33045168568545
9.33045168568545
9.30389041332197
9.30389041332197
9.30436774966571
9.30436774966571
9.32270773735294
9.32270773735294
9.35521046120249
9.35521046120249
9.40057716019554
9.40057716019554
9.45469507418516
9.45469507418516
9.51389077712399
9.51389077712399
9.57695110641474
9.57695110641474
9.64507503287587
9.64507503287587
9.71831644800180
9.71831644800180
9.79404517362479
9.79404517362479
9.87283603180052
9.87283603180052
9.95754510140983
9.95754510140983
10.0441336899121
10.0441336899121
10.1335594805970
10.1335594805970
10.2323273968799
10.2323273968799
10.3405865646469
10.3405865646469
10.4639245177449
10.4639245177449
10.6087421021005
10.6087421021005
10.7707004498926
10.7707004498926
10.9547964473535
10.9547964473535
11.1625731280187
11.1625731280187
11.3919043202723
11.3919043202723
11.6401543844101
11.6401543844101
11.8968476308195
11.8968476308195
12.1529092130776
12.1529092130776
12.4054661728488
12.4054661728488
12.6536764784718
12.6536764784718
12.9075396147536
12.9075396147536
13.1715576114502
13.1715576114502
13.4333284262488
13.4333284262488
13.6831391193300
13.6831391193300
13.9146686362682
13.9146686362682
14.1225327621418
14.1225327621418
14.2999318879674
14.2999318879674
14.4448514171943
14.4448514171943
14.5589051940412
14.5589051940412
14.6433079602224
14.6433079602224
14.6997594066707
14.6997594066707
14.7307610061434
14.7307610061434
14.7382978369634
14.7382978369634
14.7244657456248
14.7244657456248
14.6908143528249
14.6908143528249
14.6386253187383
14.6386253187383
14.5668135591178
14.5668135591178
14.4738268568833
14.4738268568833
14.3612136096174
14.3612136096174
14.2279263201626
14.2279263201626
14.0738348369572
14.0738348369572
13.8970583542815
13.8970583542815
13.6970519762093
13.6970519762093
13.4788613057972
13.4788613057972
13.2464350140677
13.2464350140677
13.0023829705643
13.0023829705643
12.7501144327800
12.7501144327800
12.4991958810265
12.4991958810265
12.2491002414287
12.2491002414287
11.9922094848551
11.9922094848551
11.7243627801391
11.7243627801391
11.4340540831533
11.4340540831533
11.1134317062233
11.1134317062233
10.7630111646070
10.7630111646070
10.3926443165613
10.3926443165613
10.0152772691627
10.0152772691627
9.63366721910981
9.63366721910981
9.25353510090508
9.25353510090508
8.88746677927385
8.88746677927385
8.54211376792793
8.54211376792793
8.22161457972491
8.22161457972491
7.92190768766052
7.92190768766052
7.63077358699136
7.63077358699136
7.34487266634475
7.34487266634475
7.06525380436198
7.06525380436198
6.80762578135105
6.80762578135105
6.59387010923096
6.59387010923096
6.43529513781083
6.43529513781083
6.33425772176089
6.33425772176089
6.29279351817761
6.29279351817761
6.30386573659974
6.30386573659974
6.35789522601949
6.35789522601949
6.44752769653839
6.44752769653839
6.56706524701212
6.56706524701212
6.71209521796046
6.71209521796046
6.87177568601218
6.87177568601218
7.03516001508983
7.03516001508983
7.19820128892174
7.19820128892174
7.35856730974540
7.35856730974540
7.51819537192307
7.51819537192307
7.67722553805672
7.67722553805672
7.83515338797072
7.83515338797072
7.99513454401402
7.99513454401402
8.16179361789215
8.16179361789215
8.34870473413917
8.34870473413917
8.55228578179331
8.55228578179331
8.76255510701265
8.76255510701265
8.97464159848779
8.97464159848779
9.19448134964458
9.19448134964458
9.43178328755028
9.43178328755028
9.68383722403928
9.68383722403928
9.94469008007763
9.94469008007763
10.2095978573979
10.2095978573979
10.4818819845499
10.4818819845499
10.7714423538575
10.7714423538575
11.0753845742254
11.0753845742254
11.3983265208318
11.3983265208318
11.7415995385738
11.7415995385738
12.0962804572527
12.0962804572527
12.4450602153440
12.4450602153440
12.7755236304117
12.7755236304117
13.0825444180697
13.0825444180697
13.3638408778399
13.3638408778399
13.6171522500967
13.6171522500967
13.8444942499697
13.8444942499697
14.0486663356819
14.0486663356819
14.2315360537930
14.2315360537930
14.3951675968497
14.3951675968497
14.5392215499037
14.5392215499037
14.6715461353532
14.6715461353532
14.7996739216144
14.7996739216144
14.9282216905881
14.9282216905881
15.0564973750548
15.0564973750548
15.1796404487821
15.1796404487821
15.2947794361340
15.2947794361340
15.4007854278314
15.4007854278314
15.4973482759877
15.4973482759877
15.5869540235478
15.5869540235478
15.7317541528173
15.7317541528173
15.8035981817523
15.8035981817523
15.8601950082004
15.8601950082004
15.9007297428547
15.9007297428547
15.9247836440313
15.9247836440313
15.9321402952824
15.9321402952824
15.9208639523872
15.9208639523872
15.8892584679418
15.8892584679418
15.8360508420914
15.8360508420914
15.7609685652487
15.7609685652487
15.6639398823700
15.6639398823700
15.5492101169208
15.5492101169208
15.4222506223548
15.4222506223548
15.2855291015103
15.2855291015103
15.1387141117252
15.1387141117252
14.9814628165673
14.9814628165673
14.8159605513106
14.8159605513106
14.6442278351678
14.6442278351678
14.4708200577266
14.4708200577266
14.3005820270803
14.3005820270803
14.1293769889166
14.1293769889166
13.9549851852621
13.9549851852621
13.7767783053543
13.7767783053543
13.5970884948778
13.5970884948778
13.4230669472368
13.4230669472368
13.2590082856438
13.2590082856438
13.1008278597278
13.1008278597278
12.9497618018114
12.9497618018114
12.8031494375746
12.8031494375746
12.6594781022579
12.6594781022579
12.5183847212602
12.5183847212602
12.3781207067641
12.3781207067641
12.2390934076910
12.2390934076910
12.1037918075856
12.1037918075856
11.9726125834943
11.9726125834943
11.8431170374802
11.8431170374802
11.7159295931065
11.7159295931065
11.5866124401752
11.5866124401752
11.4524359491564
11.4524359491564
11.3116176761752
11.3116176761752
11.1660254507089
11.1660254507089
11.0190999638413
11.0190999638413
10.8740724263619
10.8740724263619
10.7307441142358
10.7307441142358
10.5927616969047
10.5927616969047
10.4618060689360
10.4618060689360
10.3353022837915
10.3353022837915
10.2087263331138
10.2087263331138
10.0789465786013
10.0789465786013
9.94656471518944
9.94656471518944
9.81920413440558
9.81920413440558
9.70715778331226
9.70715778331226
9.61538540055012
9.61538540055012
9.55038740061329
9.55038740061329
9.51562018311360
9.51562018311360
9.50797992346046
9.50797992346046
9.52163891136913
9.52163891136913
9.54898281243558
9.54898281243558
9.58766973387101
9.58766973387101
9.63418670199683
9.63418670199683
9.68487721634643
9.68487721634643
9.74098025662264
9.74098025662264
9.80261099825338
9.80261099825338
9.87083422910397
9.87083422910397
9.94319751353559
9.94319751353559
10.0206096863907
10.0206096863907
10.1051920370093
10.1051920370093
10.1945627174640
10.1945627174640
10.2933223544064
10.2933223544064
10.4024657587374
10.4024657587374
10.5244378116207
10.5244378116207
10.6698790109381
10.6698790109381
10.8362887049590
10.8362887049590
11.0163585265615
11.0163585265615
11.2186546757349
11.2186546757349
11.4461842585559
11.4461842585559
11.6966879622223
11.6966879622223
11.9607960517413
11.9607960517413
12.2286480452505
12.2286480452505
12.4938304786379
12.4938304786379
12.7542062159369
12.7542062159369
13.0112937796733
13.0112937796733
13.2743095676347
13.2743095676347
13.5379626596123
13.5379626596123
13.7930517064187
13.7930517064187
14.0342470237662
14.0342470237662
14.2547560724934
14.2547560724934
14.4493705202435
14.4493705202435
14.6128937570127
14.6128937570127
14.7445282557284
14.7445282557284
14.8448833849632
14.8448833849632
14.9178158440484
14.9178158440484
14.9682367809887
14.9682367809887
14.9962281121043
14.9962281121043
14.9996834529087
14.9996834529087
14.9793337050249
14.9793337050249
14.9381263777442
14.9381263777442
14.8792229821858
14.8792229821858
14.8024362893695
14.8024362893695
14.7043035559797
14.7043035559797
14.5866117798810
14.5866117798810
14.4490058929159
14.4490058929159
14.2873350107362
14.2873350107362
14.1026395373969
14.1026395373969
13.8941027067719
13.8941027067719
13.6646496584242
13.6646496584242
13.4196966404244
13.4196966404244
13.1620681157932
13.1620681157932
12.8966483102956
12.8966483102956
12.6295169463051
12.6295169463051
12.3624208428736
12.3624208428736
12.0935379269581
12.0935379269581
11.8148353708808
11.8148353708808
11.5176481963847
11.5176481963847
11.1902759434341
11.1902759434341
10.8311745265783
10.8311745265783
10.4471991402753
10.4471991402753
10.0543588426398
10.0543588426398
9.66099403808040
9.66099403808040
9.27176154489928
9.27176154489928
8.89775351650810
8.89775351650810
8.55762072620960
8.55762072620960
8.24143421331496
8.24143421331496
7.94345981269622
7.94345981269622
7.65283460247840
7.65283460247840
7.36255797696552
7.36255797696552
7.07511178703354
7.07511178703354
6.81136991036051
6.81136991036051
6.58925755408509
6.58925755408509
6.42673149672282
6.42673149672282
6.33428358955740
6.33428358955740
6.30377859790947
6.30377859790947
6.32303228535220
6.32303228535220
6.38469586736198
6.38469586736198
6.48415860869095
6.48415860869095
6.61446936915544
6.61446936915544
6.76980639144923
6.76980639144923
6.93858899575278
6.93858899575278
7.10843303930524
7.10843303930524
7.27507194955305
7.27507194955305
7.43599353947020
7.43599353947020
7.59280182418823
7.59280182418823
7.74957999759030
7.74957999759030
7.90402951841589
7.90402951841589
8.05785982748647
8.05785982748647
8.22042207841499
8.22042207841499
8.39924866458448
8.39924866458448
8.59610931496050
8.59610931496050
8.80233500190335
8.80233500190335
9.01020049324274
9.01020049324274
9.22133036235212
9.22133036235212
9.44660399543695
9.44660399543695
9.68235971085757
9.68235971085757
9.92325298071160
9.92325298071160
10.1679029223321
10.1679029223321
10.4216169942263
10.4216169942263
10.6940263144552
10.6940263144552
10.9873800225237
10.9873800225237
11.3021335369296
11.3021335369296
11.6413677728714
11.6413677728714
11.9965468819655
11.9965468819655
12.3475820422487
12.3475820422487
12.6836293643253
12.6836293643253
12.9977324740803
12.9977324740803
13.2868823306431
13.2868823306431
13.5506325544643
13.5506325544643
13.7884758883728
13.7884758883728
14.0016767082513
14.0016767082513
14.1949976250652
14.1949976250652
14.3706738948833
14.3706738948833
14.5281822017355
14.5281822017355
14.6752441052676
14.6752441052676
14.8185404164999
14.8185404164999
14.9606673675468
14.9606673675468
15.0990858937783
15.0990858937783
15.2302783784494
15.2302783784494
15.3502328364269
15.3502328364269
15.4585117668061
15.4585117668061
15.5573835559704
15.5573835559704
15.6485775677629
15.6485775677629
15.7317541528173
15.7317541528173
15.8035981817523
15.8035981817523
15.8601950082004
15.8601950082004
15.9007297428547
15.9007297428547
15.9247836440313
15.9247836440313
15.9321402952824
15.9321402952824
15.9208639523872
15.9208639523872
15.8892584679418
15.8892584679418
15.8360508420914
15.8360508420914
15.7609685652487
15.7609685652487
15.6639398823700
15.6639398823700
15.5492101169208
15.5492101169208
15.4222506223548
15.4222506223548
15.2855291015103
15.2855291015103
15.1387141117252
15.1387141117252
14.9814628165673
14.9814628165673
14.8159605513106
14.8159605513106
14.6442278351678
14.6442278351678
14.4708200577266
14.4708200577266
14.3005820270803
14.3005820270803
14.1293769889166
14.1293769889166
13.9549851852621
13.9549851852621
13.7767783053543
13.7767783053543
13.5970884948778
13.5970884948778
13.4230669472368
13.4230669472368
13.2590082856438
13.2590082856438
13.1008278597278
13.1008278597278
12.9497618018114
12.9497618018114
12.8031494375746
12.8031494375746
12.6594781022579
12.6594781022579
12.5183847212602
12.5183847212602
12.3781207067641
12.3781207067641
12.2390934076910
12.2390934076910
12.1037918075856
12.1037918075856
11.9726125834943
11.9726125834943
11.8431170374802
11.8431170374802
11.7159295931065
11.7159295931065
11.5866124401752
11.5866124401752
11.4524359491564
11.4524359491564
11.3116176761752
11.3116176761752
11.1660254507089
11.1660254507089
11.0190999638413
11.0190999638413
10.8740724263619
10.8740724263619
10.7307441142358
10.7307441142358
10.5927616969047
10.5927616969047
10.4618060689360
10.4618060689360
10.3353022837915
10.3353022837915
10.2087263331138
10.2087263331138
10.0789465786013
10.0789465786013
9.94656471518944
9.94656471518944
9.81920413440558
9.81920413440558
9.70715778331226
9.70715778331226
9.61538540055012
9.61538540055012
9.55038740061329
9.55038740061329
9.51562018311360
9.51562018311360
9.50797992346046
9.50797992346046
9.52163891136913
9.52163891136913
9.54898281243558
9.54898281243558
9.58766973387101
9.58766973387101
9.63418670199683
9.63418670199683
9.68487721634643
9.68487721634643
9.74098025662264
9.74098025662264
9.80261099825338
9.80261099825338
9.87083422910397
9.87083422910397
9.94319751353559
9.94319751353559
10.0206096863907
10.0206096863907
10.1051920370093
10.1051920370093
10.1945627174640
10.1945627174640
10.2933223544064
10.2933223544064
10.4024657587374
10.4024657587374
10.5244378116207
10.5244378116207
10.6698790109381
10.6698790109381
10.8362887049590
10.8362887049590
11.0163585265615
11.0163585265615
11.2186546757349
11.2186546757349
11.4461842585559
11.4461842585559
11.6966879622223
11.6966879622223
11.9607960517413
11.9607960517413
12.2286480452505
12.2286480452505
12.4938304786379
12.4938304786379
12.7542062159369
12.7542062159369
13.0112937796733
13.0112937796733
13.2743095676347
13.2743095676347
13.5379626596123
13.5379626596123
13.7930517064187
13.7930517064187
14.0342470237662
14.0342470237662
14.2547560724934
14.2547560724934
14.4493705202435
14.4493705202435
14.6128937570127
14.6128937570127
14.7445282557284
14.7445282557284
14.8448833849632
14.8448833849632
14.9178158440484
14.9178158440484
14.9682367809887
14.9682367809887
14.9962281121043
14.9962281121043
14.9996834529087
14.9996834529087
14.9793337050249
14.9793337050249
14.9381263777442
14.9381263777442
14.8792229821858
14.8792229821858
14.8024362893695
14.8024362893695
14.7043035559797
14.7043035559797
14.5866117798810
14.5866117798810
14.4490058929159
14.4490058929159
14.2873350107362
14.2873350107362
14.1026395373969
14.1026395373969
13.8941027067719
13.8941027067719
13.6646496584242
13.6646496584242
13.4196966404244
13.4196966404244
13.1620681157932
13.1620681157932
12.8966483102956
12.8966483102956
12.6295169463051
12.6295169463051
12.3624208428736
12.3624208428736
12.0935379269581
12.0935379269581
11.8148353708808
11.8148353708808
11.5176481963847
11.5176481963847
11.1902759434341
11.1902759434341
10.8311745265783
10.8311745265783
10.4471991402753
10.4471991402753
10.0543588426398
10.0543588426398
9.66099403808040
9.66099403808040
9.27176154489928
9.27176154489928
8.89775351650810
8.89775351650810
8.55762072620960
8.55762072620960
8.24143421331496
8.24143421331496
7.94345981269622
7.94345981269622
7.65283460247840
7.65283460247840
7.36255797696552
7.36255797696552
7.07511178703354
7.07511178703354
6.81136991036051
6.81136991036051
6.58925755408509
6.58925755408509
6.42673149672282
6.42673149672282
6.33428358955740
6.33428358955740
6.30377859790947
6.30377859790947
6.32303228535220
6.32303228535220
6.38469586736198
6.38469586736198
6.48415860869095
6.48415860869095
6.61446936915544
6.61446936915544
6.76980639144923
6.76980639144923
6.93858899575278
6.93858899575278
7.10843303930524
7.10843303930524
7.27507194955305
7.27507194955305
7.43599353947020
7.43599353947020
7.59280182418823
7.59280182418823
7.74957999759030
7.74957999759030
7.90402951841589
7.90402951841589
8.05785982748647
8.05785982748647
8.22042207841499
8.22042207841499
8.39924866458448
8.39924866458448
8.59610931496050
8.59610931496050
8.80233500190335
8.80233500190335
9.01020049324274
9.01020049324274
9.22133036235212
9.22133036235212
9.44660399543695
9.44660399543695
9.68235971085757
9.68235971085757
9.92325298071160
9.92325298071160
10.1679029223321
10.1679029223321
10.4216169942263
10.4216169942263
10.6940263144552
10.6940263144552
10.9873800225237
10.9873800225237
11.3021335369296
11.3021335369296
11.6413677728714
11.6413677728714
11.9965468819655
11.9965468819655
12.3475820422487
12.3475820422487
12.6836293643253
12.6836293643253
12.9977324740803
12.9977324740803
13.2868823306431
13.2868823306431
13.5506325544643
13.5506325544643
13.7884758883728
13.7884758883728
14.0016767082513
14.0016767082513
14.1949976250652
14.1949976250652
14.3706738948833
14.3706738948833
14.5281822017355
14.5281822017355
14.6752441052676
14.6752441052676
14.8185404164999
14.8185404164999
14.9606673675468
14.9606673675468
15.0990858937783
15.0990858937783
15.2302783784494
15.2302783784494
15.3502328364269
15.3502328364269
15.4585117668061
15.4585117668061
15.5573835559704
15.5573835559704
15.6485775677629
15.6485775677629
15.8172991550698
15.8172991550698
15.8889046727732
15.8889046727732
15.9464767087901
15.9464767087901
15.9895572572370
15.9895572572370
16.0183721750731
16.0183721750731
16.0345706551545
16.0345706551545
16.0377220417264
16.0377220417264
16.0238536755258
16.0238536755258
15.9886550174850
15.9886550174850
15.9312275837483
15.9312275837483
15.8509789720301
15.8509789720301
15.7512609577340
15.7512609577340
15.6354260260717
15.6354260260717
15.5061399390630
15.5061399390630
15.3636343351982
15.3636343351982
15.2063610546964
15.2063610546964
15.0359864022763
15.0359864022763
14.8541069788192
14.8541069788192
14.6655529372646
14.6655529372646
14.4760602235258
14.4760602235258
14.2888489241307
14.2888489241307
14.1017761376687
14.1017761376687
13.9155438313146
13.9155438313146
13.7321846828842
13.7321846828842
13.5559085312273
13.5559085312273
13.3908722559080
13.3908722559080
13.2354145938145
13.2354145938145
13.0885023176076
13.0885023176076
12.9472065647757
12.9472065647757
12.8088724038998
12.8088724038998
12.6745189350827
12.6745189350827
12.5431835465790
12.5431835465790
12.4142681404515
12.4142681404515
12.2873220998716
12.2873220998716
12.1610761367672
12.1610761367672
12.0364064551789
12.0364064551789
11.9138839681818
11.9138839681818
11.7911792708721
11.7911792708721
11.6622398221153
11.6622398221153
11.5253631669150
11.5253631669150
11.3815199516139
11.3815199516139
11.2344199839906
11.2344199839906
11.0858360992582
11.0858360992582
10.9368801607128
10.9368801607128
10.7929226841042
10.7929226841042
10.6585359488916
10.6585359488916
10.5328644259388
10.5328644259388
10.4105235182376
10.4105235182376
10.2867527374183
10.2867527374183
10.1603528241420
10.1603528241420
10.0374267257860
10.0374267257860
9.92693374692707
9.92693374692707
9.83438324265559
9.83438324265559
9.76439083603330
9.76439083603330
9.71994126775368
9.71994126775368
9.70262879961739
9.70262879961739
9.70802126795505
9.70802126795505
9.72965896782908
9.72965896782908
9.76236213945924
9.76236213945924
9.80115043090800
9.80115043090800
9.84380069334722
9.84380069334722
9.89346970424606
9.89346970424606
9.95079171096469
9.95079171096469
10.0146865557868
10.0146865557868
10.0849526189591
10.0849526189591
10.1628551161471
10.1628551161471
10.2489832382023
10.2489832382023
10.3443523466035
10.3443523466035
10.4523890221864
10.4523890221864
10.5735523347114
10.5735523347114
10.7174387295870
10.7174387295870
10.8838703856351
10.8838703856351
11.0679311465135
11.0679311465135
11.2670019380576
11.2670019380576
11.4906504538560
11.4906504538560
11.7394944458561
11.7394944458561
12.0074737933610
12.0074737933610
12.2858890079067
12.2858890079067
12.5653154924671
12.5653154924671
12.8426433473127
12.8426433473127
13.1183326808705
13.1183326808705
13.3872771777477
13.3872771777477
13.6538999584160
13.6538999584160
13.9137989216822
13.9137989216822
14.1610378334585
14.1610378334585
14.3888615641574
14.3888615641574
14.5942424146718
14.5942424146718
14.7736843168300
14.7736843168300
14.9247608047776
14.9247608047776
15.0453996380511
15.0453996380511
15.1388054429228
15.1388054429228
15.2098760904978
15.2098760904978
15.2585406625480
15.2585406625480
15.2852688750027
15.2852688750027
15.2876285658276
15.2876285658276
15.2647159008399
15.2647159008399
15.2194217346267
15.2194217346267
15.1543482293534
15.1543482293534
15.0712703251651
15.0712703251651
14.9657162089724
14.9657162089724
14.8364175545407
14.8364175545407
14.6860447450921
14.6860447450921
14.5160116083713
14.5160116083713
14.3232833562068
14.3232833562068
14.1055749068989
14.1055749068989
13.8633186237302
13.8633186237302
13.6037346848545
13.6037346848545
13.3300631045533
13.3300631045533
13.0477240456165
13.0477240456165
12.7641481352908
12.7641481352908
12.4784718167705
12.4784718167705
12.1930669688428
12.1930669688428
11.9016319114718
11.9016319114718
11.5943055906267
11.5943055906267
11.2628232600065
11.2628232600065
10.8976848927614
10.8976848927614
10.5052725466857
10.5052725466857
10.1004628806882
10.1004628806882
9.69653600232547
9.69653600232547
9.30181910710121
9.30181910710121
8.92358702276589
8.92358702276589
8.58635036007080
8.58635036007080
8.27864003845517
8.27864003845517
7.98294720793973
7.98294720793973
7.69317272301259
7.69317272301259
7.40087217508595
7.40087217508595
7.11073304645224
7.11073304645224
6.84136856378070
6.84136856378070
6.61118285840208
6.61118285840208
6.44166922117353
6.44166922117353
6.34975370607804
6.34975370607804
6.32841346845759
6.32841346845759
6.35506990752525
6.35506990752525
6.42429048120610
6.42429048120610
6.53336190415795
6.53336190415795
6.67583326212124
6.67583326212124
6.84238550976573
6.84238550976573
7.01846935759055
7.01846935759055
7.19411694529451
7.19411694529451
7.36417408579498
7.36417408579498
7.52589519110222
7.52589519110222
7.68286631767813
7.68286631767813
7.83671776003562
7.83671776003562
7.98696263737110
7.98696263737110
8.13975836088454
8.13975836088454
8.29746785648025
8.29746785648025
8.46986754398533
8.46986754398533
8.66060790366542
8.66060790366542
8.86129791379954
8.86129791379954
9.06261420029498
9.06261420029498
9.26346401406058
9.26346401406058
9.47383065567003
9.47383065567003
9.69401510124099
9.69401510124099
9.91977100982595
9.91977100982595
10.1478052325138
10.1478052325138
10.3849474064636
10.3849474064636
10.6409008541060
10.6409008541060
10.9199612078886
10.9199612078886
11.2257849092195
11.2257849092195
11.5593638412375
11.5593638412375
11.9122238141242
11.9122238141242
12.2656279715303
12.2656279715303
12.6068444547417
12.6068444547417
12.9276986326505
12.9276986326505
13.2256812937049
13.2256812937049
13.5015098283296
13.5015098283296
13.7516921331437
13.7516921331437
13.9782579051813
13.9782579051813
14.1823381303030
14.1823381303030
14.3688080176660
14.3688080176660
14.5414289973624
14.5414289973624
14.7053888153951
14.7053888153951
14.8655848785105
14.8655848785105
15.0196853022776
15.0196853022776
15.1669896569634
15.1669896569634
15.3041047114995
15.3041047114995
15.4284959908591
15.4284959908591
15.5401060426034
15.5401060426034
15.6419985916864
15.6419985916864
15.7342367575174
15.7342367575174
15.8172991550698
15.8172991550698
15.8889046727732
15.8889046727732
15.9464767087901
15.9464767087901
15.9895572572370
15.9895572572370
16.0183721750731
16.0183721750731
16.0345706551545
16.0345706551545
16.0377220417264
16.0377220417264
16.0238536755258
16.0238536755258
15.9886550174850
15.9886550174850
15.9312275837483
15.9312275837483
15.8509789720301
15.8509789720301
15.7512609577340
15.7512609577340
15.6354260260717
15.6354260260717
15.5061399390630
15.5061399390630
15.3636343351982
15.3636343351982
15.2063610546964
15.2063610546964
15.0359864022763
15.0359864022763
14.8541069788192
14.8541069788192
14.6655529372646
14.6655529372646
14.4760602235258
14.4760602235258
14.2888489241307
14.2888489241307
14.1017761376687
14.1017761376687
13.9155438313146
13.9155438313146
13.7321846828842
13.7321846828842
13.5559085312273
13.5559085312273
13.3908722559080
13.3908722559080
13.2354145938145
13.2354145938145
13.0885023176076
13.0885023176076
12.9472065647757
12.9472065647757
12.8088724038998
12.8088724038998
12.6745189350827
12.6745189350827
12.5431835465790
12.5431835465790
12.4142681404515
12.4142681404515
12.2873220998716
12.2873220998716
12.1610761367672
12.1610761367672
12.0364064551789
12.0364064551789
11.9138839681818
11.9138839681818
11.7911792708721
11.7911792708721
11.6622398221153
11.6622398221153
11.5253631669150
11.5253631669150
11.3815199516139
11.3815199516139
11.2344199839906
11.2344199839906
11.0858360992582
11.0858360992582
10.9368801607128
10.9368801607128
10.7929226841042
10.7929226841042
10.6585359488916
10.6585359488916
10.5328644259388
10.5328644259388
10.4105235182376
10.4105235182376
10.2867527374183
10.2867527374183
10.1603528241420
10.1603528241420
10.0374267257860
10.0374267257860
9.92693374692707
9.92693374692707
9.83438324265559
9.83438324265559
9.76439083603330
9.76439083603330
9.71994126775368
9.71994126775368
9.70262879961739
9.70262879961739
9.70802126795505
9.70802126795505
9.72965896782908
9.72965896782908
9.76236213945924
9.76236213945924
9.80115043090800
9.80115043090800
9.84380069334722
9.84380069334722
9.89346970424606
9.89346970424606
9.95079171096469
9.95079171096469
10.0146865557868
10.0146865557868
10.0849526189591
10.0849526189591
10.1628551161471
10.1628551161471
10.2489832382023
10.2489832382023
10.3443523466035
10.3443523466035
10.4523890221864
10.4523890221864
10.5735523347114
10.5735523347114
10.7174387295870
10.7174387295870
10.8838703856351
10.8838703856351
11.0679311465135
11.0679311465135
11.2670019380576
11.2670019380576
11.4906504538560
11.4906504538560
11.7394944458561
11.7394944458561
12.0074737933610
12.0074737933610
12.2858890079067
12.2858890079067
12.5653154924671
12.5653154924671
12.8426433473127
12.8426433473127
13.1183326808705
13.1183326808705
13.3872771777477
13.3872771777477
13.6538999584160
13.6538999584160
13.9137989216822
13.9137989216822
14.1610378334585
14.1610378334585
14.3888615641574
14.3888615641574
14.5942424146718
14.5942424146718
14.7736843168300
14.7736843168300
14.9247608047776
14.9247608047776
15.0453996380511
15.0453996380511
15.1388054429228
15.1388054429228
15.2098760904978
15.2098760904978
15.2585406625480
15.2585406625480
15.2852688750027
15.2852688750027
15.2876285658276
15.2876285658276
15.2647159008399
15.2647159008399
15.2194217346267
15.2194217346267
15.1543482293534
15.1543482293534
15.0712703251651
15.0712703251651
14.9657162089724
14.9657162089724
14.8364175545407
14.8364175545407
14.6860447450921
14.6860447450921
14.5160116083713
14.5160116083713
14.3232833562068
14.3232833562068
14.1055749068989
14.1055749068989
13.8633186237302
13.8633186237302
13.6037346848545
13.6037346848545
13.3300631045533
13.3300631045533
13.0477240456165
13.0477240456165
12.7641481352908
12.7641481352908
12.4784718167705
12.4784718167705
12.1930669688428
12.1930669688428
11.9016319114718
11.9016319114718
11.5943055906267
11.5943055906267
11.2628232600065
11.2628232600065
10.8976848927614
10.8976848927614
10.5052725466857
10.5052725466857
10.1004628806882
10.1004628806882
9.69653600232547
9.69653600232547
9.30181910710121
9.30181910710121
8.92358702276589
8.92358702276589
8.58635036007080
8.58635036007080
8.27864003845517
8.27864003845517
7.98294720793973
7.98294720793973
7.69317272301259
7.69317272301259
7.40087217508595
7.40087217508595
7.11073304645224
7.11073304645224
6.84136856378070
6.84136856378070
6.61118285840208
6.61118285840208
6.44166922117353
6.44166922117353
6.34975370607804
6.34975370607804
6.32841346845759
6.32841346845759
6.35506990752525
6.35506990752525
6.42429048120610
6.42429048120610
6.53336190415795
6.53336190415795
6.67583326212124
6.67583326212124
6.84238550976573
6.84238550976573
7.01846935759055
7.01846935759055
7.19411694529451
7.19411694529451
7.36417408579498
7.36417408579498
7.52589519110222
7.52589519110222
7.68286631767813
7.68286631767813
7.83671776003562
7.83671776003562
7.98696263737110
7.98696263737110
8.13975836088454
8.13975836088454
8.29746785648025
8.29746785648025
8.46986754398533
8.46986754398533
8.66060790366542
8.66060790366542
8.86129791379954
8.86129791379954
9.06261420029498
9.06261420029498
9.26346401406058
9.26346401406058
9.47383065567003
9.47383065567003
9.69401510124099
9.69401510124099
9.91977100982595
9.91977100982595
10.1478052325138
10.1478052325138
10.3849474064636
10.3849474064636
10.6409008541060
10.6409008541060
10.9199612078886
10.9199612078886
11.2257849092195
11.2257849092195
11.5593638412375
11.5593638412375
11.9122238141242
11.9122238141242
12.2656279715303
12.2656279715303
12.6068444547417
12.6068444547417
12.9276986326505
12.9276986326505
13.2256812937049
13.2256812937049
13.5015098283296
13.5015098283296
13.7516921331437
13.7516921331437
13.9782579051813
13.9782579051813
14.1823381303030
14.1823381303030
14.3688080176660
14.3688080176660
14.5414289973624
14.5414289973624
14.7053888153951
14.7053888153951
14.8655848785105
14.8655848785105
15.0196853022776
15.0196853022776
15.1669896569634
15.1669896569634
15.3041047114995
15.3041047114995
15.4284959908591
15.4284959908591
15.5401060426034
15.5401060426034
15.6419985916864
15.6419985916864
15.7342367575174
15.7342367575174
15.9218748528931
15.9218748528931
15.9922618904542
15.9922618904542
16.0488899421501
16.0488899421501
16.0916291427885
16.0916291427885
16.1237696411980
16.1237696411980
16.1474339798853
16.1474339798853
16.1605668783866
16.1605668783866
16.1593270136278
16.1593270136278
16.1408771361873
16.1408771361873
16.1012590404723
16.1012590404723
16.0404239150973
16.0404239150973
15.9591693276649
15.9591693276649
15.8590270297882
15.8590270297882
15.7399001782304
15.7399001782304
15.6028958505277
15.6028958505277
15.4466406244882
15.4466406244882
15.2719911100066
15.2719911100066
15.0798054713186
15.0798054713186
14.8742115764843
14.8742115764843
14.6630844074849
14.6630844074849
14.4549398765020
14.4549398765020
14.2521239254369
14.2521239254369
14.0548730898204
14.0548730898204
13.8634582147314
13.8634582147314
13.6845855420776
13.6845855420776
13.5208365897755
13.5208365897755
13.3670147800959
13.3670147800959
13.2236412588811
13.2236412588811
13.0877025857245
13.0877025857245
12.9560392809458
12.9560392809458
12.8284696092630
12.8284696092630
12.7060584464290
12.7060584464290
12.5858128786227
12.5858128786227
12.4648136134856
12.4648136134856
12.3440670903019
12.3440670903019
12.2236590790959
12.2236590790959
12.1048850155223
12.1048850155223
11.9869095686009
11.9869095686009
11.8629867266813
11.8629867266813
11.7304432698831
11.7304432698831
11.5898457660890
11.5898457660890
11.4443376724657
11.4443376724657
11.2946653675013
11.2946653675013
11.1418065071119
11.1418065071119
10.9918640457075
10.9918640457075
10.8514428524486
10.8514428524486
10.7217719310184
10.7217719310184
10.6001142138950
10.6001142138950
10.4808150307311
10.4808150307311
10.3611993347766
10.3611993347766
10.2433391548973
10.2433391548973
10.1349136551857
10.1349136551857
10.0418894667342
10.0418894667342
9.96746151260792
9.96746151260792
9.91503462248385
9.91503462248385
9.88781227235021
9.88781227235021
9.88411605403261
9.88411605403261
9.89745057123232
9.89745057123232
9.92259978364470
9.92259978364470
9.95434534757620
9.95434534757620
9.99124631113168
9.99124631113168
10.0368073470401
10.0368073470401
10.0896635659420
10.0896635659420
10.1506693223144
10.1506693223144
10.2214448418993
10.2214448418993
10.3024736910245
10.3024736910245
10.3921342752397
10.3921342752397
10.4948258719503
10.4948258719503
10.6116084771168
10.6116084771168
10.7515756571166
10.7515756571166
10.9165075209467
10.9165075209467
11.1041012078350
11.1041012078350
11.3057844436422
11.3057844436422
11.5230378381360
11.5230378381360
11.7662436326706
11.7662436326706
12.0341930015232
12.0341930015232
12.3195565782053
12.3195565782053
12.6126726840432
12.6126726840432
12.9083056211855
12.9083056211855
13.2027855764733
13.2027855764733
13.4902473155963
13.4902473155963
13.7673471417935
13.7673471417935
14.0344434972126
14.0344434972126
14.2901783999860
14.2901783999860
14.5285271895482
14.5285271895482
14.7470283696566
14.7470283696566
14.9428319061341
14.9428319061341
15.1124375974515
15.1124375974515
15.2541867114878
15.2541867114878
15.3698247387847
15.3698247387847
15.4617950787671
15.4617950787671
15.5316533253898
15.5316533253898
15.5807341283838
15.5807341283838
15.6079861214542
15.6079861214542
15.6102940955466
15.6102940955466
15.5886188868885
15.5886188868885
15.5439583099164
15.5439583099164
15.4754529287408
15.4754529287408
15.3843184472225
15.3843184472225
15.2705661748161
15.2705661748161
15.1308448749858
15.1308448749858
14.9652495758832
14.9652495758832
14.7738691285809
14.7738691285809
14.5629081765454
14.5629081765454
14.3318458089720
14.3318458089720
14.0773720598760
14.0773720598760
13.8012005607403
13.8012005607403
13.5107597948304
13.5107597948304
13.2086553752343
13.2086553752343
12.9043312557715
12.9043312557715
12.5989417010369
12.5989417010369
12.2926146493018
12.2926146493018
11.9854314562119
11.9854314562119
11.6662710689680
11.6662710689680
11.3276338781982
11.3276338781982
10.9604382949521
10.9604382949521
10.5640019433808
10.5640019433808
10.1529881180356
10.1529881180356
9.74271951138115
9.74271951138115
9.34655943337583
9.34655943337583
8.97265910121676
8.97265910121676
8.63966957023541
8.63966957023541
8.33987393940227
8.33987393940227
8.04950336744601
8.04950336744601
7.75927298830582
7.75927298830582
7.46627585986760
7.46627585986760
7.17701381409249
7.17701381409249
6.90223018345764
6.90223018345764
6.66324947621575
6.66324947621575
6.48617089795223
6.48617089795223
6.38942592024653
6.38942592024653
6.36836501123724
6.36836501123724
6.40622087709312
6.40622087709312
6.48684977006155
6.48684977006155
6.60879912414008
6.60879912414008
6.76423481403626
6.76423481403626
6.93974494282324
6.93974494282324
7.12202683228706
7.12202683228706
7.30173285754725
7.30173285754725
7.47182783449716
7.47182783449716
7.63342483049655
7.63342483049655
7.78887209869578
7.78887209869578
7.93851845404796
7.93851845404796
8.08470044975216
8.08470044975216
8.23685738574832
8.23685738574832
8.39534879016769
8.39534879016769
8.56217194984218
8.56217194984218
8.74404227404083
8.74404227404083
8.93579108319311
8.93579108319311
9.12818938033035
9.12818938033035
9.31774131779378
9.31774131779378
9.51480484985570
9.51480484985570
9.72113535727240
9.72113535727240
9.93366579203652
9.93366579203652
10.1499003774309
10.1499003774309
10.3749279280982
10.3749279280982
10.6157849361331
10.6157849361331
10.8838792895933
10.8838792895933
11.1817669002108
11.1817669002108
11.5076132473449
11.5076132473449
11.8539186405077
11.8539186405077
12.2065904453018
12.2065904453018
12.5514571733900
12.5514571733900
12.8767890818913
12.8767890818913
13.1839872399309
13.1839872399309
13.4722228067113
13.4722228067113
13.7378772709255
13.7378772709255
13.9780314268944
13.9780314268944
14.1940327611396
14.1940327611396
14.3929233488414
14.3929233488414
14.5816499272784
14.5816499272784
14.7627350656820
14.7627350656820
14.9366030031779
14.9366030031779
15.1010020853728
15.1010020853728
15.2554327219147
15.2554327219147
15.3967770825377
15.3967770825377
15.5239154100244
15.5239154100244
15.6390578485624
15.6390578485624
15.7451464677420
15.7451464677420
15.8391528378366
15.8391528378366
15.9218748528931
15.9218748528931
15.9922618904542
15.9922618904542
16.0488899421501
16.0488899421501
16.0916291427885
16.0916291427885
16.1237696411980
16.1237696411980
16.1474339798853
16.1474339798853
16.1605668783866
16.1605668783866
16.1593270136278
16.1593270136278
16.1408771361873
16.1408771361873
16.1012590404723
16.1012590404723
16.0404239150973
16.0404239150973
15.9591693276649
15.9591693276649
15.8590270297882
15.8590270297882
15.7399001782304
15.7399001782304
15.6028958505277
15.6028958505277
15.4466406244882
15.4466406244882
15.2719911100066
15.2719911100066
15.0798054713186
15.0798054713186
14.8742115764843
14.8742115764843
14.6630844074849
14.6630844074849
14.4549398765020
14.4549398765020
14.2521239254369
14.2521239254369
14.0548730898204
14.0548730898204
13.8634582147314
13.8634582147314
13.6845855420776
13.6845855420776
13.5208365897755
13.5208365897755
13.3670147800959
13.3670147800959
13.2236412588811
13.2236412588811
13.0877025857245
13.0877025857245
12.9560392809458
12.9560392809458
12.8284696092630
12.8284696092630
12.7060584464290
12.7060584464290
12.5858128786227
12.5858128786227
12.4648136134856
12.4648136134856
12.3440670903019
12.3440670903019
12.2236590790959
12.2236590790959
12.1048850155223
12.1048850155223
11.9869095686009
11.9869095686009
11.8629867266813
11.8629867266813
11.7304432698831
11.7304432698831
11.5898457660890
11.5898457660890
11.4443376724657
11.4443376724657
11.2946653675013
11.2946653675013
11.1418065071119
11.1418065071119
10.9918640457075
10.9918640457075
10.8514428524486
10.8514428524486
10.7217719310184
10.7217719310184
10.6001142138950
10.6001142138950
10.4808150307311
10.4808150307311
10.3611993347766
10.3611993347766
10.2433391548973
10.2433391548973
10.1349136551857
10.1349136551857
10.0418894667342
10.0418894667342
9.96746151260792
9.96746151260792
9.91503462248385
9.91503462248385
9.88781227235021
9.88781227235021
9.88411605403261
9.88411605403261
9.89745057123232
9.89745057123232
9.92259978364470
9.92259978364470
9.95434534757620
9.95434534757620
9.99124631113168
9.99124631113168
10.0368073470401
10.0368073470401
10.0896635659420
10.0896635659420
10.1506693223144
10.1506693223144
10.2214448418993
10.2214448418993
10.3024736910245
10.3024736910245
10.3921342752397
10.3921342752397
10.4948258719503
10.4948258719503
10.6116084771168
10.6116084771168
10.7515756571166
10.7515756571166
10.9165075209467
10.9165075209467
11.1041012078350
11.1041012078350
11.3057844436422
11.3057844436422
11.5230378381360
11.5230378381360
11.7662436326706
11.7662436326706
12.0341930015232
12.0341930015232
12.3195565782053
12.3195565782053
12.6126726840432
12.6126726840432
12.9083056211855
12.9083056211855
13.2027855764733
13.2027855764733
13.4902473155963
13.4902473155963
13.7673471417935
13.7673471417935
14.0344434972126
14.0344434972126
14.2901783999860
14.2901783999860
14.5285271895482
14.5285271895482
14.7470283696566
14.7470283696566
14.9428319061341
14.9428319061341
15.1124375974515
15.1124375974515
15.2541867114878
15.2541867114878
15.3698247387847
15.3698247387847
15.4617950787671
15.4617950787671
15.5316533253898
15.5316533253898
15.5807341283838
15.5807341283838
15.6079861214542
15.6079861214542
15.6102940955466
15.6102940955466
15.5886188868885
15.5886188868885
15.5439583099164
15.5439583099164
15.4754529287408
15.4754529287408
15.3843184472225
15.3843184472225
15.2705661748161
15.2705661748161
15.1308448749858
15.1308448749858
14.9652495758832
14.9652495758832
14.7738691285809
14.7738691285809
14.5629081765454
14.5629081765454
14.3318458089720
14.3318458089720
14.0773720598760
14.0773720598760
13.8012005607403
13.8012005607403
13.5107597948304
13.5107597948304
13.2086553752343
13.2086553752343
12.9043312557715
12.9043312557715
12.5989417010369
12.5989417010369
12.2926146493018
12.2926146493018
11.9854314562119
11.9854314562119
11.6662710689680
11.6662710689680
11.3276338781982
11.3276338781982
10.9604382949521
10.9604382949521
10.5640019433808
10.5640019433808
10.1529881180356
10.1529881180356
9.74271951138115
9.74271951138115
9.34655943337583
9.34655943337583
8.97265910121676
8.97265910121676
8.63966957023541
8.63966957023541
8.33987393940227
8.33987393940227
8.04950336744601
8.04950336744601
7.75927298830582
7.75927298830582
7.46627585986760
7.46627585986760
7.17701381409249
7.17701381409249
6.90223018345764
6.90223018345764
6.66324947621575
6.66324947621575
6.48617089795223
6.48617089795223
6.38942592024653
6.38942592024653
6.36836501123724
6.36836501123724
6.40622087709312
6.40622087709312
6.48684977006155
6.48684977006155
6.60879912414008
6.60879912414008
6.76423481403626
6.76423481403626
6.93974494282324
6.93974494282324
7.12202683228706
7.12202683228706
7.30173285754725
7.30173285754725
7.47182783449716
7.47182783449716
7.63342483049655
7.63342483049655
7.78887209869578
7.78887209869578
7.93851845404796
7.93851845404796
8.08470044975216
8.08470044975216
8.23685738574832
8.23685738574832
8.39534879016769
8.39534879016769
8.56217194984218
8.56217194984218
8.74404227404083
8.74404227404083
8.93579108319311
8.93579108319311
9.12818938033035
9.12818938033035
9.31774131779378
9.31774131779378
9.51480484985570
9.51480484985570
9.72113535727240
9.72113535727240
9.93366579203652
9.93366579203652
10.1499003774309
10.1499003774309
10.3749279280982
10.3749279280982
10.6157849361331
10.6157849361331
10.8838792895933
10.8838792895933
11.1817669002108
11.1817669002108
11.5076132473449
11.5076132473449
11.8539186405077
11.8539186405077
12.2065904453018
12.2065904453018
12.5514571733900
12.5514571733900
12.8767890818913
12.8767890818913
13.1839872399309
13.1839872399309
13.4722228067113
13.4722228067113
13.7378772709255
13.7378772709255
13.9780314268944
13.9780314268944
14.1940327611396
14.1940327611396
14.3929233488414
14.3929233488414
14.5816499272784
14.5816499272784
14.7627350656820
14.7627350656820
14.9366030031779
14.9366030031779
15.1010020853728
15.1010020853728
15.2554327219147
15.2554327219147
15.3967770825377
15.3967770825377
15.5239154100244
15.5239154100244
15.6390578485624
15.6390578485624
15.7451464677420
15.7451464677420
15.8391528378366
15.8391528378366
16.0413048464412
16.0413048464412
16.1096946426038
16.1096946426038
16.1630582016679
16.1630582016679
16.2038179875606
16.2038179875606
16.2372323476098
16.2372323476098
16.2654716162987
16.2654716162987
16.2873656680746
16.2873656680746
16.2987796033476
16.2987796033476
16.2961233422481
16.2961233422481
16.2763855399546
16.2763855399546
16.2375039909126
16.2375039909126
16.1771717316164
16.1771717316164
16.0924390219513
16.0924390219513
15.9824855101886
15.9824855101886
15.8491411493625
15.8491411493625
15.6930683475006
15.6930683475006
15.5148952300003
15.5148952300003
15.3164207830216
15.3164207830216
15.1000044396344
15.1000044396344
14.8702273722836
14.8702273722836
14.6406897205443
14.6406897205443
14.4197117564776
14.4197117564776
14.2069869360077
14.2069869360077
14.0066781855777
14.0066781855777
13.8221449009126
13.8221449009126
13.6573820506605
13.6573820506605
13.5068676874268
13.5068676874268
13.3672248200546
13.3672248200546
13.2379324943774
13.2379324943774
13.1114506736922
13.1114506736922
12.9872682656158
12.9872682656158
12.8690584194197
12.8690584194197
12.7522825192296
12.7522825192296
12.6355965628634
12.6355965628634
12.5192562932791
12.5192562932791
12.4029663782291
12.4029663782291
12.2877077448857
12.2877077448857
12.1737443338254
12.1737443338254
12.0525209324887
12.0525209324887
11.9237040629415
11.9237040629415
11.7878628382507
11.7878628382507
11.6452957370526
11.6452957370526
11.4960609855826
11.4960609855826
11.3414300717012
11.3414300717012
11.1873800357013
11.1873800357013
11.0407963051416
11.0407963051416
10.9046473253163
10.9046473253163
10.7792723586162
10.7792723586162
10.6620332974618
10.6620332974618
10.5476593885294
10.5476593885294
10.4347827684192
10.4347827684192
10.3287805025825
10.3287805025825
10.2350102285964
10.2350102285964
10.1577023519195
10.1577023519195
10.0997277870992
10.0997277870992
10.0644562573489
10.0644562573489
10.0514606495779
10.0514606495779
10.0560196977194
10.0560196977194
10.0724457946991
10.0724457946991
10.0968925162608
10.0968925162608
10.1285249261547
10.1285249261547
10.1706934043090
10.1706934043090
10.2214340661393
10.2214340661393
10.2827221064124
10.2827221064124
10.3559784146739
10.3559784146739
10.4392056846123
10.4392056846123
10.5332757915985
10.5332757915985
10.6423495966330
10.6423495966330
10.7716916069292
10.7716916069292
10.9313241276484
10.9313241276484
11.1194475243557
11.1194475243557
11.3268174537886
11.3268174537886
11.5446242119204
11.5446242119204
11.7803387554604
11.7803387554604
12.0415604711546
12.0415604711546
12.3298504415444
12.3298504415444
12.6327445007258
12.6327445007258
12.9410783015343
12.9410783015343
13.2522503738409
13.2522503738409
13.5570313912636
13.5570313912636
13.8536187407814
13.8536187407814
14.1366229193953
14.1366229193953
14.4063860477089
14.4063860477089
14.6630691743638
14.6630691743638
14.9017127047244
14.9017127047244
15.1169495478578
15.1169495478578
15.3056780809965
15.3056780809965
15.4682473671380
15.4682473671380
15.6065067006124
15.6065067006124
15.7202033584561
15.7202033584561
15.8099052948909
15.8099052948909
15.8802531196346
15.8802531196346
15.9293260326213
15.9293260326213
15.9574404246490
15.9574404246490
15.9680209929338
15.9680209929338
15.9566274734747
15.9566274734747
15.9167332667573
15.9167332667573
15.8487506291843
15.8487506291843
15.7522209917176
15.7522209917176
15.6282848034231
15.6282848034231
15.4744936158538
15.4744936158538
15.2922321074351
15.2922321074351
15.0793495790691
15.0793495790691
14.8413985227185
14.8413985227185
14.5838010053230
14.5838010053230
14.3082233137044
14.3082233137044
14.0137781411278
14.0137781411278
13.7025181301486
13.7025181301486
13.3809650468170
13.3809650468170
13.0536317374192
13.0536317374192
12.7245672008080
12.7245672008080
12.3944390687855
12.3944390687855
12.0669069709819
12.0669069709819
11.7345001340258
11.7345001340258
11.3873914823386
11.3873914823386
11.0175650240526
11.0175650240526
10.6233046083487
10.6233046083487
10.2114528743454
10.2114528743454
9.80121363818100
9.80121363818100
9.41069894751532
9.41069894751532
9.04511523492710
9.04511523492710
8.72062071581860
8.72062071581860
8.42734039338613
8.42734039338613
8.14538949505898
8.14538949505898
7.85669592888748
7.85669592888748
7.56778225958714
7.56778225958714
7.28085801483268
7.28085801483268
7.00513736269799
7.00513736269799
6.76073262601220
6.76073262601220
6.57593024637161
6.57593024637161
6.47064347992647
6.47064347992647
6.44706793902331
6.44706793902331
6.49442712634375
6.49442712634375
6.58982581622230
6.58982581622230
6.72561762079322
6.72561762079322
6.88944404118692
6.88944404118692
7.07206243496116
7.07206243496116
7.25747011728155
7.25747011728155
7.43553236334872
7.43553236334872
7.60447286981945
7.60447286981945
7.76351472128185
7.76351472128185
7.91441747968975
7.91441747968975
8.05761285095151
8.05761285095151
8.20179698133979
8.20179698133979
8.35262563213122
8.35262563213122
8.51009252752276
8.51009252752276
8.67121958430393
8.67121958430393
8.84358666225367
8.84358666225367
9.02309489994336
9.02309489994336
9.20395734248807
9.20395734248807
9.38288735744332
9.38288735744332
9.57099856835649
9.57099856835649
9.76891813160835
9.76891813160835
9.96924161543634
9.96924161543634
10.1734411059102
10.1734411059102
10.3882422347065
10.3882422347065
10.6210113924040
10.6210113924040
10.8833631217552
10.8833631217552
11.1749795624286
11.1749795624286
11.4924162486475
11.4924162486475
11.8299229565417
11.8299229565417
12.1779350784595
12.1779350784595
12.5219386175430
12.5219386175430
12.8508355939641
12.8508355939641
13.1647363271993
13.1647363271993
13.4661245483312
13.4661245483312
13.7474721241280
13.7474721241280
14.0005097598689
14.0005097598689
14.2284547073682
14.2284547073682
14.4416934307392
14.4416934307392
14.6464001877426
14.6464001877426
14.8407865821602
14.8407865821602
15.0249157044346
15.0249157044346
15.1983953920641
15.1983953920641
15.3597215675532
15.3597215675532
15.5053282290262
15.5053282290262
15.6368848767140
15.6368848767140
15.7558945285588
15.7558945285588
15.8639245746947
15.8639245746947
15.9591749650420
15.9591749650420
16.0413048464412
16.0413048464412
16.1096946426038
16.1096946426038
16.1630582016679
16.1630582016679
16.2038179875606
16.2038179875606
16.2372323476098
16.2372323476098
16.2654716162987
16.2654716162987
16.2873656680746
16.2873656680746
16.2987796033476
16.2987796033476
16.2961233422481
16.2961233422481
16.2763855399546
16.2763855399546
16.2375039909126
16.2375039909126
16.1771717316164
16.1771717316164
16.0924390219513
16.0924390219513
15.9824855101886
15.9824855101886
15.8491411493625
15.8491411493625
15.6930683475006
15.6930683475006
15.5148952300003
15.5148952300003
15.3164207830216
15.3164207830216
15.1000044396344
15.1000044396344
14.8702273722836
14.8702273722836
14.6406897205443
14.6406897205443
14.4197117564776
14.4197117564776
14.2069869360077
14.2069869360077
14.0066781855777
14.0066781855777
13.8221449009126
13.8221449009126
13.6573820506605
13.6573820506605
13.5068676874268
13.5068676874268
13.3672248200546
13.3672248200546
13.2379324943774
13.2379324943774
13.1114506736922
13.1114506736922
12.9872682656158
12.9872682656158
12.8690584194197
12.8690584194197
12.7522825192296
12.7522825192296
12.6355965628634
12.6355965628634
12.5192562932791
12.5192562932791
12.4029663782291
12.4029663782291
12.2877077448857
12.2877077448857
12.1737443338254
12.1737443338254
12.0525209324887
12.0525209324887
11.9237040629415
11.9237040629415
11.7878628382507
11.7878628382507
11.6452957370526
11.6452957370526
11.4960609855826
11.4960609855826
11.3414300717012
11.3414300717012
11.1873800357013
11.1873800357013
11.0407963051416
11.0407963051416
10.9046473253163
10.9046473253163
10.7792723586162
10.7792723586162
10.6620332974618
10.6620332974618
10.5476593885294
10.5476593885294
10.4347827684192
10.4347827684192
10.3287805025825
10.3287805025825
10.2350102285964
10.2350102285964
10.1577023519195
10.1577023519195
10.0997277870992
10.0997277870992
10.0644562573489
10.0644562573489
10.0514606495779
10.0514606495779
10.0560196977194
10.0560196977194
10.0724457946991
10.0724457946991
10.0968925162608
10.0968925162608
10.1285249261547
10.1285249261547
10.1706934043090
10.1706934043090
10.2214340661393
10.2214340661393
10.2827221064124
10.2827221064124
10.3559784146739
10.3559784146739
10.4392056846123
10.4392056846123
10.5332757915985
10.5332757915985
10.6423495966330
10.6423495966330
10.7716916069292
10.7716916069292
10.9313241276484
10.9313241276484
11.1194475243557
11.1194475243557
11.3268174537886
11.3268174537886
11.5446242119204
11.5446242119204
11.7803387554604
11.7803387554604
12.0415604711546
12.0415604711546
12.3298504415444
12.3298504415444
12.6327445007258
12.6327445007258
12.9410783015343
12.9410783015343
13.2522503738409
13.2522503738409
13.5570313912636
13.5570313912636
13.8536187407814
13.8536187407814
14.1366229193953
14.1366229193953
14.4063860477089
14.4063860477089
14.6630691743638
14.6630691743638
14.9017127047244
14.9017127047244
15.1169495478578
15.1169495478578
15.3056780809965
15.3056780809965
15.4682473671380
15.4682473671380
15.6065067006124
15.6065067006124
15.7202033584561
15.7202033584561
15.8099052948909
15.8099052948909
15.8802531196346
15.8802531196346
15.9293260326213
15.9293260326213
15.9574404246490
15.9574404246490
15.9680209929338
15.9680209929338
15.9566274734747
15.9566274734747
15.9167332667573
15.9167332667573
15.8487506291843
15.8487506291843
15.7522209917176
15.7522209917176
15.6282848034231
15.6282848034231
15.4744936158538
15.4744936158538
15.2922321074351
15.2922321074351
15.0793495790691
15.0793495790691
14.8413985227185
14.8413985227185
14.5838010053230
14.5838010053230
14.3082233137044
14.3082233137044
14.0137781411278
14.0137781411278
13.7025181301486
13.7025181301486
13.3809650468170
13.3809650468170
13.0536317374192
13.0536317374192
12.7245672008080
12.7245672008080
12.3944390687855
12.3944390687855
12.0669069709819
12.0669069709819
11.7345001340258
11.7345001340258
11.3873914823386
11.3873914823386
11.0175650240526
11.0175650240526
10.6233046083487
10.6233046083487
10.2114528743454
10.2114528743454
9.80121363818100
9.80121363818100
9.41069894751532
9.41069894751532
9.04511523492710
9.04511523492710
8.72062071581860
8.72062071581860
8.42734039338613
8.42734039338613
8.14538949505898
8.14538949505898
7.85669592888748
7.85669592888748
7.56778225958714
7.56778225958714
7.28085801483268
7.28085801483268
7.00513736269799
7.00513736269799
6.76073262601220
6.76073262601220
6.57593024637161
6.57593024637161
6.47064347992647
6.47064347992647
6.44706793902331
6.44706793902331
6.49442712634375
6.49442712634375
6.58982581622230
6.58982581622230
6.72561762079322
6.72561762079322
6.88944404118692
6.88944404118692
7.07206243496116
7.07206243496116
7.25747011728155
7.25747011728155
7.43553236334872
7.43553236334872
7.60447286981945
7.60447286981945
7.76351472128185
7.76351472128185
7.91441747968975
7.91441747968975
8.05761285095151
8.05761285095151
8.20179698133979
8.20179698133979
8.35262563213122
8.35262563213122
8.51009252752276
8.51009252752276
8.67121958430393
8.67121958430393
8.84358666225367
8.84358666225367
9.02309489994336
9.02309489994336
9.20395734248807
9.20395734248807
9.38288735744332
9.38288735744332
9.57099856835649
9.57099856835649
9.76891813160835
9.76891813160835
9.96924161543634
9.96924161543634
10.1734411059102
10.1734411059102
10.3882422347065
10.3882422347065
10.6210113924040
10.6210113924040
10.8833631217552
10.8833631217552
11.1749795624286
11.1749795624286
11.4924162486475
11.4924162486475
11.8299229565417
11.8299229565417
12.1779350784595
12.1779350784595
12.5219386175430
12.5219386175430
12.8508355939641
12.8508355939641
13.1647363271993
13.1647363271993
13.4661245483312
13.4661245483312
13.7474721241280
13.7474721241280
14.0005097598689
14.0005097598689
14.2284547073682
14.2284547073682
14.4416934307392
14.4416934307392
14.6464001877426
14.6464001877426
14.8407865821602
14.8407865821602
15.0249157044346
15.0249157044346
15.1983953920641
15.1983953920641
15.3597215675532
15.3597215675532
15.5053282290262
15.5053282290262
15.6368848767140
15.6368848767140
15.7558945285588
15.7558945285588
15.8639245746947
15.8639245746947
15.9591749650420
15.9591749650420
16.1678070442400
16.1678070442400
16.2311711268112
16.2311711268112
16.2797691236741
16.2797691236741
16.3191205562857
16.3191205562857
16.3558060962091
16.3558060962091
16.3904939762099
16.3904939762099
16.4220561808611
16.4220561808611
16.4467519421774
16.4467519421774
16.4613385237468
16.4613385237468
16.4617124324747
16.4617124324747
16.4418333748724
16.4418333748724
16.3978710639376
16.3978710639376
16.3265282251194
16.3265282251194
16.2263612241046
16.2263612241046
16.0974104457738
16.0974104457738
15.9407033373154
15.9407033373154
15.7594963785843
15.7594963785843
15.5562268408626
15.5562268408626
15.3322697666208
15.3322697666208
15.0921725836292
15.0921725836292
14.8460533850206
14.8460533850206
14.6092574645259
14.6092574645259
14.3823227835919
14.3823227835919
14.1695167745091
14.1695167745091
13.9778891162762
13.9778891162762
13.8095026016339
13.8095026016339
13.6604429111622
13.6604429111622
13.5253975652046
13.5253975652046
13.4015851543278
13.4015851543278
13.2797107941334
13.2797107941334
13.1570560448176
13.1570560448176
13.0375665516289
13.0375665516289
12.9187134014156
12.9187134014156
12.8016830558736
12.8016830558736
12.6857202808739
12.6857202808739
12.5709183135918
12.5709183135918
12.4585953974205
12.4585953974205
12.3469337484561
12.3469337484561
12.2293108004956
12.2293108004956
12.1029525707644
12.1029525707644
11.9709768434189
11.9709768434189
11.8326457072210
11.8326457072210
11.6856135762419
11.6856135762419
11.5316700612559
11.5316700612559
11.3758412307924
11.3758412307924
11.2245128017403
11.2245128017403
11.0817604550096
11.0817604550096
10.9500037541714
10.9500037541714
10.8297574348243
10.8297574348243
10.7182443013598
10.7182443013598
10.6092606633890
10.6092606633890
10.5057168217464
10.5057168217464
10.4121099006671
10.4121099006671
10.3329398850606
10.3329398850606
10.2715301301559
10.2715301301559
10.2294773297994
10.2294773297994
10.2086933850296
10.2086933850296
10.2052981887048
10.2052981887048
10.2131637600017
10.2131637600017
10.2309411164362
10.2309411164362
10.2595475342404
10.2595475342404
10.2977391206041
10.2977391206041
10.3471275599878
10.3471275599878
10.4101639804379
10.4101639804379
10.4852597769344
10.4852597769344
10.5689023850802
10.5689023850802
10.6664399664365
10.6664399664365
10.7856034048500
10.7856034048500
10.9304342967671
10.9304342967671
11.1127149366010
11.1127149366010
11.3221931971140
11.3221931971140
11.5479598158435
11.5479598158435
11.7820361016819
11.7820361016819
12.0338014008221
12.0338014008221
12.3155826271841
12.3155826271841
12.6216826618587
12.6216826618587
12.9384807247697
12.9384807247697
13.2626670671363
13.2626670671363
13.5830055650817
13.5830055650817
13.8975624780547
13.8975624780547
14.2023260514251
14.2023260514251
14.4958087064934
14.4958087064934
14.7793205450815
14.7793205450815
15.0464794810381
15.0464794810381
15.2896894096556
15.2896894096556
15.5040068687448
15.5040068687448
15.6903586146061
15.6903586146061
15.8486834213988
15.8486834213988
15.9808955196891
15.9808955196891
16.0900722050809
16.0900722050809
16.1808726239492
16.1808726239492
16.2514936118794
16.2514936118794
16.3037663373005
16.3037663373005
16.3391544182655
16.3391544182655
16.3563607998515
16.3563607998515
16.3521621586312
16.3521621586312
16.3217180851367
16.3217180851367
16.2610087064722
16.2610087064722
16.1692608439436
16.1692608439436
16.0442502586353
16.0442502586353
15.8825336832870
15.8825336832870
15.6832498302296
15.6832498302296
15.4468138451899
15.4468138451899
15.1764500237257
15.1764500237257
14.8839254792156
14.8839254792156
14.5746721317083
14.5746721317083
14.2505829982098
14.2505829982098
13.9121836059476
13.9121836059476
13.5640119897658
13.5640119897658
13.2118621350744
13.2118621350744
12.8552128117052
12.8552128117052
12.5005130719173
12.5005130719173
12.1508847603298
12.1508847603298
11.8039130332330
11.8039130332330
11.4484431666337
11.4484431666337
11.0739520786151
11.0739520786151
10.6832006528474
10.6832006528474
10.2776324667030
10.2776324667030
9.87340125858207
9.87340125858207
9.49289967158068
9.49289967158068
9.13928093126133
9.13928093126133
8.82543043830703
8.82543043830703
8.54135328425728
8.54135328425728
8.27041129670565
8.27041129670565
7.99136165170561
7.99136165170561
7.70896325139132
7.70896325139132
7.42947247959292
7.42947247959292
7.15861990929560
7.15861990929560
6.91595828202228
6.91595828202228
6.72830771696934
6.72830771696934
6.62172366547393
6.62172366547393
6.59515740118427
6.59515740118427
6.64483819009338
6.64483819009338
6.74606186066491
6.74606186066491
6.88296257091903
6.88296257091903
7.05052455267676
7.05052455267676
7.23523627989078
7.23523627989078
7.41882453523451
7.41882453523451
7.59473121926727
7.59473121926727
7.76032853848212
7.76032853848212
7.91524240056062
7.91524240056062
8.06024887666644
8.06024887666644
8.19956395633669
8.19956395633669
8.34107354941865
8.34107354941865
8.48874661137057
8.48874661137057
8.64054714989646
8.64054714989646
8.79422611664047
8.79422611664047
8.95536005314436
8.95536005314436
9.12273996611154
9.12273996611154
9.29298998088209
9.29298998088209
9.46610551307996
9.46610551307996
9.64978188189991
9.64978188189991
9.83917818421059
9.83917818421059
10.0299601994653
10.0299601994653
10.2230996231561
10.2230996231561
10.4316655244947
10.4316655244947
10.6609768920400
10.6609768920400
10.9164397079123
10.9164397079123
11.2009524360072
11.2009524360072
11.5124604191351
11.5124604191351
11.8427061085471
11.8427061085471
12.1829053700776
12.1829053700776
12.5211784268555
12.5211784268555
12.8511522558917
12.8511522558917
13.1722243371118
13.1722243371118
13.4848340078791
13.4848340078791
13.7784625711806
13.7784625711806
14.0437805610833
14.0437805610833
14.2862601936038
14.2862601936038
14.5142632812825
14.5142632812825
14.7320920914049
14.7320920914049
14.9374772349276
14.9374772349276
15.1296991939398
15.1296991939398
15.3099389660101
15.3099389660101
15.4761885884944
15.4761885884944
15.6274237135884
15.6274237135884
15.7633572842902
15.7633572842902
15.8859834912163
15.8859834912163
15.9950065805703
15.9950065805703
16.0889923495264
16.0889923495264
16.1678070442400
16.1678070442400
16.2311711268112
16.2311711268112
16.2797691236741
16.2797691236741
16.3191205562857
16.3191205562857
16.3558060962091
16.3558060962091
16.3904939762099
16.3904939762099
16.4220561808611
16.4220561808611
16.4467519421774
16.4467519421774
16.4613385237468
16.4613385237468
16.4617124324747
16.4617124324747
16.4418333748724
16.4418333748724
16.3978710639376
16.3978710639376
16.3265282251194
16.3265282251194
16.2263612241046
16.2263612241046
16.0974104457738
16.0974104457738
15.9407033373154
15.9407033373154
15.7594963785843
15.7594963785843
15.5562268408626
15.5562268408626
15.3322697666208
15.3322697666208
15.0921725836292
15.0921725836292
14.8460533850206
14.8460533850206
14.6092574645259
14.6092574645259
14.3823227835919
14.3823227835919
14.1695167745091
14.1695167745091
13.9778891162762
13.9778891162762
13.8095026016339
13.8095026016339
13.6604429111622
13.6604429111622
13.5253975652046
13.5253975652046
13.4015851543278
13.4015851543278
13.2797107941334
13.2797107941334
13.1570560448176
13.1570560448176
13.0375665516289
13.0375665516289
12.9187134014156
12.9187134014156
12.8016830558736
12.8016830558736
12.6857202808739
12.6857202808739
12.5709183135918
12.5709183135918
12.4585953974205
12.4585953974205
12.3469337484561
12.3469337484561
12.2293108004956
12.2293108004956
12.1029525707644
12.1029525707644
11.9709768434189
11.9709768434189
11.8326457072210
11.8326457072210
11.6856135762419
11.6856135762419
11.5316700612559
11.5316700612559
11.3758412307924
11.3758412307924
11.2245128017403
11.2245128017403
11.0817604550096
11.0817604550096
10.9500037541714
10.9500037541714
10.8297574348243
10.8297574348243
10.7182443013598
10.7182443013598
10.6092606633890
10.6092606633890
10.5057168217464
10.5057168217464
10.4121099006671
10.4121099006671
10.3329398850606
10.3329398850606
10.2715301301559
10.2715301301559
10.2294773297994
10.2294773297994
10.2086933850296
10.2086933850296
10.2052981887048
10.2052981887048
10.2131637600017
10.2131637600017
10.2309411164362
10.2309411164362
10.2595475342404
10.2595475342404
10.2977391206041
10.2977391206041
10.3471275599878
10.3471275599878
10.4101639804379
10.4101639804379
10.4852597769344
10.4852597769344
10.5689023850802
10.5689023850802
10.6664399664365
10.6664399664365
10.7856034048500
10.7856034048500
10.9304342967671
10.9304342967671
11.1127149366010
11.1127149366010
11.3221931971140
11.3221931971140
11.5479598158435
11.5479598158435
11.7820361016819
11.7820361016819
12.0338014008221
12.0338014008221
12.3155826271841
12.3155826271841
12.6216826618587
12.6216826618587
12.9384807247697
12.9384807247697
13.2626670671363
13.2626670671363
13.5830055650817
13.5830055650817
13.8975624780547
13.8975624780547
14.2023260514251
14.2023260514251
14.4958087064934
14.4958087064934
14.7793205450815
14.7793205450815
15.0464794810381
15.0464794810381
15.2896894096556
15.2896894096556
15.5040068687448
15.5040068687448
15.6903586146061
15.6903586146061
15.8486834213988
15.8486834213988
15.9808955196891
15.9808955196891
16.0900722050809
16.0900722050809
16.1808726239492
16.1808726239492
16.2514936118794
16.2514936118794
16.3037663373005
16.3037663373005
16.3391544182655
16.3391544182655
16.3563607998515
16.3563607998515
16.3521621586312
16.3521621586312
16.3217180851367
16.3217180851367
16.2610087064722
16.2610087064722
16.1692608439436
16.1692608439436
16.0442502586353
16.0442502586353
15.8825336832870
15.8825336832870
15.6832498302296
15.6832498302296
15.4468138451899
15.4468138451899
15.1764500237257
15.1764500237257
14.8839254792156
14.8839254792156
14.5746721317083
14.5746721317083
14.2505829982098
14.2505829982098
13.9121836059476
13.9121836059476
13.5640119897658
13.5640119897658
13.2118621350744
13.2118621350744
12.8552128117052
12.8552128117052
12.5005130719173
12.5005130719173
12.1508847603298
12.1508847603298
11.8039130332330
11.8039130332330
11.4484431666337
11.4484431666337
11.0739520786151
11.0739520786151
10.6832006528474
10.6832006528474
10.2776324667030
10.2776324667030
9.87340125858207
9.87340125858207
9.49289967158068
9.49289967158068
9.13928093126133
9.13928093126133
8.82543043830703
8.82543043830703
8.54135328425728
8.54135328425728
8.27041129670565
8.27041129670565
7.99136165170561
7.99136165170561
7.70896325139132
7.70896325139132
7.42947247959292
7.42947247959292
7.15861990929560
7.15861990929560
6.91595828202228
6.91595828202228
6.72830771696934
6.72830771696934
6.62172366547393
6.62172366547393
6.59515740118427
6.59515740118427
6.64483819009338
6.64483819009338
6.74606186066491
6.74606186066491
6.88296257091903
6.88296257091903
7.05052455267676
7.05052455267676
7.23523627989078
7.23523627989078
7.41882453523451
7.41882453523451
7.59473121926727
7.59473121926727
7.76032853848212
7.76032853848212
7.91524240056062
7.91524240056062
8.06024887666644
8.06024887666644
8.19956395633669
8.19956395633669
8.34107354941865
8.34107354941865
8.48874661137057
8.48874661137057
8.64054714989646
8.64054714989646
8.79422611664047
8.79422611664047
8.95536005314436
8.95536005314436
9.12273996611154
9.12273996611154
9.29298998088209
9.29298998088209
9.46610551307996
9.46610551307996
9.64978188189991
9.64978188189991
9.83917818421059
9.83917818421059
10.0299601994653
10.0299601994653
10.2230996231561
10.2230996231561
10.4316655244947
10.4316655244947
10.6609768920400
10.6609768920400
10.9164397079123
10.9164397079123
11.2009524360072
11.2009524360072
11.5124604191351
11.5124604191351
11.8427061085471
11.8427061085471
12.1829053700776
12.1829053700776
12.5211784268555
12.5211784268555
12.8511522558917
12.8511522558917
13.1722243371118
13.1722243371118
13.4848340078791
13.4848340078791
13.7784625711806
13.7784625711806
14.0437805610833
14.0437805610833
14.2862601936038
14.2862601936038
14.5142632812825
14.5142632812825
14.7320920914049
14.7320920914049
14.9374772349276
14.9374772349276
15.1296991939398
15.1296991939398
15.3099389660101
15.3099389660101
15.4761885884944
15.4761885884944
15.6274237135884
15.6274237135884
15.7633572842902
15.7633572842902
15.8859834912163
15.8859834912163
15.9950065805703
15.9950065805703
16.0889923495264
16.0889923495264
16.2945530462156
16.2945530462156
16.3528144856239
16.3528144856239
16.3985254997118
16.3985254997118
16.4384425584437
16.4384425584437
16.4787638276712
16.4787638276712
16.5211665379138
16.5211665379138
16.5637260085986
16.5637260085986
16.6036813357726
16.6036813357726
16.6363005679609
16.6363005679609
16.6554815162885
16.6554815162885
16.6526830899596
16.6526830899596
16.6221664028123
16.6221664028123
16.5616175974914
16.5616175974914
16.4690348452915
16.4690348452915
16.3444948441548
16.3444948441548
16.1876654106123
16.1876654106123
16.0009878574457
16.0009878574457
15.7897879683697
15.7897879683697
15.5601360847572
15.5601360847572
15.3148080496454
15.3148080496454
15.0621161603493
15.0621161603493
14.8145971818697
14.8145971818697
14.5772806177501
14.5772806177501
14.3555681660876
14.3555681660876
14.1549718786242
14.1549718786242
13.9822927005173
13.9822927005173
13.8330649802808
13.8330649802808
13.7005845709634
13.7005845709634
13.5803295601065
13.5803295601065
13.4603201504779
13.4603201504779
13.3359213361200
13.3359213361200
13.2108942646254
13.2108942646254
13.0862591463404
13.0862591463404
12.9653727500482
12.9653727500482
12.8462040811427
12.8462040811427
12.7289582068522
12.7289582068522
12.6147139324546
12.6147139324546
12.5037491347247
12.5037491347247
12.3889137633424
12.3889137633424
12.2658765273650
12.2658765273650
12.1369811931573
12.1369811931573
12.0024048062957
12.0024048062957
11.8590550201961
11.8590550201961
11.7074127305074
11.7074127305074
11.5517459280276
11.5517459280276
11.3974276791413
11.3974276791413
11.2499097494367
11.2499097494367
11.1122891004797
11.1122891004797
10.9855254688293
10.9855254688293
10.8718336832252
10.8718336832252
10.7657744126103
10.7657744126103
10.6641241466893
10.6641241466893
10.5711755222357
10.5711755222357
10.4914822922543
10.4914822922543
10.4281541017630
10.4281541017630
10.3816714848860
10.3816714848860
10.3548223590304
10.3548223590304
10.3441466441033
10.3441466441033
10.3452270921624
10.3452270921624
10.3584303524350
10.3584303524350
10.3838700283109
10.3838700283109
10.4187484215615
10.4187484215615
10.4669173016214
10.4669173016214
10.5297852798626
10.5297852798626
10.6048973538625
10.6048973538625
10.6885772183006
10.6885772183006
10.7928771672035
10.7928771672035
10.9250083778198
10.9250083778198
11.0893228321266
11.0893228321266
11.2914703641354
11.2914703641354
11.5199702961443
11.5199702961443
11.7593644881832
11.7593644881832
12.0075519719900
12.0075519719900
12.2793931543341
12.2793931543341
12.5793089451861
12.5793089451861
12.9010523730307
12.9010523730307
13.2344200686846
13.2344200686846
13.5691053092904
13.5691053092904
13.9001845741667
13.9001845741667
14.2257697843375
14.2257697843375
14.5430119110057
14.5430119110057
14.8578221557332
14.8578221557332
15.1569636832367
15.1569636832367
15.4348306204341
15.4348306204341
15.6845142060371
15.6845142060371
15.9032516707740
15.9032516707740
16.0909406305082
16.0909406305082
16.2477939198957
16.2477939198957
16.3775995734739
16.3775995734739
16.4853990079274
16.4853990079274
16.5755684715010
16.5755684715010
16.6493714642193
16.6493714642193
16.7056160864735
16.7056160864735
16.7439132893121
16.7439132893121
16.7644669425959
16.7644669425959
16.7686201354942
16.7686201354942
16.7511903245243
16.7511903245243
16.7050554418746
16.7050554418746
16.6240896145496
16.6240896145496
16.5038283294231
16.5038283294231
16.3385418714920
16.3385418714920
16.1257214668033
16.1257214668033
15.8651559021447
15.8651559021447
15.5629426497419
15.5629426497419
15.2289712249165
15.2289712249165
14.8816922799613
14.8816922799613
14.5211538859646
14.5211538859646
14.1460382823877
14.1460382823877
13.7641340197347
13.7641340197347
13.3801532629710
13.3801532629710
12.9924478882205
12.9924478882205
12.6092668090797
12.6092668090797
12.2369967778343
12.2369967778343
11.8749960077415
11.8749960077415
11.5132522840333
11.5132522840333
11.1378534961732
11.1378534961732
10.7477597477247
10.7477597477247
10.3522741631798
10.3522741631798
9.96210183960915
9.96210183960915
9.59651009350109
9.59651009350109
9.26133273060122
9.26133273060122
8.96228083579688
8.96228083579688
8.69042690252346
8.69042690252346
8.43082759047685
8.43082759047685
8.16561823238652
8.16561823238652
7.89266071983608
7.89266071983608
7.62168335940718
7.62168335940718
7.36156155588933
7.36156155588933
7.13017273890208
7.13017273890208
6.94956934405138
6.94956934405138
6.84080310730169
6.84080310730169
6.80897250684080
6.80897250684080
6.85380815015510
6.85380815015510
6.95660267434213
6.95660267434213
7.09159012370366
7.09159012370366
7.25029941181064
7.25029941181064
7.42288921461065
7.42288921461065
7.60053155414198
7.60053155414198
7.77264865119771
7.77264865119771
7.93345339041642
7.93345339041642
8.08416196412581
8.08416196412581
8.22461928244653
8.22461928244653
8.36133984309201
8.36133984309201
8.49948685886086
8.49948685886086
8.64109464449590
8.64109464449590
8.78505769133721
8.78505769133721
8.93026253624482
8.93026253624482
9.08112693295942
9.08112693295942
9.24006629879053
9.24006629879053
9.40275624903130
9.40275624903130
9.57162131757595
9.57162131757595
9.74887436945246
9.74887436945246
9.93067929654023
9.93067929654023
10.1118709680003
10.1118709680003
10.3009201591681
10.3009201591681
10.5066080252212
10.5066080252212
10.7340321997198
10.7340321997198
10.9818639823832
10.9818639823832
11.2573893335212
11.2573893335212
11.5623936595366
11.5623936595366
11.8857469279548
11.8857469279548
12.2153501837467
12.2153501837467
12.5455232257580
12.5455232257580
12.8760112498523
12.8760112498523
13.2060420007473
13.2060420007473
13.5296023303350
13.5296023303350
13.8339584513503
13.8339584513503
14.1124504305277
14.1124504305277
14.3703235318856
14.3703235318856
14.6128406589427
14.6128406589427
14.8414120949493
14.8414120949493
15.0546183990291
15.0546183990291
15.2522787056931
15.2522787056931
15.4360013169476
15.4360013169476
15.6065319903751
15.6065319903751
15.7612747622963
15.7612747622963
15.8987795518244
15.8987795518244
16.0209948709317
16.0209948709317
16.1282722303557
16.1282722303557
16.2199573774485
16.2199573774485
16.2945530462156
16.2945530462156
16.3528144856239
16.3528144856239
16.3985254997118
16.3985254997118
16.4384425584437
16.4384425584437
16.4787638276712
16.4787638276712
16.5211665379138
16.5211665379138
16.5637260085986
16.5637260085986
16.6036813357726
16.6036813357726
16.6363005679609
16.6363005679609
16.6554815162885
16.6554815162885
16.6526830899596
16.6526830899596
16.6221664028123
16.6221664028123
16.5616175974914
16.5616175974914
16.4690348452915
16.4690348452915
16.3444948441548
16.3444948441548
16.1876654106123
16.1876654106123
16.0009878574457
16.0009878574457
15.7897879683697
15.7897879683697
15.5601360847572
15.5601360847572
15.3148080496454
15.3148080496454
15.0621161603493
15.0621161603493
14.8145971818697
14.8145971818697
14.5772806177501
14.5772806177501
14.3555681660876
14.3555681660876
14.1549718786242
14.1549718786242
13.9822927005173
13.9822927005173
13.8330649802808
13.8330649802808
13.7005845709634
13.7005845709634
13.5803295601065
13.5803295601065
13.4603201504779
13.4603201504779
13.3359213361200
13.3359213361200
13.2108942646254
13.2108942646254
13.0862591463404
13.0862591463404
12.9653727500482
12.9653727500482
12.8462040811427
12.8462040811427
12.7289582068522
12.7289582068522
12.6147139324546
12.6147139324546
12.5037491347247
12.5037491347247
12.3889137633424
12.3889137633424
12.2658765273650
12.2658765273650
12.1369811931573
12.1369811931573
12.0024048062957
12.0024048062957
11.8590550201961
11.8590550201961
11.7074127305074
11.7074127305074
11.5517459280276
11.5517459280276
11.3974276791413
11.3974276791413
11.2499097494367
11.2499097494367
11.1122891004797
11.1122891004797
10.9855254688293
10.9855254688293
10.8718336832252
10.8718336832252
10.7657744126103
10.7657744126103
10.6641241466893
10.6641241466893
10.5711755222357
10.5711755222357
10.4914822922543
10.4914822922543
10.4281541017630
10.4281541017630
10.3816714848860
10.3816714848860
10.3548223590304
10.3548223590304
10.3441466441033
10.3441466441033
10.3452270921624
10.3452270921624
10.3584303524350
10.3584303524350
10.3838700283109
10.3838700283109
10.4187484215615
10.4187484215615
10.4669173016214
10.4669173016214
10.5297852798626
10.5297852798626
10.6048973538625
10.6048973538625
10.6885772183006
10.6885772183006
10.7928771672035
10.7928771672035
10.9250083778198
10.9250083778198
11.0893228321266
11.0893228321266
11.2914703641354
11.2914703641354
11.5199702961443
11.5199702961443
11.7593644881832
11.7593644881832
12.0075519719900
12.0075519719900
12.2793931543341
12.2793931543341
12.5793089451861
12.5793089451861
12.9010523730307
12.9010523730307
13.2344200686846
13.2344200686846
13.5691053092904
13.5691053092904
13.9001845741667
13.9001845741667
14.2257697843375
14.2257697843375
14.5430119110057
14.5430119110057
14.8578221557332
14.8578221557332
15.1569636832367
15.1569636832367
15.4348306204341
15.4348306204341
15.6845142060371
15.6845142060371
15.9032516707740
15.9032516707740
16.0909406305082
16.0909406305082
16.2477939198957
16.2477939198957
16.3775995734739
16.3775995734739
16.4853990079274
16.4853990079274
16.5755684715010
16.5755684715010
16.6493714642193
16.6493714642193
16.7056160864735
16.7056160864735
16.7439132893121
16.7439132893121
16.7644669425959
16.7644669425959
16.7686201354942
16.7686201354942
16.7511903245243
16.7511903245243
16.7050554418746
16.7050554418746
16.6240896145496
16.6240896145496
16.5038283294231
16.5038283294231
16.3385418714920
16.3385418714920
16.1257214668033
16.1257214668033
15.8651559021447
15.8651559021447
15.5629426497419
15.5629426497419
15.2289712249165
15.2289712249165
14.8816922799613
14.8816922799613
14.5211538859646
14.5211538859646
14.1460382823877
14.1460382823877
13.7641340197347
13.7641340197347
13.3801532629710
13.3801532629710
12.9924478882205
12.9924478882205
12.6092668090797
12.6092668090797
12.2369967778343
12.2369967778343
11.8749960077415
11.8749960077415
11.5132522840333
11.5132522840333
11.1378534961732
11.1378534961732
10.7477597477247
10.7477597477247
10.3522741631798
10.3522741631798
9.96210183960915
9.96210183960915
9.59651009350109
9.59651009350109
9.26133273060122
9.26133273060122
8.96228083579688
8.96228083579688
8.69042690252346
8.69042690252346
8.43082759047685
8.43082759047685
8.16561823238652
8.16561823238652
7.89266071983608
7.89266071983608
7.62168335940718
7.62168335940718
7.36156155588933
7.36156155588933
7.13017273890208
7.13017273890208
6.94956934405138
6.94956934405138
6.84080310730169
6.84080310730169
6.80897250684080
6.80897250684080
6.85380815015510
6.85380815015510
6.95660267434213
6.95660267434213
7.09159012370366
7.09159012370366
7.25029941181064
7.25029941181064
7.42288921461065
7.42288921461065
7.60053155414198
7.60053155414198
7.77264865119771
7.77264865119771
7.93345339041642
7.93345339041642
8.08416196412581
8.08416196412581
8.22461928244653
8.22461928244653
8.36133984309201
8.36133984309201
8.49948685886086
8.49948685886086
8.64109464449590
8.64109464449590
8.78505769133721
8.78505769133721
8.93026253624482
8.93026253624482
9.08112693295942
9.08112693295942
9.24006629879053
9.24006629879053
9.40275624903130
9.40275624903130
9.57162131757595
9.57162131757595
9.74887436945246
9.74887436945246
9.93067929654023
9.93067929654023
10.1118709680003
10.1118709680003
10.3009201591681
10.3009201591681
10.5066080252212
10.5066080252212
10.7340321997198
10.7340321997198
10.9818639823832
10.9818639823832
11.2573893335212
11.2573893335212
11.5623936595366
11.5623936595366
11.8857469279548
11.8857469279548
12.2153501837467
12.2153501837467
12.5455232257580
12.5455232257580
12.8760112498523
12.8760112498523
13.2060420007473
13.2060420007473
13.5296023303350
13.5296023303350
13.8339584513503
13.8339584513503
14.1124504305277
14.1124504305277
14.3703235318856
14.3703235318856
14.6128406589427
14.6128406589427
14.8414120949493
14.8414120949493
15.0546183990291
15.0546183990291
15.2522787056931
15.2522787056931
15.4360013169476
15.4360013169476
15.6065319903751
15.6065319903751
15.7612747622963
15.7612747622963
15.8987795518244
15.8987795518244
16.0209948709317
16.0209948709317
16.1282722303557
16.1282722303557
16.2199573774485
16.2199573774485
16.4172221744322
16.4172221744322
16.4717805631040
16.4717805631040
16.5168064926542
16.5168064926542
16.5595859697887
16.5595859697887
16.6066755398566
16.6066755398566
16.6577400309189
16.6577400309189
16.7131213181996
16.7131213181996
16.7700029192515
16.7700029192515
16.8206012503460
16.8206012503460
16.8553441663524
16.8553441663524
16.8668880962344
16.8668880962344
16.8477851715488
16.8477851715488
16.7957065589665
16.7957065589665
16.7093882662864
16.7093882662864
16.5878004976407
16.5878004976407
16.4307038577714
16.4307038577714
16.2394850721613
16.2394850721613
16.0198301274788
16.0198301274788
15.7811353316293
15.7811353316293
15.5308083085776
15.5308083085776
15.2769073597490
15.2769073597490
15.0266444586434
15.0266444586434
14.7820942442639
14.7820942442639
14.5539862806616
14.5539862806616
14.3474726018700
14.3474726018700
14.1686035367074
14.1686035367074
14.0190420482310
14.0190420482310
13.8857033483744
13.8857033483744
13.7656365775439
13.7656365775439
13.6457012053630
13.6457012053630
13.5183434798505
13.5183434798505
13.3878703098554
13.3878703098554
13.2547012449510
13.2547012449510
13.1261809852924
13.1261809852924
13.0003641793882
13.0003641793882
12.8771429150011
12.8771429150011
12.7580320972569
12.7580320972569
12.6427027236489
12.6427027236489
12.5286753399810
12.5286753399810
12.4090719417561
12.4090719417561
12.2840428690752
12.2840428690752
12.1526568218933
12.1526568218933
12.0122419010340
12.0122419010340
11.8637229473536
11.8637229473536
11.7095600403426
11.7095600403426
11.5548838291389
11.5548838291389
11.4050772144959
11.4050772144959
11.2628140174944
11.2628140174944
11.1293343297271
11.1293343297271
11.0097198087031
11.0097198087031
10.9032863682762
10.9032863682762
10.8036622607952
10.8036622607952
10.7122410632208
10.7122410632208
10.6327832155391
10.6327832155391
10.5688350218308
10.5688350218308
10.5196996188229
10.5196996188229
10.4883124876902
10.4883124876902
10.4726586583091
10.4726586583091
10.4694570756412
10.4694570756412
10.4782784314872
10.4782784314872
10.5008610468577
10.5008610468577
10.5332797751093
10.5332797751093
10.5808739400397
10.5808739400397
10.6436399401887
10.6436399401887
10.7177318576521
10.7177318576521
10.8034442841703
10.8034442841703
10.9188251470712
10.9188251470712
11.0639380138871
11.0639380138871
11.2470949715326
11.2470949715326
11.4661194914391
11.4661194914391
11.7094487323565
11.7094487323565
11.9600632573885
11.9600632573885
12.2258495442847
12.2258495442847
12.5148300313988
12.5148300313988
12.8298030770445
12.8298030770445
13.1661934517944
13.1661934517944
13.5129665213820
13.5129665213820
13.8562941624154
13.8562941624154
14.1982003191611
14.1982003191611
14.5381620937483
14.5381620937483
14.8820448951010
14.8820448951010
15.2211138425902
15.2211138425902
15.5398652649228
15.5398652649228
15.8332825138849
15.8332825138849
16.0941000136899
16.0941000136899
16.3183461635901
16.3183461635901
16.5057532044779
16.5057532044779
16.6665416139549
16.6665416139549
16.8037265092133
16.8037265092133
16.9187573615742
16.9187573615742
17.0110560171786
17.0110560171786
17.0834310370204
17.0834310370204
17.1374438287013
17.1374438287013
17.1765056733518
17.1765056733518
17.2007826524385
17.2007826524385
17.2083523244717
17.2083523244717
17.1972816786652
17.1972816786652
17.1581445880452
17.1581445880452
17.0821735357649
17.0821735357649
16.9631356989392
16.9631356989392
16.7957401172304
16.7957401172304
16.5747694879295
16.5747694879295
16.3005623817260
16.3005623817260
15.9731634564562
15.9731634564562
15.6046669588767
15.6046669588767
15.2132327611395
15.2132327611395
14.8151899601565
14.8151899601565
14.4038512329584
14.4038512329584
13.9816556519485
13.9816556519485
13.5596107218083
13.5596107218083
13.1374758654658
13.1374758654658
12.7229407203935
12.7229407203935
12.3277120524077
12.3277120524077
11.9506464505868
11.9506464505868
11.5837911341615
11.5837911341615
11.2125425711686
11.2125425711686
10.8309862493524
10.8309862493524
10.4483168940039
10.4483168940039
10.0803281674254
10.0803281674254
9.73400309401241
9.73400309401241
9.41723160079729
9.41723160079729
9.13277448033933
9.13277448033933
8.87526827345764
8.87526827345764
8.62827726962570
8.62827726962570
8.37536216995216
8.37536216995216
8.11284611617884
8.11284611617884
7.85545416075191
7.85545416075191
7.61055615227007
7.61055615227007
7.39345680192798
7.39345680192798
7.22243901617870
7.22243901617870
7.11314133322589
7.11314133322589
7.07581473062007
7.07581473062007
7.11083011384587
7.11083011384587
7.20554654196212
7.20554654196212
7.33550610203522
7.33550610203522
7.48265496511209
7.48265496511209
7.64013146785538
7.64013146785538
7.80395986499535
7.80395986499535
7.96676468874999
7.96676468874999
8.12146489421602
8.12146489421602
8.26852598051498
8.26852598051498
8.40455011265332
8.40455011265332
8.53829122719230
8.53829122719230
8.67221630681770
8.67221630681770
8.80584804844133
8.80584804844133
8.94244150803485
8.94244150803485
9.08210643400796
9.08210643400796
9.22583455883077
9.22583455883077
9.37467569442452
9.37467569442452
9.53256357694195
9.53256357694195
9.69639732738871
9.69639732738871
9.86622619155580
9.86622619155580
10.0398075873336
10.0398075873336
10.2158413731212
10.2158413731212
10.4046291445788
10.4046291445788
10.6115077908594
10.6115077908594
10.8376265108437
10.8376265108437
11.0781288255070
11.0781288255070
11.3455901878876
11.3455901878876
11.6391046766020
11.6391046766020
11.9489797410705
11.9489797410705
12.2663035926484
12.2663035926484
12.5904321068640
12.5904321068640
12.9259292010881
12.9259292010881
13.2673723617022
13.2673723617022
13.6016255943474
13.6016255943474
13.9150406115228
13.9150406115228
14.2050003743738
14.2050003743738
14.4764304990311
14.4764304990311
14.7301037829767
14.7301037829767
14.9674095764483
14.9674095764483
15.1874996618568
15.1874996618568
15.3892132626860
15.3892132626860
15.5764353815417
15.5764353815417
15.7506021736771
15.7506021736771
15.9066825105557
15.9066825105557
16.0418005315898
16.0418005315898
16.1597082397897
16.1597082397897
16.2622078491066
16.2622078491066
16.3484484354657
16.3484484354657
16.4172221744322
16.4172221744322
16.4717805631040
16.4717805631040
16.5168064926542
16.5168064926542
16.5595859697887
16.5595859697887
16.6066755398566
16.6066755398566
16.6577400309189
16.6577400309189
16.7131213181996
16.7131213181996
16.7700029192515
16.7700029192515
16.8206012503460
16.8206012503460
16.8553441663524
16.8553441663524
16.8668880962344
16.8668880962344
16.8477851715488
16.8477851715488
16.7957065589665
16.7957065589665
16.7093882662864
16.7093882662864
16.5878004976407
16.5878004976407
16.4307038577714
16.4307038577714
16.2394850721613
16.2394850721613
16.0198301274788
16.0198301274788
15.7811353316293
15.7811353316293
15.5308083085776
15.5308083085776
15.2769073597490
15.2769073597490
15.0266444586434
15.0266444586434
14.7820942442639
14.7820942442639
14.5539862806616
14.5539862806616
14.3474726018700
14.3474726018700
14.1686035367074
14.1686035367074
14.0190420482310
14.0190420482310
13.8857033483744
13.8857033483744
13.7656365775439
13.7656365775439
13.6457012053630
13.6457012053630
13.5183434798505
13.5183434798505
13.3878703098554
13.3878703098554
13.2547012449510
13.2547012449510
13.1261809852924
13.1261809852924
13.0003641793882
13.0003641793882
12.8771429150011
12.8771429150011
12.7580320972569
12.7580320972569
12.6427027236489
12.6427027236489
12.5286753399810
12.5286753399810
12.4090719417561
12.4090719417561
12.2840428690752
12.2840428690752
12.1526568218933
12.1526568218933
12.0122419010340
12.0122419010340
11.8637229473536
11.8637229473536
11.7095600403426
11.7095600403426
11.5548838291389
11.5548838291389
11.4050772144959
11.4050772144959
11.2628140174944
11.2628140174944
11.1293343297271
11.1293343297271
11.0097198087031
11.0097198087031
10.9032863682762
10.9032863682762
10.8036622607952
10.8036622607952
10.7122410632208
10.7122410632208
10.6327832155391
10.6327832155391
10.5688350218308
10.5688350218308
10.5196996188229
10.5196996188229
10.4883124876902
10.4883124876902
10.4726586583091
10.4726586583091
10.4694570756412
10.4694570756412
10.4782784314872
10.4782784314872
10.5008610468577
10.5008610468577
10.5332797751093
10.5332797751093
10.5808739400397
10.5808739400397
10.6436399401887
10.6436399401887
10.7177318576521
10.7177318576521
10.8034442841703
10.8034442841703
10.9188251470712
10.9188251470712
11.0639380138871
11.0639380138871
11.2470949715326
11.2470949715326
11.4661194914391
11.4661194914391
11.7094487323565
11.7094487323565
11.9600632573885
11.9600632573885
12.2258495442847
12.2258495442847
12.5148300313988
12.5148300313988
12.8298030770445
12.8298030770445
13.1661934517944
13.1661934517944
13.5129665213820
13.5129665213820
13.8562941624154
13.8562941624154
14.1982003191611
14.1982003191611
14.5381620937483
14.5381620937483
14.8820448951010
14.8820448951010
15.2211138425902
15.2211138425902
15.5398652649228
15.5398652649228
15.8332825138849
15.8332825138849
16.0941000136899
16.0941000136899
16.3183461635901
16.3183461635901
16.5057532044779
16.5057532044779
16.6665416139549
16.6665416139549
16.8037265092133
16.8037265092133
16.9187573615742
16.9187573615742
17.0110560171786
17.0110560171786
17.0834310370204
17.0834310370204
17.1374438287013
17.1374438287013
17.1765056733518
17.1765056733518
17.2007826524385
17.2007826524385
17.2083523244717
17.2083523244717
17.1972816786652
17.1972816786652
17.1581445880452
17.1581445880452
17.0821735357649
17.0821735357649
16.9631356989392
16.9631356989392
16.7957401172304
16.7957401172304
16.5747694879295
16.5747694879295
16.3005623817260
16.3005623817260
15.9731634564562
15.9731634564562
15.6046669588767
15.6046669588767
15.2132327611395
15.2132327611395
14.8151899601565
14.8151899601565
14.4038512329584
14.4038512329584
13.9816556519485
13.9816556519485
13.5596107218083
13.5596107218083
13.1374758654658
13.1374758654658
12.7229407203935
12.7229407203935
12.3277120524077
12.3277120524077
11.9506464505868
11.9506464505868
11.5837911341615
11.5837911341615
11.2125425711686
11.2125425711686
10.8309862493524
10.8309862493524
10.4483168940039
10.4483168940039
10.0803281674254
10.0803281674254
9.73400309401241
9.73400309401241
9.41723160079729
9.41723160079729
9.13277448033933
9.13277448033933
8.87526827345764
8.87526827345764
8.62827726962570
8.62827726962570
8.37536216995216
8.37536216995216
8.11284611617884
8.11284611617884
7.85545416075191
7.85545416075191
7.61055615227007
7.61055615227007
7.39345680192798
7.39345680192798
7.22243901617870
7.22243901617870
7.11314133322589
7.11314133322589
7.07581473062007
7.07581473062007
7.11083011384587
7.11083011384587
7.20554654196212
7.20554654196212
7.33550610203522
7.33550610203522
7.48265496511209
7.48265496511209
7.64013146785538
7.64013146785538
7.80395986499535
7.80395986499535
7.96676468874999
7.96676468874999
8.12146489421602
8.12146489421602
8.26852598051498
8.26852598051498
8.40455011265332
8.40455011265332
8.53829122719230
8.53829122719230
8.67221630681770
8.67221630681770
8.80584804844133
8.80584804844133
8.94244150803485
8.94244150803485
9.08210643400796
9.08210643400796
9.22583455883077
9.22583455883077
9.37467569442452
9.37467569442452
9.53256357694195
9.53256357694195
9.69639732738871
9.69639732738871
9.86622619155580
9.86622619155580
10.0398075873336
10.0398075873336
10.2158413731212
10.2158413731212
10.4046291445788
10.4046291445788
10.6115077908594
10.6115077908594
10.8376265108437
10.8376265108437
11.0781288255070
11.0781288255070
11.3455901878876
11.3455901878876
11.6391046766020
11.6391046766020
11.9489797410705
11.9489797410705
12.2663035926484
12.2663035926484
12.5904321068640
12.5904321068640
12.9259292010881
12.9259292010881
13.2673723617022
13.2673723617022
13.6016255943474
13.6016255943474
13.9150406115228
13.9150406115228
14.2050003743738
14.2050003743738
14.4764304990311
14.4764304990311
14.7301037829767
14.7301037829767
14.9674095764483
14.9674095764483
15.1874996618568
15.1874996618568
15.3892132626860
15.3892132626860
15.5764353815417
15.5764353815417
15.7506021736771
15.7506021736771
15.9066825105557
15.9066825105557
16.0418005315898
16.0418005315898
16.1597082397897
16.1597082397897
16.2622078491066
16.2622078491066
16.3484484354657
16.3484484354657
16.5426078220003
16.5426078220003
16.5935248160971
16.5935248160971
16.6392199994649
16.6392199994649
16.6875266523481
16.6875266523481
16.7421045613458
16.7421045613458
16.8041429671992
16.8041429671992
16.8743789234086
16.8743789234086
16.9477507320441
16.9477507320441
17.0138702440211
17.0138702440211
17.0605346745182
17.0605346745182
17.0815973827771
17.0815973827771
17.0707393442153
17.0707393442153
17.0248093868767
17.0248093868767
16.9424785883678
16.9424785883678
16.8223649150070
16.8223649150070
16.6641937997383
16.6641937997383
16.4689775380324
16.4689775380324
16.2436166842512
16.2436166842512
15.9981326881820
15.9981326881820
15.7415516527420
15.7415516527420
15.4849877533148
15.4849877533148
15.2340936152824
15.2340936152824
14.9857670332811
14.9857670332811
14.7517492105247
14.7517492105247
14.5410171485975
14.5410171485975
14.3582292380305
14.3582292380305
14.2050080593910
14.2050080593910
14.0703847974804
14.0703847974804
13.9474042175669
13.9474042175669
13.8258321970551
13.8258321970551
13.6965304494759
13.6965304494759
13.5608545338621
13.5608545338621
13.4205018709706
13.4205018709706
13.2821235554887
13.2821235554887
13.1468877062440
13.1468877062440
13.0141559866402
13.0141559866402
12.8870611060023
12.8870611060023
12.7658248462319
12.7658248462319
12.6480876295984
12.6480876295984
12.5307879029935
12.5307879029935
12.4100519648480
12.4100519648480
12.2816340247257
12.2816340247257
12.1436409701042
12.1436409701042
11.9980688973114
11.9980688973114
11.8464040796435
11.8464040796435
11.6932276685191
11.6932276685191
11.5424472988372
11.5424472988372
11.3968776116097
11.3968776116097
11.2585151103047
11.2585151103047
11.1336090409234
11.1336090409234
11.0230359141858
11.0230359141858
10.9243739418226
10.9243739418226
10.8345878106911
10.8345878106911
10.7565716299601
10.7565716299601
10.6927972911160
10.6927972911160
10.6423365677963
10.6423365677963
10.6086258157535
10.6086258157535
10.5905362027086
10.5905362027086
10.5838665767864
10.5838665767864
10.5896438814219
10.5896438814219
10.6098772997282
10.6098772997282
10.6414405575415
10.6414405575415
10.6895730113340
10.6895730113340
10.7527155950322
10.7527155950322
10.8284218717476
10.8284218717476
10.9186946245623
10.9186946245623
11.0425075496746
11.0425075496746
11.2033303244401
11.2033303244401
11.4055388188383
11.4055388188383
11.6436747751141
11.6436747751141
11.9001014365126
11.9001014365126
12.1621901055470
12.1621901055470
12.4415989792017
12.4415989792017
12.7423512491000
12.7423512491000
13.0691861291115
13.0691861291115
13.4147229195927
13.4147229195927
13.7667287905535
13.7667287905535
14.1220591950161
14.1220591950161
14.4794901855957
14.4794901855957
14.8439760180704
14.8439760180704
15.2187847626531
15.2187847626531
15.5850653888018
15.5850653888018
15.9294505642359
15.9294505642359
16.2419440377598
16.2419440377598
16.5134243628010
16.5134243628010
16.7431475578039
16.7431475578039
16.9415806516248
16.9415806516248
17.1151648673868
17.1151648673868
17.2613434562153
17.2613434562153
17.3818268262999
17.3818268262999
17.4746009760556
17.4746009760556
17.5421549680228
17.5421549680228
17.5898435347183
17.5898435347183
17.6261730344396
17.6261730344396
17.6531016869015
17.6531016869015
17.6651529435505
17.6651529435505
17.6558700931723
17.6558700931723
17.6154815071910
17.6154815071910
17.5363733513360
17.5363733513360
17.4128138754744
17.4128138754744
17.2390436203882
17.2390436203882
17.0083073999854
17.0083073999854
16.7197967866313
16.7197967866313
16.3738151948369
16.3738151948369
15.9782773630300
15.9782773630300
15.5523427101293
15.5523427101293
15.1168169743267
15.1168169743267
14.6703664671041
14.6703664671041
14.2098078702758
14.2098078702758
13.7462814886928
13.7462814886928
13.2882678343778
13.2882678343778
12.8436031466354
12.8436031466354
12.4256151455064
12.4256151455064
12.0355386791859
12.0355386791859
11.6652751700703
11.6652751700703
11.3036988749239
11.3036988749239
10.9402299212107
10.9402299212107
10.5770143543556
10.5770143543556
10.2314096994939
10.2314096994939
9.90692644169207
9.90692644169207
9.60804856655129
9.60804856655129
9.33895484701694
9.33895484701694
9.09338642910473
9.09338642910473
8.85866419209857
8.85866419209857
8.62054852135463
8.62054852135463
8.37341796483437
8.37341796483437
8.12832849091878
8.12832849091878
7.89831780205389
7.89831780205389
7.69555542809535
7.69555542809535
7.53444217198485
7.53444217198485
7.42637810134094
7.42637810134094
7.38299573786394
7.38299573786394
7.40693788066804
7.40693788066804
7.48418750394590
7.48418750394590
7.59879277456222
7.59879277456222
7.73463302003481
7.73463302003481
7.88032829363707
7.88032829363707
8.02939921199993
8.02939921199993
8.17732635493093
8.17732635493093
8.32094329982668
8.32094329982668
8.46000634114606
8.46000634114606
8.59227227760781
8.59227227760781
8.72204504093934
8.72204504093934
8.85094155547228
8.85094155547228
8.97952840166482
8.97952840166482
9.11026483498731
9.11026483498731
9.24472420497333
9.24472420497333
9.38146345677093
9.38146345677093
9.52415979005088
9.52415979005088
9.67650948833023
9.67650948833023
9.83797380832512
9.83797380832512
10.0024775173413
10.0024775173413
10.1686875549551
10.1686875549551
10.3455630773083
10.3455630773083
10.5351030663584
10.5351030663584
10.7426700968851
10.7426700968851
10.9654615613285
10.9654615613285
11.2012777406685
11.2012777406685
11.4572129012904
11.4572129012904
11.7361906132904
11.7361906132904
12.0294969066858
12.0294969066858
12.3359902024886
12.3359902024886
12.6595359783096
12.6595359783096
13.0036111164065
13.0036111164065
13.3545073502523
13.3545073502523
13.6957700375225
13.6957700375225
14.0154834909861
14.0154834909861
14.3135618140523
14.3135618140523
14.5945328109305
14.5945328109305
14.8564620754450
14.8564620754450
15.1008052239384
15.1008052239384
15.3262712304085
15.3262712304085
15.5330705984878
15.5330705984878
15.7254131665715
15.7254131665715
15.9013488544971
15.9013488544971
16.0575306175530
16.0575306175530
16.1898797942261
16.1898797942261
16.3035573776576
16.3035573776576
16.4009033976078
16.4009033976078
16.4799211927374
16.4799211927374
16.5426078220003
16.5426078220003
16.5935248160971
16.5935248160971
16.6392199994649
16.6392199994649
16.6875266523481
16.6875266523481
16.7421045613458
16.7421045613458
16.8041429671992
16.8041429671992
16.8743789234086
16.8743789234086
16.9477507320441
16.9477507320441
17.0138702440211
17.0138702440211
17.0605346745182
17.0605346745182
17.0815973827771
17.0815973827771
17.0707393442153
17.0707393442153
17.0248093868767
17.0248093868767
16.9424785883678
16.9424785883678
16.8223649150070
16.8223649150070
16.6641937997383
16.6641937997383
16.4689775380324
16.4689775380324
16.2436166842512
16.2436166842512
15.9981326881820
15.9981326881820
15.7415516527420
15.7415516527420
15.4849877533148
15.4849877533148
15.2340936152824
15.2340936152824
14.9857670332811
14.9857670332811
14.7517492105247
14.7517492105247
14.5410171485975
14.5410171485975
14.3582292380305
14.3582292380305
14.2050080593910
14.2050080593910
14.0703847974804
14.0703847974804
13.9474042175669
13.9474042175669
13.8258321970551
13.8258321970551
13.6965304494759
13.6965304494759
13.5608545338621
13.5608545338621
13.4205018709706
13.4205018709706
13.2821235554887
13.2821235554887
13.1468877062440
13.1468877062440
13.0141559866402
13.0141559866402
12.8870611060023
12.8870611060023
12.7658248462319
12.7658248462319
12.6480876295984
12.6480876295984
12.5307879029935
12.5307879029935
12.4100519648480
12.4100519648480
12.2816340247257
12.2816340247257
12.1436409701042
12.1436409701042
11.9980688973114
11.9980688973114
11.8464040796435
11.8464040796435
11.6932276685191
11.6932276685191
11.5424472988372
11.5424472988372
11.3968776116097
11.3968776116097
11.2585151103047
11.2585151103047
11.1336090409234
11.1336090409234
11.0230359141858
11.0230359141858
10.9243739418226
10.9243739418226
10.8345878106911
10.8345878106911
10.7565716299601
10.7565716299601
10.6927972911160
10.6927972911160
10.6423365677963
10.6423365677963
10.6086258157535
10.6086258157535
10.5905362027086
10.5905362027086
10.5838665767864
10.5838665767864
10.5896438814219
10.5896438814219
10.6098772997282
10.6098772997282
10.6414405575415
10.6414405575415
10.6895730113340
10.6895730113340
10.7527155950322
10.7527155950322
10.8284218717476
[truncated: 1,735,567 more chars]
