# Supplementary material for: Multiple structure alignment with msTALI
Source: BMC Bioinformatics. 2012 May 20;13:105. doi: 10.1186/1471-2105-13-105 (PMC3473313; doi:10.1186/1471-2105-13-105)
Supplement: Additional file 1 — The C++ Source code for msTALI. The README file contains brief compilation and execution instructions. [file 1471-2105-13-105-S1.gz › msTALI/Functions/TrimSpaces.C]

#include "TrimSpaces.h"
#include <stdlib.h>
using namespace std;

void TrimSpaces(std::string& str){  
     // Trim Both leading and trailing spaces  
     size_t startpos = str.find_first_not_of(" \t"); // Find the first character position after excluding leading blank spaces  
     size_t endpos = str.find_last_not_of(" \t"); // Find the first character position from reverse af  
   
     // if all spaces or empty return an empty string  
     if(( string::npos == startpos ) || ( string::npos == endpos))  
     {  
         str = "";  
     }  
     else  
         str = str.substr( startpos, endpos-startpos+1 );  
};
