# Supplementary material for: Multiple structure alignment with msTALI
Source: BMC Bioinformatics. 2012 May 20;13:105. doi: 10.1186/1471-2105-13-105 (PMC3473313; doi:10.1186/1471-2105-13-105)
Supplement: Additional file 1 — The C++ Source code for msTALI. The README file contains brief compilation and execution instructions. [file 1471-2105-13-105-S1.gz › msTALI/Functions/globalPairwiseAlignmentAffineGap.h]

#ifndef GLOBALPAIRWISEALIGNAFFINEGAP_
#define GLOBALPAIRWISEALIGNAFFINEGAP_
#include "params.h"
#include "gapDistanceScore.h"
#include "../profile.h"
#include <vector>

class globalPairwiseAlignmentAffineGap{
public:
	globalPairwiseAlignmentAffineGap(profile&, profile&, params&);	
	profile& getAligned1(){return aligned1;};
	profile& getAligned2(){return aligned2;};
	double getScore(){return score;};
private:
	profile aligned1;
	profile aligned2;
	double score;
	vector<double> scores;
};
#endif /*GLOBALPAIRWISEALIGNAFFINEGAP_*/
