# Supplementary material for: Multiple structure alignment with msTALI
Source: BMC Bioinformatics. 2012 May 20;13:105. doi: 10.1186/1471-2105-13-105 (PMC3473313; doi:10.1186/1471-2105-13-105)
Supplement: Additional file 1 — The C++ Source code for msTALI. The README file contains brief compilation and execution instructions. [file 1471-2105-13-105-S1.gz › msTALI/Functions/fillMissingSidechains.cpp]

#include "fillMissingSidechains.h"

void gen_random(char *s, const int len);

void fillMissingSidechains(Dangle& dangle,string pdbs,string output){
	//First, separate out the unique residues from the PDB.	
	
	ifstream pdbfile(pdbs.c_str());
    string atomicLine;
    if (pdbfile.is_open())
    {
    	vector<char> s;
    	while(!pdbfile.eof()){
    		getline(pdbfile,atomicLine);
    		if (atomicLine.length() < 5){continue;}
    		string tmp = atomicLine.substr(22,7);
    		TrimSpaces(tmp);
			int resnum = atoi(tmp.c_str());
			string aname = atomicLine.substr(12,4);
			TrimSpaces(aname);
			if (aname == "CA"){
				string resname = atomicLine.substr(16,4);
				TrimSpaces(resname);
				if (resname == "ALA"){
    				resname = "a";	
    			} else if (resname == "ARG"){
    				resname = "r";	
    			} else if (resname == "ASN"){
    				resname = "n";	
    			} else if (resname == "ASP"){
    				resname = "d";	
    			} else if (resname == "CYS"){
    				resname = "c";	
    			} else if (resname == "GLU"){
    				resname = "e";	
    			} else if (resname == "GLN"){
    				resname = "q";	
    			} else if (resname == "GLY"){
    				resname = 'g';	
    			} else if (resname == "HIS"){
    				resname = 'h';	
    			} else if (resname == "ILE"){
    				resname = 'i';	
    			} else if (resname == "LEU"){
    				resname = 'l';	
    			} else if (resname == "LYS"){
    				resname = 'k';	
    			} else if (resname == "MET"){
    				resname = 'm';	
    			} else if (resname == "PHE"){
    				resname = 'f';	
    			} else if (resname == "PRO"){
    				resname = 'p';	
    			} else if (resname == "SER"){
    				resname = 's';	
    			} else if (resname == "THR"){
    				resname = 't';	
    			} else if (resname == "TRP"){
    				resname = 'w';	
    			}  else if (resname == "TYR"){
    				resname = 'y';	
    			}  else if (resname == "VAL"){
    				resname = 'v';	
    			} else {
    				cout << "Error: Unknown residue type " << resname << " in fillMissingSidechains.C" << endl;	
				}
				bool t = false;
				for (size_t i = 0; i < dangle.residueNumbersIncorrectSidechains.size(); i ++){
					if (dangle.residueNumbersIncorrectSidechains.at(i) == resnum){
						s.push_back(toupper(resname[0]));	
						t = true;	
					}
				}		
				if (!t){
					s.push_back(resname[0]);
				}	
			}
    	}
    	pdbfile.close();
    	//START SQWRL3 CODE HERE.
    	/**
    	 * Warning, Random garbage memory 
    	 * may appear on the end of this string.
    	 * 
    	 * Reason unknown.
    	 */
    	string st;
    	for (size_t i = 0; i < s.size(); i ++){
    		st = st + s.at(i);	
    	}
    	//Actual SQWRL3 sequence documentation
    	/**
    	 *  The following segment takes the st string and sends it to
    	 * SQWRL3 with the PDB file. The PDB file is then overwritten
    	 * entirely, with (hopefully) the missing sidechains fixed.
    	 * The new output can then overwrite the reference of the string
    	 * holding the filename, or overwrite the file entirely.
    	 */
	
    	ofstream myfile;
  	myfile.open(output.c_str());
    	myfile << st;
    	myfile.close();
    	string command = "./SCWRL3/scwrl3_lin/scwrl3 -s " + output + " -i " + pdbs + " -o " + output;
    	system(command.c_str());
    	
    	
    }else{
    	cout<< "ERROR: PDB NOT FOUND IN FILLMISSINGSIDECHAINS.C" << endl;
    }
}
