# Supplementary material for: Multiple structure alignment with msTALI
Source: BMC Bioinformatics. 2012 May 20;13:105. doi: 10.1186/1471-2105-13-105 (PMC3473313; doi:10.1186/1471-2105-13-105)
Supplement: Additional file 1 — The C++ Source code for msTALI. The README file contains brief compilation and execution instructions. [file 1471-2105-13-105-S1.gz › msTALI/Functions/params.h]

#ifndef PARAMS_H_
#define PARAMS_H_
#include <string>
#include <math.h>

using namespace std;

class params
{
public:
	params();
	virtual ~params();
	double sequenceEvalFunction(std::string, std::string, double, double);	

	void mergeWith(params & p);

	double gapToResidueScore;

	double SSAngleWeight;
	double SSSequenceWeight;
	double SSDistanceWeight;
	double SSHydrophobicityWeight;
	double SSSurfaceAccessibilityWeight;
	double SSSidechainAngleWeight;
	double TurnAngleWeight;
	double TurnSequenceWeight;
	double TurnDistanceWeight;
	double TurnHydrophobicityWeight;
	double TurnSurfaceAccessibilityWeight;
	double TurnSidechainAngleWeight;
	double L2DistWeight;
	double L2SeqWeight;
	double G2DistWeight;
	double G2SeqWeight;

	double minValue;
	double maxValue;

	double distanceMaxValue;
	
	double** SSTransitionPenalty;
	double endGapOpen;
	double endGapExtension;
	double gapDistanceWeight;
	double nearEndGapOpen;
	double nearEndGapExtension;
	double gapOpen;
	double gapExtension;
	
	int iterate;
	int realign;
	
	void NormalizeSSParams();	

	void NormalizeTurnParams();

	double distMatch2(double d1, double d2, params & p)
	  {
	    double d = fabs(d1 - d2);
	    double maxValue = 8.0;
	    
	    double score = maxValue - d;
	    if (maxValue < score)
	      score = maxValue;
	    if (score < 0.0)
	      score = 0.0;
	    score = score/ maxValue;
	    
	    return score * (p.maxValue - p.minValue) + p.minValue;
	  }

	void zeroAllValues() 
	{
	  SSAngleWeight = 0.0;
	  SSSequenceWeight = 0.0;
	  SSDistanceWeight = 0.0;
	  SSHydrophobicityWeight = 0.0;
	  SSSurfaceAccessibilityWeight = 0.0;
	  SSSidechainAngleWeight = 0.0;
	  TurnAngleWeight = 0.0;
	  TurnSequenceWeight = 0.0;
	  TurnDistanceWeight = 0.0;
	  TurnHydrophobicityWeight = 0.0;
	  TurnSurfaceAccessibilityWeight = 0.0;
	  TurnSidechainAngleWeight = 0.0;
	  L2SeqWeight = 0.0;
	  L2DistWeight = 0.0;
	  G2SeqWeight = 0.0;
	  G2DistWeight = 0.0;
	}

private:
	double** BLOSUM30;
};

#endif /*PARAMS_H_*/
