# Supplementary material for: Multiple structure alignment with msTALI
Source: BMC Bioinformatics. 2012 May 20;13:105. doi: 10.1186/1471-2105-13-105 (PMC3473313; doi:10.1186/1471-2105-13-105)
Supplement: Additional file 1 — The C++ Source code for msTALI. The README file contains brief compilation and execution instructions. [file 1471-2105-13-105-S1.gz › msTALI/Main.cpp]

#include <iostream>
#include <cstdlib>
#include <string>
#include <fstream>
#include <vector>
#include "./rudeconfig-5.0.5/src/config.h"
#include "PDB.h"
#include "structure.h"
#include "profile.h"
#include "Dangle.h"
#include "./Functions/params.h"
#include "./Functions/multipleAlign.h"
#include "./Functions/evalScoreSequence.h"
#include "./Functions/likelihoodDifferenceWithPenalty.h"
#include "./Functions/matches.h"
#include "./Functions/Accessibility/accessibility.h"
#include "./Functions/Hydrophobicity/hydrophobicity.h"
#include "./Functions/globalPairwiseAlignmentAffineGap.h"
#include "./Functions/fillMissingSidechains.h"
#include "Functions/njtree.h"
#include "findCore.h"
#include <time.h>

using namespace std;
using namespace rude;

void gen_random(char *s, const int len) {

  const string extension = ".mstout";
  int n = sprintf(s, "%d_", getpid());  
  
  if (n + extension.size() >= len)
  {
    cerr << "Unable to generate a random string.";
    exit(1);
  }  
  
    static const char alphanum[] = "0123456789ABCDEFGHIJKLMNOPQRSTUVWXYZabcdefghijklmnopqrstuvwxyz";
    for (int i = n; i < len - 1 - extension.size(); ++i)  
      s[i] = alphanum[rand() % (sizeof(alphanum) - 1)];      
    
    for (int i = len - extension.size() - 1; i < len; ++i) 
      s[i] = extension[i - (len - extension.size() - 1)];
    s[len - 1] = 0;
}
 
int main(int argc, char * argv[]){  
	params p;
	params p2;
	
	string outputFileName = "default.tali";
	
		///RUDECONFIG
	//***********************************************************************
	
	bool customparams = false;
	bool customname = false;
	string customparamsname = "activeSiteParams.config";
	string customnamename = "";
	int customparamsnumber = 0;
	int customnamenumber = 0;
	for (int i = 1; i < argc; i ++){
		if (argv[i][0] == '-' and argv[i][1] == 'o'){
			customname = true;
			customnamename = argv[i];
			customnamenumber = i;
			int length = 1;
			while (customnamename[length] != NULL){length++;}
			char * customnametemp = new char[length-3];
			for (int j = 0; j < length-3; j++){
				customnametemp[j] = customnamename[j+3];
			}
			customnamename = customnametemp;
			delete []customnametemp;
			cout << "Creating save file:" << customnamename << endl; ;
		}
	}
	if (customname){
		char ** argv2 = new char*[argc];
		argv2[0] = argv[0];
		argc--;
		for (int i = 0; i < customnamenumber; i++){
			argv2[i]=argv[i];	
		}	
		for (int i = customnamenumber; i < argc; i++){
			argv2[i] = argv[i+1];
		}
		argv = argv2;	
		outputFileName = customnamename;
	}
	for (int i = 1; i < argc; i ++){
		if (argv[i][0] == '-' and argv[i][1] == 'p'){
			customparams = true;
			customparamsname = argv[i];
			customparamsnumber = i;
			int length = 1;
			while (customparamsname[length] != NULL){length++;}
			char * customnametemp = new char[length-3];
			for (int j = 0; j < length-3; j++){
				customnametemp[j] = customparamsname[j+3];
			}
			customparamsname = customnametemp;
			delete[]customnametemp;
			cout << "Loaded params file: " << customparamsname << endl; ;	
		}
	}
	if (customparams){
		char ** argv2 = new char*[argc];
		argv2[0] = argv[0];
		argc--;
		for (int i = 0; i < customparamsnumber; i++){
			argv2[i] = argv[i];	
		}
		for (int i = customparamsnumber; i < argc; i ++){
			argv2[i] = argv[i+1];
		}
		argv = argv2;
	}
	Config config;
	config.load(customparamsname.c_str());
	
	//LOAD GENERAL PARAMETERS
	config.setSection("GENERAL");
	bool verb = true;
	if (config.exists("gapToResidueScore"))
		{p.gapToResidueScore = config.getDoubleValue("gapToResidueScore");}
		else if (verb){cout << "Not found1";}
	if (config.exists("endGapOpen"))
		{p.endGapOpen = config.getDoubleValue("endGapOpen");}
		else if (verb){cout << "Not found2";}
	if (config.exists("endGapExtension"))
		{p.endGapExtension = config.getDoubleValue("endGapExtension");}
		else if (verb){cout << "Not found3";}
	if (config.exists("gapDistanceWeight"))
		{p.gapDistanceWeight = config.getDoubleValue("gapDistanceWeight");}
		else if (verb){cout << "Not found4";}
	if (config.exists("nearEndGapOpen"))
		{p.nearEndGapOpen = config.getDoubleValue("nearEndGapOpen");}
		else if (verb){cout << "Not found5";}
	if (config.exists("nearEndGapExtension"))
		{p.nearEndGapExtension = config.getDoubleValue("nearEndGapExtension");}
		else if (verb){cout << "Not found6";}
	if (config.exists("gapOpen"))
		{p.gapOpen = config.getDoubleValue("gapOpen");}
		else if (verb){cout << "Not found7";}
	if (config.exists("gapExtension"))
		{p.gapExtension = config.getDoubleValue("gapExtension");}
		else if (verb){cout << "Not found8";}
	if (config.exists("minValue"))
		{p.minValue = config.getDoubleValue("minvalue");}
		else if (verb){cout << "Not found9";}
	if (config.exists("maxValue"))
		{p.maxValue = config.getDoubleValue("maxValue");}
		else if (verb){cout << "Not found10";}
	if (config.exists("iterate"))
		{p.iterate = config.getIntValue("iterate");}
		else if (verb){cout << "Not found11";}
	if (config.exists("realign"))
		{p.realign = config.getIntValue("realign");}
		else if (verb){cout << "Not found12";}
								
	config.setSection("PARAMS");
	if (config.exists("g2DistWeight"))
		{p.G2DistWeight = config.getDoubleValue("g2DistWeight");}
		else if (verb){cout << "Not found12";}
	if (config.exists("g2SeqWeight"))
		{p.G2SeqWeight = config.getDoubleValue("g2SeqWeight");}
		else if (verb){cout << "Not found13";}
	if (config.exists("l2DistWeight"))
		{p.L2DistWeight = config.getDoubleValue("l2DistWeight");}
		else if (verb){cout << "Not found14";}
	if (config.exists("l2SeqWeight"))
		{p.L2SeqWeight = config.getDoubleValue("l2SeqWeight");}
		else if (verb){cout << "Not found15";}
					
	config.setSection("SSPARAMS");
	if (config.exists("angleWeight"))
		{p.SSAngleWeight = config.getDoubleValue("angleWeight");}
		else if (verb){cout << "Not found12";}
	if (config.exists("sequenceWeight"))
		{p.SSSequenceWeight = config.getDoubleValue("sequenceWeight");}
		else if (verb){cout << "Not found13";}
	if (config.exists("distanceWeight"))
		{p.SSDistanceWeight = config.getDoubleValue("distanceWeight");}
		else if (verb){cout << "Not found14";}
	if (config.exists("hydrophobicityWeight"))
		{p.SSHydrophobicityWeight = config.getDoubleValue("hydrophobicityWeight");}
		else if (verb){cout << "Not found15";}
	if (config.exists("surfaceAccessibilityWeight"))
		{p.SSSurfaceAccessibilityWeight = config.getDoubleValue("surfaceAccessibilityWeight");}
		else if (verb){cout << "Not found16";}
	if (config.exists("sidechainAngleWeight"))
		{p.SSSidechainAngleWeight = config.getDoubleValue("sidechainAngleWeight");}
			else if (verb){cout << "Not found17";}
			
	config.setSection("TURNPARAMS");
	if (config.exists("angleWeight"))
		{p.TurnAngleWeight= config.getDoubleValue("angleWeight");}
		else if (verb){cout << "Not found18";}
	if (config.exists("sequenceWeight"))
		{p.TurnSequenceWeight= config.getDoubleValue("sequenceWeight");}
		else if (verb){cout << "Not found19";}
	if (config.exists("distanceWeight"))
		{p.TurnDistanceWeight= config.getDoubleValue("distanceWeight");}
		else if (verb){cout << "Not found20";}
	if (config.exists("hydrophobicityWeight"))
		{p.TurnHydrophobicityWeight= config.getDoubleValue("hydrophobicityWeight");}
		else if (verb){cout << "Not found21";}
	if (config.exists("surfaceAccessibilityWeight"))
		{p.TurnSurfaceAccessibilityWeight= config.getDoubleValue("surfaceAccessibilityWeight");}
		else if (verb){cout << "Not found22";}
	if (config.exists("sidechainAngleWeight"))
		{p.TurnSidechainAngleWeight = config.getDoubleValue("sidechainAngleWeight");}
		else if (verb){cout << "Not found23";}
			
	config.setSection("PARAMSFINAL");
	if (config.exists("g2DistWeight"))
		{p2.G2DistWeight= config.getDoubleValue("g2DistWeight");}
		else if (verb){cout << "g2DistWeight not found";}
	if (config.exists("g2SeqWeight"))
		{p2.G2SeqWeight= config.getDoubleValue("g2SeqWeight");}
		else if (verb){cout << "g2SeqWeight not found";}
	if (config.exists("l2DistWeight"))
		{p2.L2DistWeight= config.getDoubleValue("l2DistWeight");}
		else if (verb){cout << "l2DistWeight not found";}
	if (config.exists("l2SeqWeight"))
		{p2.L2SeqWeight= config.getDoubleValue("l2SeqWeight");}
		else if (verb){cout << "l2SeqWeight not found";}
			
	config.setSection("SSPARAMSFINAL");
	if (config.exists("angleWeight"))
		{p2.SSAngleWeight= config.getDoubleValue("angleWeight");}
		else if (verb){cout << "angleWeight not found";}
	if (config.exists("sequenceWeight"))
		{p2.SSSequenceWeight= config.getDoubleValue("sequenceWeight");}
		else if (verb){cout << "sequenceWeight not found";}
	if (config.exists("distanceWeight"))
		{p2.SSDistanceWeight= config.getDoubleValue("distanceWeight");}
		else if (verb){cout << "distanceWeight not found";}
	if (config.exists("hydrophobicityWeight"))
		{p2.SSHydrophobicityWeight= config.getDoubleValue("hydrophobicityWeight");}
		else if (verb){cout << "hydrophobicityWeight not found";}
	if (config.exists("surfaceAccessibilityWeight"))
		{p2.SSSurfaceAccessibilityWeight= config.getDoubleValue("surfaceAccessibilityWeight");}
		else if (verb){cout << "surfaceAccessibilityWeight not found";}
	if (config.exists("sidechainAngleWeight"))
		{p2.SSSidechainAngleWeight= config.getDoubleValue("sidechainAngleWeight");}
		else if (verb){cout << "sidechainAngleWeight not found";}
	
	config.setSection("TURNPARAMSFINAL");
	if (config.exists("angleWeight"))
		{p2.TurnAngleWeight= config.getDoubleValue("angleWeight");}
		else if (verb){cout << "angleWeight not found";}
	if (config.exists("sequenceWeight"))
		{p2.TurnSequenceWeight= config.getDoubleValue("sequenceWeight");}
		else if (verb){cout << "sequenceWeight not found";}
	if (config.exists("distanceWeight"))
		{p2.TurnDistanceWeight= config.getDoubleValue("distanceWeight");}
		else if (verb){cout << "distanceWeight not found";}
	if (config.exists("hydrophobicityWeight"))
		{p2.TurnHydrophobicityWeight= config.getDoubleValue("hydrophobicityWeight");}
		else if (verb){cout << "hydrophobicityWeight not found";}
	if (config.exists("surfaceAccessibilityWeight"))
		{p2.TurnSurfaceAccessibilityWeight= config.getDoubleValue("surfaceAccessibilityWeight");}
		else if (verb){cout << "surfaceAccessibilityWeight not found";}
	if (config.exists("sidechainAngleWeight"))
		{p2.TurnSidechainAngleWeight= config.getDoubleValue("sidechainAngleWeight");}
		else if (verb){cout << "sidechainAngleWeight not found";}
	
	//************************************************************************
	//************************************************************************
	

	
	if (argc == 1)
	{
	  cout << "Usage: msActive [files] -o=[output file] -p=[config file]" << endl;
	  exit(1);
	}

	srand(time(NULL));
	
	vector<profile*> profiles;
	for (int i = 1; i < argc; ++i)
	{	  

	  string output;

	  char c[30];
	  gen_random(c, 30);
	  output = c;

	  string soutput;
	  gen_random(c, 30);
	  soutput = c;

	  string DangleOutput;
	  gen_random(c, 30);
	  DangleOutput = c;

	  string dsspOutput;
	  gen_random(c, 30);
	  dsspOutput = c;	  

	  string s = argv[i];
	 	 
	  //Determine if 's' has an associated Chain ID
	  int length = 1;
	  bool chain = false;
	  string chainid = "0";
	  while (s[length] != NULL){length++;}
	  for (int i = 0; i < length; i ++){
			if (s[i] == ':' && s[i+1] != NULL){
				chain = true;
				chainid[0] = s[i+1]	;
			}
	  }
	 
	  PDB p;
	  if (chain){
		      string tmp = s;
	  		tmp.erase(length-2, 2);
	  		p.read(tmp, tmp);
	  		p.write(output,chainid);	
	  }else{
	  		p.read(s,s);
	  		p.write(output);
	  }
	  
	  string command = "java -cp chiropraxis.jar chiropraxis.dangle.Dangle " + output + " phi psi omega chi1 chi2 chi3 chi4 > " + DangleOutput;
	  system(command.c_str());
	  Dangle dc(DangleOutput);
	  //fillMissingSidechains(dc,s,soutput);
	  command = "./Linux/dsspcmbi " + output + " > " + dsspOutput + " 2>&1";
	  system(command.c_str());	
			  
	  structure * mainStructure = new structure(s, DangleOutput, dsspOutput, output, 1.0);		
	  profile * mainProfile = new profile();	
	  mainProfile->addStructureToProfile(*mainStructure);
	  delete mainStructure;
	  profiles.push_back(mainProfile);
	 	
	  command = "rm " + DangleOutput;
	  system(command.c_str());
	  
	  command = "rm " + soutput;
	  // system(command.c_str());
	  
	  command = "rm " + dsspOutput;
	  system(command.c_str());
	  
	  command = "rm " + output;
	  system(command.c_str());
	  }			

	motif largestCore(NULL);
	vector<int> coreIndices;
	
	profile alignedProfile = findCore(profiles, largestCore, p, p2, coreIndices);
	/*
	  Using displayProfileFasta enables the newer results page (2/2/2012)
	  This stops the results from being interleaved.  To enable the original 
	  formatting using 'displayProfile'.
	 */
	//alignedProfile.displayProfileFasta (false, coreIndices);
	alignedProfile.displayProfile(false, coreIndices);
	vector<double>alignedProfileScores = alignedProfile.scoreProfile(p);
	
	
	//Residue conservation
	p.zeroAllValues ();  
	p.SSSequenceWeight = 1.0;  
 	p.TurnSequenceWeight= 1.0;
 	vector<double> foo;
 	foo = alignedProfile.scoreProfile(p);
	
 	//Structure conservation
	p.zeroAllValues ();  
	p.SSDistanceWeight = 1.0;  
 	p.TurnDistanceWeight= 1.0;
 	vector<double> goo;
 	goo = alignedProfile.scoreProfile(p);
		
 	
 	
 	//ROW::RESIDUE NAMES[i]::RESIDUE NUMBERS[i]::average access::SCORE::FOO::GOO
	//Print out the aligned profile with its scores into a file	
	if (alignedProfileScores.size() != alignedProfile.getResidueCount()){cout<< "Oops!" <<endl;}
	cout << endl;
	
	double highscore = 0.0;
	int highLocation = -1;
	
	ofstream myfile;
  	myfile.open (outputFileName.c_str());
	for (size_t i = 0; i < alignedProfile.getResidueCount(); i++){
		string Line = "";
		char *x = new char[20];
		for (int j = 0; j < 20; j++){x[j] = ' ';}
		sprintf( x, "%d", i);
		Line += x;
		delete []x;
		Line += '\t';
		for (size_t j = 0; j < alignedProfile.structures.size(); j++){
			Line += alignedProfile.structures[j]->getResidues()[i].getResidueName()[0];
		}
		Line += ' ';
		for (size_t j = 0; j < alignedProfile.structures.size(); j++){
			if (alignedProfile.structures[j]->getResidues()[i].isGap()){
			Line += " ---";	
			}else{
			Line += alignedProfile.structures[j]->getResidues()[i].getResidueNum();	
			}
		}
		
		
		Line += ' ';
		Line += '\t';
		
		double accTotal = 0.0;
		for (size_t j = 0; j < alignedProfile.structures.size(); j++){
			accTotal = accTotal + alignedProfile.structures[j]->getResidues()[i].getAccessibility();
		}
		accTotal = accTotal/alignedProfile.structures.size();
		char *yz = new char[20];
		for (int m = 0; m < 20; m++){yz[m] = ' ';}
		sprintf( yz, "%f", accTotal);
		Line += yz;
		Line += '\t';	
		delete []yz;
			
		
		
		//cout << '\t' << alignedProfileScores[i];
		
		char *s = new char[20];
		for (int j = 0; j < 20; j ++){s[j] = ' ';}
	    sprintf (s, "%f", alignedProfileScores[i]);
		Line += s;//sprintf?
		delete []s;
		
		Line += '\t';
		
		s = new char[20];
		for (int j = 0; j < 20; j++){s[j] = ' ';}
		sprintf (s, "%f", foo[i]);
		Line += s;
	 	delete []s;
	 
		Line += '\t';	
		s = new char[20];
		for (int j = 0; j < 20; j++){s[j] = ' ';}
		sprintf (s, "%f", goo[i]);
		Line += s;
	 	delete []s;

	 	double tempscore = foo[i]*.8 + goo[i]*.8;
	 	if (tempscore > highscore){
	 	highscore = tempscore;
	 	highLocation = i;
	 	}
	 	
	 	
		Line += '\n';
		//cout << endl;
		myfile << Line;	
	}
	myfile << endl;
	string Line;
	Line += "Active side located at index ";
	char *x = new char[20];
	for (int j = 0; j < 20; j++){x[j] = ' ';}
	sprintf( x, "%d", highLocation);
	Line += x;
	delete []x;
	myfile << Line;
	
	myfile.close();
	for (size_t i = 0; i < profiles.size(); ++i)
	  delete profiles[i];
	
	return 0;
}
