# Supplementary material for: Multiple structure alignment with msTALI
Source: BMC Bioinformatics. 2012 May 20;13:105. doi: 10.1186/1471-2105-13-105 (PMC3473313; doi:10.1186/1471-2105-13-105)
Supplement: Additional file 1 — The C++ Source code for msTALI. The README file contains brief compilation and execution instructions. [file 1471-2105-13-105-S1.gz › msTALI/Makefile]

COMMON = PDB.o atom.o residue.o structure.o profile.o findCore.o Matrix.o Functions/TrimSpaces.o Functions/evalScoreSequence.o Functions/globalPairwiseAlignmentAffineGap.o Functions/likelihoodDifferenceWithPenalty.o Functions/matches.o Functions/prettyOrderTree.o Functions/Hydrophobicity/hydrophobicity.o Functions/Accessibility/accessibility.o Functions/weights.o Functions/reroottree.o Functions/params.o Functions/node.o Functions/njtree.o Dangle.o Functions/motif.o Functions/PhyTree.o Functions/fillMissingSidechains.o Functions/gapDistanceScore.o Functions/getphylovalue.o Functions/multipleAlign.o
#ACTIVE = $(COMMON) Main.o 
CORE = $(COMMON) core.o 

RUDE := $(patsubst %.cpp,%.o,$(wildcard rudeconfig-5.0.5/src/*.cpp))

CC = g++ -Lrudeconfig-5.0.5/src

# CFLAGS = -g -O0 -W -Wall
 CFLAGS = -O2 -W -Wall

all: msTALI

# Executables

#msActive: $(ACTIVE) rudeconfig-5.0.5/src/librudeconfig.a
#	$(CC) $(CFLAGS) $(ACTIVE) -lrudeconfig -o msActive

msTALI: $(CORE) rudeconfig-5.0.5/src/librudeconfig.a
	$(CC) $(CFLAGS) $(CORE) -lrudeconfig -o msTALI

# Archives 

rudeconfig-5.0.5/src/librudeconfig.a: $(RUDE)
	ar crv $@ $?

# Object rules:

%.o: %.C
	$(CC) $(CFLAGS) -c -o $@ $<

%.o: %.cpp
	$(CC) $(CFLAGS) -c -o $@ $<

# The rest

clean:
	rm msTALI -f
	rm *.o Functions/*.o Functions/Accessibility/*.o Functions/Hydrophobicity/*.o -f
	rm rudeconfig-5.0.5/src/librudeconfig.a rudeconfig-5.0.5/src/*.o
