# Supplementary material for: Multiple structure alignment with msTALI
Source: BMC Bioinformatics. 2012 May 20;13:105. doi: 10.1186/1471-2105-13-105 (PMC3473313; doi:10.1186/1471-2105-13-105)
Supplement: Additional file 1 — The C++ Source code for msTALI. The README file contains brief compilation and execution instructions. [file 1471-2105-13-105-S1.gz › msTALI/Matrix.h]

                                                                     
                                                                     
                                                                     
                                             
/***************************************************************************
 *   Copyright (C) 2005 by Dr.Homayoun Valafar                             *
 *   homayoun@cse.sc.edu                                                   *
 *                                                                         *
 *   This program is free software; you can redistribute it and/or modify  *
 *   it under the terms of the GNU General Public License as published by  *
 *   the Free Software Foundation; either version 2 of the License, or     *
 *   (at your option) any later version.                                   *
 *                                                                         *
 *   This program is distributed in the hope that it will be useful,       *
 *   but WITHOUT ANY WARRANTY; without even the implied warranty of        *
 *   MERCHANTABILITY or FITNESS FOR A PARTICULAR PURPOSE.  See the         *
 *   GNU General Public License for more details.                          *
 *                                                                         *
 *   You should have received a copy of the GNU General Public License     *
 *   along with this program; if not, write to the                         *
 *   Free Software Foundation, Inc.,                                       *
 *   59 Temple Place - Suite 330, Boston, MA  02111-1307, USA.             *
 ***************************************************************************/
#ifndef MATRIX_H
#define MATRIX_H
#include <iostream>

#define SIGN(a,b) ((b) > 0.0 ? fabs(a) : -fabs(a))
#define SQR(a) (((a)) == 0.0 ? 0.0 : a*a)
#define MAX(a,b) ((a) > (b) ? (a) : (b))
#define MIN(a,b) ((a) < (b) ? (a) : (b))
#define PYTH(a,b) sqrt(a*a+b*b)
#define ROTATE(a,i,j,k,l) g=a[i][j];h=a[k][l];a[i][j]=g-s*(h+g*tau);\
                          a[k][l] = h + s * (g - h * tau);

using namespace std;

/**
This class provides the basic matrix data type and operations.
 
@author Homayoun Valafar
*/
class Matrix {
    friend ostream &operator<< (ostream &, const Matrix &);
    friend istream &operator>> (istream &, Matrix &);
public:
    Matrix(int = 3, int = 3, double = 0.0);
    Matrix(const Matrix &);
    ~Matrix();

    void Set_Mij(int i, int j, float x) {
        M[i][j] = x;
    }
    double Get_Mij(int i, int j) const {
        return M[i][j];
    }
    int GetRow() const {
        return row;
    }
    int GetCol() const {
        return col;
    }

    Matrix operator+ (const Matrix &);
    Matrix operator- (const Matrix &);
    Matrix & operator= (const Matrix &);
    Matrix operator* (const Matrix &);
    Matrix Transpose ();
    bool operator==  (const Matrix &);
    bool operator!=  (const Matrix &);
    void SVD(Matrix &, Matrix &, Matrix &);
    int Diag(Matrix &, Matrix &);
    double Det();
    bool isSquare();
    bool isSym();
    double Trace();
    Matrix Psuedo_Inv(double);
    void SwapRows(int row1, int row2);
    void SwapColumns(int col1, int col2);

    //Added by Zach Swearingen on June 6th, 2008 for Munkres.cpp/h functionality
    int NumRows() { return row; }
    int NumColumns() { return col; }
    
    void rmsd(Matrix & m2, double & r, Matrix & rot, Matrix & tran);

protected:
    const int row, col;
    double **M;
};

#endif
