# Supplementary material for: Multiple structure alignment with msTALI
Source: BMC Bioinformatics. 2012 May 20;13:105. doi: 10.1186/1471-2105-13-105 (PMC3473313; doi:10.1186/1471-2105-13-105)
Supplement: Additional file 1 — The C++ Source code for msTALI. The README file contains brief compilation and execution instructions. [file 1471-2105-13-105-S1.gz › msTALI/PDB.C]

#include "PDB.h"
#include "./Functions/TrimSpaces.h"
#include <string.h>

//Constructor, Default


PDB::PDB(){
	atoms = new atom[30000];
	//TODO: PREVENT OVERFLOW
	numberOfAtoms = 0;
}

//Destructor, Default
PDB::~PDB(){
  delete[] atoms;
}

//reads a pdb file as this object
//TODO managing directories
//TODO downloading files
int PDB::read(string pdbToLoad, string pdbID)
{
	PDBname = pdbToLoad;
    this->pdbID = pdbID;
	ifstream pretest(pdbToLoad.c_str());
	string preline;
	string prefragment;
	int resnum = -9999;
	int * invalid = new int[1000];
	int invalidIndex = 0;
	bool hasCA = false;
	if (pretest.is_open()){
		while(!pretest.eof()){
	 		getline (pretest,preline);
			if (preline.length() < 54) {
			  continue;		
			}
	 		string frag = preline.substr (0,4);
	 		if (frag == "ATOM"){
				string tmp = preline.substr(22,7);
				TrimSpaces(tmp);
				int resnum2 = atoi(tmp.c_str());
				//Assume each residue is invalid
				if (resnum == -9999){resnum = resnum2; hasCA = false;}
				//If you find a CA atom, validate this residue
				string resname = preline.substr(12,4);
				TrimSpaces(resname);
				if (resname == "CA"){hasCA = true;}
				if (resnum != resnum2){
					if (!hasCA){
						invalid[invalidIndex] = resnum;
						invalidIndex ++;
					}	
					resnum = resnum2;
					hasCA = false;
				}
	 		}
		 }
	pretest.close();	
	}
  ifstream pdbfile(pdbToLoad.c_str());
  string line;
  string fragment;
  if (pdbfile.is_open())
    {
    	//bool a = true;//TODO REMOVE
      while(!pdbfile.eof()){
	 	 getline (pdbfile,line);
	 	 //TODO check for valid residues
	 	 if (line.length() < 54){continue;}
		 fragment = line.substr (0,4);
	 	 if (fragment == "ATOM"){
	    	//TODO string model;
	    	//TODO string filename;
	    	//TODO string pdbID;
	    	string rNU = line.substr(22,7);
	    	string tmp = rNU;
	    	TrimSpaces(tmp);
	    	int rnum = atoi(tmp.c_str());
	    	bool valid = true;
	    	for (int i = 0; i < invalidIndex; i ++){
	    		if (rnum == invalid[i]){valid = false;}
	    	}
	    	if (valid){
	    		string aNU = line.substr(4,7);
	    		string aNA = line.substr(12,4);
	    		string rNA = line.substr(17,3);
	    		string cID = line.substr(21,1);	
	    		string cxc = line.substr(31,7);
	    		string cyc = line.substr(39,7);
	    		string czc = line.substr(47,7);
	    		atom a(aNU,aNA,rNA,cID,rNU,cxc,cyc,czc);
	    		atoms[numberOfAtoms] = a;
	    		numberOfAtoms++;
	    	}
	    	//int start = line.find_first_not_of (" ");
	    	}
	  		//if (hetatm){}
		}
    	pdbfile.close();
  	}
  	else{
    	cout<< "Unable to open .pdb file. \n";
  	}
  	delete [] invalid;
	return 0;
}

//Writes this object (assuming READ has been called first)
int PDB::write(string PDBToWrite){
	if (numberOfAtoms == 0){
		cout << "Unable to write file. No PDB loaded. \n";
	}else{
		// TODO open file
	//Print out header information	
	ofstream myfile;
  	myfile.open (PDBToWrite.c_str());
	//Print out atoms
		for (size_t i = 0; i < numberOfAtoms; i ++){
			string Line = "ATOM";//0,6
			Line += atoms[i].getAtomNumber();//7,10
			Line += " ";//11,12
			Line += atoms[i].getAtomName();//13,15
			Line += " "; //16
			Line += atoms[i].getResidueName();//17,19
			Line += " ";
			Line += atoms[i].getChainID();//20,21
			Line += atoms[i].getResidueNumber();//22,25
			Line += "  ";//26,29
			Line += atoms[i].getXCoord();//30,37
			Line += " ";
			Line += atoms[i].getYCoord();//38,45
			Line += " ";
			Line += atoms[i].getZCoord();//46,52
			Line += "\n";
			myfile<<Line;
		}
		myfile.close();	
	}

  //TODO make sure READ has been previously called.
  return 0;
}

int PDB::write(string PDBToWrite, string idToWrite){
	if (numberOfAtoms == 0){
		cout << "Unable to write file. No PDB loaded. \n";
	}else{
		// TODO open file
	//Print out header information	
		cout << "Parsing Chain " << idToWrite << " of " << PDBname << endl;
	ofstream myfile;
  	myfile.open (PDBToWrite.c_str());
	//Print out atoms
		int numberOfAtoms2 = 0;
		for (size_t i = 0; i < numberOfAtoms; i ++){
			string tmp = atoms[i].getChainID();
			TrimSpaces(tmp);
			if (strcmp(tmp.c_str(),idToWrite.c_str()) == 0){
				string Line = "ATOM";//0,6
				Line += atoms[i].getAtomNumber();//7,10
				Line += " ";//11,12
				Line += atoms[i].getAtomName();//13,15
				Line += " "; //16
				Line += atoms[i].getResidueName();//17,19
				Line += " ";
				Line += atoms[i].getChainID();//20,21
				Line += atoms[i].getResidueNumber();//22,25
				Line += "  ";//26,29
				Line += atoms[i].getXCoord();//30,37
				Line += " ";
				Line += atoms[i].getYCoord();//38,45
				Line += " ";
				Line += atoms[i].getZCoord();//46,52
				Line += "\n";
				myfile<<Line;
				numberOfAtoms2 ++;
			}
		}
		numberOfAtoms = numberOfAtoms2;
		myfile.close();	
		cout << "Finished Chain " << idToWrite << " of " << PDBname << endl;
	}

  //TODO make sure READ has been previously called.
  return 0;
}
