# Supplementary material for: Multiple structure alignment with msTALI
Source: BMC Bioinformatics. 2012 May 20;13:105. doi: 10.1186/1471-2105-13-105 (PMC3473313; doi:10.1186/1471-2105-13-105)
Supplement: Additional file 1 — The C++ Source code for msTALI. The README file contains brief compilation and execution instructions. [file 1471-2105-13-105-S1.gz › msTALI/PDB.h]

#ifndef PDB_H_
#define PDB_H_

#include <iostream>
#include <fstream>
#include <string>
#include <stdlib.h>
#include "atom.h"

using namespace std;

class PDB{
 public:
  	PDB();
  	virtual ~PDB();
  	//Read in a PDB file
  	int read(std::string, std::string);
  	//Write out a PDB file
  	int write(std::string);
  	//Write out a specific string of a PDB file
  	int write(std::string, std::string);
 private:
  	size_t numberOfAtoms;
	string pdbID;
	string PDBname;
  	atom* atoms;
};
#endif
