# Supplementary material for: Multiple structure alignment with msTALI
Source: BMC Bioinformatics. 2012 May 20;13:105. doi: 10.1186/1471-2105-13-105 (PMC3473313; doi:10.1186/1471-2105-13-105)
Supplement: Additional file 1 — The C++ Source code for msTALI. The README file contains brief compilation and execution instructions. [file 1471-2105-13-105-S1.gz › msTALI/profile.cpp]

#include "profile.h"
#include <sstream>
#include <iomanip>
#include "Functions/globalPairwiseAlignmentAffineGap.h"

//Default constructor
profile::profile()
{
	residueCount = 0;
}

//Destructor
profile::~profile()
{
    for (size_t i = 0; i < structures.size(); ++i)
      delete structures[i];
    structures.clear();
}
//Copy constructor for profiles
profile::profile(profile const& r)
{
  if (this == &r)
    return;
  if (structures == r.structures) {
    cerr << "Yikes" << endl;
    exit(1);
  }
  
    for (size_t i = 0; i < structures.size(); ++i)
      delete structures[i];
    
	structures.clear();
	for (size_t i = 0; i < r.structures.size(); i ++){
	  structure * s = new structure("", 1.0);
	  *s = *r.structures[i];
	  structures.push_back(s);
	}
	residueCount = r.residueCount;	
}
//Assignment operator for profiles
profile& profile::operator=(const profile& r)
{
  if (this == &r)
    return *this;

  if (structures == r.structures) {
    cerr << "Yikes" << endl;
    exit(1);
  }

    for (int i = 0; i < structures.size(); ++i)
  delete structures[i];
  structures.clear();

  for (size_t i = 0; i < r.structures.size(); i ++){    
    structure *m2 = new structure("", 1.0);
    *m2 = *r.structures[i];
    structures.push_back(m2);
  }
  residueCount = r.residueCount;
  name = r.name;
  
  return *this;
}

// motif profile::isolateResidues(profile alignedProfile, vector<int> indices)
motif profile::isolateResidues(vector<int> indices)
{
  // motif = isolateResidues(alignedProfile, indices)
  // builds a motif from a set of indices and a given profile

  motif m(this);
  for (size_t i = 0; i < indices.size(); ++i)
    {
      m.addIndices(indices[i], indices[i]);
    }
  return m;
}

void profile::realign(params & par)
{
  for (size_t i = 0; i < structures.size(); ++i)
    {
      profile * p = new profile();
      structure * s = new structure("", 1);
      *s = *structures[i];
      p->addStructureToProfile(*s);
      
      profile * p2 = new profile();
      *p2 = *this;
      
      p2->removeStructureFromProfile(i);

      globalPairwiseAlignmentAffineGap * g = new globalPairwiseAlignmentAffineGap (*p, *p2, par);
      profile x1 = g->getAligned1();
      profile x2 = g->getAligned2();
      
      delete g;
      
      *this = x1.mergeWithProfile(x1, x2);
      
      compactProfile();
      
      delete p;
      delete s;
      delete p2;
    }
}

vector<int> profile::identifyCoreResidues(params par)
{
  // takes an aligned profile and locates the indices of the core residues

  for (size_t i = 0; i < structures.size(); ++i) 
    {
      if (structures[i]->getEffectiveWeight() != 1.0)
	{
	  cerr << "All weights should be 1. " << structures[i]->getName()<<" has weight "<<structures[i]->getEffectiveWeight()<<endl;
	  exit(1);
	}
    }
  
  //par.zeroAllValues();
  //par.SSDistanceWeight = 1.0;
  //par.TurnDistanceWeight = 1.0;

  vector<double> scores = scoreProfile(par);

  // double threshold = 10.85 * 8.0 / 13.0;
  // double threshold = 9.0 * 8.0 / 13.0;
  //    double threshold = 8.25 * 8.0 / 13.0;
  //    double threshold = 8.07 * 8.0 / 13.0;
  
   double threshold = 10.4 * 9.0 / 13.0;
   // double threshold = 10.1 * 9.0 / 13.0;
  // double threshold = 9.4 * 9.0 / 13.0;
	
  vector<int> ind;
  for (size_t i = 0; i < scores.size(); ++i)
    {
      if (scores[i] <= threshold)
	continue;
      bool hasGap = false;
      for (size_t j = 0; j < structures.size(); ++j)
	{
	  if (structures[j]->getResidue(i).isGap())
	    hasGap = true;
	}
      if (!hasGap)
	ind.push_back(i);
    }
  return ind;
}

//Adds a structure to the profile. Assumed to be the same size as existing structures.
//TODO compare structure sizes.
int profile::addStructureToProfile(structure& s)
{
	residueCount = s.getNumberOfResidues();
	structure * copy = new structure("", 1);
	*copy = s;
	structures.push_back(copy);
	return 0;
}

//Removes a residue from ALL structures in the profile at the given location
int profile::removeResidueFromProfile(int location){
	for(size_t i = 0; i < structures.size(); i ++){
		structures.at(i)->removeResidueFromStructure(location);
	}
	residueCount --;
	return 0;
	//TODO REGEN RESIDUE COUNT
}

//Inserts a space from ALL structures in the profile at the given location
int profile::insertSpaceInProfile(int location)
{
	for(size_t i = 0; i < structures.size(); i ++){
		structures.at(i)->insertSpaceInStructure(location);
	}
	residueCount ++;
	return 0;
}

/**
 * Removes a structure from the profile at the index location.
 * 
 */
int profile::removeStructureFromProfile(int index)
{
	if (structures.begin()+index <= structures.end()){
	    delete structures[index];
		structures.erase(structures.begin()+index);
		return 0;
	}else{
		cout<<"Out of Bounds: Tried to remove element outside of profile";
		exit(1);	
	}
}

/**
 * Displays the profile. Structures are formed as columns, with a residue on each
 * row.
 * 
 */
void profile::displayProfileLonger(vector<double> scores) {
	string s = "";
	for (size_t i = 0; i < structures.size(); i ++){
		s = s + structures.at(i)->getName() + " ";
	}	
	cout << s << endl;
	
	for (size_t i = 0; i < getResidueCount(); i++){
		for (size_t j = 0; j < structures.size(); j ++){
			cout << structures.at(j)->getResidues()[i].getLongResidueName();
			cout << "\t";			
		}
		cout << scores[i];
		cout << endl;
	}
	
}

void profile::displayProfileLongerWeb(vector<double> scores) {
  cout << "<table class=\"p\">";
  cout << "<tr>";
  for (size_t i = 0; i < structures.size(); i ++){
    cout << "<td colspan=2 class=\"H\">";
    cout << structures.at(i)->getName()
         << "</td>";
  }
  cout << "<td class=\"H2\">Score</td></tr>";

  for (size_t i = 0; i < getResidueCount(); i++){
    if (scores[i] > 20)
      cout << "<tr class=\"R1\">";
    else if (scores[i] > 15)
      cout << "<tr class=\"R2\">";
    else if (scores[i] > 10)
      cout << "<tr class=\"R3\">";
    else if (scores[i] > 5)
      cout << "<tr class=\"R4\">";
    else
      cout << "<tr class=\"R5\">";

    for (size_t j = 0; j < structures.size(); j ++) {
      cout << "<td class=\"C1\">"
           << structures.at(j)->getResidues()[i].getLongResidueName()
           << "</td><td class=\"C2\">"
           << structures.at(j)->getResidues()[i].getSimpleSSType()
           << "</td>";
    }
    cout << setiosflags(ios::fixed) << setprecision(2);
    cout << "<td class=\"Score\">"
      << scores[i]
         << "</td></tr>";
  }
  cout << "</table>";
}
void profile::displayProfileLongerWebFile(vector<double> scores) {

  ofstream profileWeb;
  profileWeb.open ("profileWeb.html");
  profileWeb << "<table class=\"p\">";
  profileWeb << "<tr>";
  for (size_t i = 0; i < structures.size(); i ++){
    profileWeb << "<td colspan=2 class=\"H\">";
    profileWeb << structures.at(i)->getName()
	       << "</td>";
  }
  profileWeb << "<td class=\"H2\">Score</td></tr>";

  for (size_t i = 0; i < getResidueCount(); i++){
    if (scores[i] > 20)
      profileWeb << "<tr class=\"R1\">";
    else if (scores[i] > 15)
      profileWeb << "<tr class=\"R2\">";
    else if (scores[i] > 10)
      profileWeb << "<tr class=\"R3\">";
    else if (scores[i] > 5)
      profileWeb << "<tr class=\"R4\">";
    else
      profileWeb<< "<tr class=\"R5\">";

    for (size_t j = 0; j < structures.size(); j ++) {
      profileWeb << "<td class=\"C1\">"
		 << structures.at(j)->getResidues()[i].getLongResidueName()
		 << "</td><td class=\"C2\">"
		 << structures.at(j)->getResidues()[i].getSimpleSSType()
		 << "</td>";
    }
    profileWeb << setiosflags(ios::fixed) << setprecision(2);
    profileWeb << "<td class=\"Score\">"
	       << scores[i]
	       << "</td></tr>";
  }
  profileWeb << "</table>";
}


void profile::displayProfile(bool displaySS, vector<int> & coreIndices)
{

  if (structures.size() == 0)
    return;
  
  string s = "";
  vector<string> allS;
  vector<string> names;

  for (size_t i = 0; i < structures.size(); ++i)
    {
      structure * str = structures[i];
      s = "";
      for (int pos = 0; pos < str->residueCount(); ++pos)
        {
          if (str->getResidue(pos).isGap())
	    s = s + "-";
          else
	    s = s + str->getResidue(pos).getResidueName();
        }
      names.push_back(str->getName());
      allS.push_back(s);     
    }

    s = "";
    for (int pos = 0; pos < structures[0]->residueCount(); ++pos)
      {
	bool found = false;
	for (int j = 0; j < coreIndices.size(); ++j)
	  if (coreIndices[j] == pos)
	    found = true;
	if (found)
	  s += "*";
	else
	  s += " ";
      }
      allS.push_back(s);
    names.push_back("Core");

  // now display the strings
  for (size_t i = 0; i < allS[0].size(); i += 60)
    {
      for (size_t j = 0; j < allS.size(); ++j)
        {
          string n = names[j];
          if (n.size() > 15)
            n = n.substr(0, 15);

	  while (n.size() < 16)
	      n.push_back(' ');
	  
          string s = allS[j];
          s = s.substr(i, 60);

          cout << n << s << endl;
        }
      cout << endl;
    }
}
void profile::displayProfileFasta(bool displaySS, vector<int> & coreIndices)
{

  if (structures.size() == 0)
    return;

  string s = "";
  vector<string> allS;
  vector<string> names;

  for (size_t i = 0; i < structures.size(); ++i)
    {
      structure * str = structures[i];
      s = "";
      for (int pos = 0; pos < str->residueCount(); ++pos)
        {
          if (str->getResidue(pos).isGap())
            s = s + "-";
          else
            s = s + str->getResidue(pos).getResidueName();
	}
      names.push_back(str->getName());
      allS.push_back(s);
    }

  s = "";
  for (int pos = 0; pos < structures[0]->residueCount(); ++pos)
    {
      bool found = false;
      for (int j = 0; j < coreIndices.size(); ++j)
	if (coreIndices[j] == pos)
	  found = true;
      if (found)
	s += "*";
      else
	s += " ";
    }
  
  allS.push_back(s);
  names.push_back("Core");
  // now display the strings                                                                                                                                
  /*
  for (size_t i = 0; i < allS[0].size(); i += 60)
    {
      for (size_t j = 0; j < allS.size(); ++j)
        {
          string n = names[j];
          if (n.size() > 15)
            n = n.substr(0, 15);

          while (n.size() < 16)
	    n.push_back(' ');

          string s = allS[j];
          s = s.substr(i, 60);

          cout << n << s << endl;
        }
      cout << endl;
    }
  */
  for(size_t i = 0; i < allS.size(); i++)
    {
      for (size_t j = 0;j<allS[0].size();j+=60)
	{
	  string n = names[i];
	  if (n.size()>15)
	    n = n.substr(0,15);
	  while (n.size() <16)
	    n.push_back(' ');
	  string s = allS[i];
	  s = s.substr(j, 60);
	  
	  cout << n << s <<endl;
	}
      cout << endl;
    }
}

void profile::displayProfile(bool displaySS)
{

  bool displayResidueNumbers = false;

  string s = "";
  vector<string> allS;
  vector<string> names;
  //loops through structures, display all, breaks into seg. later
  for (size_t i = 0; i < structures.size(); ++i)
    {
      structure * str = structures[i];
      s = "";
      for (int pos = 0; pos < str->residueCount(); ++pos)
        {
          if (str->getResidue(pos).isGap())
	    s = s + "-";
          else
	    s = s + str->getResidue(pos).getResidueName();
        }
      names.push_back(str->getName());
      allS.push_back(s);
      //find all residues where %10==0, and displays
      if (displayResidueNumbers)
        {
	  /*
        s = char(' ' * ones(1,length(str.residues)));
        ind = find(mod([str.residues(:).resnum], 10) == 0);
        for i = 1 : length(ind)
        txt = num2str(str.residues(ind(i)).resnum);
        indEnd = ind(i) + length(txt) - 1;
        if indEnd < length(s), s(ind(i) : indEnd) = txt;
        end
        end
        names{end + 1} = str.name;
  allS{end + 1} = s;
        end % end if
	  */
        }
    }

  if (displaySS)
    {
      for (size_t seq = 0; seq < structures.size(); ++seq)
        {
          structure * str = structures[seq];
          string s = "";
          for (int pos = 0; pos < str->residueCount(); ++pos)
            {
              if (str->getResidue(pos).isGap())
		s = s + "-";
              //else if (simpleSS)
	      //s = s + SimpleSSDisplay(str->getResidue(pos).SSType);
              else
		s = s + str->getResidue(pos).getSSType();
            }
        }
    }

  // now display the strings
  

  for (size_t i = 0; i < allS[0].size(); i += 60)
    {
      for (size_t j = 0; j < allS.size(); ++j)
        {
          string n = names[j];
          if (n.size() > 9)
            n = n.substr(0, 9);

	  while (n.size() < 10)
	      n.push_back(' ');
	  
          string s = allS[j];
          s = s.substr(i, 60);

          cout << n << s << endl;
        }
      cout << endl;
    }
  
  //non-interleaved
  /*
  for (size_t i = 0; i <allS.size(); ++i)
    {
      for(size_t j = 0; j <allS[0].size(); j +=60)
	{
	  string n = names[i];
	  if(n.size()>9)
	    n = n.substr(0,9);
	  while(n.size() < 10)
	    n.push_back(' ');
	  string s = allS[i];
	  s = s.substr(j,60);
	  cout << n <<s <<endl;
	}
      cout << endl;
    }
  */
}

void profile::saveProfileAlignment(profile& profile1, string filename){
	ofstream myfile;
  	myfile.open (filename.c_str());

	for (size_t i = 0; i < profile1.structures.size(); i++){
		string s = "";
		//s = s + profile1.structures.at(i).getName();
		for (int j = 0; j < profile1.structures.at(i)->getNumberOfResidues(); j++){
			s = s + profile1.structures.at(i)->getResidues()[j].getResidueName();	
		}
		myfile << s << endl;
	}	
	myfile.close();
}

vector<vector<double> > pairwiseDistances(vector<motif> & motifs)
{
  vector<vector<double> > distances;
  for (size_t i = 0; i < motifs.size(); ++i)
    {
      vector<double> d;
      for (size_t j = 0; j < motifs.size(); ++j)
	{
	  motif m = motifs[i];
	  m.mergeWithMotif(motifs[j]);
	  d.push_back(m.motifRMSD());
	}
      distances.push_back(d);
    }
  return distances;
}

vector<motif> combineMotifsRMSD(vector<motif> motifs, double mergeThreshold)
{
  if (motifs.size() < 2)
    {
      return motifs;
    }        

  bool endFound = false;
  while (!endFound)
    {
      vector<vector<double> > distances = pairwiseDistances(motifs);
      
      double minDist = 1e9;
      int row = 0,
	col = 0;
      for (size_t i = 0; i < motifs.size(); ++i)
	for (size_t j = 0; j < motifs.size(); ++j)
	  if (i != j && distances[i][j] < minDist)
	    {
	      minDist = distances[i][j];
	      row = i;
	      col = j;
	    }
	  
      endFound = minDist > mergeThreshold || motifs.size() < 2;
      if (!endFound)
	{
	  bool verbose = false;
	  if (verbose)
	    cout << "Combining motifs " << row << " and " << col << " with a score of " << minDist << endl;
	  motif newMotif = motifs[row];
	  newMotif.mergeWithMotif(motifs[col]);
	  motifs[row] = newMotif;
	  motifs[col] = motifs[motifs.size() - 1];
	  motifs.pop_back();
	}
      if (motifs.size() <= 1)
      {
	 endFound = true;
      }
    }
  return motifs;
}

double profile::evalGapProfiles(profile& profile1,profile& profile2,int ind1a,int ind1b,int ind2a,int ind2b,bool isGapOpen, params & p){
	//Detect trivial case
	if (ind1a == ind1b && ind2a == ind2b){
		return 0;
	}
	if (ind1a != ind1b && ind2a != ind2b){
		cout<< "Error: Cannot have gaps in both sequences simultaneously." << endl;
	}
	//make the gap in profile1
	//set the indices on profile2 so it matches the inclusive -- exclusive
	//expectation
	double f = 0.0;

	if (ind1a == ind1b){
		f = evalGapProfileHelper(profile2, ind2a, ind2b, isGapOpen, p);	
	}else{
		f = evalGapProfileHelper(profile1, ind1a, ind1b, isGapOpen, p);
	}
	return f;
}

bool profile::isGap(int index)
{
  for (size_t i = 0; i < structures.size(); ++i)
    if (structures[i]->getResidue(index).isGap())
      return true;
  return false;
}

bool isValidMotif(int startIndex, int endIndex)
{
  return endIndex > startIndex;
  // return (endIndex - startIndex + 1) > 5;
}

void profile::findProfileSections(vector<int> & startIndices, vector<int> & endIndices)
{
  int res = residueCount;
  
  startIndices.clear();
  endIndices.clear();

  vector<bool> useStructure(structures.size());
  for (size_t i = 0; i < structures.size(); ++i)
    useStructure[i] = true;

  int startIndex = 0;
  int endIndex = -1;

  int i;
  for (i = 0; i < res; ++i)
    {
      if (isGap(i))
	{
	  endIndex = i - 1;
	  if (isValidMotif(startIndex, endIndex))
	    {
	      startIndices.push_back(startIndex);
	      endIndices.push_back(endIndex);
	    }
	  // resetAlignment(useStructure);
	  for (size_t j = 0; j < structures.size(); ++j)
	    useStructure[j] = true;
	  endIndex = -1;
	  startIndex = i + 1;
	}
      else if (i - 1 - startIndex >= 5)
	{
	  endIndex = i;
	  if (isValidMotif(startIndex, endIndex))
	    {
	      startIndices.push_back(startIndex);
	      endIndices.push_back(endIndex);
	    }
	  // resetAlignment(useStructure);
	  for (size_t j = 0; j < structures.size(); ++j)
	    useStructure[j] = true;
	  endIndex = -1;
	  startIndex = i + 1;
	}
      else
	{
	  for (size_t j = 0; j < structures.size(); ++j)
	    {
	      if (structures[j]->getResidue(i).isGap())
		useStructure[j] = false;
	    }
	}
    }

  endIndex = i - 1;
  if (isValidMotif(startIndex, endIndex))
    {
      startIndices.push_back(startIndex);
      endIndices.push_back(endIndex);
    }
}

void profile::extractMotifs(double coreRMSD, vector<motif> & motifs, vector<motif> &cores)
{
  motifs.clear();
  cores.clear();

  if (this->structures.size() > 1)
    {
      vector<int> startIndices;
      vector<int> endIndices;
      findProfileSections(startIndices, endIndices);
   
      for (size_t i = 0; i < startIndices.size(); ++i)
	{
	  motif m(this);
	  m.addIndices(startIndices[i], endIndices[i]);
	  motifs.push_back(m);
	}

      cores = combineMotifsRMSD(motifs, coreRMSD);
    }
}


double profile::evalGapProfileHelper(profile& profile1, int ind1a, int ind1b, bool isGapOpen, params & p) {
	double gapDistDiff = 0.0;
	
	// adjust the gap penalties
	// check for a gap at the beginning or end
	double gapOpen = 0.0;
	double gapExtension = 0.0;
	int temp1 = profile1.getResidueCount();
	if (ind1a == -1 || ind1b >= temp1){
	  gapOpen = p.endGapOpen;
	  gapExtension = p.endGapExtension;    
	}else if (ind1a <= 4 || ind1b >= temp1 - 4){
	  gapOpen = p.nearEndGapOpen;
	  gapExtension = p.nearEndGapExtension;
	}else{    
	  gapOpen = p.gapOpen;
	  gapExtension = p.gapExtension;
	}

	double numSequences = profile1.structures.size() + 0.0;

	if (!isGapOpen){
		gapOpen = 0.0;
	}

	int index;
	if (ind1a == -1){
		index = ind1b;
	}else{
		index = ind1a;
	}
	
	double numGaps = 0.0;
	
	for (size_t i = 0; i < profile1.structures.size(); i ++){
		if (profile1.structures.at(i)->getResidues()[index].isGap()){
			numGaps = numGaps + 1.0;	
		}
	}
	
	// decrease gap penalties at an existing gap open location
	if (numGaps > 0){	  
		// TODO: uncomment this?
		// gapOpen = gapOpen * 0.3 * ((numSequences - numGaps) / numSequences);
		gapExtension = gapExtension * 0.5;
	}else{//apply other modification rules//
	//1. Adjust the penalty downwards in turns
		double loopCount = 0.0;
		for (size_t i = 0; i < profile1.structures.size(); i++){	
			if (profile1.structures.at(i)->getResidues()[index].isLoop()){
				loopCount = loopCount + 1.0;	
			}
		}
		if (loopCount > 0){
			// TODO: uncomment this?
			// gapOpen = (1.0 - loopCount/numSequences * 0.5) * gapOpen;
			gapExtension = (1.0 - loopCount/numSequences * 0.5) * gapExtension;	
		}
		
	}

	double gd = fabs(ind1b - ind1a);

	double f = gapOpen + gapExtension * gd + p.gapDistanceWeight * gapDistDiff;
	f = -f;
	return f;
}

void profile::compactProfile()
{            
  size_t * gapCount = new size_t[residueCount];
  for (size_t i = 0; i < residueCount; ++i)
    gapCount[i] = 0;

  for (size_t i = 0; i < structures.size(); ++i)
    for (size_t j = 0; j < residueCount; ++j)
      if (structures.at(i)->getResidue(j).isGap()){
	gapCount[j]++;	
      }

  int numGaps = 0;
  for (size_t i = 0; i < residueCount; ++i)
    {
      if (gapCount[i] == structures.size()) {
	removeResidueFromProfile(i - numGaps);
	numGaps++;
      }
    }
  delete[] gapCount;
}

double profile::averageProfileWeight(){
	if (structures.size() == 0){
		return 0;	
	}else{
		double top = 0;
		double bottom = structures.size();
		for (size_t i = 0; i < structures.size(); i ++){
			top = top + structures.at(i)->getWeight();
		}
		return top/bottom;
	}
	return 0;
}

profile profile::mergeWithProfile(profile& profile1, profile& profile2)
{	
  
    /*
	if (getResidueCount() != p.getResidueCount())
	{
	   cout << "ERROR: THE STRUCTURE LENGTHS ARE INVALID!" << endl;	
	   exit(1);
	}

	
	for (size_t i = 0; i < p.structures.size(); i ++){
		addStructureToProfile(*p.structures[i]);
	}	
	*/
    
    if (profile1.structures.size() == 0){
		return profile1;
	}else if (profile2.structures.size() == 0){
		return profile2;	
	}

	size_t len = profile1.getResidueCount();
	
	for (size_t i = 0; i < profile1.structures.size(); i ++){
			if (profile1.structures[i]->getNumberOfResidues() != len){
				cout << "ERROR: THE STRUCTURE LENGTHS ARE INVALID!" << endl;	
			}
	}
	
	for (size_t i = 0; i < profile2.structures.size(); i ++){
			if (profile2.structures[i]->getNumberOfResidues() != len){
				cout << "ERROR: THE STRUCTURE LENGTHS ARE INVALID!" << endl;	
			}
	}

	profile mergedProfile;
	for (size_t i = 0; i < profile1.structures.size(); i ++){
		mergedProfile.addStructureToProfile(*profile1.structures.at(i));
	}
	for (size_t i = 0; i < profile2.structures.size(); i ++){
		mergedProfile.addStructureToProfile(*profile2.structures.at(i));
	}
	mergedProfile.setResidueCount(len);	
	
	return mergedProfile;
}

vector<double> profile::scoreProfile(params& p){
	double* scores = new double[getResidueCount()];
	for (size_t i = 0; i < getResidueCount(); i ++){
		scores[i] = 0;	
	}
	
	for (size_t i = 0; i < structures.size(); i ++){
		for (size_t j = i+1; j < structures.size(); j ++){
			profile * smallProfile1 = new profile();
			profile * smallProfile2 = new profile();			
			
			smallProfile1->addStructureToProfile(*structures.at(i));
			smallProfile2->addStructureToProfile(*structures.at(j));
			for (size_t res = 0; res < getResidueCount(); res++){ 
				double tmp = evalScoreForProfiles(*smallProfile1,*smallProfile2,res,res,p);
				if (tmp == -9999){
					scores[res]=-9999;	
				}else{
					scores[res] = scores[res] + tmp;
				}	
			}
			
			delete smallProfile1;
			delete smallProfile2;
		}
	}
	
	for (size_t i = 0; i < getResidueCount(); i++){
		double sizetemp1 = structures.size() + 0.0;
		double sizetemp2 = structures.size() + 0.0;
		scores[i] = scores[i] / ( ((sizetemp1 - 1.0) * sizetemp2) / 2.0);
	}
	vector<double> finalScores;
	for (size_t i = 0; i < getResidueCount(); i++){
		if (scores[i] != -9999){
			finalScores.push_back(scores[i]);
		}
	}
	delete []scores;
	return finalScores;
}
/**
 * Helper method that valuates the score for Profiles. Not to be confused with 
 * ScoreProfile.
 */
double profile::evalScoreForProfiles(profile& profile1, profile& profile2, int index1, int index2, params& p){
	double f = 0;
	for (size_t i = 0; i < profile1.structures.size(); i ++){
		for (size_t j = 0; j < profile2.structures.size(); j++){
			double tmp = evalScoreSequence(*profile1.structures[i], *profile2.structures[j], index1, index2, p);
			if (tmp == -9999){return -9999;}
			f = f + tmp * profile1.structures.at(i)->getEffectiveWeight() * profile2.structures.at(j)->getEffectiveWeight();	
		}
	}
	return f;
	
}
/**
 * 
 * Returns the number of residues in a profile. The number of residues should
 * be equivalent in all structures.
 */
size_t profile::getResidueCount() {
	return residueCount;	
}

/*
 * The setter for the residue count. Be careful with this.
 */
size_t profile::setResidueCount(size_t size){
	residueCount = size;	
	return 0;
}

/**
 * Returnst the effective weight of a profile.
 */
void profile::profileEffectiveWeight(profile& profile1, profile& profile2){
	double sum = 0.0;
	for(size_t i = 0; i < profile1.structures.size(); i++){
		for(size_t j = 0; j < profile2.structures.size(); j++){
		  sum += profile1.structures.at(i)->getWeight() * profile2.structures.at(j)->getWeight();
		}
	}
	sum = sqrt(sum);

	for(size_t i = 0; i < profile1.structures.size(); i ++){
		profile1.structures.at(i)->setEffectiveWeight(profile1.structures.at(i)->getWeight()/sum);	
	}
	for(size_t i = 0; i < profile2.structures.size(); i ++){
		profile2.structures.at(i)->setEffectiveWeight(profile2.structures.at(i)->getWeight()/sum);
	}
}

//Validates Profile Data. 
/**
 * Calling this function validates the profile data by replacing
 * all unknown angles with zero, and detecting for any angles 
 * over 180 degrees.
 */
bool profile::validateProfileData()
{
	for(size_t i = 0; i < structures.size(); i ++){
		int resNum = structures.at(i)->getNumberOfResidues();
		for (int j = 0; j < resNum; j ++){
			if(structures.at(i)->getResidues()[j].getPsi() == -9999){
				structures.at(i)->getResidues()[j].setPsi(0);	
			}else if(structures.at(i)->getResidues()[j].getPsi() > 180 || structures.at(i)->getResidues()[j].getPsi() < -180){ 
				cout<<"Invalid Psi Angle";
				return false;
			}
			if(structures.at(i)->getResidues()[j].getPhi() == -9999){
				structures.at(i)->getResidues()[j].setPhi(0);	
			}else if(structures.at(i)->getResidues()[j].getPhi() > 180 || structures.at(i)->getResidues()[j].getPhi() < -180){ 
				cout<<"Invalid Phi Angle";
				return false;
			}
		}
	}
	
return true;	
}

structure profile::computeMeanStructure()
{
  structure meanStructure("", 1.0);

  for (size_t i = 0; i < residueCount; ++i)
    {
      residue r;
      r.setGap(false);
      for (size_t j = 0; j < 5; ++j)
        for (size_t k = 0; k < 3; ++k)
          r.nCoords[j][k] = 0.0;

      int count = 0;
      for (size_t j = 0; j < structures.size(); ++j)
        {
          residue res = structures[j]->getResidues()[i];
          if (res.isGap())
            continue;

          for (size_t k = 0; k < 5; ++k)
            for (size_t m = 0; m < 3; ++m)
              {
                r.nCoords[k][m] += res.nCoords[k][m];
              }

          count++;
        }

      if (count > 0) {
        for (size_t k = 0; k < 5; ++k)
          for (size_t m = 0; m < 3; ++m)
            r.nCoords[k][m] /= count;
      }
      meanStructure.appendResidue(r);
    }
  return meanStructure;
}

void profile::rotateToStructure(structure & s) {

  for (size_t i = 0; i < structures.size(); ++i)
    structures[i]->rotateToStructure(s);
}
