# Supplementary material for: Multiple structure alignment with msTALI
Source: BMC Bioinformatics. 2012 May 20;13:105. doi: 10.1186/1471-2105-13-105 (PMC3473313; doi:10.1186/1471-2105-13-105)
Supplement: Additional file 1 — The C++ Source code for msTALI. The README file contains brief compilation and execution instructions. [file 1471-2105-13-105-S1.gz › msTALI/profile.h]

#ifndef PROFILE_H_
#define PROFILE_H_
#include "residue.h"
#include "structure.h"
#include "Functions/motif.h"
#include <vector>
#include <string>
#include "./Functions/evalScoreSequence.h"
#include "./Functions/params.h"

class profile
{
private:
	size_t residueCount;

	bool isGap(int index);
	void findProfileSections(vector<int> & startIndices, vector<int> & endIndices);

public:
	string newick;

	size_t getResidueCount();
	size_t setResidueCount(size_t);
	vector<structure*> structures;
	profile();
	virtual ~profile();
	profile(profile const& r);//Copy Constructor
	profile& operator=(const profile& r);
	
	void compactProfile();

	int name;	
	int addStructureToProfile(structure&);
	int removeStructureFromProfile(int);
	int removeResidueFromProfile(int);
	int insertSpaceInProfile(int);
	motif isolateResidues(vector<int> indices);

	void realign(params & par);
	
	void extractMotifs(double, vector<motif> &, vector<motif> &);

	bool validateProfileData();
	void displayProfileLonger(vector<double> scores);
	void displayProfileLongerWeb(vector<double> scores);
	void displayProfileLongerWebFile(vector<double> scores);
	void displayProfile(bool displaySS);
        void displayProfileFasta(bool displaySS, vector<int> & coreIndices);
	void displayProfile(bool displaySS, vector<int> & coreIndices);	
	void saveProfileAlignment(profile&, std::string);

	vector<int> identifyCoreResidues(params par);
	
	void profileEffectiveWeight(profile&, profile&);
	double averageProfileWeight();
	double evalGapProfiles(profile&, profile&, int, int, int, int, bool, params&);
	double evalGapProfileHelper(profile&, int, int, bool, params&);

	void rotateToStructure(structure & s);
	structure computeMeanStructure();
	
	vector<double> scoreProfile(params& p);
	double evalScoreForProfiles(profile&, profile&, int, int, params&);
	
	profile mergeWithProfile(profile& profile1, profile& profile2);
};

#endif /*PROFILE_H_*/
