# Supplementary material for: Multiple structure alignment with msTALI
Source: BMC Bioinformatics. 2012 May 20;13:105. doi: 10.1186/1471-2105-13-105 (PMC3473313; doi:10.1186/1471-2105-13-105)
Supplement: Additional file 1 — The C++ Source code for msTALI. The README file contains brief compilation and execution instructions. [file 1471-2105-13-105-S1.gz › msTALI/README]

To install msTALI:

1. Download Dangle and copy chiropraxis.jar to the root folder.
2. Download dssp and install dsspcmbi in the Linux folder.
3. Run make.
4. The msTALI executable will be in the root folder. Run it with the structures to be aligned as parameters. You may optionally specify a parameters file, such as a flexible alignment, using the option -p=taliParams.config.
