# Supplementary material for: Multiple structure alignment with msTALI
Source: BMC Bioinformatics. 2012 May 20;13:105. doi: 10.1186/1471-2105-13-105 (PMC3473313; doi:10.1186/1471-2105-13-105)
Supplement: Additional file 1 — The C++ Source code for msTALI. The README file contains brief compilation and execution instructions. [file 1471-2105-13-105-S1.gz › msTALI/residue.C]

#include "residue.h"
#include <cstdlib>
#include <iostream>

//Constructor, default
residue::residue(){
    gap = false;
      residueNum = -1;
      residueName = "";
      longResidueName = "";
      phi = 0;
      psi = 0;
      omega = 0;
      chi1 = 0;
      chi2 = 0;
      chi3 = 0;
      chi4 = 0;
      SSType = "";
      Accessibility = 0;
      Loop = false;
      BetaSheet = false;
      AlphaHelix = false;      

      nCoords = new double*[5];
      for (int i = 0; i < 5; ++i)
        nCoords[i] = new double[3];

      for (int i = 0; i < 5; ++i)
        for (int j = 0; j < 3; ++j)
          nCoords[i][j] = 0.0;
};

//Constructor, complete
residue::residue(int nu,string na,string longName, double ph,double ps,double om, std::string ss,double acc,bool lp,bool beta,bool alpha, bool g){
	residueNum = nu;
	residueName = na;	
      longResidueName = longName;
	phi = ph;
	psi = ps;
	chi1=0;
	chi2=0;
	chi3=0;
	chi4=0;
	omega = om;
	SSType = ss;
	Accessibility = acc;
	Loop = lp;
	BetaSheet = beta;
	AlphaHelix = alpha;
        gap = g;

      nCoords = new double*[5];
      for (int i = 0; i < 5; ++i)
        nCoords[i] = new double[3];

      for (int i = 0; i < 5; ++i)
        for (int j = 0; j < 3; ++j)
          nCoords[i][j] = 0.0;

}
//Constructor, copy
residue::residue(residue const& r){
  
  if (this == &r)
    return;
  
	residueNum = r.residueNum;
	residueName = r.residueName;
      longResidueName = r.longResidueName;
	phi = r.phi;
	psi = r.psi;
	chi1 = r.chi1;
	chi2 = r.chi2;
	chi3 = r.chi3;
	chi4 = r.chi4;
	omega = r.omega;
	SSType = r.SSType;
	Accessibility = r.Accessibility;
	Loop = r.Loop;
	BetaSheet = r.BetaSheet;
	AlphaHelix = r.AlphaHelix;
	 gap = r.gap;

          nCoords = new double*[5];
          for (int i = 0; i < 5; ++i)
            nCoords[i] = new double[3];

          for (int i = 0; i < 5; ++i)
            for (int j = 0; j < 3; ++j)
              nCoords[i][j] = r.nCoords[i][j];
}
//Destructor
residue::~residue(){  
  for (int i = 0; i < 5; ++i)
    delete[] nCoords[i];
  delete[] nCoords;
}

residue& residue::operator=(residue const& r){
  if (this == &r)
    return *this;
  
residueNum = r.residueNum;
	residueName = r.residueName;
      longResidueName = r.longResidueName;
	phi = r.phi;
	psi = r.psi;
	omega = r.omega;
	chi1 = r.chi1;
	chi2 = r.chi2;
	chi3 = r.chi3;
	chi4 = r.chi4;
	SSType = r.SSType;
	Accessibility = r.Accessibility;
	Loop = r.Loop;
	BetaSheet = r.BetaSheet;
	AlphaHelix = r.AlphaHelix;
         gap = r.gap;

	for (int i = 0; i < 5; ++i)
	  for (int j = 0; j < 3; ++j)
	    nCoords[i][j] = r.nCoords[i][j];

	return *this;
}

string residue::getSimpleSSType() {
  if (SSType == "G" || SSType == "H" || SSType == "I")
    return "H";
  if (SSType == "B" || SSType == "E")
    return "B";
  if (SSType == "T" || SSType == "S" || SSType == " ")
    return " ";
  return SSType;
}

double residue::getHydrophobicity(){
	if (residueName=="a"){
		hydrophobicity = 1.8;	
	}else if(residueName=="r"){
		hydrophobicity = -4.5;
	}else if(residueName=="n"){
		hydrophobicity = -3.5;
	}else if(residueName=="d"){
		hydrophobicity = -3.5;
	}else if(residueName=="c"){
		hydrophobicity = 2.5;
	}else if(residueName=="e"){
		hydrophobicity = -3.5;
	}else if(residueName=="q"){
		hydrophobicity = -3.5;
	}else if(residueName=="g"){
		hydrophobicity = -0.4;
	}else if(residueName=="h"){
		hydrophobicity = -3.2;
	}else if(residueName=="i"){
		hydrophobicity = 4.5;
	}else if(residueName=="l"){
		hydrophobicity = 3.8;
	}else if(residueName=="k"){
		hydrophobicity = -3.9;
	}else if(residueName=="m"){
		hydrophobicity = 1.9;
	}else if(residueName=="f"){
		hydrophobicity = 2.8;
	}else if(residueName=="p"){
		hydrophobicity = -1.6;
	}else if(residueName=="s"){
		hydrophobicity = -0.8;
	}else if(residueName=="t"){
		hydrophobicity = -0.7;
	}else if(residueName=="w"){
		hydrophobicity = -0.9;
	}else if(residueName=="y"){
		hydrophobicity = -1.3;
	}else if(residueName=="v"){
		hydrophobicity = 4.2;
	}else{
		hydrophobicity = 9999;
	}
	
	
	
	
	
	return hydrophobicity;
}
