# Supplementary material for: Multiple structure alignment with msTALI
Source: BMC Bioinformatics. 2012 May 20;13:105. doi: 10.1186/1471-2105-13-105 (PMC3473313; doi:10.1186/1471-2105-13-105)
Supplement: Additional file 1 — The C++ Source code for msTALI. The README file contains brief compilation and execution instructions. [file 1471-2105-13-105-S1.gz › msTALI/residue.h]

#ifndef RESIDUE_H_
#define RESIDUE_H_
#include <string>
using namespace std;
class residue{
	public:
	//CONSTRUCTORS
	
	
		residue();//Default constructor
		residue(int,std::string,string,double,double,double,std::string,double,bool,bool,bool,bool);
		residue(residue const& r);//Copy Constructor
		~residue();//Default Destructor
		
		residue& operator=(residue const& r);//Overloaded assignment operator
		//Accessors and mutators
		void setchi1(double p){chi1 = p;};
		void setchi2(double p){chi2 = p;};
		void setchi3(double p){chi3 = p;};
		void setchi4(double p){chi4 = p;};
		double getchi1(){return chi1;};
		double getchi2(){return chi2;};
		double getchi3(){return chi3;};
		double getchi4(){return chi4;};
		
		string getResidueNum(){return residueNum;};
		void setResidueNum(string r){residueNum = r;};
		string getResidueName(){return residueName;};
		void setResidueName(std::string s){residueName = s;};
		double getPhi(){return phi;};
		void setPhi(double p){phi = p;};
		double getPsi(){return psi;};
		void setPsi(double p){psi = p;};
		double getOmega(){return omega;};
		void setOmega(double o){omega = o;};
		
		string getSSType(){return SSType;};		
		void setSSType(string s){SSType = s;};
		string getSimpleSSType();

		double getAccessibility(){return Accessibility;};
		void setAccessiblity(double a){Accessibility = a;};
		bool isLoop(){return Loop;};
		void setLoop(bool b){Loop = b;};
		bool isAlphaHelix(){return AlphaHelix;};
		void setAlphaHelix(bool a){AlphaHelix = a;};
		bool isBetaSheet(){return BetaSheet;};
		void setBetaSheet(bool b){BetaSheet =b;};
		double getHydrophobicity();
		bool isGap() { return gap; };
                void setGap(bool val) { gap = val; };
                
		double ** nCoords;
		const static int CARow = 0;
		const static int CRow = 1;
		const static int NRow = 2;
		const static int ORow = 3;
		int atomCount(){return 4;};
		
		string L2ResName;
		double L2Dist;
		string G2ResName;
		double G2Dist;
		
		
    string atomName(int atomNumber) {
                  switch (atomNumber)
                    {
                    case 0: return "CA";
                    case 1: return "C";
                    case 2: return "N";
                    case 3: return "O";
                    default: return "";
                    }
        }

      void setLongResidueName(string tmp) { longResidueName = tmp; }
        string getLongResidueName() { return longResidueName; }

		

	private:		
		string longResidueName;
		string residueNum;
		double hydrophobicity;
		string residueName;
		double phi;
		double psi;
		double omega;
		double chi1;
		double chi2;
		double chi3;
		double chi4;
		string SSType;
		double Accessibility;
		bool Loop;
		bool BetaSheet;
		bool AlphaHelix;
        bool gap;
       

};
#endif /*RESIDUE_H_*/
