# Supplementary material for: Multiple structure alignment with msTALI
Source: BMC Bioinformatics. 2012 May 20;13:105. doi: 10.1186/1471-2105-13-105 (PMC3473313; doi:10.1186/1471-2105-13-105)
Supplement: Additional file 1 — The C++ Source code for msTALI. The README file contains brief compilation and execution instructions. [file 1471-2105-13-105-S1.gz › msTALI/rudeconfig-5.0.5/librudeconfig.la]

# librudeconfig.la - a libtool library file
# Generated by ltmain.sh - GNU libtool 1.5.22 (1.1220.2.365 2005/12/18 22:14:06)
#
# Please DO NOT delete this file!
# It is necessary for linking the library.

# The name that we can dlopen(3).
dlname='librudeconfig.so.3'

# Names of this library.
library_names='librudeconfig.so.3.2.1 librudeconfig.so.3 librudeconfig.so'

# The name of the static archive.
old_library='librudeconfig.a'

# Libraries that this one depends upon.
dependency_libs=''

# Version information for librudeconfig.
current=5
age=2
revision=1

# Is this an already installed library?
installed=no

# Should we warn about portability when linking against -modules?
shouldnotlink=no

# Files to dlopen/dlpreopen
dlopen=''
dlpreopen=''

# Directory that this library needs to be installed in:
libdir='/usr/local/lib'
