# Supplementary material for: Multiple structure alignment with msTALI
Source: BMC Bioinformatics. 2012 May 20;13:105. doi: 10.1186/1471-2105-13-105 (PMC3473313; doi:10.1186/1471-2105-13-105)
Supplement: Additional file 1 — The C++ Source code for msTALI. The README file contains brief compilation and execution instructions. [file 1471-2105-13-105-S1.gz › msTALI/rudeconfig-5.0.5/.deps/ConfigImpl.Plo]

ConfigImpl.lo: src/ConfigImpl.cpp src/ConfigImpl.h \
  /usr/include/c++/4.3/string \
  /usr/include/c++/4.3/i486-linux-gnu/bits/c++config.h \
  /usr/include/c++/4.3/i486-linux-gnu/bits/os_defines.h \
  /usr/include/features.h /usr/include/sys/cdefs.h \
  /usr/include/bits/wordsize.h /usr/include/gnu/stubs.h \
  /usr/include/gnu/stubs-32.h \
  /usr/include/c++/4.3/i486-linux-gnu/bits/cpu_defines.h \
  /usr/include/c++/4.3/bits/stringfwd.h \
  /usr/include/c++/4.3/bits/char_traits.h \
  /usr/include/c++/4.3/bits/stl_algobase.h /usr/include/c++/4.3/cstddef \
  /usr/lib/gcc/i486-linux-gnu/4.3.3/include/stddef.h \
  /usr/include/c++/4.3/bits/functexcept.h \
  /usr/include/c++/4.3/exception_defines.h \
  /usr/include/c++/4.3/bits/cpp_type_traits.h \
  /usr/include/c++/4.3/ext/type_traits.h \
  /usr/include/c++/4.3/ext/numeric_traits.h \
  /usr/include/c++/4.3/bits/stl_pair.h \
  /usr/include/c++/4.3/bits/stl_move.h \
  /usr/include/c++/4.3/bits/concept_check.h \
  /usr/include/c++/4.3/bits/stl_iterator_base_types.h \
  /usr/include/c++/4.3/bits/stl_iterator_base_funcs.h \
  /usr/include/c++/4.3/bits/stl_iterator.h \
  /usr/include/c++/4.3/debug/debug.h /usr/include/c++/4.3/bits/postypes.h \
  /usr/include/c++/4.3/cwchar /usr/include/wchar.h /usr/include/stdio.h \
  /usr/lib/gcc/i486-linux-gnu/4.3.3/include/stdarg.h \
  /usr/include/bits/wchar.h /usr/include/xlocale.h \
  /usr/include/bits/wchar2.h /usr/include/stdint.h \
  /usr/include/c++/4.3/cstdio /usr/include/bits/types.h \
  /usr/include/bits/typesizes.h /usr/include/libio.h \
  /usr/include/_G_config.h /usr/include/bits/stdio_lim.h \
  /usr/include/bits/sys_errlist.h /usr/include/bits/stdio.h \
  /usr/include/bits/stdio2.h /usr/include/c++/4.3/bits/allocator.h \
  /usr/include/c++/4.3/i486-linux-gnu/bits/c++allocator.h \
  /usr/include/c++/4.3/ext/new_allocator.h /usr/include/c++/4.3/new \
  /usr/include/c++/4.3/exception /usr/include/c++/4.3/bits/localefwd.h \
  /usr/include/c++/4.3/i486-linux-gnu/bits/c++locale.h \
  /usr/include/c++/4.3/clocale /usr/include/locale.h \
  /usr/include/bits/locale.h /usr/include/c++/4.3/iosfwd \
  /usr/include/c++/4.3/cctype /usr/include/ctype.h /usr/include/endian.h \
  /usr/include/bits/endian.h /usr/include/bits/byteswap.h \
  /usr/include/c++/4.3/bits/ostream_insert.h \
  /usr/include/c++/4.3/cxxabi-forced.h \
  /usr/include/c++/4.3/bits/stl_function.h \
  /usr/include/c++/4.3/backward/binders.h \
  /usr/include/c++/4.3/bits/basic_string.h \
  /usr/include/c++/4.3/ext/atomicity.h \
  /usr/include/c++/4.3/i486-linux-gnu/bits/gthr.h \
  /usr/include/c++/4.3/i486-linux-gnu/bits/gthr-default.h \
  /usr/include/pthread.h /usr/include/sched.h /usr/include/time.h \
  /usr/include/bits/sched.h /usr/include/bits/time.h \
  /usr/include/signal.h /usr/include/bits/sigset.h \
  /usr/include/bits/pthreadtypes.h /usr/include/bits/setjmp.h \
  /usr/include/unistd.h /usr/include/bits/posix_opt.h \
  /usr/include/bits/environments.h /usr/include/bits/confname.h \
  /usr/include/getopt.h /usr/include/bits/unistd.h \
  /usr/include/c++/4.3/i486-linux-gnu/bits/atomic_word.h \
  /usr/include/c++/4.3/bits/basic_string.tcc \
  /usr/include/c++/4.3/iostream /usr/include/c++/4.3/ostream \
  /usr/include/c++/4.3/ios /usr/include/c++/4.3/bits/ios_base.h \
  /usr/include/c++/4.3/bits/locale_classes.h \
  /usr/include/c++/4.3/bits/locale_classes.tcc \
  /usr/include/c++/4.3/streambuf /usr/include/c++/4.3/bits/streambuf.tcc \
  /usr/include/c++/4.3/bits/basic_ios.h \
  /usr/include/c++/4.3/bits/locale_facets.h /usr/include/c++/4.3/cwctype \
  /usr/include/wctype.h \
  /usr/include/c++/4.3/i486-linux-gnu/bits/ctype_base.h \
  /usr/include/c++/4.3/bits/streambuf_iterator.h \
  /usr/include/c++/4.3/i486-linux-gnu/bits/ctype_inline.h \
  /usr/include/c++/4.3/bits/locale_facets.tcc \
  /usr/include/c++/4.3/bits/basic_ios.tcc \
  /usr/include/c++/4.3/bits/ostream.tcc /usr/include/c++/4.3/istream \
  /usr/include/c++/4.3/bits/istream.tcc src/Section.h \
  /usr/include/c++/4.3/vector /usr/include/c++/4.3/bits/stl_construct.h \
  /usr/include/c++/4.3/bits/stl_uninitialized.h \
  /usr/include/c++/4.3/bits/stl_vector.h \
  /usr/include/c++/4.3/bits/stl_bvector.h \
  /usr/include/c++/4.3/bits/vector.tcc /usr/include/c++/4.3/map \
  /usr/include/c++/4.3/bits/stl_tree.h \
  /usr/include/c++/4.3/bits/stl_map.h \
  /usr/include/c++/4.3/bits/stl_multimap.h src/File.h src/AbstractData.h \
  src/Writer.h src/AbstractWriter.h src/RealOrganiser.h \
  src/AbstractOrganiser.h src/ParserJuly2004.h src/AbstractParser.h \
  src/Base64Encoder.h /usr/include/c++/4.3/cstdlib /usr/include/stdlib.h \
  /usr/include/bits/waitflags.h /usr/include/bits/waitstatus.h \
  /usr/include/sys/types.h /usr/include/sys/select.h \
  /usr/include/bits/select.h /usr/include/sys/sysmacros.h \
  /usr/include/alloca.h /usr/include/bits/stdlib.h \
  /usr/include/c++/4.3/fstream /usr/include/c++/4.3/bits/codecvt.h \
  /usr/include/c++/4.3/i486-linux-gnu/bits/basic_file.h \
  /usr/include/c++/4.3/i486-linux-gnu/bits/c++io.h \
  /usr/include/c++/4.3/bits/fstream.tcc /usr/include/c++/4.3/cstring \
  /usr/include/string.h /usr/include/bits/string3.h

src/ConfigImpl.h:

/usr/include/c++/4.3/string:

/usr/include/c++/4.3/i486-linux-gnu/bits/c++config.h:

/usr/include/c++/4.3/i486-linux-gnu/bits/os_defines.h:

/usr/include/features.h:

/usr/include/sys/cdefs.h:

/usr/include/bits/wordsize.h:

/usr/include/gnu/stubs.h:

/usr/include/gnu/stubs-32.h:

/usr/include/c++/4.3/i486-linux-gnu/bits/cpu_defines.h:

/usr/include/c++/4.3/bits/stringfwd.h:

/usr/include/c++/4.3/bits/char_traits.h:

/usr/include/c++/4.3/bits/stl_algobase.h:

/usr/include/c++/4.3/cstddef:

/usr/lib/gcc/i486-linux-gnu/4.3.3/include/stddef.h:

/usr/include/c++/4.3/bits/functexcept.h:

/usr/include/c++/4.3/exception_defines.h:

/usr/include/c++/4.3/bits/cpp_type_traits.h:

/usr/include/c++/4.3/ext/type_traits.h:

/usr/include/c++/4.3/ext/numeric_traits.h:

/usr/include/c++/4.3/bits/stl_pair.h:

/usr/include/c++/4.3/bits/stl_move.h:

/usr/include/c++/4.3/bits/concept_check.h:

/usr/include/c++/4.3/bits/stl_iterator_base_types.h:

/usr/include/c++/4.3/bits/stl_iterator_base_funcs.h:

/usr/include/c++/4.3/bits/stl_iterator.h:

/usr/include/c++/4.3/debug/debug.h:

/usr/include/c++/4.3/bits/postypes.h:

/usr/include/c++/4.3/cwchar:

/usr/include/wchar.h:

/usr/include/stdio.h:

/usr/lib/gcc/i486-linux-gnu/4.3.3/include/stdarg.h:

/usr/include/bits/wchar.h:

/usr/include/xlocale.h:

/usr/include/bits/wchar2.h:

/usr/include/stdint.h:

/usr/include/c++/4.3/cstdio:

/usr/include/bits/types.h:

/usr/include/bits/typesizes.h:

/usr/include/libio.h:

/usr/include/_G_config.h:

/usr/include/bits/stdio_lim.h:

/usr/include/bits/sys_errlist.h:

/usr/include/bits/stdio.h:

/usr/include/bits/stdio2.h:

/usr/include/c++/4.3/bits/allocator.h:

/usr/include/c++/4.3/i486-linux-gnu/bits/c++allocator.h:

/usr/include/c++/4.3/ext/new_allocator.h:

/usr/include/c++/4.3/new:

/usr/include/c++/4.3/exception:

/usr/include/c++/4.3/bits/localefwd.h:

/usr/include/c++/4.3/i486-linux-gnu/bits/c++locale.h:

/usr/include/c++/4.3/clocale:

/usr/include/locale.h:

/usr/include/bits/locale.h:

/usr/include/c++/4.3/iosfwd:

/usr/include/c++/4.3/cctype:

/usr/include/ctype.h:

/usr/include/endian.h:

/usr/include/bits/endian.h:

/usr/include/bits/byteswap.h:

/usr/include/c++/4.3/bits/ostream_insert.h:

/usr/include/c++/4.3/cxxabi-forced.h:

/usr/include/c++/4.3/bits/stl_function.h:

/usr/include/c++/4.3/backward/binders.h:

/usr/include/c++/4.3/bits/basic_string.h:

/usr/include/c++/4.3/ext/atomicity.h:

/usr/include/c++/4.3/i486-linux-gnu/bits/gthr.h:

/usr/include/c++/4.3/i486-linux-gnu/bits/gthr-default.h:

/usr/include/pthread.h:

/usr/include/sched.h:

/usr/include/time.h:

/usr/include/bits/sched.h:

/usr/include/bits/time.h:

/usr/include/signal.h:

/usr/include/bits/sigset.h:

/usr/include/bits/pthreadtypes.h:

/usr/include/bits/setjmp.h:

/usr/include/unistd.h:

/usr/include/bits/posix_opt.h:

/usr/include/bits/environments.h:

/usr/include/bits/confname.h:

/usr/include/getopt.h:

/usr/include/bits/unistd.h:

/usr/include/c++/4.3/i486-linux-gnu/bits/atomic_word.h:

/usr/include/c++/4.3/bits/basic_string.tcc:

/usr/include/c++/4.3/iostream:

/usr/include/c++/4.3/ostream:

/usr/include/c++/4.3/ios:

/usr/include/c++/4.3/bits/ios_base.h:

/usr/include/c++/4.3/bits/locale_classes.h:

/usr/include/c++/4.3/bits/locale_classes.tcc:

/usr/include/c++/4.3/streambuf:

/usr/include/c++/4.3/bits/streambuf.tcc:

/usr/include/c++/4.3/bits/basic_ios.h:

/usr/include/c++/4.3/bits/locale_facets.h:

/usr/include/c++/4.3/cwctype:

/usr/include/wctype.h:

/usr/include/c++/4.3/i486-linux-gnu/bits/ctype_base.h:

/usr/include/c++/4.3/bits/streambuf_iterator.h:

/usr/include/c++/4.3/i486-linux-gnu/bits/ctype_inline.h:

/usr/include/c++/4.3/bits/locale_facets.tcc:

/usr/include/c++/4.3/bits/basic_ios.tcc:

/usr/include/c++/4.3/bits/ostream.tcc:

/usr/include/c++/4.3/istream:

/usr/include/c++/4.3/bits/istream.tcc:

src/Section.h:

/usr/include/c++/4.3/vector:

/usr/include/c++/4.3/bits/stl_construct.h:

/usr/include/c++/4.3/bits/stl_uninitialized.h:

/usr/include/c++/4.3/bits/stl_vector.h:

/usr/include/c++/4.3/bits/stl_bvector.h:

/usr/include/c++/4.3/bits/vector.tcc:

/usr/include/c++/4.3/map:

/usr/include/c++/4.3/bits/stl_tree.h:

/usr/include/c++/4.3/bits/stl_map.h:

/usr/include/c++/4.3/bits/stl_multimap.h:

src/File.h:

src/AbstractData.h:

src/Writer.h:

src/AbstractWriter.h:

src/RealOrganiser.h:

src/AbstractOrganiser.h:

src/ParserJuly2004.h:

src/AbstractParser.h:

src/Base64Encoder.h:

/usr/include/c++/4.3/cstdlib:

/usr/include/stdlib.h:

/usr/include/bits/waitflags.h:

/usr/include/bits/waitstatus.h:

/usr/include/sys/types.h:

/usr/include/sys/select.h:

/usr/include/bits/select.h:

/usr/include/sys/sysmacros.h:

/usr/include/alloca.h:

/usr/include/bits/stdlib.h:

/usr/include/c++/4.3/fstream:

/usr/include/c++/4.3/bits/codecvt.h:

/usr/include/c++/4.3/i486-linux-gnu/bits/basic_file.h:

/usr/include/c++/4.3/i486-linux-gnu/bits/c++io.h:

/usr/include/c++/4.3/bits/fstream.tcc:

/usr/include/c++/4.3/cstring:

/usr/include/string.h:

/usr/include/bits/string3.h:
