# Supplementary material for: Multiple structure alignment with msTALI
Source: BMC Bioinformatics. 2012 May 20;13:105. doi: 10.1186/1471-2105-13-105 (PMC3473313; doi:10.1186/1471-2105-13-105)
Supplement: Additional file 1 — The C++ Source code for msTALI. The README file contains brief compilation and execution instructions. [file 1471-2105-13-105-S1.gz › msTALI/rudeconfig-5.0.5/KeyValue.lo]

# KeyValue.lo - a libtool object file
# Generated by ltmain.sh - GNU libtool 1.5.22 (1.1220.2.365 2005/12/18 22:14:06)
#
# Please DO NOT delete this file!
# It is necessary for linking the library.

# Name of the PIC object.
pic_object='.libs/KeyValue.o'

# Name of the non-PIC object.
non_pic_object='KeyValue.o'
