# Supplementary material for: Multiple structure alignment with msTALI
Source: BMC Bioinformatics. 2012 May 20;13:105. doi: 10.1186/1471-2105-13-105 (PMC3473313; doi:10.1186/1471-2105-13-105)
Supplement: Additional file 1 — The C++ Source code for msTALI. The README file contains brief compilation and execution instructions. [file 1471-2105-13-105-S1.gz › msTALI/rudeconfig-5.0.5/configure.ac]

# Process this file with autoconf to produce a configure script.
#
# Copyright (C) 2002, 2003, 2004, 2005 Matthew Flood
# See file AUTHORS for contact information
#
# This file is part of RudeConfig.
#
# RudeConfig is free software; you can redistribute it and/or modify
# it under the terms of the GNU General Public License as published by
# the Free Software Foundation; either version 2, or (at your option)
# any later version.
# 
# RudeConfig is distributed in the hope that it will be useful,
# but WITHOUT ANY WARRANTY; without even the implied warranty of
# MERCHANTABILITY or FITNESS FOR A PARTICULAR PURPOSE.  See the
# GNU General Public License for more details.
# 
# You should have received a copy of the GNU General Public License
# along with RudeConfig; (see COPYING) if not, write to the Free Software
# Foundation, Inc., 59 Temple Place - Suite 330, Boston, MA
# 02111-1307, USA.
#------------------------------------------------------------------------

AC_INIT(RudeConfig, 5.0.5, matt@rudeserver.com, rudeconfig)
AC_CANONICAL_TARGET([])
AM_INIT_AUTOMAKE(rudeconfig, 5.0.5)

# Checks for programs.
AC_PROG_CXX
AC_PROG_CC
AM_PROG_LIBTOOL

# Checks for libraries.

# Checks for header files.
AC_HEADER_STDC

# Checks for typedefs, structures, and compiler characteristics.
AC_C_CONST
AC_C_INLINE
AC_TYPE_SIZE_T

# Checks for library functions.
AC_CHECK_FUNCS([strrchr])
AC_OUTPUT(Makefile )
