# Supplementary material for: Multiple structure alignment with msTALI
Source: BMC Bioinformatics. 2012 May 20;13:105. doi: 10.1186/1471-2105-13-105 (PMC3473313; doi:10.1186/1471-2105-13-105)
Supplement: Additional file 1 — The C++ Source code for msTALI. The README file contains brief compilation and execution instructions. [file 1471-2105-13-105-S1.gz › msTALI/rudeconfig-5.0.5/Makefile]

# Makefile.in generated by automake 1.9.6 from Makefile.am.
# Makefile.  Generated from Makefile.in by configure.

# Copyright (C) 1994, 1995, 1996, 1997, 1998, 1999, 2000, 2001, 2002,
# 2003, 2004, 2005  Free Software Foundation, Inc.
# This Makefile.in is free software; the Free Software Foundation
# gives unlimited permission to copy and/or distribute it,
# with or without modifications, as long as this notice is preserved.

# This program is distributed in the hope that it will be useful,
# but WITHOUT ANY WARRANTY, to the extent permitted by law; without
# even the implied warranty of MERCHANTABILITY or FITNESS FOR A
# PARTICULAR PURPOSE.


srcdir = .
top_srcdir = .

pkgdatadir = $(datadir)/rudeconfig
pkglibdir = $(libdir)/rudeconfig
top_builddir = .
am__cd = CDPATH="$${ZSH_VERSION+.}$(PATH_SEPARATOR)" && cd
INSTALL = /usr/bin/install -c
install_sh_DATA = $(install_sh) -c -m 644
install_sh_PROGRAM = $(install_sh) -c
install_sh_SCRIPT = $(install_sh) -c
INSTALL_HEADER = $(INSTALL_DATA)
transform = $(program_transform_name)
NORMAL_INSTALL = :
PRE_INSTALL = :
POST_INSTALL = :
NORMAL_UNINSTALL = :
PRE_UNINSTALL = :
POST_UNINSTALL = :
build_triplet = i686-pc-linux-gnu
host_triplet = i686-pc-linux-gnu
target_triplet = i686-pc-linux-gnu
DIST_COMMON = README $(am__configure_deps) $(pkginclude_HEADERS) \
	$(srcdir)/Makefile.am $(srcdir)/Makefile.in \
	$(top_srcdir)/configure AUTHORS COPYING ChangeLog INSTALL NEWS \
	THANKS config.guess config.sub depcomp install-sh ltmain.sh \
	missing
subdir = .
ACLOCAL_M4 = $(top_srcdir)/aclocal.m4
am__aclocal_m4_deps = $(top_srcdir)/configure.ac
am__configure_deps = $(am__aclocal_m4_deps) $(CONFIGURE_DEPENDENCIES) \
	$(ACLOCAL_M4)
am__CONFIG_DISTCLEAN_FILES = config.status config.cache config.log \
 configure.lineno configure.status.lineno
mkinstalldirs = $(install_sh) -d
CONFIG_CLEAN_FILES =
am__vpath_adj_setup = srcdirstrip=`echo "$(srcdir)" | sed 's|.|.|g'`;
am__vpath_adj = case $$p in \
    $(srcdir)/*) f=`echo "$$p" | sed "s|^$$srcdirstrip/||"`;; \
    *) f=$$p;; \
  esac;
am__strip_dir = `echo $$p | sed -e 's|^.*/||'`;
am__installdirs = "$(DESTDIR)$(libdir)" "$(DESTDIR)$(man3dir)" \
	"$(DESTDIR)$(pkgincludedir)"
libLTLIBRARIES_INSTALL = $(INSTALL)
LTLIBRARIES = $(lib_LTLIBRARIES)
librudeconfig_la_LIBADD =
am_librudeconfig_la_OBJECTS = AbstractData.lo Comment.lo File.lo \
	Section.lo AbstractOrganiser.lo config.lo KeyValue.lo \
	WhiteSpace.lo AbstractParser.lo ConfigImpl.lo Writer.lo \
	AbstractWriter.lo DataLine.lo ParserJuly2004.lo \
	Base64Encoder.lo RealOrganiser.lo
librudeconfig_la_OBJECTS = $(am_librudeconfig_la_OBJECTS)
DEFAULT_INCLUDES = -I. -I$(srcdir)
depcomp = $(SHELL) $(top_srcdir)/depcomp
am__depfiles_maybe = depfiles
CXXCOMPILE = $(CXX) $(DEFS) $(DEFAULT_INCLUDES) $(INCLUDES) \
	$(AM_CPPFLAGS) $(CPPFLAGS) $(AM_CXXFLAGS) $(CXXFLAGS)
LTCXXCOMPILE = $(LIBTOOL) --tag=CXX --mode=compile $(CXX) $(DEFS) \
	$(DEFAULT_INCLUDES) $(INCLUDES) $(AM_CPPFLAGS) $(CPPFLAGS) \
	$(AM_CXXFLAGS) $(CXXFLAGS)
CXXLD = $(CXX)
CXXLINK = $(LIBTOOL) --tag=CXX --mode=link $(CXXLD) $(AM_CXXFLAGS) \
	$(CXXFLAGS) $(AM_LDFLAGS) $(LDFLAGS) -o $@
COMPILE = $(CC) $(DEFS) $(DEFAULT_INCLUDES) $(INCLUDES) $(AM_CPPFLAGS) \
	$(CPPFLAGS) $(AM_CFLAGS) $(CFLAGS)
LTCOMPILE = $(LIBTOOL) --tag=CC --mode=compile $(CC) $(DEFS) \
	$(DEFAULT_INCLUDES) $(INCLUDES) $(AM_CPPFLAGS) $(CPPFLAGS) \
	$(AM_CFLAGS) $(CFLAGS)
CCLD = $(CC)
LINK = $(LIBTOOL) --tag=CC --mode=link $(CCLD) $(AM_CFLAGS) $(CFLAGS) \
	$(AM_LDFLAGS) $(LDFLAGS) -o $@
SOURCES = $(librudeconfig_la_SOURCES)
DIST_SOURCES = $(librudeconfig_la_SOURCES)
man3dir = $(mandir)/man3
NROFF = nroff
MANS = $(man_MANS)
pkgincludeHEADERS_INSTALL = $(INSTALL_HEADER)
HEADERS = $(pkginclude_HEADERS)
ETAGS = etags
CTAGS = ctags
DISTFILES = $(DIST_COMMON) $(DIST_SOURCES) $(TEXINFOS) $(EXTRA_DIST)
distdir = $(PACKAGE)-$(VERSION)
top_distdir = $(distdir)
am__remove_distdir = \
  { test ! -d $(distdir) \
    || { find $(distdir) -type d ! -perm -200 -exec chmod u+w {} ';' \
         && rm -fr $(distdir); }; }
DIST_ARCHIVES = $(distdir).tar.gz $(distdir).tar.bz2 \
	$(distdir).shar.gz $(distdir).zip
GZIP_ENV = --best
distuninstallcheck_listfiles = find . -type f -print
distcleancheck_listfiles = find . -type f -print
pkgincludedir = $(includedir)/rude
ACLOCAL = ${SHELL} /home/programmer437/Downloads/rudeconfig-5.0.5/missing --run aclocal-1.9
AMDEP_FALSE = #
AMDEP_TRUE = 
AMTAR = ${SHELL} /home/programmer437/Downloads/rudeconfig-5.0.5/missing --run tar
AR = ar
AUTOCONF = ${SHELL} /home/programmer437/Downloads/rudeconfig-5.0.5/missing --run autoconf
AUTOHEADER = ${SHELL} /home/programmer437/Downloads/rudeconfig-5.0.5/missing --run autoheader
AUTOMAKE = ${SHELL} /home/programmer437/Downloads/rudeconfig-5.0.5/missing --run automake-1.9
AWK = mawk
CC = gcc
CCDEPMODE = depmode=gcc3
CFLAGS = -g -O2
CPP = gcc -E
CPPFLAGS = 
CXX = g++
CXXCPP = g++ -E
CXXDEPMODE = depmode=gcc3
CXXFLAGS = -g -O2
CYGPATH_W = echo
DEFS = -DPACKAGE_NAME=\"RudeConfig\" -DPACKAGE_TARNAME=\"rudeconfig\" -DPACKAGE_VERSION=\"5.0.5\" -DPACKAGE_STRING=\"RudeConfig\ 5.0.5\" -DPACKAGE_BUGREPORT=\"matt@rudeserver.com\" -DPACKAGE=\"rudeconfig\" -DVERSION=\"5.0.5\" -DSTDC_HEADERS=1 -DHAVE_SYS_TYPES_H=1 -DHAVE_SYS_STAT_H=1 -DHAVE_STDLIB_H=1 -DHAVE_STRING_H=1 -DHAVE_MEMORY_H=1 -DHAVE_STRINGS_H=1 -DHAVE_INTTYPES_H=1 -DHAVE_STDINT_H=1 -DHAVE_UNISTD_H=1 -DHAVE_DLFCN_H=1 -DSTDC_HEADERS=1 -DHAVE_STRRCHR=1 
DEPDIR = .deps
ECHO = echo
ECHO_C = 
ECHO_N = -n
ECHO_T = 
EGREP = grep -E
EXEEXT = 
F77 = 
FFLAGS = 
INSTALL_DATA = ${INSTALL} -m 644
INSTALL_PROGRAM = ${INSTALL}
INSTALL_SCRIPT = ${INSTALL}
INSTALL_STRIP_PROGRAM = ${SHELL} $(install_sh) -c -s
LDFLAGS = 
LIBOBJS = 
LIBS = 
LIBTOOL = $(SHELL) $(top_builddir)/libtool
LN_S = ln -s
LTLIBOBJS = 
MAKEINFO = ${SHELL} /home/programmer437/Downloads/rudeconfig-5.0.5/missing --run makeinfo
OBJEXT = o
PACKAGE = rudeconfig
PACKAGE_BUGREPORT = matt@rudeserver.com
PACKAGE_NAME = RudeConfig
PACKAGE_STRING = RudeConfig 5.0.5
PACKAGE_TARNAME = rudeconfig
PACKAGE_VERSION = 5.0.5
PATH_SEPARATOR = :
RANLIB = ranlib
SED = /bin/sed
SET_MAKE = 
SHELL = /bin/bash
STRIP = strip
VERSION = 5.0.5
ac_ct_AR = ar
ac_ct_CC = gcc
ac_ct_CXX = g++
ac_ct_F77 = 
ac_ct_RANLIB = ranlib
ac_ct_STRIP = strip
am__fastdepCC_FALSE = #
am__fastdepCC_TRUE = 
am__fastdepCXX_FALSE = #
am__fastdepCXX_TRUE = 
am__include = include
am__leading_dot = .
am__quote = 
am__tar = ${AMTAR} chof - "$$tardir"
am__untar = ${AMTAR} xf -
bindir = ${exec_prefix}/bin
build = i686-pc-linux-gnu
build_alias = 
build_cpu = i686
build_os = linux-gnu
build_vendor = pc
datadir = ${prefix}/share
exec_prefix = ${prefix}
host = i686-pc-linux-gnu
host_alias = 
host_cpu = i686
host_os = linux-gnu
host_vendor = pc
includedir = ${prefix}/include
infodir = ${prefix}/info
install_sh = /home/programmer437/Downloads/rudeconfig-5.0.5/install-sh
libdir = ${exec_prefix}/lib
libexecdir = ${exec_prefix}/libexec
localstatedir = ${prefix}/var
mandir = ${prefix}/man
mkdir_p = mkdir -p --
oldincludedir = /usr/include
prefix = /usr/local
program_transform_name = s,x,x,
sbindir = ${exec_prefix}/sbin
sharedstatedir = ${prefix}/com
sysconfdir = ${prefix}/etc
target = i686-pc-linux-gnu
target_alias = 
target_cpu = i686
target_os = linux-gnu
target_vendor = pc

# Makefile.am
#
# Copyright (C) 2005 Matthew Flood
# See file AUTHORS for contact information
#
# This file is part of RudeConfig.
#
# RudeConfig is free software; you can redistribute it and/or modify
# it under the terms of the GNU General Public License as published by
# the Free Software Foundation; either version 2, or (at your option)
# any later version.
# 
# RudeConfig is distributed in the hope that it will be useful,
# but WITHOUT ANY WARRANTY; without even the implied warranty of
# MERCHANTABILITY or FITNESS FOR A PARTICULAR PURPOSE.  See the
# GNU General Public License for more details.
# 
# You should have received a copy of the GNU General Public License
# along with RudeConfig; (see COPYING) if not, write to the Free Software
# Foundation, Inc., 59 Temple Place - Suite 330, Boston, MA
# 02111-1307, USA.
#------------------------------------------------------------------------
lib_LTLIBRARIES = librudeconfig.la 
librudeconfig_la_SOURCES = src/AbstractData.cpp \
	src/Comment.cpp \
	src/File.cpp \
	src/Section.cpp \
	src/AbstractOrganiser.cpp \
	src/config.cpp \
	src/KeyValue.cpp \
	src/WhiteSpace.cpp \
	src/AbstractParser.cpp \
	src/ConfigImpl.cpp \
	src/Writer.cpp \
	src/AbstractWriter.cpp \
	src/DataLine.cpp \
	src/ParserJuly2004.cpp \
	src/Base64Encoder.cpp \
	src/RealOrganiser.cpp \
	src/AbstractData.h \
	src/AbstractWriter.h \
	src/config.h \
	src/Section.h \
	src/AbstractOrganiser.h \
	src/Base64Encoder.h \
	src/ConfigImpl.h \
	src/File.h \
	src/ParserJuly2004.h \
	src/WhiteSpace.h \
	src/AbstractParser.h \
	src/Comment.h \
	src/DataLine.h \
	src/KeyValue.h \
	src/RealOrganiser.h \
	src/Writer.h

librudeconfig_la_LDFLAGS = -version-info 5:1:2
pkginclude_HEADERS = src/config.h
man_MANS = man3/rudeconfig.3
EXTRA_DIST = $(man_MANS)
AUTOMAKE_OPTIONS = gnits dist-bzip2 dist-shar dist-zip
all: all-am

.SUFFIXES:
.SUFFIXES: .cpp .lo .o .obj
am--refresh:
	@:
$(srcdir)/Makefile.in:  $(srcdir)/Makefile.am  $(am__configure_deps)
	@for dep in $?; do \
	  case '$(am__configure_deps)' in \
	    *$$dep*) \
	      echo ' cd $(srcdir) && $(AUTOMAKE) --gnits '; \
	      cd $(srcdir) && $(AUTOMAKE) --gnits  \
		&& exit 0; \
	      exit 1;; \
	  esac; \
	done; \
	echo ' cd $(top_srcdir) && $(AUTOMAKE) --gnits  Makefile'; \
	cd $(top_srcdir) && \
	  $(AUTOMAKE) --gnits  Makefile
.PRECIOUS: Makefile
Makefile: $(srcdir)/Makefile.in $(top_builddir)/config.status
	@case '$?' in \
	  *config.status*) \
	    echo ' $(SHELL) ./config.status'; \
	    $(SHELL) ./config.status;; \
	  *) \
	    echo ' cd $(top_builddir) && $(SHELL) ./config.status $@ $(am__depfiles_maybe)'; \
	    cd $(top_builddir) && $(SHELL) ./config.status $@ $(am__depfiles_maybe);; \
	esac;

$(top_builddir)/config.status: $(top_srcdir)/configure $(CONFIG_STATUS_DEPENDENCIES)
	$(SHELL) ./config.status --recheck

$(top_srcdir)/configure:  $(am__configure_deps)
	cd $(srcdir) && $(AUTOCONF)
$(ACLOCAL_M4):  $(am__aclocal_m4_deps)
	cd $(srcdir) && $(ACLOCAL) $(ACLOCAL_AMFLAGS)
install-libLTLIBRARIES: $(lib_LTLIBRARIES)
	@$(NORMAL_INSTALL)
	test -z "$(libdir)" || $(mkdir_p) "$(DESTDIR)$(libdir)"
	@list='$(lib_LTLIBRARIES)'; for p in $$list; do \
	  if test -f $$p; then \
	    f=$(am__strip_dir) \
	    echo " $(LIBTOOL) --mode=install $(libLTLIBRARIES_INSTALL) $(INSTALL_STRIP_FLAG) '$$p' '$(DESTDIR)$(libdir)/$$f'"; \
	    $(LIBTOOL) --mode=install $(libLTLIBRARIES_INSTALL) $(INSTALL_STRIP_FLAG) "$$p" "$(DESTDIR)$(libdir)/$$f"; \
	  else :; fi; \
	done

uninstall-libLTLIBRARIES:
	@$(NORMAL_UNINSTALL)
	@set -x; list='$(lib_LTLIBRARIES)'; for p in $$list; do \
	  p=$(am__strip_dir) \
	  echo " $(LIBTOOL) --mode=uninstall rm -f '$(DESTDIR)$(libdir)/$$p'"; \
	  $(LIBTOOL) --mode=uninstall rm -f "$(DESTDIR)$(libdir)/$$p"; \
	done

clean-libLTLIBRARIES:
	-test -z "$(lib_LTLIBRARIES)" || rm -f $(lib_LTLIBRARIES)
	@list='$(lib_LTLIBRARIES)'; for p in $$list; do \
	  dir="`echo $$p | sed -e 's|/[^/]*$$||'`"; \
	  test "$$dir" != "$$p" || dir=.; \
	  echo "rm -f \"$${dir}/so_locations\""; \
	  rm -f "$${dir}/so_locations"; \
	done
librudeconfig.la: $(librudeconfig_la_OBJECTS) $(librudeconfig_la_DEPENDENCIES) 
	$(CXXLINK) -rpath $(libdir) $(librudeconfig_la_LDFLAGS) $(librudeconfig_la_OBJECTS) $(librudeconfig_la_LIBADD) $(LIBS)

mostlyclean-compile:
	-rm -f *.$(OBJEXT)

distclean-compile:
	-rm -f *.tab.c

include ./$(DEPDIR)/AbstractData.Plo
include ./$(DEPDIR)/AbstractOrganiser.Plo
include ./$(DEPDIR)/AbstractParser.Plo
include ./$(DEPDIR)/AbstractWriter.Plo
include ./$(DEPDIR)/Base64Encoder.Plo
include ./$(DEPDIR)/Comment.Plo
include ./$(DEPDIR)/ConfigImpl.Plo
include ./$(DEPDIR)/DataLine.Plo
include ./$(DEPDIR)/File.Plo
include ./$(DEPDIR)/KeyValue.Plo
include ./$(DEPDIR)/ParserJuly2004.Plo
include ./$(DEPDIR)/RealOrganiser.Plo
include ./$(DEPDIR)/Section.Plo
include ./$(DEPDIR)/WhiteSpace.Plo
include ./$(DEPDIR)/Writer.Plo
include ./$(DEPDIR)/config.Plo

.cpp.o:
	if $(CXXCOMPILE) -MT $@ -MD -MP -MF "$(DEPDIR)/$*.Tpo" -c -o $@ $<; \
	then mv -f "$(DEPDIR)/$*.Tpo" "$(DEPDIR)/$*.Po"; else rm -f "$(DEPDIR)/$*.Tpo"; exit 1; fi
#	source='$<' object='$@' libtool=no \
#	DEPDIR=$(DEPDIR) $(CXXDEPMODE) $(depcomp) \
#	$(CXXCOMPILE) -c -o $@ $<

.cpp.obj:
	if $(CXXCOMPILE) -MT $@ -MD -MP -MF "$(DEPDIR)/$*.Tpo" -c -o $@ `$(CYGPATH_W) '$<'`; \
	then mv -f "$(DEPDIR)/$*.Tpo" "$(DEPDIR)/$*.Po"; else rm -f "$(DEPDIR)/$*.Tpo"; exit 1; fi
#	source='$<' object='$@' libtool=no \
#	DEPDIR=$(DEPDIR) $(CXXDEPMODE) $(depcomp) \
#	$(CXXCOMPILE) -c -o $@ `$(CYGPATH_W) '$<'`

.cpp.lo:
	if $(LTCXXCOMPILE) -MT $@ -MD -MP -MF "$(DEPDIR)/$*.Tpo" -c -o $@ $<; \
	then mv -f "$(DEPDIR)/$*.Tpo" "$(DEPDIR)/$*.Plo"; else rm -f "$(DEPDIR)/$*.Tpo"; exit 1; fi
#	source='$<' object='$@' libtool=yes \
#	DEPDIR=$(DEPDIR) $(CXXDEPMODE) $(depcomp) \
#	$(LTCXXCOMPILE) -c -o $@ $<

AbstractData.lo: src/AbstractData.cpp
	if $(LIBTOOL) --tag=CXX --mode=compile $(CXX) $(DEFS) $(DEFAULT_INCLUDES) $(INCLUDES) $(AM_CPPFLAGS) $(CPPFLAGS) $(AM_CXXFLAGS) $(CXXFLAGS) -MT AbstractData.lo -MD -MP -MF "$(DEPDIR)/AbstractData.Tpo" -c -o AbstractData.lo `test -f 'src/AbstractData.cpp' || echo '$(srcdir)/'`src/AbstractData.cpp; \
	then mv -f "$(DEPDIR)/AbstractData.Tpo" "$(DEPDIR)/AbstractData.Plo"; else rm -f "$(DEPDIR)/AbstractData.Tpo"; exit 1; fi
#	source='src/AbstractData.cpp' object='AbstractData.lo' libtool=yes \
#	DEPDIR=$(DEPDIR) $(CXXDEPMODE) $(depcomp) \
#	$(LIBTOOL) --tag=CXX --mode=compile $(CXX) $(DEFS) $(DEFAULT_INCLUDES) $(INCLUDES) $(AM_CPPFLAGS) $(CPPFLAGS) $(AM_CXXFLAGS) $(CXXFLAGS) -c -o AbstractData.lo `test -f 'src/AbstractData.cpp' || echo '$(srcdir)/'`src/AbstractData.cpp

Comment.lo: src/Comment.cpp
	if $(LIBTOOL) --tag=CXX --mode=compile $(CXX) $(DEFS) $(DEFAULT_INCLUDES) $(INCLUDES) $(AM_CPPFLAGS) $(CPPFLAGS) $(AM_CXXFLAGS) $(CXXFLAGS) -MT Comment.lo -MD -MP -MF "$(DEPDIR)/Comment.Tpo" -c -o Comment.lo `test -f 'src/Comment.cpp' || echo '$(srcdir)/'`src/Comment.cpp; \
	then mv -f "$(DEPDIR)/Comment.Tpo" "$(DEPDIR)/Comment.Plo"; else rm -f "$(DEPDIR)/Comment.Tpo"; exit 1; fi
#	source='src/Comment.cpp' object='Comment.lo' libtool=yes \
#	DEPDIR=$(DEPDIR) $(CXXDEPMODE) $(depcomp) \
#	$(LIBTOOL) --tag=CXX --mode=compile $(CXX) $(DEFS) $(DEFAULT_INCLUDES) $(INCLUDES) $(AM_CPPFLAGS) $(CPPFLAGS) $(AM_CXXFLAGS) $(CXXFLAGS) -c -o Comment.lo `test -f 'src/Comment.cpp' || echo '$(srcdir)/'`src/Comment.cpp

File.lo: src/File.cpp
	if $(LIBTOOL) --tag=CXX --mode=compile $(CXX) $(DEFS) $(DEFAULT_INCLUDES) $(INCLUDES) $(AM_CPPFLAGS) $(CPPFLAGS) $(AM_CXXFLAGS) $(CXXFLAGS) -MT File.lo -MD -MP -MF "$(DEPDIR)/File.Tpo" -c -o File.lo `test -f 'src/File.cpp' || echo '$(srcdir)/'`src/File.cpp; \
	then mv -f "$(DEPDIR)/File.Tpo" "$(DEPDIR)/File.Plo"; else rm -f "$(DEPDIR)/File.Tpo"; exit 1; fi
#	source='src/File.cpp' object='File.lo' libtool=yes \
#	DEPDIR=$(DEPDIR) $(CXXDEPMODE) $(depcomp) \
#	$(LIBTOOL) --tag=CXX --mode=compile $(CXX) $(DEFS) $(DEFAULT_INCLUDES) $(INCLUDES) $(AM_CPPFLAGS) $(CPPFLAGS) $(AM_CXXFLAGS) $(CXXFLAGS) -c -o File.lo `test -f 'src/File.cpp' || echo '$(srcdir)/'`src/File.cpp

Section.lo: src/Section.cpp
	if $(LIBTOOL) --tag=CXX --mode=compile $(CXX) $(DEFS) $(DEFAULT_INCLUDES) $(INCLUDES) $(AM_CPPFLAGS) $(CPPFLAGS) $(AM_CXXFLAGS) $(CXXFLAGS) -MT Section.lo -MD -MP -MF "$(DEPDIR)/Section.Tpo" -c -o Section.lo `test -f 'src/Section.cpp' || echo '$(srcdir)/'`src/Section.cpp; \
	then mv -f "$(DEPDIR)/Section.Tpo" "$(DEPDIR)/Section.Plo"; else rm -f "$(DEPDIR)/Section.Tpo"; exit 1; fi
#	source='src/Section.cpp' object='Section.lo' libtool=yes \
#	DEPDIR=$(DEPDIR) $(CXXDEPMODE) $(depcomp) \
#	$(LIBTOOL) --tag=CXX --mode=compile $(CXX) $(DEFS) $(DEFAULT_INCLUDES) $(INCLUDES) $(AM_CPPFLAGS) $(CPPFLAGS) $(AM_CXXFLAGS) $(CXXFLAGS) -c -o Section.lo `test -f 'src/Section.cpp' || echo '$(srcdir)/'`src/Section.cpp

AbstractOrganiser.lo: src/AbstractOrganiser.cpp
	if $(LIBTOOL) --tag=CXX --mode=compile $(CXX) $(DEFS) $(DEFAULT_INCLUDES) $(INCLUDES) $(AM_CPPFLAGS) $(CPPFLAGS) $(AM_CXXFLAGS) $(CXXFLAGS) -MT AbstractOrganiser.lo -MD -MP -MF "$(DEPDIR)/AbstractOrganiser.Tpo" -c -o AbstractOrganiser.lo `test -f 'src/AbstractOrganiser.cpp' || echo '$(srcdir)/'`src/AbstractOrganiser.cpp; \
	then mv -f "$(DEPDIR)/AbstractOrganiser.Tpo" "$(DEPDIR)/AbstractOrganiser.Plo"; else rm -f "$(DEPDIR)/AbstractOrganiser.Tpo"; exit 1; fi
#	source='src/AbstractOrganiser.cpp' object='AbstractOrganiser.lo' libtool=yes \
#	DEPDIR=$(DEPDIR) $(CXXDEPMODE) $(depcomp) \
#	$(LIBTOOL) --tag=CXX --mode=compile $(CXX) $(DEFS) $(DEFAULT_INCLUDES) $(INCLUDES) $(AM_CPPFLAGS) $(CPPFLAGS) $(AM_CXXFLAGS) $(CXXFLAGS) -c -o AbstractOrganiser.lo `test -f 'src/AbstractOrganiser.cpp' || echo '$(srcdir)/'`src/AbstractOrganiser.cpp

config.lo: src/config.cpp
	if $(LIBTOOL) --tag=CXX --mode=compile $(CXX) $(DEFS) $(DEFAULT_INCLUDES) $(INCLUDES) $(AM_CPPFLAGS) $(CPPFLAGS) $(AM_CXXFLAGS) $(CXXFLAGS) -MT config.lo -MD -MP -MF "$(DEPDIR)/config.Tpo" -c -o config.lo `test -f 'src/config.cpp' || echo '$(srcdir)/'`src/config.cpp; \
	then mv -f "$(DEPDIR)/config.Tpo" "$(DEPDIR)/config.Plo"; else rm -f "$(DEPDIR)/config.Tpo"; exit 1; fi
#	source='src/config.cpp' object='config.lo' libtool=yes \
#	DEPDIR=$(DEPDIR) $(CXXDEPMODE) $(depcomp) \
#	$(LIBTOOL) --tag=CXX --mode=compile $(CXX) $(DEFS) $(DEFAULT_INCLUDES) $(INCLUDES) $(AM_CPPFLAGS) $(CPPFLAGS) $(AM_CXXFLAGS) $(CXXFLAGS) -c -o config.lo `test -f 'src/config.cpp' || echo '$(srcdir)/'`src/config.cpp

KeyValue.lo: src/KeyValue.cpp
	if $(LIBTOOL) --tag=CXX --mode=compile $(CXX) $(DEFS) $(DEFAULT_INCLUDES) $(INCLUDES) $(AM_CPPFLAGS) $(CPPFLAGS) $(AM_CXXFLAGS) $(CXXFLAGS) -MT KeyValue.lo -MD -MP -MF "$(DEPDIR)/KeyValue.Tpo" -c -o KeyValue.lo `test -f 'src/KeyValue.cpp' || echo '$(srcdir)/'`src/KeyValue.cpp; \
	then mv -f "$(DEPDIR)/KeyValue.Tpo" "$(DEPDIR)/KeyValue.Plo"; else rm -f "$(DEPDIR)/KeyValue.Tpo"; exit 1; fi
#	source='src/KeyValue.cpp' object='KeyValue.lo' libtool=yes \
#	DEPDIR=$(DEPDIR) $(CXXDEPMODE) $(depcomp) \
#	$(LIBTOOL) --tag=CXX --mode=compile $(CXX) $(DEFS) $(DEFAULT_INCLUDES) $(INCLUDES) $(AM_CPPFLAGS) $(CPPFLAGS) $(AM_CXXFLAGS) $(CXXFLAGS) -c -o KeyValue.lo `test -f 'src/KeyValue.cpp' || echo '$(srcdir)/'`src/KeyValue.cpp

WhiteSpace.lo: src/WhiteSpace.cpp
	if $(LIBTOOL) --tag=CXX --mode=compile $(CXX) $(DEFS) $(DEFAULT_INCLUDES) $(INCLUDES) $(AM_CPPFLAGS) $(CPPFLAGS) $(AM_CXXFLAGS) $(CXXFLAGS) -MT WhiteSpace.lo -MD -MP -MF "$(DEPDIR)/WhiteSpace.Tpo" -c -o WhiteSpace.lo `test -f 'src/WhiteSpace.cpp' || echo '$(srcdir)/'`src/WhiteSpace.cpp; \
	then mv -f "$(DEPDIR)/WhiteSpace.Tpo" "$(DEPDIR)/WhiteSpace.Plo"; else rm -f "$(DEPDIR)/WhiteSpace.Tpo"; exit 1; fi
#	source='src/WhiteSpace.cpp' object='WhiteSpace.lo' libtool=yes \
#	DEPDIR=$(DEPDIR) $(CXXDEPMODE) $(depcomp) \
#	$(LIBTOOL) --tag=CXX --mode=compile $(CXX) $(DEFS) $(DEFAULT_INCLUDES) $(INCLUDES) $(AM_CPPFLAGS) $(CPPFLAGS) $(AM_CXXFLAGS) $(CXXFLAGS) -c -o WhiteSpace.lo `test -f 'src/WhiteSpace.cpp' || echo '$(srcdir)/'`src/WhiteSpace.cpp

AbstractParser.lo: src/AbstractParser.cpp
	if $(LIBTOOL) --tag=CXX --mode=compile $(CXX) $(DEFS) $(DEFAULT_INCLUDES) $(INCLUDES) $(AM_CPPFLAGS) $(CPPFLAGS) $(AM_CXXFLAGS) $(CXXFLAGS) -MT AbstractParser.lo -MD -MP -MF "$(DEPDIR)/AbstractParser.Tpo" -c -o AbstractParser.lo `test -f 'src/AbstractParser.cpp' || echo '$(srcdir)/'`src/AbstractParser.cpp; \
	then mv -f "$(DEPDIR)/AbstractParser.Tpo" "$(DEPDIR)/AbstractParser.Plo"; else rm -f "$(DEPDIR)/AbstractParser.Tpo"; exit 1; fi
#	source='src/AbstractParser.cpp' object='AbstractParser.lo' libtool=yes \
#	DEPDIR=$(DEPDIR) $(CXXDEPMODE) $(depcomp) \
#	$(LIBTOOL) --tag=CXX --mode=compile $(CXX) $(DEFS) $(DEFAULT_INCLUDES) $(INCLUDES) $(AM_CPPFLAGS) $(CPPFLAGS) $(AM_CXXFLAGS) $(CXXFLAGS) -c -o AbstractParser.lo `test -f 'src/AbstractParser.cpp' || echo '$(srcdir)/'`src/AbstractParser.cpp

ConfigImpl.lo: src/ConfigImpl.cpp
	if $(LIBTOOL) --tag=CXX --mode=compile $(CXX) $(DEFS) $(DEFAULT_INCLUDES) $(INCLUDES) $(AM_CPPFLAGS) $(CPPFLAGS) $(AM_CXXFLAGS) $(CXXFLAGS) -MT ConfigImpl.lo -MD -MP -MF "$(DEPDIR)/ConfigImpl.Tpo" -c -o ConfigImpl.lo `test -f 'src/ConfigImpl.cpp' || echo '$(srcdir)/'`src/ConfigImpl.cpp; \
	then mv -f "$(DEPDIR)/ConfigImpl.Tpo" "$(DEPDIR)/ConfigImpl.Plo"; else rm -f "$(DEPDIR)/ConfigImpl.Tpo"; exit 1; fi
#	source='src/ConfigImpl.cpp' object='ConfigImpl.lo' libtool=yes \
#	DEPDIR=$(DEPDIR) $(CXXDEPMODE) $(depcomp) \
#	$(LIBTOOL) --tag=CXX --mode=compile $(CXX) $(DEFS) $(DEFAULT_INCLUDES) $(INCLUDES) $(AM_CPPFLAGS) $(CPPFLAGS) $(AM_CXXFLAGS) $(CXXFLAGS) -c -o ConfigImpl.lo `test -f 'src/ConfigImpl.cpp' || echo '$(srcdir)/'`src/ConfigImpl.cpp

Writer.lo: src/Writer.cpp
	if $(LIBTOOL) --tag=CXX --mode=compile $(CXX) $(DEFS) $(DEFAULT_INCLUDES) $(INCLUDES) $(AM_CPPFLAGS) $(CPPFLAGS) $(AM_CXXFLAGS) $(CXXFLAGS) -MT Writer.lo -MD -MP -MF "$(DEPDIR)/Writer.Tpo" -c -o Writer.lo `test -f 'src/Writer.cpp' || echo '$(srcdir)/'`src/Writer.cpp; \
	then mv -f "$(DEPDIR)/Writer.Tpo" "$(DEPDIR)/Writer.Plo"; else rm -f "$(DEPDIR)/Writer.Tpo"; exit 1; fi
#	source='src/Writer.cpp' object='Writer.lo' libtool=yes \
#	DEPDIR=$(DEPDIR) $(CXXDEPMODE) $(depcomp) \
#	$(LIBTOOL) --tag=CXX --mode=compile $(CXX) $(DEFS) $(DEFAULT_INCLUDES) $(INCLUDES) $(AM_CPPFLAGS) $(CPPFLAGS) $(AM_CXXFLAGS) $(CXXFLAGS) -c -o Writer.lo `test -f 'src/Writer.cpp' || echo '$(srcdir)/'`src/Writer.cpp

AbstractWriter.lo: src/AbstractWriter.cpp
	if $(LIBTOOL) --tag=CXX --mode=compile $(CXX) $(DEFS) $(DEFAULT_INCLUDES) $(INCLUDES) $(AM_CPPFLAGS) $(CPPFLAGS) $(AM_CXXFLAGS) $(CXXFLAGS) -MT AbstractWriter.lo -MD -MP -MF "$(DEPDIR)/AbstractWriter.Tpo" -c -o AbstractWriter.lo `test -f 'src/AbstractWriter.cpp' || echo '$(srcdir)/'`src/AbstractWriter.cpp; \
	then mv -f "$(DEPDIR)/AbstractWriter.Tpo" "$(DEPDIR)/AbstractWriter.Plo"; else rm -f "$(DEPDIR)/AbstractWriter.Tpo"; exit 1; fi
#	source='src/AbstractWriter.cpp' object='AbstractWriter.lo' libtool=yes \
#	DEPDIR=$(DEPDIR) $(CXXDEPMODE) $(depcomp) \
#	$(LIBTOOL) --tag=CXX --mode=compile $(CXX) $(DEFS) $(DEFAULT_INCLUDES) $(INCLUDES) $(AM_CPPFLAGS) $(CPPFLAGS) $(AM_CXXFLAGS) $(CXXFLAGS) -c -o AbstractWriter.lo `test -f 'src/AbstractWriter.cpp' || echo '$(srcdir)/'`src/AbstractWriter.cpp

DataLine.lo: src/DataLine.cpp
	if $(LIBTOOL) --tag=CXX --mode=compile $(CXX) $(DEFS) $(DEFAULT_INCLUDES) $(INCLUDES) $(AM_CPPFLAGS) $(CPPFLAGS) $(AM_CXXFLAGS) $(CXXFLAGS) -MT DataLine.lo -MD -MP -MF "$(DEPDIR)/DataLine.Tpo" -c -o DataLine.lo `test -f 'src/DataLine.cpp' || echo '$(srcdir)/'`src/DataLine.cpp; \
	then mv -f "$(DEPDIR)/DataLine.Tpo" "$(DEPDIR)/DataLine.Plo"; else rm -f "$(DEPDIR)/DataLine.Tpo"; exit 1; fi
#	source='src/DataLine.cpp' object='DataLine.lo' libtool=yes \
#	DEPDIR=$(DEPDIR) $(CXXDEPMODE) $(depcomp) \
#	$(LIBTOOL) --tag=CXX --mode=compile $(CXX) $(DEFS) $(DEFAULT_INCLUDES) $(INCLUDES) $(AM_CPPFLAGS) $(CPPFLAGS) $(AM_CXXFLAGS) $(CXXFLAGS) -c -o DataLine.lo `test -f 'src/DataLine.cpp' || echo '$(srcdir)/'`src/DataLine.cpp

ParserJuly2004.lo: src/ParserJuly2004.cpp
	if $(LIBTOOL) --tag=CXX --mode=compile $(CXX) $(DEFS) $(DEFAULT_INCLUDES) $(INCLUDES) $(AM_CPPFLAGS) $(CPPFLAGS) $(AM_CXXFLAGS) $(CXXFLAGS) -MT ParserJuly2004.lo -MD -MP -MF "$(DEPDIR)/ParserJuly2004.Tpo" -c -o ParserJuly2004.lo `test -f 'src/ParserJuly2004.cpp' || echo '$(srcdir)/'`src/ParserJuly2004.cpp; \
	then mv -f "$(DEPDIR)/ParserJuly2004.Tpo" "$(DEPDIR)/ParserJuly2004.Plo"; else rm -f "$(DEPDIR)/ParserJuly2004.Tpo"; exit 1; fi
#	source='src/ParserJuly2004.cpp' object='ParserJuly2004.lo' libtool=yes \
#	DEPDIR=$(DEPDIR) $(CXXDEPMODE) $(depcomp) \
#	$(LIBTOOL) --tag=CXX --mode=compile $(CXX) $(DEFS) $(DEFAULT_INCLUDES) $(INCLUDES) $(AM_CPPFLAGS) $(CPPFLAGS) $(AM_CXXFLAGS) $(CXXFLAGS) -c -o ParserJuly2004.lo `test -f 'src/ParserJuly2004.cpp' || echo '$(srcdir)/'`src/ParserJuly2004.cpp

Base64Encoder.lo: src/Base64Encoder.cpp
	if $(LIBTOOL) --tag=CXX --mode=compile $(CXX) $(DEFS) $(DEFAULT_INCLUDES) $(INCLUDES) $(AM_CPPFLAGS) $(CPPFLAGS) $(AM_CXXFLAGS) $(CXXFLAGS) -MT Base64Encoder.lo -MD -MP -MF "$(DEPDIR)/Base64Encoder.Tpo" -c -o Base64Encoder.lo `test -f 'src/Base64Encoder.cpp' || echo '$(srcdir)/'`src/Base64Encoder.cpp; \
	then mv -f "$(DEPDIR)/Base64Encoder.Tpo" "$(DEPDIR)/Base64Encoder.Plo"; else rm -f "$(DEPDIR)/Base64Encoder.Tpo"; exit 1; fi
#	source='src/Base64Encoder.cpp' object='Base64Encoder.lo' libtool=yes \
#	DEPDIR=$(DEPDIR) $(CXXDEPMODE) $(depcomp) \
#	$(LIBTOOL) --tag=CXX --mode=compile $(CXX) $(DEFS) $(DEFAULT_INCLUDES) $(INCLUDES) $(AM_CPPFLAGS) $(CPPFLAGS) $(AM_CXXFLAGS) $(CXXFLAGS) -c -o Base64Encoder.lo `test -f 'src/Base64Encoder.cpp' || echo '$(srcdir)/'`src/Base64Encoder.cpp

RealOrganiser.lo: src/RealOrganiser.cpp
	if $(LIBTOOL) --tag=CXX --mode=compile $(CXX) $(DEFS) $(DEFAULT_INCLUDES) $(INCLUDES) $(AM_CPPFLAGS) $(CPPFLAGS) $(AM_CXXFLAGS) $(CXXFLAGS) -MT RealOrganiser.lo -MD -MP -MF "$(DEPDIR)/RealOrganiser.Tpo" -c -o RealOrganiser.lo `test -f 'src/RealOrganiser.cpp' || echo '$(srcdir)/'`src/RealOrganiser.cpp; \
	then mv -f "$(DEPDIR)/RealOrganiser.Tpo" "$(DEPDIR)/RealOrganiser.Plo"; else rm -f "$(DEPDIR)/RealOrganiser.Tpo"; exit 1; fi
#	source='src/RealOrganiser.cpp' object='RealOrganiser.lo' libtool=yes \
#	DEPDIR=$(DEPDIR) $(CXXDEPMODE) $(depcomp) \
#	$(LIBTOOL) --tag=CXX --mode=compile $(CXX) $(DEFS) $(DEFAULT_INCLUDES) $(INCLUDES) $(AM_CPPFLAGS) $(CPPFLAGS) $(AM_CXXFLAGS) $(CXXFLAGS) -c -o RealOrganiser.lo `test -f 'src/RealOrganiser.cpp' || echo '$(srcdir)/'`src/RealOrganiser.cpp

mostlyclean-libtool:
	-rm -f *.lo

clean-libtool:
	-rm -rf .libs _libs

distclean-libtool:
	-rm -f libtool
uninstall-info-am:
install-man3: $(man3_MANS) $(man_MANS)
	@$(NORMAL_INSTALL)
	test -z "$(man3dir)" || $(mkdir_p) "$(DESTDIR)$(man3dir)"
	@list='$(man3_MANS) $(dist_man3_MANS) $(nodist_man3_MANS)'; \
	l2='$(man_MANS) $(dist_man_MANS) $(nodist_man_MANS)'; \
	for i in $$l2; do \
	  case "$$i" in \
	    *.3*) list="$$list $$i" ;; \
	  esac; \
	done; \
	for i in $$list; do \
	  if test -f $(srcdir)/$$i; then file=$(srcdir)/$$i; \
	  else file=$$i; fi; \
	  ext=`echo $$i | sed -e 's/^.*\\.//'`; \
	  case "$$ext" in \
	    3*) ;; \
	    *) ext='3' ;; \
	  esac; \
	  inst=`echo $$i | sed -e 's/\\.[0-9a-z]*$$//'`; \
	  inst=`echo $$inst | sed -e 's/^.*\///'`; \
	  inst=`echo $$inst | sed '$(transform)'`.$$ext; \
	  echo " $(INSTALL_DATA) '$$file' '$(DESTDIR)$(man3dir)/$$inst'"; \
	  $(INSTALL_DATA) "$$file" "$(DESTDIR)$(man3dir)/$$inst"; \
	done
uninstall-man3:
	@$(NORMAL_UNINSTALL)
	@list='$(man3_MANS) $(dist_man3_MANS) $(nodist_man3_MANS)'; \
	l2='$(man_MANS) $(dist_man_MANS) $(nodist_man_MANS)'; \
	for i in $$l2; do \
	  case "$$i" in \
	    *.3*) list="$$list $$i" ;; \
	  esac; \
	done; \
	for i in $$list; do \
	  ext=`echo $$i | sed -e 's/^.*\\.//'`; \
	  case "$$ext" in \
	    3*) ;; \
	    *) ext='3' ;; \
	  esac; \
	  inst=`echo $$i | sed -e 's/\\.[0-9a-z]*$$//'`; \
	  inst=`echo $$inst | sed -e 's/^.*\///'`; \
	  inst=`echo $$inst | sed '$(transform)'`.$$ext; \
	  echo " rm -f '$(DESTDIR)$(man3dir)/$$inst'"; \
	  rm -f "$(DESTDIR)$(man3dir)/$$inst"; \
	done
install-pkgincludeHEADERS: $(pkginclude_HEADERS)
	@$(NORMAL_INSTALL)
	test -z "$(pkgincludedir)" || $(mkdir_p) "$(DESTDIR)$(pkgincludedir)"
	@list='$(pkginclude_HEADERS)'; for p in $$list; do \
	  if test -f "$$p"; then d=; else d="$(srcdir)/"; fi; \
	  f=$(am__strip_dir) \
	  echo " $(pkgincludeHEADERS_INSTALL) '$$d$$p' '$(DESTDIR)$(pkgincludedir)/$$f'"; \
	  $(pkgincludeHEADERS_INSTALL) "$$d$$p" "$(DESTDIR)$(pkgincludedir)/$$f"; \
	done

uninstall-pkgincludeHEADERS:
	@$(NORMAL_UNINSTALL)
	@list='$(pkginclude_HEADERS)'; for p in $$list; do \
	  f=$(am__strip_dir) \
	  echo " rm -f '$(DESTDIR)$(pkgincludedir)/$$f'"; \
	  rm -f "$(DESTDIR)$(pkgincludedir)/$$f"; \
	done

ID: $(HEADERS) $(SOURCES) $(LISP) $(TAGS_FILES)
	list='$(SOURCES) $(HEADERS) $(LISP) $(TAGS_FILES)'; \
	unique=`for i in $$list; do \
	    if test -f "$$i"; then echo $$i; else echo $(srcdir)/$$i; fi; \
	  done | \
	  $(AWK) '    { files[$$0] = 1; } \
	       END { for (i in files) print i; }'`; \
	mkid -fID $$unique
tags: TAGS

TAGS:  $(HEADERS) $(SOURCES)  $(TAGS_DEPENDENCIES) \
		$(TAGS_FILES) $(LISP)
	tags=; \
	here=`pwd`; \
	list='$(SOURCES) $(HEADERS)  $(LISP) $(TAGS_FILES)'; \
	unique=`for i in $$list; do \
	    if test -f "$$i"; then echo $$i; else echo $(srcdir)/$$i; fi; \
	  done | \
	  $(AWK) '    { files[$$0] = 1; } \
	       END { for (i in files) print i; }'`; \
	if test -z "$(ETAGS_ARGS)$$tags$$unique"; then :; else \
	  test -n "$$unique" || unique=$$empty_fix; \
	  $(ETAGS) $(ETAGSFLAGS) $(AM_ETAGSFLAGS) $(ETAGS_ARGS) \
	    $$tags $$unique; \
	fi
ctags: CTAGS
CTAGS:  $(HEADERS) $(SOURCES)  $(TAGS_DEPENDENCIES) \
		$(TAGS_FILES) $(LISP)
	tags=; \
	here=`pwd`; \
	list='$(SOURCES) $(HEADERS)  $(LISP) $(TAGS_FILES)'; \
	unique=`for i in $$list; do \
	    if test -f "$$i"; then echo $$i; else echo $(srcdir)/$$i; fi; \
	  done | \
	  $(AWK) '    { files[$$0] = 1; } \
	       END { for (i in files) print i; }'`; \
	test -z "$(CTAGS_ARGS)$$tags$$unique" \
	  || $(CTAGS) $(CTAGSFLAGS) $(AM_CTAGSFLAGS) $(CTAGS_ARGS) \
	     $$tags $$unique

GTAGS:
	here=`$(am__cd) $(top_builddir) && pwd` \
	  && cd $(top_srcdir) \
	  && gtags -i $(GTAGS_ARGS) $$here

distclean-tags:
	-rm -f TAGS ID GTAGS GRTAGS GSYMS GPATH tags

distdir: $(DISTFILES)
	@case `sed 15q $(srcdir)/NEWS` in \
	*"$(VERSION)"*) : ;; \
	*) \
	  echo "NEWS not updated; not releasing" 1>&2; \
	  exit 1;; \
	esac
	$(am__remove_distdir)
	mkdir $(distdir)
	$(mkdir_p) $(distdir)/man3 $(distdir)/src
	@srcdirstrip=`echo "$(srcdir)" | sed 's|.|.|g'`; \
	topsrcdirstrip=`echo "$(top_srcdir)" | sed 's|.|.|g'`; \
	list='$(DISTFILES)'; for file in $$list; do \
	  case $$file in \
	    $(srcdir)/*) file=`echo "$$file" | sed "s|^$$srcdirstrip/||"`;; \
	    $(top_srcdir)/*) file=`echo "$$file" | sed "s|^$$topsrcdirstrip/|$(top_builddir)/|"`;; \
	  esac; \
	  if test -f $$file || test -d $$file; then d=.; else d=$(srcdir); fi; \
	  dir=`echo "$$file" | sed -e 's,/[^/]*$$,,'`; \
	  if test "$$dir" != "$$file" && test "$$dir" != "."; then \
	    dir="/$$dir"; \
	    $(mkdir_p) "$(distdir)$$dir"; \
	  else \
	    dir=''; \
	  fi; \
	  if test -d $$d/$$file; then \
	    if test -d $(srcdir)/$$file && test $$d != $(srcdir); then \
	      cp -pR $(srcdir)/$$file $(distdir)$$dir || exit 1; \
	    fi; \
	    cp -pR $$d/$$file $(distdir)$$dir || exit 1; \
	  else \
	    test -f $(distdir)/$$file \
	    || cp -p $$d/$$file $(distdir)/$$file \
	    || exit 1; \
	  fi; \
	done
	-find $(distdir) -type d ! -perm -777 -exec chmod a+rwx {} \; -o \
	  ! -type d ! -perm -444 -links 1 -exec chmod a+r {} \; -o \
	  ! -type d ! -perm -400 -exec chmod a+r {} \; -o \
	  ! -type d ! -perm -444 -exec $(SHELL) $(install_sh) -c -m a+r {} {} \; \
	|| chmod -R a+r $(distdir)
dist-gzip: distdir
	tardir=$(distdir) && $(am__tar) | GZIP=$(GZIP_ENV) gzip -c >$(distdir).tar.gz
	$(am__remove_distdir)
dist-bzip2: distdir
	tardir=$(distdir) && $(am__tar) | bzip2 -9 -c >$(distdir).tar.bz2
	$(am__remove_distdir)

dist-tarZ: distdir
	tardir=$(distdir) && $(am__tar) | compress -c >$(distdir).tar.Z
	$(am__remove_distdir)
dist-shar: distdir
	shar $(distdir) | GZIP=$(GZIP_ENV) gzip -c >$(distdir).shar.gz
	$(am__remove_distdir)
dist-zip: distdir
	-rm -f $(distdir).zip
	zip -rq $(distdir).zip $(distdir)
	$(am__remove_distdir)

dist dist-all: distdir
	tardir=$(distdir) && $(am__tar) | GZIP=$(GZIP_ENV) gzip -c >$(distdir).tar.gz
	tardir=$(distdir) && $(am__tar) | bzip2 -9 -c >$(distdir).tar.bz2
	shar $(distdir) | GZIP=$(GZIP_ENV) gzip -c >$(distdir).shar.gz
	-rm -f $(distdir).zip
	zip -rq $(distdir).zip $(distdir)
	$(am__remove_distdir)

# This target untars the dist file and tries a VPATH configuration.  Then
# it guarantees that the distribution is self-contained by making another
# tarfile.
distcheck: dist
	case '$(DIST_ARCHIVES)' in \
	*.tar.gz*) \
	  GZIP=$(GZIP_ENV) gunzip -c $(distdir).tar.gz | $(am__untar) ;;\
	*.tar.bz2*) \
	  bunzip2 -c $(distdir).tar.bz2 | $(am__untar) ;;\
	*.tar.Z*) \
	  uncompress -c $(distdir).tar.Z | $(am__untar) ;;\
	*.shar.gz*) \
	  GZIP=$(GZIP_ENV) gunzip -c $(distdir).shar.gz | unshar ;;\
	*.zip*) \
	  unzip $(distdir).zip ;;\
	esac
	chmod -R a-w $(distdir); chmod a+w $(distdir)
	mkdir $(distdir)/_build
	mkdir $(distdir)/_inst
	chmod a-w $(distdir)
	dc_install_base=`$(am__cd) $(distdir)/_inst && pwd | sed -e 's,^[^:\\/]:[\\/],/,'` \
	  && dc_destdir="$${TMPDIR-/tmp}/am-dc-$$$$/" \
	  && cd $(distdir)/_build \
	  && ../configure --srcdir=.. --prefix="$$dc_install_base" \
	    $(DISTCHECK_CONFIGURE_FLAGS) \
	  && $(MAKE) $(AM_MAKEFLAGS) \
	  && $(MAKE) $(AM_MAKEFLAGS) dvi \
	  && $(MAKE) $(AM_MAKEFLAGS) check \
	  && $(MAKE) $(AM_MAKEFLAGS) install \
	  && $(MAKE) $(AM_MAKEFLAGS) installcheck \
	  && $(MAKE) $(AM_MAKEFLAGS) uninstall \
	  && $(MAKE) $(AM_MAKEFLAGS) distuninstallcheck_dir="$$dc_install_base" \
	        distuninstallcheck \
	  && chmod -R a-w "$$dc_install_base" \
	  && ({ \
	       (cd ../.. && umask 077 && mkdir "$$dc_destdir") \
	       && $(MAKE) $(AM_MAKEFLAGS) DESTDIR="$$dc_destdir" install \
	       && $(MAKE) $(AM_MAKEFLAGS) DESTDIR="$$dc_destdir" uninstall \
	       && $(MAKE) $(AM_MAKEFLAGS) DESTDIR="$$dc_destdir" \
	            distuninstallcheck_dir="$$dc_destdir" distuninstallcheck; \
	      } || { rm -rf "$$dc_destdir"; exit 1; }) \
	  && rm -rf "$$dc_destdir" \
	  && $(MAKE) $(AM_MAKEFLAGS) dist \
	  && rm -rf $(DIST_ARCHIVES) \
	  && $(MAKE) $(AM_MAKEFLAGS) distcleancheck
	$(am__remove_distdir)
	@(echo "$(distdir) archives ready for distribution: "; \
	  list='$(DIST_ARCHIVES)'; for i in $$list; do echo $$i; done) | \
	  sed -e '1{h;s/./=/g;p;x;}' -e '$${p;x;}'
distuninstallcheck:
	@cd $(distuninstallcheck_dir) \
	&& test `$(distuninstallcheck_listfiles) | wc -l` -le 1 \
	   || { echo "ERROR: files left after uninstall:" ; \
	        if test -n "$(DESTDIR)"; then \
	          echo "  (check DESTDIR support)"; \
	        fi ; \
	        $(distuninstallcheck_listfiles) ; \
	        exit 1; } >&2
distcleancheck: distclean
	@if test '$(srcdir)' = . ; then \
	  echo "ERROR: distcleancheck can only run from a VPATH build" ; \
	  exit 1 ; \
	fi
	@test `$(distcleancheck_listfiles) | wc -l` -eq 0 \
	  || { echo "ERROR: files left in build directory after distclean:" ; \
	       $(distcleancheck_listfiles) ; \
	       exit 1; } >&2
check-am: all-am
check: check-am
all-am: Makefile $(LTLIBRARIES) $(MANS) $(HEADERS)
installdirs:
	for dir in "$(DESTDIR)$(libdir)" "$(DESTDIR)$(man3dir)" "$(DESTDIR)$(pkgincludedir)"; do \
	  test -z "$$dir" || $(mkdir_p) "$$dir"; \
	done
install: install-am
install-exec: install-exec-am
install-data: install-data-am
uninstall: uninstall-am

install-am: all-am
	@$(MAKE) $(AM_MAKEFLAGS) install-exec-am install-data-am

installcheck: installcheck-am
install-strip:
	$(MAKE) $(AM_MAKEFLAGS) INSTALL_PROGRAM="$(INSTALL_STRIP_PROGRAM)" \
	  install_sh_PROGRAM="$(INSTALL_STRIP_PROGRAM)" INSTALL_STRIP_FLAG=-s \
	  `test -z '$(STRIP)' || \
	    echo "INSTALL_PROGRAM_ENV=STRIPPROG='$(STRIP)'"` install
mostlyclean-generic:

clean-generic:

distclean-generic:
	-test -z "$(CONFIG_CLEAN_FILES)" || rm -f $(CONFIG_CLEAN_FILES)

maintainer-clean-generic:
	@echo "This command is intended for maintainers to use"
	@echo "it deletes files that may require special tools to rebuild."
clean: clean-am

clean-am: clean-generic clean-libLTLIBRARIES clean-libtool \
	mostlyclean-am

distclean: distclean-am
	-rm -f $(am__CONFIG_DISTCLEAN_FILES)
	-rm -rf ./$(DEPDIR)
	-rm -f Makefile
distclean-am: clean-am distclean-compile distclean-generic \
	distclean-libtool distclean-tags

dvi: dvi-am

dvi-am:

html: html-am

info: info-am

info-am:

install-data-am: install-man install-pkgincludeHEADERS

install-exec-am: install-libLTLIBRARIES

install-info: install-info-am

install-man: install-man3

installcheck-am:

maintainer-clean: maintainer-clean-am
	-rm -f $(am__CONFIG_DISTCLEAN_FILES)
	-rm -rf $(top_srcdir)/autom4te.cache
	-rm -rf ./$(DEPDIR)
	-rm -f Makefile
maintainer-clean-am: distclean-am maintainer-clean-generic

mostlyclean: mostlyclean-am

mostlyclean-am: mostlyclean-compile mostlyclean-generic \
	mostlyclean-libtool

pdf: pdf-am

pdf-am:

ps: ps-am

ps-am:

uninstall-am: uninstall-info-am uninstall-libLTLIBRARIES uninstall-man \
	uninstall-pkgincludeHEADERS

uninstall-man: uninstall-man3

.PHONY: CTAGS GTAGS all all-am am--refresh check check-am clean \
	clean-generic clean-libLTLIBRARIES clean-libtool ctags dist \
	dist-all dist-bzip2 dist-gzip dist-shar dist-tarZ dist-zip \
	distcheck distclean distclean-compile distclean-generic \
	distclean-libtool distclean-tags distcleancheck distdir \
	distuninstallcheck dvi dvi-am html html-am info info-am \
	install install-am install-data install-data-am install-exec \
	install-exec-am install-info install-info-am \
	install-libLTLIBRARIES install-man install-man3 \
	install-pkgincludeHEADERS install-strip installcheck \
	installcheck-am installdirs maintainer-clean \
	maintainer-clean-generic mostlyclean mostlyclean-compile \
	mostlyclean-generic mostlyclean-libtool pdf pdf-am ps ps-am \
	tags uninstall uninstall-am uninstall-info-am \
	uninstall-libLTLIBRARIES uninstall-man uninstall-man3 \
	uninstall-pkgincludeHEADERS

# Tell versions [3.59,3.63) of GNU make to not export all variables.
# Otherwise a system limit (for SysV at least) may be exceeded.
.NOEXPORT:
