# Supplementary material for: Multiple structure alignment with msTALI
Source: BMC Bioinformatics. 2012 May 20;13:105. doi: 10.1186/1471-2105-13-105 (PMC3473313; doi:10.1186/1471-2105-13-105)
Supplement: Additional file 1 — The C++ Source code for msTALI. The README file contains brief compilation and execution instructions. [file 1471-2105-13-105-S1.gz › msTALI/rudeconfig-5.0.5/README]

README for RudeConfig
See the end of file for copying conditions

This file contains the following sections, please
glance through them all before installing RudeConfig.

	* Introduction
	* Bug Reporting
	* Copying

*** INTRODUCTION ***

RudeConfig is a library that allows applications 
to (painlessly) read, modify, and create config / .ini
files. 

Documentation, discussions, and new releases are available at 

http://www.rudeserver.com/

See file `COPYING' for copying conditions.
See file `INSTALL' for compilation and installation instructions.
See file `NEWS' for a list of major changes in the current release.
See file `THANKS' for a list of contributors.
See file 'AUTHORS' for contact information


*** BUG REPORTING ***

Please Send bug reports to <rudeconfig@rudeserver.com>.
A bug report should contain an adequate description of the 
problem, your input, what you expected, what you got, 
and why this is wrong.  Where applicable, please submit actual data
files with your report. 

Your feedback will help us to make a better and more portable package.
Consider documentation errors as bugs, and report them as such.  If you
develop anything pertaining to RudeConfig or have suggestions, let us know
and share your findings by writing to <rudeconfig@rudeserver.com> or
by visiting the discussion forum accessable from the RudeServer 
website at http://www.rudeserver.com/


*** COPYING ***

Copyright (C) 2005 Matthew Flood
See file AUTHORS for contact information

This file is part of RudeConfig.

RudeConfig is free software; you can redistribute it and/or modify
it under the terms of the GNU General Public License as published by
the Free Software Foundation; either version 2, or (at your option)
any later version.

RudeConfig is distributed in the hope that it will be useful,
but WITHOUT ANY WARRANTY; without even the implied warranty of
MERCHANTABILITY or FITNESS FOR A PARTICULAR PURPOSE.  See the
GNU General Public License for more details.

You should have received a copy of the GNU General Public License
along with RudeConfig; (see COPYING) if not, write to the Free Software
Foundation, Inc., 59 Temple Place - Suite 330, Boston, MA
02111-1307, USA.
