# Supplementary material for: Multiple structure alignment with msTALI
Source: BMC Bioinformatics. 2012 May 20;13:105. doi: 10.1186/1471-2105-13-105 (PMC3473313; doi:10.1186/1471-2105-13-105)
Supplement: Additional file 1 — The C++ Source code for msTALI. The README file contains brief compilation and execution instructions. [file 1471-2105-13-105-S1.gz › msTALI/rudeconfig-5.0.5/ChangeLog]

 ChangeLog for RudeConfig C++ Library

 Copyright (C) 2005 Matthew Flood
 See file AUTHORS for contact information

 This file is part of RudeConfig.

 RudeConfig is free software; you can redistribute it and/or modify
 it under the terms of the GNU General Public License as published by
 the Free Software Foundation; either version 2, or (at your option)
 any later version.
 
 RudeConfig is distributed in the hope that it will be useful,
 but WITHOUT ANY WARRANTY; without even the implied warranty of
 MERCHANTABILITY or FITNESS FOR A PARTICULAR PURPOSE.  See the
 GNU General Public License for more details.
 
 You should have received a copy of the GNU General Public License
 along with RudeConfig; (see COPYING) if not, write to the Free Software
 Foundation, Inc., 59 Temple Place - Suite 330, Boston, MA
 02111-1307, USA.

* Thu Feb 01 2007 Matt Flood <matt@rudeserver.com>
- 5.0.5-1
- Renamed header include guards in config.h
	- From INCLUDED_CONFIG_H to INCLUDED_RUDE_CONFIG_H

* Thu Feb 01 2007 Matt Flood <matt@rudeserver.com>
- 5.0.4-3
- Minor amendments to build-related scripts
	- Added missing include directory to specfile

* Thu Feb 01 2007 Matt Flood <matt@rudeserver.com>
- 5.0.4-2
- Minor amendments to build-related scripts
	- Fixed minor typo in changelog (ChangeLog and rudeconfig.spec)
	- Added --disable-static to configure directive in rudeconfig.spec

* Fri Jan 19 2007 Matt Flood <matt@rudeserver.com>
- 5.0.4-1
- Created MAN page (rudeconfig.3)

* Mon Jul 31 2006 Matt Flood <matt@rudeserver.com>
-  5.0.3-1
- Minor changes to facilitate Windows builds 
		* changed #include's of  <cstring> to <string.h>
		* added .c_str() to a string object to correct shorthand if statement ( a ? x : y )

* Thu Apr 10 2006 Matt Flood <matt@rudeserver.com>
- 5.0.2-1
- First RPM Release

* Fri Sep 2 2005 Matt Flood <matt@rudeserver.com>
- 5.0.2-0
- Modified source code for DataLine.cpp - removed 'using namespace std' which Visual Studio is too dumb to ignore.
- Fixed ParserJuly2004::chompEOL() - was not returning a value - (TODO: consider making the function void)


-------------
--------------------------
---------------------------------------------------
Release Version 3.2  Lib Version 5.0.2

2005-06-02
	* Renamed Config.cc to config.cc - interface files will be lower case, all other will remain mixed-cased.
	* Added Instance Methods:
			const char *Config::getConfigFile();
			const char *ConfigImpl::getConfigFile();
	* In order to accommodate windows builds, renamed *.cc to *.cpp


-------------
--------------------------
---------------------------------------------------
Release Version 3.1  Lib Version 4.0.1
	
			
2005-05-18
	*	Renamed Config.h config.h

2005-05-17 Matthew Flood
	* Changed signature of:
	
			static int ConfigImpl::stringToBinary(const char *value, char *dataout);

			to: 
			
			static char * ConfigImpl::stringToBinary(const char *value, int &outlength);


2005-05-07 Matthew Flood
	*Added the folowing interface methods
			const char * Config::getValue(const char *name) const;
			void Config::setValue(const char *name, const char *value);
	*getStringValue() and setStringValue() are now deprecated

2005-05-06 Matthew Flood

	*Added AUTOMAKE_OPTIONS to create more distribution types
	*Created README, THANKS, NEWS
	*Added Static Interface methods:
			static void Config::setDefaultConfigFile(const char *filepath);
			static const char *Config::getDefaultConfigFile();
			static void Config::setDefaultCommentCharacter(char c);
			static char Config::getDefaultCommentCharacter();
			static void Config::setDefaultDelimiter(char c);
			static char Config::getDefaultDelimiter();
			static void Config::setDefaultPreserveDeleted(bool shouldPreserve);
			static bool Config::getDefaultPreserveDeleted();
	*Added Static Implementation Methods (Implementation Additions)
			static const char *ConfigImpl::getDefaultConfigFile();
			static char ConfigImpl::getDefaultCommentCharacter();
			static char ConfigImpl::getDefaultDelimiter();
			static bool ConfigImpl::getDefaultPreserveDeleted();
	*Updated API Documentation


-------------
--------------------------
---------------------------------------------------
Release Version 3.0 Lib Version 3.0.0

2005-05-05  Matthew Flood  (Created Open Source)

	* AUTHORS - created
	* ChangeLog Created
	* Renamed config.h and config.cc to Config.h and Config.cc


-------------
--------------------------
---------------------------------------------------
Release 2.1

1. Added setSection(const char *) method to interface, to replace the 
	commonly used setSection(const char *, bool) 
2. Added preserveDeletedData(bool) method to allow deleted data to be discarded 
3. Made significant performance optimizations
4. Enhanced documentation 
5. Changed name of default configuration file from default.cnf to default.ini 


-------------
--------------------------
---------------------------------------------------
Release 1.1

1. Fixed integer and double conversion bugs 


-------------
--------------------------
---------------------------------------------------
Release 1.0

1. Renamed Component from Rude_Config 
2. Added Rude namespace 
3. Added multi-line value support (backslash-CRLF escape sequence) 


------------------------------------------------------------------------------------

--End of Change Log--
