# Supplementary material for: Multiple structure alignment with msTALI
Source: BMC Bioinformatics. 2012 May 20;13:105. doi: 10.1186/1471-2105-13-105 (PMC3473313; doi:10.1186/1471-2105-13-105)
Supplement: Additional file 1 — The C++ Source code for msTALI. The README file contains brief compilation and execution instructions. [file 1471-2105-13-105-S1.gz › msTALI/rudeconfig-5.0.5/AUTHORS]

Authors of RudeConfig C++ Library

For correspondence specific to the rudeconfig library, 
please use the email address <rudeconfig@rudeserver.com>

RudeConfig was written by Matt Flood <matt@rudeserver.com>
RudeConfig is currently maintained by Matt Flood

In the US:
 Matt Flood
 Unit 114
 4820 Thunderbird Circle
 Boulder, CO 80303
 (+1) (720) 284-1208
 http://www.rudeserver.com/

Copyright (C) 2005 Matthew Flood

This file is part of RudeConfig.

RudeConfig is free software; you can redistribute it and/or modify
it under the terms of the GNU General Public License as published by
the Free Software Foundation; either version 2, or (at your option)
any later version.

RudeConfig is distributed in the hope that it will be useful,
but WITHOUT ANY WARRANTY; without even the implied warranty of
MERCHANTABILITY or FITNESS FOR A PARTICULAR PURPOSE.  See the
GNU General Public License for more details.

You should have received a copy of the GNU General Public License
along with RudeConfig; see the file COPYING.  If not, write to
the Free Software Foundation, Inc., 59 Temple Place - Suite 330,
Boston, MA 02111-1307, USA.
