# Supplementary material for: Multiple structure alignment with msTALI
Source: BMC Bioinformatics. 2012 May 20;13:105. doi: 10.1186/1471-2105-13-105 (PMC3473313; doi:10.1186/1471-2105-13-105)
Supplement: Additional file 1 — The C++ Source code for msTALI. The README file contains brief compilation and execution instructions. [file 1471-2105-13-105-S1.gz › msTALI/rudeconfig-5.0.5/NEWS]

RudeConfig NEWS - User visible changes.
See ChangeLog for more detailed information on internal changes
See the end for copying conditions.

_______________________________________________________________________________
Release 5.0.5-1 - Matthew Flood 2007-02-01

	- Renamed header include guards in config.h from 
	  INCLUDED_CONFIG_H to INCLUDED_RUDE_CONFIG_H
	  The new guards are less generic and safer to use overall. 

_______________________________________________________________________________
Release 5.0.4-3 - Matthew Flood 2007-02-01

	- Minor amendments to build-related scripts

_______________________________________________________________________________
Release 5.0.4-2 - Matthew Flood 2007-02-01

	- Minor amendments to build-related scripts

_______________________________________________________________________________
Release 5.0.4-1 - Matthew Flood 2007-01-19

	- Created rudeconfig.3 MAN page
 		* To access the rudeconfig manual from your linux command prompt, 
                  use the man command:
                  
                     $>man rudeconfig
			OR
		     $>man 3 rudeconfig

_______________________________________________________________________________
Release 5.0.3-1 - Matthew Flood 2006-07-31

	- Changed versioning system again.  
	- Minor changes to facilitate Windows builds
		* changed #include's of  <cstring> to <string.h>
		* added .c_str() to a string object to correct shorthand if statement ( a ? x : y )

_______________________________________________________________________________
Release 5.0.2-1 - Matthew Flood 2006-04-08

	** Changed package versioning: 
		now using the LIBRARY_VERSION - RELEASE_VERSION
		RELEASE_VERSION will be set to 1 for each new LIBRARY_VERSION
		
	** Rolled the package into binary and source RPMs

_______________________________________________________________________________
Version 3.2 - Matthew Flood 2005-06-02

	** The following instance method has been added, allowing you to discover the current
	   filepath of the config object.  The name 'getConfigFile' was chosen to pair up with the already
		existing method - setConfigFile(const char *filepath)  

			const char *getConfigFile();

_______________________________________________________________________________
Version 3.1 - Matthew Flood 2005-05-18

	** The following static methods have been added, allowing you to alter the 
		default behavior of config objects before they are created.
	
			static void Config::setDefaultConfigFile(const char *filepath);
			static const char *Config::getDefaultConfigFile();
			
			static void Config::setDefaultCommentCharacter(char c);
			static char Config::getDefaultCommentCharacter();
			static void Config::setDefaultDelimiter(char c);
			static char Config::getDefaultDelimiter();
			static void Config::setDefaultPreserveDeleted(bool shouldPreserve);
			static bool Config::getDefaultPreserveDeleted();
		

	** When the method [ void load(const char *filename) ] is invoked, the filename passed in
	as a parameter is now remembered - it becomes the default filename for the instance.  
	This means that [ bool save(void) ] will always save to the file that was load()'ed.  
	Previously, the only way to alter the default filename for an object was to 
	call [ void setConfigFile( const char* filepath ) ].

	** setStringValue() and getStringValue() are now deprecated.
		Use getValue() and setValue() instead.

_______________________________________________________________________________
Version 3.0 - Matthew Flood 2005-05-05

	** RudeConfig became open source and is distributed under the GNU Public License.
		Commercial licenses are available for a fee, and allow the holder
		to use the library in commercial applications. To obtain further details, 
		see the AUTHORS file for contact information.

_______________________________________________________________________________

Copyright (C) 2005 Matthew Flood
See file AUTHORS for contact information

This file is part of RudeConfig.

RudeConfig is free software; you can redistribute it and/or modify
it under the terms of the GNU General Public License as published by
the Free Software Foundation; either version 2, or (at your option)
any later version.

RudeConfig is distributed in the hope that it will be useful,
but WITHOUT ANY WARRANTY; without even the implied warranty of
MERCHANTABILITY or FITNESS FOR A PARTICULAR PURPOSE.  See the
GNU General Public License for more details.

You should have received a copy of the GNU General Public License
along with RudeConfig; (see COPYING) if not, write to the Free Software
Foundation, Inc., 59 Temple Place - Suite 330, Boston, MA
02111-1307, USA.
