# Supplementary material for: Multiple structure alignment with msTALI
Source: BMC Bioinformatics. 2012 May 20;13:105. doi: 10.1186/1471-2105-13-105 (PMC3473313; doi:10.1186/1471-2105-13-105)
Supplement: Additional file 1 — The C++ Source code for msTALI. The README file contains brief compilation and execution instructions. [file 1471-2105-13-105-S1.gz › msTALI/structure.C]

#include "structure.h"
#include "./Functions/TrimSpaces.h"
#include "Matrix.h"
#include <stdlib.h> 
#include <string.h>
#include "Functions/motif.h"

structure::structure(string name, double weight)
{
  residues = new residue[10000];
  numberOfResidues = 0;
  this->weight = weight;
  this->name = name;
  effectiveWeight = 1.0;
  numberIncorrectSideChainAngles = 0;
}

//Constructor, Default
structure::structure(string name, string daOut, string dsOut, string pdb, double weightInput)
{
  this->name = name;
      residues= new residue[10000];
      //TODO: PREVENT OVERFLOW
      numberOfResidues = 0;
      readOutput(daOut,dsOut,pdb);
      weight = weightInput; // or 1
      effectiveWeight = 1.0;
      numberIncorrectSideChainAngles = 0;
}

//Copy constructor for structures
structure::structure(structure const& r)
{
  if (this == &r)
    return;
  
  name = r.name;
  if (residues != NULL)
    delete [] residues;
	residues = new residue[10000];
	for (int i = 0; i < r.numberOfResidues; i ++){
		residues[i] = r.residues[i];
	}
	numberOfResidues = r.numberOfResidues;
	effectiveWeight = r.effectiveWeight;
	weight = r.weight;
	numberIncorrectSideChainAngles = r.numberIncorrectSideChainAngles;
}
//Assignment operator for structure
structure& structure::operator=(structure const& r)
{
  if (this == &r)
    return *this;

  if (residues == r.residues) {
    cerr << "Oops." << endl;
    exit(1);
  }
  
  name = r.name;
  if (residues != NULL)
  delete [] residues;

  residues = new residue[10000];
  for (int i = 0; i < r.numberOfResidues; i ++){
    residues[i] = r.residues[i];
  }
  numberOfResidues = r.numberOfResidues;
  effectiveWeight = r.effectiveWeight;
  weight = r.weight;
  numberIncorrectSideChainAngles = r.numberIncorrectSideChainAngles;
  return *this;
}

//Destructor, Default
structure::~structure(){
  delete[] residues;
  residueNumbersIncorrectSidechains.clear();
}

void structure::writePDB()
{
	writePDB(getName());
}

bool hasEnding (std::string const &fullString, std::string const &ending)
{
    if (fullString.length() > ending.length()) {
        return (0 == fullString.compare (fullString.length() - ending.length(), ending.length(), ending));
    } else {
        return false;
    }
}

string structure::getShortName()
{
  string name = getName();
  if (hasEnding(name, ".pdb"))
    return name.substr(0, name.size() - 4);
  return name;
}

void structure::writePDB(string fileName)
{
  if (numberOfResidues == 0){
    cout << "Unable to write file. No PDB loaded. \n";
    return;
  }
 
  ofstream myfile;
  myfile.open (fileName.c_str());
  int atomNumber = 0;
  
  for (int i = 0; i < numberOfResidues; i ++)
{
  if (residues[i].isGap())
    continue;

  for (int j = 0; j < residues[i].atomCount(); ++j)
      {      
	string Line = "ATOM  ";//0,6 

	char c3[6];
	
	sprintf(c3, "%5d", atomNumber++);
	Line += c3;//7,10

	Line += "  ";//11,12

	sprintf(c3, "%-2s", residues[i].atomName(j).c_str());
	Line += c3;//13,15
	
	Line += "  "; //16 

	Line += residues[i].getLongResidueName();//17,19
	Line += " ";
	Line += "A";// chain ID: 20,21  
	
	Line += residues[i].getResidueNum();	
	Line += "    ";//26,28
	
	char c2[9];   
	sprintf(c2, "% 8.3f", residues[i].nCoords[j][0]);//30,37
	Line += c2;
	//	Line += " ";
	
	sprintf(c2, "% 8.3f", residues[i].nCoords[j][1]);//38,45 
	Line += c2;
	//	Line += " ";
	
	sprintf(c2, "% 8.3f", residues[i].nCoords[j][2]);//46,52
	Line += c2;
	Line += "\n";
	
	myfile<<Line;
      }
  }
  myfile.close();
}

void structure::writePDB(string fileName, vector<int> residuesToWrite)
{
  if (numberOfResidues == 0){
    cout << "Unable to write file. No PDB loaded. \n";
    return;
  }
     
  ofstream myfile;
  myfile.open (fileName.c_str());
  int atomNumber = 0;
  for (int i = 0; i < numberOfResidues; i ++)
  {
	bool writeResidue = false;
	for (int j = 0; j < residuesToWrite.size(); ++j)
		if (residuesToWrite[j] == i)
			writeResidue = true;
	if (!writeResidue)
		continue;
		
  if (residues[i].isGap())
    continue;

  for (int j = 0; j < residues[i].atomCount(); ++j)
      {      
	string Line = "ATOM  ";//0,6 

	char c3[6];
	
	sprintf(c3, "%5d", atomNumber++);
	Line += c3;//7,10

	Line += "  ";//11,12

	sprintf(c3, "%-2s", residues[i].atomName(j).c_str());
	Line += c3;//13,15
	
	Line += "  "; //16 

	Line += residues[i].getLongResidueName();//17,19
	Line += " ";
	Line += "A";// chain ID: 20,21  
	
	Line += residues[i].getResidueNum();	
	Line += "     ";//26,29
	
	char c2[9];   
	sprintf(c2, "% 7.3f", residues[i].nCoords[j][0]);//30,37
	Line += c2;
	Line += " ";
	
	sprintf(c2, "% 7.3f", residues[i].nCoords[j][1]);//38,45 
	Line += c2;
	Line += " ";
	
	sprintf(c2, "% 7.3f", residues[i].nCoords[j][2]);//46,52
	Line += c2;
	Line += "\n";
	
	myfile<<Line;
      }
  }
  myfile.close();
}

void structure::appendResidue(residue & r) {
  residues[numberOfResidues++] = r;
}

void structure::removeResidueFromStructure(int location)
{
	if(location < numberOfResidues){
		residue* tempArray = new residue[10000];//TODO prevent overflow
		for(int i = 0; i < location; i++){
			tempArray[i] = residues[i];
		}	
		for(int i = location +1; i< numberOfResidues; i++){
			tempArray[i-1] = residues[i];	
		}
		delete[] residues;
		residues = tempArray;
		numberOfResidues--;	
	}
}

void structure::insertSpaceInStructure(int location)
{
	residue* r = new residue(0,"---","---",0,0,0," ",0,false,false,false,true);
	residue* tempArray = new residue[10000];//TODO prevent overflow
	int i;
	for(i = 0; i < location; i++){
		tempArray[i] = residues[i];
	}
	tempArray[i] = *r;
	delete r;
	for(i = location+1; i < numberOfResidues + 1; i ++)
	{
		tempArray[i] = residues[i-1];
	}	
	numberOfResidues++;
	delete[] residues;
	residues = tempArray;
}

void setCoords(residue & res, string & inputLine, int coordsRow) {
  string cxc = inputLine.substr(30,8);
  string cyc = inputLine.substr(38,8);
  string czc = inputLine.substr(46,8);

  TrimSpaces(cxc);
  TrimSpaces(cyc);
  TrimSpaces(czc);
  res.nCoords[coordsRow][0] = atof(cxc.c_str());
  res.nCoords[coordsRow][1] = atof(cyc.c_str());
  res.nCoords[coordsRow][2] = atof(czc.c_str());
}

int structure::readOutput(string s,string t, string pdb){

    ifstream file(s.c_str());
  string line;
  string* data = new string[13];
  string* dataDSSP = new string[6];
  
  /*
  Read the PDB file
  */
  ifstream pdbfile(pdb.c_str());
  string atomicLine;
  if (pdbfile.is_open())
    {      
      string lastResNum = "cow";
      string iname = "";
      while(!pdbfile.eof()){
	getline(pdbfile,atomicLine);
	if (atomicLine.length() < 5)
	  continue;

	string tmp = atomicLine.substr(0, 4);
	if (tmp != "ATOM")
	  continue;

	tmp = atomicLine.substr(22,4);
	//TrimSpaces(tmp);
	string resnum = tmp.c_str();	
	if (strcmp(resnum.c_str(),lastResNum.c_str())) {
	  lastResNum = resnum;
	  residue r;
	  
	  r.setResidueNum(resnum);
	  tmp = atomicLine.substr(17, 3);
	  TrimSpaces(tmp);

	  // 3 char to 1 char conversion
	  //Aname = Name of atom being read in from atomic line
	  //Iname = Name of expected terminal atom
	  string temp = " ";
	  if (tmp == "ALA"){
	    temp[0] = 'a';
	    iname = "CB";
	  }else if (tmp == "ARG"){
	    temp[0] = 'r';
	    iname = "NH1";
	  }else if (tmp == "ASN"){
	    temp[0] = 'n';
	    iname = "OD1";
	  }else if (tmp == "ASP"){
	    temp[0] = 'd';
	    iname = "OD1";
	  } else if (tmp == "CYS"){
	    temp[0] = 'c';
	    iname = "SG";
	  } else if (tmp == "GLU"){
	    temp[0] = 'e';
	    iname = "OE1";
	  } else if (tmp == "GLN"){
	    temp[0] = 'q';
	    iname = "OE1";
	  } else if (tmp == "GLY"){
	    temp[0] = 'g';
	    iname = "CA";
	  } else if (tmp == "HIS"){
	    temp[0] = 'h';
	    iname = "ND1";
	  } else if (tmp == "ILE"){
	    temp[0] = 'i';
	    iname = "CD1";
	  } else if (tmp == "LEU"){
	    temp[0] = 'l';
	    iname = "CD2";
	  } else if (tmp == "LYS"){
	    temp[0] = 'k';
	    iname = "NZ";
	  } else if (tmp == "MET"){
	    temp[0] = 'm';
	    iname = "SD";
	  } else if (tmp == "PHE"){
	    temp[0] = 'f';
	    iname = "CZ";
	  } else if (tmp == "PRO"){
	    temp[0] = 'p';
	    iname = "CG";
	  } else if (tmp == "SER"){
	    temp[0] = 's';
	    iname = "OG";
	  } else if (tmp == "THR"){
	    temp[0] = 't';
	    iname = "OG1";
	  } else if (tmp == "TRP"){
	    temp[0] = 'w';
	    iname = "NE1";
	  }  else if (tmp == "TYR"){
	    temp[0] = 'y';
	    iname = "OH";
	  }  else if (tmp == "VAL"){
	    temp[0] = 'v';
	    iname = "CG2";
	  }
	  else {
	      cerr << "Unknown residue " << tmp << endl;
	      exit(1);
	  }
	  r.setResidueName(temp);
	  r.setLongResidueName(tmp);

	  residues[numberOfResidues] = r;
	  numberOfResidues++;
	  
	}

	string aname = atomicLine.substr(12,4);
	TrimSpaces(aname);

	if (aname == "CA")
	  setCoords(residues[numberOfResidues - 1], atomicLine, residue::CARow);
	if (aname == "C")
	  setCoords(residues[numberOfResidues - 1], atomicLine, residue::CRow);
	if (aname == "N")
	  setCoords(residues[numberOfResidues - 1], atomicLine, residue::NRow);
	if (aname == "O")
	  setCoords(residues[numberOfResidues - 1], atomicLine, residue::ORow);
	//Set the 5th coord to the terminal atom
	if (!strcmp(iname.c_str(), aname.c_str()))
	  setCoords(residues[numberOfResidues - 1], atomicLine, 4);
      }
      pdbfile.close();
    }

	
	//Locate Terminal sidechain Atom
	
	
	

  if (file.is_open())
    {
      while(!file.eof()){
	getline (file,line);
	if (line.c_str()[0] != '#' && line.length() > 5){
	  for (int i = 0; i < 12; i ++){
	    string fragment = line.substr(0,line.find_first_of(':'));
	    line = line.substr(line.find_first_of(':')+1);
	    if (i <4)
	      data[i] =fragment;
	    if (i >4)
	      data[i-1]=fragment;
	    if (i == 3 && data[3][0]==' ')
	      data[3] = data[3].substr(data[3].find_first_not_of(' '));
	  }
	  data[11]=line;

	  // 0label:1model:2chain:3number:ins:4type:5phi:6psi:7omega:8chi1:9chi2:10chi3:11chi4
	  //Parse Residue Number
	  string rnum = "-9999";
	  double* doubles = new double[7];
	  //Parse Residue Number
	  if (data[3][0]=='-'){
	    rnum = data[3].c_str();
	  }else{
	    rnum = data[3].c_str();
	  }
	  TrimSpaces(rnum);
	  //Parse phi, psi, omega, chi. Account for negatives and unknown values.
	  //Data 5, 6, 7, and 8
	  for (int i = 0; i < 7; i ++){
	    if (data[i+5][0]=='_'){
	      doubles[i]=-9999;
	    }else if(data[i+5][0] == '-'){
	      data[i+5]=data[i+5].substr(1);
	      doubles[i]= 0 - atof(data[i+5].c_str());
	    }else{
	      doubles[i]=atof(data[i+5].c_str());
	    }
	  }
	  double phi = doubles[0];
	  double psi = doubles[1];
	  double omega = doubles[2];

	  //Locate invalid side chain angles, compare to calculated
	  //side chain angles.
	  int tlength = 4;
	  double chi = doubles[3];
	  if (chi == -9999){tlength --;}
	

	     double chi2 = doubles[4];
	     if (chi2 == -9999){tlength --;}
	     double chi3 = doubles[5];
	     if (chi3 == -9999){tlength --;}
	     double chi4 = doubles[6];
	     if (chi4 == -9999){tlength --;}

	     //int sc = expectedSideChains(data[4]);
	     //if (sc != tlength){
	     //cout << "Invalid number of sidechain angles for residue" << rnum << endl;
	     //numberIncorrectSideChainAngles = numberIncorrectSideChainAngles + 1;
	     //residueNumbersIncorrectSidechains.push_back(rnum);
	     //}
	  

	  string resnum2 = "cow";
	  int index = -1;	  
	while (strcmp(rnum.c_str(),resnum2.c_str()) && index < numberOfResidues) {
	  index++;
	  resnum2 = residues[index].getResidueNum();
	  TrimSpaces(resnum2);
	}
	if (index >= numberOfResidues) {
	  cerr <<"Error: Residue numbers do not match their associated atoms!" << endl;
	  exit(1);
	}

	residues[index].setPhi(phi);
	residues[index].setPsi(psi);
	residues[index].setOmega(omega);
	residues[index].setGap(false);
	residues[index].setchi1(chi);
	residues[index].setchi2(chi2);
	residues[index].setchi3(chi3);
	residues[index].setchi4(chi4);


	  delete [] doubles;
	}
      }
      file.close();      
    }else{
      cerr << "Unable to locate Dangle output." << endl;
      exit(1);
    }


  ifstream file2(t.c_str());
  if (file2.is_open())
    {
      
      bool startscan = false;
      while(!file2.eof()){
	getline (file2,line);
	if (startscan == true && line.length() > 5 && line[13] != '!'){
	  dataDSSP[0]= line.substr(5,5); 	//Residue number
	  if (dataDSSP[0][0] == ' '){
	    dataDSSP[0]= dataDSSP[0].substr(dataDSSP[0].find_first_not_of(' '));
	  }
	  dataDSSP[1]= line[16];//structure
	  //FIRST CHARACTER INDICATES STRUCTURE:
	  // G 	3_10 helix
	  // H 	alpha helix
	  // I 	pi helix
	  // B 	beta bridge
	  // E 	beta sheet
	  // T 	turn - does depend on hydrogen bonds
	  // S 	bend
	  // [space] 	loop or "irregular"
	  //TODO THE FOLLOWING LINE HAS BEEN ADDED; make sure the program
	  //still runs!
	  string temp = " ";
	  temp[0] = dataDSSP[1][0];
	  
	  string resNum = dataDSSP[0].c_str();
	  TrimSpaces(resNum);	 
	  string resnum2 = "cow";
	  int index = -1;	  
	while (strcmp(resNum.c_str(),resnum2.c_str()) && index < numberOfResidues) {
	  index++;
	  resnum2 = residues[index].getResidueNum();
	  TrimSpaces(resnum2);
	}
	if ( index >= numberOfResidues) {
	  cerr <<"Error: Residue numbers do not match their associated atoms." << endl;
	  exit(1);
	}
	  
	 residues[index].setSSType(temp);
	 
	  if(dataDSSP[1][0] == 'T'|| dataDSSP[1][0] == 'S' || dataDSSP[1][0] == ' '){
	    residues[index].setLoop(true);
	  }else if(dataDSSP[1][0] == 'B' || dataDSSP[1][0] == 'E'){
	    residues[index].setBetaSheet(true);
	  }else if(dataDSSP[1][0] == 'G' || dataDSSP[1][0] == 'H' || dataDSSP[1][0] == 'I'){
	    residues[index].setAlphaHelix(true);
	  }
	  dataDSSP[2]= line.substr(35,3);//Accessibility
	  if (dataDSSP[2][0] == ' '){
	    dataDSSP[2]= dataDSSP[2].substr(dataDSSP[2].find_first_not_of(' '));
	  }

	  
	  residues[index].setAccessiblity(atof(dataDSSP[2].c_str()));
	  
	}
	if ('#' == line[line.find_first_not_of(' ')]){
	  startscan = true;
	}


      }
      file2.close();
      delete[] data;
      delete[] dataDSSP;
    }else{
      cerr << "Unable to read DSSP output." << endl;
      exit(1);
    }

  /* Set the "nearby residue" properties
   */

  for (int i = 0; i < numberOfResidues; ++i)
    {
      // Set the "before" residue properties
      if (i < 3) 
	{
	  residues[i].L2ResName = "";
	  residues[i].L2Dist = 0;
	}
      else
	{
	  double minDist = 1e9;
	  for (int j = 0; j < i - 2; ++j)
	    {
	      double dist = 0;
	      for (int k = 0; k < 3; ++k) {
		double m = residues[j].nCoords[residues[j].CARow][k] - residues[i].nCoords[residues[i].CARow][k];
		dist += m * m;
	      }
	      if (dist < minDist)
		{
		  residues[i].L2Dist = sqrt(dist);
		  residues[i].L2ResName = residues[j].getResidueName();
		}
	    }
	  if (residues[i].L2Dist == 0)
	    {
	      cerr << "Invalid L2 dist." << endl;
	      exit(1);
	    }
	}

      if (numberOfResidues - i <= 3)
	{
	  residues[i].G2ResName = "";
	  residues[i].G2Dist = 0;
	}
      else
	{
	  double minDist = 1e9;
          for (int j = i + 3; j < numberOfResidues; ++j)
            {
              double dist = 0;
              for (int k = 0; k < 3; ++k) {
                double m = residues[j].nCoords[residues[j].CARow][k] - residues[i].nCoords[residues[i].CARow][k];
                dist += m * m;
              }
              if (dist < minDist)
                {
                  residues[i].G2Dist = sqrt(dist);
                  residues[i].G2ResName = residues[j].getResidueName();
                }
            }
          if (residues[i].G2Dist == 0)
            {
              cerr << "Invalid G2 dist for residue " << i << endl;
              exit(1);
            }

	}
    }


  return 0;

}

void structure::removeGapsFromStructure()
{
  residue * newResidues = new residue[10000];
  int j = 0;
  for (int i = 0; i < numberOfResidues; ++i)
    {
      if (!residues[i].isGap())
	{
	  newResidues[j++] = residues[i];	 
	}
    }
  delete[] residues;
  residues = newResidues;
  numberOfResidues = j;
  
}

// rotates the current structure to the given structure, using all residues
void structure::rotateToStructure(structure & s) {
  vector<int> start;
  start.push_back(0);
  vector<int> end;
  end.push_back(s.getResidueCount() - 1);
  rotateToStructure(s, start, end);
}

// rotates the current structure to the given structure, using the indices
// from the motif as a guide
void structure::rotateToStructure(structure & str, motif & m) {
  vector<int> start = m.getStartIndices();
  vector<int> end = m.getEndIndices();
  rotateToStructure(str, start, end);
}

// rotates the current structure to the given structure, using the indices
// from the motif as a guide
void structure::rotateToStructure(structure & str, vector<int> & startIndices, vector<int> & endIndices)
{
  int count = 0;

  for (size_t i = 0; i < startIndices.size(); ++i) {
    int s = startIndices[i];
    int e = endIndices[i];

    for (int ind = s; ind <= e; ++ind) {
      if (residues[ind].isGap() || str.getResidue(ind).isGap())
	continue;
      
      count++;
    }
  }
  
  Matrix bb1(count*3, 3);
  Matrix bb2(count*3, 3);

  int rowNum = 0;
  for (size_t i = 0; i < startIndices.size(); ++i) {
    int s = startIndices[i];
    int e = endIndices[i];
    
    for (int ind = s; ind <= e; ++ind) {
      if (residues[ind].isGap() || str.residues[ind].isGap())
	continue;      

      for (int j = 0; j < 3; ++j) {
	bb1.Set_Mij(rowNum, j, str.residues[ind].nCoords[residue::CARow][j]);
	bb1.Set_Mij(rowNum + 1, j, str.residues[ind].nCoords[residue::CRow][j]);
	bb1.Set_Mij(rowNum + 2, j, str.residues[ind].nCoords[residue::NRow][j]);
	  
	bb2.Set_Mij(rowNum, j, getResidue(ind).nCoords[residue::CARow][j]);
	bb2.Set_Mij(rowNum + 1, j, getResidue(ind).nCoords[residue::CRow][j]);
	bb2.Set_Mij(rowNum + 2, j, getResidue(ind).nCoords[residue::NRow][j]);
      }
      rowNum = rowNum + 3;
    }
  }

  if (rowNum != count * 3) {
    cerr << "Yikes! Didn't find the right number of rows: " << rowNum << " " << count << endl;
    exit(1);
  }

  double r;
  Matrix rot(3, 3);
  Matrix tran(1, 3);
  
  bb1.rmsd(bb2, r, rot, tran);
  
  for (int i = 0; i < getNumberOfResidues(); ++i) {
    if (residues[i].isGap())
      continue;
    
    /* Rotate and translate the coordinates 
     */
    for (int j = 0; j < 5; ++j) {
      double ** coords = getResidue(i).nCoords;
      
      double val1 = coords[j][0] * rot.Get_Mij(0, 0)
	+ coords[j][1] * rot.Get_Mij(1, 0)
	+ coords[j][2] * rot.Get_Mij(2, 0)
	+ tran.Get_Mij(0, 0);
      
      double val2 = coords[j][0] * rot.Get_Mij(0, 1)
	+ coords[j][1] * rot.Get_Mij(1, 1)
	+ coords[j][2] * rot.Get_Mij(2, 1)
	+ tran.Get_Mij(0, 1);
      
      double val3 = coords[j][0] * rot.Get_Mij(0, 2)
	+ coords[j][1] * rot.Get_Mij(1, 2)
	+ coords[j][2] * rot.Get_Mij(2, 2)
	+ tran.Get_Mij(0, 2);
      
      coords[j][0] = val1;
      coords[j][1] = val2;
      coords[j][2] = val3;
    }
  }
}
