# Supplementary material for: Multiple structure alignment with msTALI
Source: BMC Bioinformatics. 2012 May 20;13:105. doi: 10.1186/1471-2105-13-105 (PMC3473313; doi:10.1186/1471-2105-13-105)
Supplement: Additional file 1 — The C++ Source code for msTALI. The README file contains brief compilation and execution instructions. [file 1471-2105-13-105-S1.gz › msTALI/structure.h]

#ifndef STRUCTURE_H_
#define STRUCTURE_H_
#include <iostream>
#include <fstream>
#include <string>
#include "residue.h"
#include "./Functions/params.h"
#include <math.h>
#include <vector>

using namespace std;

class motif;

class structure{
 public:
  structure(string, double);
  structure(string, string, string, string, double); //PDB to read, weight, params, first chain only

  structure(structure const& r);//Copy Constructor
  structure& operator=(structure const& r);
 
  virtual ~structure();

  void writePDB(string);
  void writePDB();
  void writePDB(string fileName, vector<int> residuesToWrite);

  string getName() { return name; }
  string getShortName();
  double getWeight(){return weight;};
  void setWeight(double w){weight = w;};
  double getEffectiveWeight(){return effectiveWeight;};
  void setEffectiveWeight(double m){effectiveWeight = m;};
  int readOutput(std::string,std::string,std::string);
  int getNumberOfResidues(){return numberOfResidues;};
  int residueCount(){return numberOfResidues;};
  residue* getResidues(){return residues;};
  residue & getResidue(int index) { return residues[index]; }
  int getResidueCount() { return numberOfResidues; }
  void removeResidueFromStructure(int location);
  void insertSpaceInStructure(int location);
  void appendResidue(residue & r);
  
  void removeGapsFromStructure();

  int getNumberIncorrectSideChainAngles(){return numberIncorrectSideChainAngles;};

  vector<int> residueNumbersIncorrectSidechains;

  void rotateToStructure(structure & s, motif & m);
  void rotateToStructure(structure & s, vector<int> & startIndices, vector<int> & endIndices);
  void rotateToStructure(structure & s);

private:
  string name;
  int numberIncorrectSideChainAngles;
  double weight;
  double effectiveWeight;
  int numberOfResidues;
  residue* residues;
};
#endif /*STRUCTURE_H_*/
