# Supplementary material for: Multiple structure alignment with msTALI
Source: BMC Bioinformatics. 2012 May 20;13:105. doi: 10.1186/1471-2105-13-105 (PMC3473313; doi:10.1186/1471-2105-13-105)
Supplement: Additional file 1 — The C++ Source code for msTALI. The README file contains brief compilation and execution instructions. [file 1471-2105-13-105-S1.gz › msTALI/taliParams.config]

#Config file for TALI

[GENERAL]
gapToResidueScore=0.0
endGapOpen=0.0
endGapExtension=1.0
gapDistanceWeight=0.4
nearEndGapOpen=6.0
nearEndGapExtension=1.0
gapOpen=6.0
gapExtension=1.0
minValue=0.0
maxValue=23.12
iterate=0
realign=0

[PARAMS]
g2DistWeight=0.0
g2SeqWeight=0.0
l2DistWeight=0.0
l2SeqWeight=0.0

[SSPARAMS]
angleWeight=0.6
sequenceWeight=0.4
distanceWeight=0.0
hydrophobicityWeight=0.0
surfaceAccessibilityWeight=0.0
sidechainAngleWeight=0.0

[TURNPARAMS]
angleWeight=0.6
sequenceWeight=0.4
distanceWeight=0.0
hydrophobicityWeight=0.0
surfaceAccessibilityWeight=0.0
sidechainAngleWeight=0.0

[PARAMSFINAL]
g2DistWeight=0.0
g2SeqWeight=0.0
l2DistWeight=0.0
l2SeqWeight=0.0

[SSPARAMSFINAL]
angleWeight=0.6
sequenceWeight=0.4
distanceWeight=0.0
hydrophobicityWeight=0.0
surfaceAccessibilityWeight=0.0
sidechainAngleWeight=0.0

[TURNPARAMSFINAL]
angleWeight=0.6
sequenceWeight=0.4
distanceWeight=0.0
hydrophobicityWeight=0.0
surfaceAccessibilityWeight=0.0
sidechainAngleWeight=0.0
